# Supplementary material for: De novo activating mutations drive clonal evolution and enhance clonal fitness in KMT2A-rearranged leukemia
Source: Nat Commun. 2018 May 2;9:1770. doi: 10.1038/s41467-018-04180-1 (PMC5932012; doi:10.1038/s41467-018-04180-1)
Supplement: Supplementary file 4 — Supplementary Data 1 [file 41467_2018_4180_MOESM4_ESM.xlsx]

## Sheet: Blad1
Subject ID	Experimental group	Amplicon mean Coverage	Amplicons covered >20% of mean	Amplicons covered >1000X	Amplicons not covered (%)
SJ016332	1° KMT2A -MLLT3 + FLT3-N676K (<50% BM clone):	4501	0.84	0.84	0.0041
SJ016334	1° KMT2A -MLLT3 + FLT3-N676K (dominant clone):	1866	0.84	0.7	0.0083
SJ016336	1° KMT2A-MLLT3 + Empty-GFP	2324	0.84	0.75	0.0091
SJ016337	1° KMT2A-MLLT3 + Empty-GFP	2069	0.84	0.73	0.0074
SJ016338	1° KMT2A-MLLT3 + Empty-GFP	5423	0.84	0.85	0.0066
SJ017001	1° KMT2A -MLLT3 + NRAS-G12D (dominant clone):	4708	0.84	0.83	0.0074
SJ017002	1° KMT2A -MLLT3 + NRAS-G12D (dominant clone):	3796	0.84	0.81	0.0041
SJ017003	1° KMT2A -MLLT3 + NRAS-G12D (dominant clone):	1984	0.84	0.7	0.0165
SJ017004	1° KMT2A -MLLT3 + NRAS-G12D (dominant clone):	5372	0.83	0.84	0.0058
SJ017005	1° KMT2A -MLLT3 + FLT3-ITD (dominant clone):	3584	0.85	0.82	0.0074
SJ017006	1° KMT2A -MLLT3 + FLT3-ITD (dominant clone):	2075	0.85	0.72	0.0083
SJ017007	1° KMT2A -MLLT3 + FLT3-ITD (dominant clone):	3198	0.83	0.78	0.0157
SJ017008	1° KMT2A -MLLT3 + FLT3-ITD (dominant clone):	2217	0.83	0.72	0.0083
SJ017009	1° KMT2A -MLLT3 + FLT3-N676K (dominant clone):	1444	0.84	0.64	0.0058
SJ017010	1° KMT2A -MLLT3 + FLT3-N676K (dominant clone):	4437	0.85	0.83	0.0066
SJ017011	1° KMT2A -MLLT3 + FLT3-N676K (dominant clone):	3729	0.84	0.81	0.0025
SJ017012	1° KMT2A -MLLT3 + FLT3-N676K (dominant clone):	2055	0.83	0.71	0.0124
SJ017013	Germline	6953	0.85	0.88	0.0058
SJ017014	1° KMT2A -MLLT3 + FLT3-N676K (<50% BM clone):	5449	0.85	0.85	0.0058
SJ018143	1° KMT2A-MLLT3 + Empty-GFP	1916	0.84	0.73	0.0058
SJ018144	1° KMT2A-MLLT3 + Empty-GFP	3582	0.81	0.77	0.0173
SJ018145	1° KMT2A-MLLT3 + Empty-GFP	4871	0.85	0.85	0.0025
SJ018146	1° KMT2A-MLLT3 + Empty-GFP	2881	0.84	0.78	0.0074
SJ018147	1° KMT2A-MLLT3 + Empty-GFP	2570	0.84	0.74	0.0165
SJ018148	1° KMT2A-MLLT3 + Empty-GFP	6251	0.85	0.87	0.0033
SJ018149	1° KMT2A-MLLT3 + Empty-GFP	3793	0.83	0.8	0.0107
SJ018150	1° KMT2A-MLLT3 + Empty-GFP	3050	0.84	0.78	0.0058
SJ018151	1° KMT2A-MLLT3 + Empty-GFP	2118	0.83	0.7	0.0107
SJ018152	1° KMT2A-MLLT3 + Empty-GFP	1171	0.85	0.56	0.0107
SJ018153	1° KMT2A-MLLT3 + Empty-GFP	2289	0.84	0.74	0.0066
SJ018157	1° KMT2A -MLLT3 + FLT3-N676K (<50% BM clone):	6325	0.72	0.75	0.0388
SJ018158	1° KMT2A -MLLT3 + FLT3-N676K (<50% BM clone):	3741	0.85	0.83	0.0025
SJ046271	1° KMT2A -MLLT3 + NRAS-G12D (dominant clone):	4041	0.84	0.83	0.0025
SJ046272	1° KMT2A -MLLT3 + NRAS-G12D (dominant clone):	4973	0.85	0.85	0.0017
SJ046273	1° KMT2A -MLLT3 + NRAS-G12D (dominant clone):	4001	0.85	0.83	0.0025
SJ046274	1° KMT2A -MLLT3 + NRAS-G12D (dominant clone):	2757	0.85	0.8	0.0025
SJ046275	1° KMT2A -MLLT3 + FLT3-ITD (dominant clone):	4287	0.71	0.69	0.0314
SJ046276	1° KMT2A -MLLT3 + FLT3-ITD (dominant clone):	2308	0.84	0.72	0.0099
SJ046277	1° KMT2A -MLLT3 + FLT3-ITD (dominant clone):	1108	0.82	0.47	0.0206
SJ046278	1° KMT2A -MLLT3 + FLT3-ITD (dominant clone):	4367	0.84	0.83	0.005
SJ046279	1° KMT2A -MLLT3 + FLT3-N676K (dominant clone):	2112	0.83	0.7	0.0157
SJ046280	1° KMT2A -MLLT3 + FLT3-N676K (dominant clone):	4199	0.84	0.83	0.0074
SJ046281	1° KMT2A -MLLT3 + FLT3-N676K (dominant clone):	4983	0.85	0.85	0.0041
SJ046282	1° KMT2A -MLLT3 + FLT3-N676K (dominant clone):	1807	0.85	0.71	0.0041
SJ046283	1° KMT2A-MLLT3 + Empty-GFP	2513	0.62	0.53	0.113
SJ046284	1° KMT2A-MLLT3 + Empty-GFP	2260	0.83	0.73	0.0107
SJ046285	1° KMT2A-MLLT3 + Empty-GFP	4628	0.85	0.83	0.0041
SJ046286	1° KMT2A-MLLT3 + Empty-GFP	2197	0.84	0.71	0.0066
SJ046287	2° KMT2A -MLLT3 + FLT3-N676K (dominant clone):	1887	0.85	0.71	0.005
SJ046288	2° KMT2A -MLLT3 + FLT3-N676K (dominant clone):	2833	0.85	0.79	0.0017
SJ046289	2° KMT2A -MLLT3 + FLT3-N676K (dominant clone):	2970	0.82	0.75	0.0165
SJ046290	2° KMT2A -MLLT3 + FLT3-N676K (dominant clone):	2010	0.83	0.69	0.0206
SJ046291	2° KMT2A -MLLT3 + FLT3-N676K (<50% BM clone):	3763	0.61	0.57	0.0677
SJ046293	2° KMT2A-MLLT3 + Empty-GFP	1187	0.85	0.58	0.0066
SJ046294	2° KMT2A-MLLT3 + Empty-GFP	2066	0.84	0.72	0.0066
SJ046295	2° KMT2A-MLLT3 + Empty-GFP	4612	0.84	0.84	0.005
SJ046296	2° KMT2A-MLLT3 + Empty-GFP	5029	0.85	0.85	0.005
SJ046297	2° KMT2A-MLLT3 + Empty-GFP	1812	0.85	0.71	0.014
SJ046298	2° KMT2A-MLLT3 + Empty-GFP	2551	0.83	0.74	0.0083
SJ046299	2° KMT2A-MLLT3 + Empty-GFP	1690	0.84	0.67	0.0041
SJ046359	Germline	2301	0.84	0.74	0.0149
SJ046360	Germline	2871	0.84	0.78	0.0066
SJ047077	Germline	2825	0.84	0.78	0.005
SJ047079	2° KMT2A -MLLT3 + FLT3-N676K (<50% BM clone):	1376	0.85	0.62	0.0099
SJ047080	2° KMT2A -MLLT3 + FLT3-N676K (<50% BM clone):	2924	0.83	0.76	0.0149
SJ047081	2° KMT2A -MLLT3 + FLT3-N676K (dominant clone):	3542	0.85	0.83	0.0033
SJ047082	2° KMT2A -MLLT3 + NRAS-G12D (dominant clone):	4097	0.84	0.82	0.0017
SJ047083	2° KMT2A -MLLT3 + NRAS-G12D (dominant clone):	5554	0.84	0.85	0.005
SJ047084	2° KMT2A -MLLT3 + NRAS-G12D (dominant clone):	3220	0.83	0.77	0.0231
SJ047085	2° KMT2A -MLLT3 + NRAS-G12D (dominant clone):	2522	0.83	0.74	0.0083
SJ047086	2° KMT2A -MLLT3 + FLT3-ITD (dominant clone):	3987	0.8	0.77	0.0091
SJ047087	2° KMT2A -MLLT3 + FLT3-ITD (dominant clone):	4544	0.84	0.83	0.0041
SJ047088	2° KMT2A -MLLT3 + FLT3-ITD (dominant clone):	2395	0.83	0.74	0.0116
SJ047089	2° KMT2A -MLLT3 + FLT3-ITD (dominant clone):	4145	0.85	0.83	0.0058
SJ047090	2° KMT2A -MLLT3 + FLT3-N676K (dominant clone):	4167	0.85	0.84	0.0041
SJ047091	1° KMT2A-MLLT3 + Empty-GFP	3322	0.83	0.78	0.0066
SJ047092	1° KMT2A-MLLT3 + Empty-GFP	3867	0.85	0.83	0.0025
SJ047093	1° KMT2A-MLLT3 + Empty-GFP	3548	0.85	0.83	0.0074
SJ047094	1° KMT2A-MLLT3 + Empty-GFP	2367	0.85	0.75	0.005
SJ047095	1° KMT2A-MLLT3 + Empty-GFP	1902	0.84	0.71	0.0074
SJ047096	2° KMT2A-MLLT3 + Empty-GFP	2080	0.84	0.71	0.0091
SJ047097	1° KMT2A -MLLT3 + FLT3-N676K (<50% BM clone):	3004	0.85	0.81	0.0025
SJ047098	1° KMT2A -MLLT3 + FLT3-N676K (<50% BM clone):	3983	0.84	0.82	0.0066
SJ047099	1° KMT2A -MLLT3 + FLT3-N676K (dominant clone):	2994	0.84	0.78	0.0099
SJ047100	2° KMT2A -MLLT3 + FLT3-N676K (<50% BM clone):	2416	0.84	0.74	0.0107
SJ047101	2° KMT2A -MLLT3 + FLT3-N676K (<50% BM clone):	2994	0.83	0.77	0.0116
SJ047102	1° KMT2A-MLLT3 + Empty-GFP	4358	0.84	0.83	0.0025
SJ047103	1° KMT2A-MLLT3 + Empty-GFP	2045	0.84	0.71	0.0091
SJ047104	1° KMT2A-MLLT3 + Empty-GFP	2739	0.79	0.71	0.0149
SJ047105	1° KMT2A-MLLT3 + Empty-GFP	2195	0.84	0.73	0.0058
SJ047106	1° KMT2A-MLLT3 + Empty-GFP	2226	0.84	0.74	0.0066
SJ047107	1° KMT2A -MLLT3 + FLT3-N676K (<50% BM clone):	3555	0.83	0.79	0.0066
SJ047108	1° KMT2A -MLLT3 + FLT3-N676K (dominant clone):	4600	0.84	0.84	0.005
SJ047109	2° KMT2A -MLLT3 + FLT3-N676K (<50% BM clone):	4055	0.84	0.82	0.0041
SJ047110	2° KMT2A -MLLT3 + FLT3-N676K (dominant clone):	1516	0.85	0.66	0.005
