# Supplementary material for: De novo activating mutations drive clonal evolution and enhance clonal fitness in KMT2A-rearranged leukemia
Source: Nat Commun. 2018 May 2;9:1770. doi: 10.1038/s41467-018-04180-1 (PMC5932012; doi:10.1038/s41467-018-04180-1)
Supplement: Supplementary file 5 — Supplementary Data 2 [file 41467_2018_4180_MOESM5_ESM.xlsx]

## Sheet: Blad1
Subject ID	Experimental group	Gene symbol	Reference transcript	Position	Ref	Alt	AA Change	MAF (panel)	Panel Alt. Reads	Panel Tot. Reads	MAF (validation)	Validation Alt. Reads	Validation Tot. Reads	RNA Alt. Reads	RNA Tot. Reads
SJ018146	1° KMT2A-MLLT3+Empty-GFP	Braf	NM_139294	Chr6:39577782	A	T	V637E	0.20	114	568	0.26	1788	6952	4	21
SJ046293	2° KMT2A-MLLT3+Empty-GFP	Braf	NM_139294	Chr6:39577782	A	T	V637E	0.43	80	185	0.30	17882	59732	4	13
SJ016332	1° KMT2A-MLLT3+FLT3-N676K <50%	Cbl	NM_007619	Chr9:43974615	C	T	A308T	0.11	101	896	0.17	1733	10253	27	159
SJ046291	2° KMT2A-MLLT3+FLT3-N676K <50%	Cbl	NM_007619	Chr9:43974615	C	T	A308T	0.68	61	90	0.37	3781	10250	29	94
SJ016338	1° KMT2A-MLLT3+Empty-GFP	Kras	NM_021284	Chr6:145195291	C	T	G12D	0.11	273	2518	0.11	849	7446	15	101
SJ046295	2° KMT2A-MLLT3+Empty-GFP	Kras	NM_021284	Chr6:145195291	C	T	G12D	0.59	1443	2436	0.51	4180	8147	68	99
SJ016337	1° KMT2A-MLLT3+Empty-GFP	Ptpn11	NM_001109992	Chr5:121593106	G	C	S502W	0.39	694	1796	0.41	4987	12181	85	226
SJ046294	2° KMT2A-MLLT3+Empty-GFP	Ptpn11	NM_001109992	Chr5:121593106	G	C	S502W	0.41	792	1938	0.44	4573	10497	54	116
SJ046296	2° KMT2A-MLLT3+Empty-GFP	Ptpn11	NM_001109992	Chr5:121593106	G	C	S502W	0.30	1415	4799	0.31	4660	15125	25	87
SJ046299	2° KMT2A-MLLT3+Empty-GFP	Ptpn11	NM_001109992	Chr5:121617985	C	T	E69K	0.27	194	516	0.29	5951	20491	30	120
