# Supplementary material for: De novo activating mutations drive clonal evolution and enhance clonal fitness in KMT2A-rearranged leukemia
Source: Nat Commun. 2018 May 2;9:1770. doi: 10.1038/s41467-018-04180-1 (PMC5932012; doi:10.1038/s41467-018-04180-1)
Supplement: Supplementary file 6 — Supplementary Data 3 [file 41467_2018_4180_MOESM6_ESM.xlsx]

## Sheet: Blad1
SJID	Experimental Group	De novo mutation	RNA sequencing	Quantitative proteomics	Total Reads	Non-duplicate mapped	>=10x	>=20x	>=30x
SJ016337	KMT2A-MLLT3 + Empty-GFP	Ptpn11-S506W (MAF >0.3)	x		84893346	63825614	49.1	42.3	37.2
SJ016338	KMT2A-MLLT3 + Empty-GFP	Kras-G12D (MAF ≤0.3)	x		56680250	39029407	43.9	35.4	29
SJ018143	KMT2A-MLLT3 + Empty-GFP		x		70216576	52691067	57.7	50.8	44.9
SJ018144	KMT2A-MLLT3 + Empty-GFP		x		66976940	51380330	58.8	51.7	45.6
SJ018145	KMT2A-MLLT3 + Empty-GFP		x		70270978	52813765	57.7	50.8	45
SJ018146	KMT2A-MLLT3 + Empty-GFP	Braf-V637E (MAF ≤0.3)	x		62047776	47130848	56.8	50	44
SJ018147	KMT2A-MLLT3 + Empty-GFP		x		67458948	50960376	58.7	51.7	45.8
SJ018148	KMT2A-MLLT3 + Empty-GFP		x	x	72083450	53803664	59.4	52.4	46.6
SJ018149	KMT2A-MLLT3 + Empty-GFP		x		69464294	52310248	58.9	51.9	46
SJ018150	KMT2A-MLLT3 + Empty-GFP		x	x	68057186	51097497	58.4	51.5	45.6
SJ018151	KMT2A-MLLT3 + Empty-GFP		x	x	48918100	36658906	56.6	48.8	41.9
SJ018152	KMT2A-MLLT3 + Empty-GFP		x	x	70564496	51430848	59.6	52.2	46.2
SJ018153	KMT2A-MLLT3 + Empty-GFP		x		54465194	40970255	56.7	49.3	42.7
SJ046283	KMT2A-MLLT3 + Empty-GFP		x		57068248	38780391	43	34.5	28.3
SJ046284	KMT2A-MLLT3 + Empty-GFP		x		54049754	37748079	42.8	33.8	27.3
SJ046285	KMT2A-MLLT3 + Empty-GFP		x		72542358	45185898	42	33.6	27.9
SJ046286	KMT2A-MLLT3 + Empty-GFP		x		61179946	43572635	45.2	36.5	30.2
SJ046293	KMT2A-MLLT3 + Empty-GFP	Braf-V637E (MAF ≤0.3)	x		52385458	30903496	39.8	30.2	23.7
SJ046294	KMT2A-MLLT3 + Empty-GFP	Ptpn11-S506W (MAF >0.3)	x		50527416	31203434	40.9	31.6	25.2
SJ046295	KMT2A-MLLT3 + Empty-GFP	Kras-G12D (MAF >0.3)	x		69061874	31872157	41.5	32.3	25.6
SJ046296	KMT2A-MLLT3 + Empty-GFP	Ptpn11-S506W (MAF ≤0.3)	x		65346038	27449569	39.8	30.1	23.6
SJ046299	KMT2A-MLLT3 + Empty-GFP	Ptpn11-E69K (MAF ≤0.3)	x		68596762	32803284	42.3	33	26.4
SJ017005	KMT2A-MLLT3 + FLT3-ITD		x	x	50292600	39669651	59.1	51.2	44.2
SJ017006	KMT2A-MLLT3 + FLT3-ITD		x	x	45062272	35491606	58.4	50.3	42.7
SJ017007	KMT2A-MLLT3 + FLT3-ITD		x	x	69598986	53516705	60.8	53.4	47.2
SJ017008	KMT2A-MLLT3 + FLT3-ITD		x	x	23261676	19124173	53.1	43.5	34
SJ046276	KMT2A-MLLT3 + FLT3-ITD		x		74569740	50381472	47.3	39.4	33.5
SJ046277	KMT2A-MLLT3 + FLT3-ITD		x		73011722	49674644	47.3	39.2	33.1
SJ046278	KMT2A-MLLT3 + FLT3-ITD		x		96203216	63409315	49.7	42.6	37.3
SJ017009	KMT2A-MLLT3 + FLT3-N676K		x	x	52309212	39565337	57.8	50.5	43.9
SJ017010	KMT2A-MLLT3 + FLT3-N676K		x	x	55694202	42992320	57.7	50.8	44.6
SJ017011	KMT2A-MLLT3 + FLT3-N676K		x	x	53900842	40425034	56.7	49.7	43.3
SJ017012	KMT2A-MLLT3 + FLT3-N676K		x	x	44163990	34136876	55.8	48	40.8
SJ046279	KMT2A-MLLT3 + FLT3-N676K		x		58782694	41765394	44.2	35.8	29.7
SJ046280	KMT2A-MLLT3 + FLT3-N676K		x		47584096	31880248	41.3	31.6	24.8
SJ046281	KMT2A-MLLT3 + FLT3-N676K		x		61394476	43480053	45.5	37.1	30.9
SJ046282	KMT2A-MLLT3 + FLT3-N676K		x		61638346	43547686	44.8	36.5	30.4
SJ017001	KMT2A-MLLT3 + NRAS-G12D		x	x	60520276	45287118	59	51.5	44.9
SJ017002	KMT2A-MLLT3 + NRAS-G12D		x	x	73974942	55358328	60.8	53.6	47.5
SJ017003	KMT2A-MLLT3 + NRAS-G12D		x	x	55219644	42551768	58.2	50.7	44.1
SJ017004	KMT2A-MLLT3 + NRAS-G12D		x		106828146	75690862	63	55.9	50.3
SJ046271	KMT2A-MLLT3 + NRAS-G12D		x		64716916	46897884	46	37.8	31.7
SJ046272	KMT2A-MLLT3 + NRAS-G12D		x		75076766	52642115	47.2	39.4	33.5
SJ046273	KMT2A-MLLT3 + NRAS-G12D		x		78246112	38737047	44.5	35.2	28.5
SJ046274	KMT2A-MLLT3 + NRAS-G12D		x		63694876	43338966	44.2	35.7	29.6
