# Supplementary material for: De novo activating mutations drive clonal evolution and enhance clonal fitness in KMT2A-rearranged leukemia
Source: Nat Commun. 2018 May 2;9:1770. doi: 10.1038/s41467-018-04180-1 (PMC5932012; doi:10.1038/s41467-018-04180-1)
Supplement: Supplementary file 7 — Supplementary Data 4 [file 41467_2018_4180_MOESM7_ESM.xlsx]

## Sheet: Blad1
ID nr	Protein FDR Confidence	Master	Accession	Description	Gene ID	First Gene name	Average log2 ITD/Empty	adjusted p ITD/Empty	log2(ITD_SJ017007/Empty_SJ018150)	log2(ITD_SJ017008/Empty_SJ018151)	log2(ITD_SJ017008/Empty_SJ018152)	log2(ITD_SJ017005/Empty_SJ018148)	log2(ITD_SJ017006/Empty_SJ018150)		Average log2 N676K/Empty	adjusted p N676K/Empty	log2(N676K_SJ017009/Empty_SJ018148)	log2(N676K_SJ017010/Empty_SJ018150)	log2(N676K_SJ017011/Empty_SJ018151)	log2(N676K_SJ017011/Empty_SJ018152)	log2(N676K_SJ017012/Empty_SJ018148)		Average log2 NRAS/Empty	adjusted p NRAS/Empty	log2(NRAS_SJ017003/Empty_SJ018151)	log2(NRAS_SJ017003/Empty_SJ018152)	log2(NRAS_SJ017001/Empty_SJ018148)	log2(NRAS_SJ017002/Empty_SJ018150)		Average log2 ITD/MIX	log2 ITD_SJ017005/ MIX_A	log2 ITD_SJ017006/ MIX_B	log2 ITD_SJ017007/ MIX_B	log2 ITD_SJ017008/ MIX_C	Average log2 N676K/MIX	log2 N676K_SJ017009/ MIX_A	log2 N676K_SJ017012/ MIX_A	log2 N676K_SJ017010/ MIX_B	log2 N676K_SJ017011/ MIX_C	Average log2 N676K/MIX	log2 NRAS_SJ017001/ MIX_A	log2 NRAS_SJ017002/ MIX_B	log2 NRAS_SJ017003/ MIX_C	Average log2 Empty/MIX	log2 Empty_SJ018148/ MIX_A	log2 Empty_SJ018150/ MIX_B	log2 Empty_SJ018151/ MIX_C	log2 Empty_SJ018152/ MIX_C	Exp. q-value
5449	High	IsMasterProtein	P97430	Antileukoproteinase OS=Mus musculus GN=Slpi PE=1 SV=1	Slpi	Slpi	-1.17549	0.0156314	-1.41571	-0.988291	-0.703256	-0.714676	-2.05553		0.85251	0.129994	0.632169	-0.089482	0.664997	0.950032	2.10484		0.963017	0.0720965	0.972019	1.25705	1.72867	-0.105674		-1.329	-1.68501	-1.5649	-0.926865	-1.13924	0.42555	-0.341903	1.13159	0.400538	0.511974	0.653011	0.755315	0.38405	0.819668	-0.26805	-0.971431	0.489543	-0.152003	-0.438307	0
24	High	IsMasterProtein	Q9D8D6	2010005H15Rik protein OS=Mus musculus GN=2010005H15Rik PE=1 SV=1	2010005H15Rik	2010005H15Rik	-0.904612	0.102425	-2.41565	-0.0564872	-0.667703	-0.0928873	-1.29033		-0.135965	0.851186	0.757477	-2.05859	0.193548	-0.417668	0.845403		1.41324	0.0351805	1.78831	1.17709	2.18649	0.501083		-1.32165	-2.05289	-0.552156	-1.67577	-1.00578	-1.09752	-1.20091	-1.11092	-1.32193	-0.756331	0.769585	0.230203	1.2394	0.839153	-0.627101	-1.96016	0.738984	-0.948976	-0.33825	0
3661	High	IsMasterProtein	B1B1A8	Myosin light chain kinase, smooth muscle OS=Mus musculus GN=Mylk PE=1 SV=1	Mylk	Mylk	0.100217	0.750618	-0.253079	0.521389	0.978196	-0.329406	-0.416017		-1.25401	0.0408253	-0.872065	-1.47469	-1.38642	-0.929611	-1.60727		-1.03846	0.0374024	-0.826867	-0.370061	-1.56679	-1.39012		-0.0134907	-0.321928	0.0114956	0.173767	0.0827026	-1.33443	-0.865122	-1.59946	-1.04692	-1.82623	-1.26299	-1.56064	-0.962969	-1.26534	-0.225037	0.00863031	0.426533	-0.438307	-0.897006	0.00046162
1277	High	IsMasterProtein	Q9CQI6	Coactosin-like protein OS=Mus musculus GN=Cotl1 PE=1 SV=3	Cotl1	Cotl1	-0.553585	0.0108149	-0.766785	-0.404078	-0.401719	-0.571849	-0.623493		-0.785599	0.0408253	-0.55782	-0.763245	-0.804117	-0.801758	-1.00105		-0.833871	0.0223327	-0.837428	-0.835068	-0.919061	-0.743927		-0.528565	-0.573467	-0.486004	-0.628162	-0.426625	-0.753393	-0.558517	-1.00289	-0.625934	-0.826233	-0.794857	-0.91866	-0.606035	-0.859876	0.0220134	-0.00144342	0.137504	-0.0232698	-0.0247367	0
2831	High	IsMasterProtein	Q8CAQ8	MICOS complex subunit Mic60 OS=Mus musculus GN=Immt PE=1 SV=1	Immt	Immt	0.830814	0.00643185	0.866128	0.714104	0.702992	0.867332	1.00351		0.655754	0.0408253	0.608133	0.735557	0.61562	0.604508	0.714952		0.7031	0.0316413	0.515131	0.504019	0.67291	1.12034		0.76355	0.885965	0.879706	0.741575	0.546956	0.605035	0.626673	0.73292	0.611645	0.448901	0.678718	0.691534	0.996389	0.348232	-0.106985	0.0172093	-0.123434	-0.166503	-0.155213	0
1881	High	IsMasterProtein	A0A0R4J1Q7	Ectonucleotide pyrophosphatase/phosphodiesterase 1, isoform CRA_a OS=Mus musculus GN=Enpp1 PE=1 SV=1	Enpp1	Enpp1	-0.465923					-0.465923			1.0785		0.229				1.92801		2.06857				2.06857			0.705757	0.705757	NaN	NaN	NaN	2.24992	1.40054	3.0993	NaN	NaN	3.23986	3.23986	NaN	NaN	1.17121	1.17121	NaN	NaN	NaN	0.000807855
4826	Low	IsMasterProtein	Q8R2L4	Rasip1 protein OS=Mus musculus GN=Rasip1 PE=2 SV=1	Rasip1	Rasip1	-0.45703			-0.264084	-0.649975				-0.342037				-0.149091	-0.534983			0.943763		1.13671	0.750817				-0.311148	NaN	NaN	NaN	-0.311148	-0.195946	NaN	NaN	NaN	-0.195946	1.0895	NaN	NaN	1.0895	0.144792	NaN	NaN	-0.0484122	0.337996	0.18085
2581	High	IsMasterProtein	Q54AH9	Beta-2-globin (Fragment) OS=Mus musculus GN=Hbb-b2 PE=2 SV=1	Hbb-b2	Hbb-b2	-0.386016	0.464205	-1.14389	1.06781	0.338992	-0.711465	-1.48152		-0.619942	0.282128	-0.258056	-2.23476	0.030162	-0.698653	0.0615984		0.950796	0.272408	2.65169	1.92288	0.0305468	-0.801931		0.117445	0.520045	-0.217591	0.117695	0.0496308	0.0752904	0.972325	1.2916	-0.974262	-0.988504	1.11815	1.26123	0.46048	1.63273	0.295771	1.23082	1.26243	-1.02034	-0.289827	0
2463	Medium	IsMasterProtein	Q7TQP0	Probable G-protein coupled receptor 141 OS=Mus musculus GN=Gpr141 PE=2 SV=1	Gpr141	Gpr141	-0.357598	0.0581082		-0.228198	-0.418669	-0.425926			0.0486601	0.886131	0.155254		0.435991	0.24552	-0.642125		1.38294	0.140274	2.31246	2.12199	-0.285628			-0.0715175	0.10165	NaN	NaN	-0.244685	0.329179	0.682573	-0.114035	NaN	0.418999	1.26818	0.24123	NaN	2.29514	0.227714	0.528071	NaN	-0.0174171	0.172488	0.0110941
2783	Low	IsMasterProtein	Q3TDU4	Putative uncharacterized protein OS=Mus musculus GN=Idua PE=2 SV=1	Idua	Idua	-0.231852			-0.250071	-0.213633				0.520921				0.502702	0.53914			0.886444		0.868225	0.904663				-0.343732	NaN	NaN	NaN	-0.343732	0.409255	NaN	NaN	NaN	0.409255	0.77484	NaN	NaN	0.77484	-0.111037	NaN	NaN	-0.0923402	-0.129734	0.0758359
3542	High	IsMasterProtein	Q8K2Y7	39S ribosomal protein L47, mitochondrial OS=Mus musculus GN=Mrpl47 PE=1 SV=2	Mrpl47	Mrpl47	0.843038	0.0114227	1.26597	0.500759	0.69415	0.717031	1.03728		0.688785	0.0504858	0.654181	0.788893	0.492124	0.685515	0.823214		0.721169	0.0250882	0.546755	0.740146	0.682015	0.915759		0.554915	0.494672	0.553852	0.78157	0.389567	0.430147	0.432959	0.601221	0.305679	0.380729	0.442844	0.46048	0.43189	0.436162	-0.27946	-0.22095	-0.481969	-0.110916	-0.304006	0
3978	High	IsMasterProtein	Q9JI46	Diphosphoinositol polyphosphate phosphohydrolase 1 OS=Mus musculus GN=Nudt3 PE=1 SV=1	Nudt3	Nudt3	-0.639924	0.0101949	-0.679876	-0.402053	-0.642187	-0.905121	-0.570384		-0.84635	0.0510046	-1.09922	-0.53893	-0.785745	-1.02588	-0.781973		-0.801326	0.0280441	-0.498614	-0.738748	-1.21587	-0.752072		-0.872187	-1.50635	-0.717857	-0.826233	-0.438307	-1.14918	-1.70369	-1.38458	-0.687335	-0.821126	-1.08469	-1.82113	-0.899695	-0.533242	-0.145487	-0.603841	-0.147202	-0.0350469	0.204141	0
1683	High	IsMasterProtein	O70469	Docking protein 2 OS=Mus musculus GN=Dok2 PE=1 SV=1	Dok2	Dok2	-0.225701	0.492173		-0.477634	-0.599664	0.400194			-0.314125	0.530441	0.242056		-0.944641	-1.06667	0.512754		1.04861	0.0402277	0.841067	0.719037	1.58572			-0.263983	-0.204233	NaN	NaN	-0.323733	-0.415439	-0.362158	-0.0908029	NaN	-0.793357	0.988035	0.981853	NaN	0.994218	-0.0578286	-0.60165	NaN	0.153157	0.275007	0.00121278
1375	High	IsMasterProtein	E9Q8Z8	Catenin delta-1 OS=Mus musculus GN=Ctnnd1 PE=1 SV=1	Ctnnd1	Ctnnd1	0.841858	0.00643185	0.785237	0.794398	0.889783	0.903452	0.836421		0.827071	0.0510046	0.906891	0.513375	0.934318	1.0297	0.751066		0.644676	0.0250882	0.668762	0.764147	0.65071	0.495086		0.83199	1.00791	0.90458	0.852798	0.56267	0.787565	1.01078	0.855192	0.582074	0.702214	0.585111	0.75446	0.563646	0.437228	-0.0970355	0.104337	0.0676387	-0.232769	-0.327348	0
1712	High	IsMasterProtein	S4R1P5	Dystonin OS=Mus musculus GN=Dst PE=1 SV=1	Dst	Dst	1.13199	0.0194267	1.52453	0.612977	0.782409		1.60803		1.4264	0.0510046		1.39186	1.35895	1.52838			0.762686	0.054026	0.450613	0.620045		1.2174		1.06048	NaN	1.21475	1.13159	0.835116	1.29031	NaN	NaN	1	1.58063	0.749015	NaN	0.825379	0.672652	-0.0389722	NaN	-0.392137	0.222805	0.0524159	0.00121278
779	High	IsMasterProtein	Q3UZ09	Complement C1r subcomponent-like protein OS=Mus musculus GN=C1rl PE=1 SV=1	C1rl	C1rl	-1.37431	0.0100304	-1.72179	-1.03603	-1.11227	-1.24969	-1.7518		-1.40121	0.0600481	-0.854066	-1.22966	-1.89323	-1.96947	-1.05961		-1.43414	0.0250882	-1.47066	-1.54689	-0.815489	-1.90352		-1.46305	-1.81097	-1.47794	-1.44615	-1.11716	-1.49063	-1.41504	-1.62149	-0.954557	-1.97143	-1.51987	-1.37707	-1.63039	-1.55216	-0.092153	-0.560643	0.275007	-0.0800879	-0.00288828	0.00605674
397	High	IsMasterProtein	B1AYC9	Amyloid beta (A4) protein-binding, family B, member 1 interacting protein OS=Mus musculus GN=Apbb1ip PE=1 SV=1	Apbb1ip	Apbb1ip	-0.620051	0.0100304	-0.582243	-0.580252	-0.766986	-0.437432	-0.733341		-0.760623	0.0600481	-0.756382	-0.680033	-0.874666	-1.0614	-0.430634		-0.854225	0.0250882	-0.887702	-1.07444	-0.694008	-0.760752		-0.773972	-1.05889	-0.795859	-0.643856	-0.597278	-1.01679	-1.38082	-1.05289	-0.741783	-0.891643	-1.0157	-1.31833	-0.823677	-0.905088	-0.133276	-0.62371	-0.0619024	-0.0174171	0.169925	0
6408	High	IsMasterProtein	Q3TXD3	Putative uncharacterized protein OS=Mus musculus GN=Vat1 PE=2 SV=1	Vat1	Vat1	-0.544236	0.140442	-1.04755	-0.0173671	0.292283	-0.645387	-1.30316		-0.657282	0.0600481	-0.730857	-0.470039	-0.795688	-0.486038	-0.803788		-0.762102	0.0274342	-0.74521	-0.43556	-0.784328	-1.08331		-0.444915	-0.407364	-0.698998	-0.442222	-0.231075	-0.482697	-0.492079	-0.564905	0.134878	-1.00868	-0.660375	-0.545824	-0.477944	-0.957356	0.0261629	0.238787	0.60502	-0.21424	-0.524915	0
2588	High	IsMasterProtein	P49710	Hematopoietic lineage cell-specific protein OS=Mus musculus GN=Hcls1 PE=1 SV=2	Hcls1	Hcls1	-0.588945	0.0130236	-0.797	-0.387226	-0.609994	-0.353506	-0.797		-0.637103	0.0600481	-0.620763	-0.86001	-0.479647	-0.702415	-0.522678		-0.647263	0.0257149	-0.53579	-0.758558	-0.494175	-0.800528		-0.606506	-0.440263	-0.706041	-0.708396	-0.571322	-0.688536	-0.708396	-0.610433	-0.771027	-0.664288	-0.671022	-0.58208	-0.710756	-0.720232	-0.0356728	-0.086201	0.0894982	-0.184425	0.0384362	0
1271	High	IsMasterProtein	Q3U1N0	Coronin OS=Mus musculus GN=Coro1a PE=1 SV=1	Coro1a	Coro1a	-0.438829	0.0110874	-0.538584	-0.319372	-0.521896	-0.400402	-0.413888		-0.547246	0.0600481	-0.478654	-0.55032	-0.411631	-0.614154	-0.68147		-0.548264	0.0274342	-0.499306	-0.70183	-0.576501	-0.415421		-0.290651	-0.307573	-0.275786	-0.39973	-0.179515	-0.414642	-0.384584	-0.588574	-0.413115	-0.272297	-0.373941	-0.483985	-0.277534	-0.360305	0.178151	0.0935602	0.138814	0.138814	0.341417	0
3415	High	IsMasterProtein	Q059T5	Alpha-1,6-mannosylglycoprotein 6-beta-N-acetylglucosaminyltransferase A OS=Mus musculus GN=Mgat5 PE=1 SV=1	Mgat5	Mgat5	0.694691	0.0110315	0.703868	0.815575	1	0.526018	0.427993		0.662519	0.0600481	0.544894	0.549834	0.726982	0.911406	0.57948		0.715719	0.0292489	0.847997	1.03242	0.447945	0.534513		0.749001	0.796598	0.673556	0.948601	0.577248	0.737512	0.816395	0.850399	0.795767	0.487486	0.702578	0.718088	0.77989	0.609755	-0.0364962	0.27023	0.246104	-0.239566	-0.422752	0
5431	High	IsMasterProtein	Q8BY89	Choline transporter-like protein 2 OS=Mus musculus GN=Slc44a2 PE=1 SV=2	Slc44a2	Slc44a2	0.388372	0.0201021	0.23304	0.426751	0.620392	0.226738	0.434937		0.726739	0.0600481	0.433291	0.764487	0.821227	1.01487	0.59982		0.418541	0.0357947	0.31354	0.507181	0.495632	0.357813		0.398193	0.219091	0.586885	0.386259	0.400538	0.682441	0.425459	0.591679	0.916859	0.795767	0.428842	0.488515	0.509949	0.288063	-0.0256321	-0.00723157	0.151859	-0.0262051	-0.22095	0
6204	High	IsMasterProtein	Q922F4	Tubulin beta-6 chain OS=Mus musculus GN=Tubb6 PE=1 SV=1	Tubb6	Tubb6	-0.152598	0.420172		-0.321928	0.145605	-0.281472			0.702993	0.127601	-0.0824622		0.764856	1.23239	0.897189		1.91862	0.0274342	2.00058	2.46811	1.28716			-0.429455	-0.07552	NaN	NaN	-0.78339	0.509893	0.121679	1.10232	NaN	0.305679	1.51607	1.49211	NaN	1.54003	-0.393815	0.205393	NaN	-0.459973	-0.926865	0
730	High	IsMasterProtein	Q3TDN8	Putative uncharacterized protein OS=Mus musculus GN=Bphl PE=2 SV=1	Bphl	Bphl	0.556392	0.0114227	0.591663	0.637274	0.672733	0.259508	0.620783		1.00702	0.0600481	0.683345	0.830201	1.36464	1.4001	0.756807		0.705591	0.0250882	0.826925	0.862384	0.542728	0.590326		0.402608	0.202888	0.546956	0.518031	0.342555	0.788024	0.626673	0.699552	0.756169	1.0697	0.51117	0.485427	0.516015	0.532068	-0.188925	-0.0558912	-0.07552	-0.295128	-0.32916	0
2880	High	IsMasterProtein	B9EKK3	IQ motif containing GTPase activating protein 2 OS=Mus musculus GN=Iqgap2 PE=2 SV=1	Iqgap2	Iqgap2	1.07601	0.0264921	1.66238	0.49057	0.447926	0.89256	1.88662		1.02347	0.0600481	0.74287	1.60838	0.883621	0.840976	1.0415		0.798786	0.0518204	0.434295	0.39165	0.847744	1.52145		0.865847	0.789938	1.10299	0.878921	0.691534	0.872569	0.640621	0.93885	0.825379	1.08542	0.706663	0.745883	0.738119	0.635987	-0.109921	-0.101598	-0.78339	0.201634	0.243669	0
2580	High	IsMasterProtein	Q8BPF4	Putative uncharacterized protein OS=Mus musculus PE=2 SV=1	Hba-a2	Hba-a2	-0.144638	0.866976	-1.81863	0.544996	-0.449079	2.34487	-1.34534		-0.594051	0.520772	0.884942	-2.66822	-0.68281	-1.67688	1.17271		1.50966	0.0902511	2.29387	1.29979	2.81237	-0.367394		-0.352812	0.45628	-0.362158	-0.836501	-0.668868	-1.32443	-1.00289	-0.715486	-1.68501	-1.89432	0.873806	0.92372	0.616358	1.08134	-0.583536	-1.88897	0.983313	-1.2109	-0.217591	0
1904	Medium	IsMasterProtein	Q99K30	Epidermal growth factor receptor kinase substrate 8-like protein 2 OS=Mus musculus GN=Eps8l2 PE=1 SV=1	Eps8l2	Eps8l2	-0.0835285	0.630963		0.0592809	0.0424353	-0.352302			0.771572	0.0920208	0.228269		0.749498	0.732653	1.37587		2.34051	0.0250882	2.04586	2.02901	2.94664			-0.297958	-0.388355	NaN	NaN	-0.207561	0.671355	0.191563	1.33914	NaN	0.483364	2.34491	2.91035	NaN	1.77947	-0.183326	-0.0365259	NaN	-0.265345	-0.248108	0.0268252
4375	High	IsMasterProtein	B2RXS4	Plexin-B2 OS=Mus musculus GN=Plxnb2 PE=1 SV=1	Plxnb2	Plxnb2	0.88505	0.0125797		0.847997	0.992264	0.814889			1.47876	0.0600481	0.978438		1.70972	1.85398	1.37288		0.846404	0.0283233	0.67516	0.819428	1.04462			0.699096	0.69332	NaN	NaN	0.704872	1.22471	0.857583	1.25096	NaN	1.5656	0.727014	0.922959	NaN	0.531069	-0.184646	-0.121863	NaN	-0.14401	-0.288065	0
702	High	IsMasterProtein	A8DUK4	Beta-globin OS=Mus musculus GN=Hbbt1 PE=1 SV=1	Beta-s; Hbb-bs; Hbb-bt; Hbb-b1	Beta-s	-0.0623382	0.931487	-1.3495	0.71666	-0.375906	1.82417	-1.12711		-0.422042	0.599091	0.837729	-1.95679	-0.532061	-1.62463	1.16553		1.62822	0.0802503	2.644	1.55143	2.66803	-0.350559		-0.347581	0.0976108	-0.265345	-0.488026	-0.734563	-1.13196	-0.888969	-0.560643	-1.09542	-1.98279	0.88121	0.941106	0.510962	1.19156	-0.669053	-1.72738	0.861558	-1.45008	-0.360305	0
2239	High	IsMasterProtein	Q0VBR8	Growth arrest specific 7 OS=Mus musculus GN=Gas7 PE=2 SV=1	Gas7	Gas7	-0.107428	0.448653	-0.153185	0.0926112	0.193001	-0.407239	-0.262326		-0.692672	0.060591	-0.535955	-0.776089	-0.600993	-0.500603	-1.04972		-0.765969	0.0291803	-0.563208	-0.462818	-0.961423	-1.07643		-0.158223	0.27262	-0.428566	-0.320126	-0.15682	-0.505068	0.144046	-0.37146	-0.943416	-0.84944	-0.77948	-0.28279	-1.24469	-0.810966	-0.0212182	0.678973	-0.166503	-0.248108	-0.349235	0.00046162
1985	High	IsMasterProtein	P04117	Fatty acid-binding protein, adipocyte OS=Mus musculus GN=Fabp4 PE=1 SV=3	Fabp4	Fabp4	1.0843	0.0139864	0.780505	1.3832	1.26596	1.5996	0.392235		-0.662887	0.060591	-0.863621	-0.4402	-0.716752	-0.83399	-0.459873		0.49393	0.0298509	0.567041	0.449803	0.341223	0.617655		1.1289	1.97526	0.486457	0.874994	1.17887	-0.459989	-0.488026	-0.0831412	-0.347399	-0.92139	0.596678	0.71721	0.711054	0.361768	0.044914	0.375178	0.0949116	-0.204233	-0.086201	0
294	High	IsMasterProtein	P47738	Aldehyde dehydrogenase, mitochondrial OS=Mus musculus GN=Aldh2 PE=1 SV=1	Aldh2	Aldh2	-0.529547	0.0156314	-0.789233	-0.321294	-0.357629	-0.435164	-0.744414		-0.526852	0.060591	-0.423629	-0.694374	-0.536307	-0.572642	-0.407308		-0.685797	0.0250882	-0.604122	-0.640458	-0.644927	-0.853682		-0.57405	-0.710756	-0.537424	-0.58208	-0.465938	-0.636948	-0.698998	-0.682696	-0.488026	-0.678072	-0.771216	-0.91866	-0.648372	-0.746616	-0.0798028	-0.274041	0.206643	-0.14401	-0.107803	0
3611	High	IsMasterProtein	Q9Z2C5	Myotubularin OS=Mus musculus GN=Mtm1 PE=1 SV=2	Mtm1	Mtm1	-0.456581	0.0129487	-0.537836	-0.215062	-0.51729	-0.484551	-0.528165		-0.508449	0.060591	-0.451245	-0.526559	-0.354326	-0.656554	-0.553563		-0.633671	0.0367521	-0.447083	-0.749311	-0.357107	-0.981184		-0.358943	0.15056	-0.597278	-0.608232	-0.380822	-0.212124	0.183963	0.0813396	-0.595097	-0.518701	-0.461718	0.27739	-1.0499	-0.612637	0.134652	0.634129	-0.0694519	-0.164884	0.138814	0
247	High	IsMasterProtein	Q3U4G3	Xyloside xylosyltransferase 1 OS=Mus musculus GN=Xxylt1 PE=1 SV=2	AI480653; Xxylt1	AI480653	0.615041	0.0100304	0.776167	0.494709	0.633243	0.441049	0.730038		0.504444	0.060591	0.477908	0.670222	0.360854	0.499387	0.513849		0.691533	0.0264335	0.634977	0.77351	0.449027	0.908617		0.528684	0.464668	0.539035	0.584963	0.526069	0.477467	0.501821	0.537048	0.479231	0.391768	0.619132	0.473008	0.718088	0.666302	-0.0611245	0.0243197	-0.190997	0.0299829	-0.107803	0
773	High	IsMasterProtein	Q91VK1	Basic leucine zipper and W2 domain-containing protein 2 OS=Mus musculus GN=Bzw2 PE=1 SV=1	Bzw2	Bzw2	0.75946	0.00643185	0.827517	0.778731	0.849794	0.630222	0.711034		0.564147	0.060591	0.586205	0.344721	0.643471	0.714535	0.531805		0.683955	0.0250882	0.782095	0.853159	0.518854	0.581714		0.844279	0.906891	0.831877	0.948601	0.689746	0.673633	0.863938	0.809003	0.466758	0.554834	0.730729	0.795767	0.703101	0.69332	0.0371085	0.27739	0.120352	-0.0892673	-0.16004	0
2965	High	IsMasterProtein	G5E897	KDEL (Lys-Asp-Glu-Leu) containing 2, isoform CRA_b OS=Mus musculus GN=Kdelc2 PE=1 SV=1	Kdelc2	Kdelc2	0.587268	0.0129487	0.862899	0.472435	0.418351	0.431273	0.751381		0.594976	0.060591	0.692349	0.306961	0.742074	0.687991	0.545507		0.79257	0.0250882	0.903343	0.84926	0.597442	0.820232		0.570763	0.0607392	0.961994	1.07382	0.186501	0.367533	0.320773	0.175045	0.518031	0.45628	0.625381	0.226509	1.0314	0.618239	-0.169173	-0.37146	0.210389	-0.284546	-0.231075	0.00237248
1617	High	IsMasterProtein	Q9D0D4	Probable dimethyladenosine transferase OS=Mus musculus GN=Dimt1 PE=2 SV=1	Dimt1	Dimt1	0.559785	0.0100304	0.629993	0.415469	0.626973	0.611176	0.515315		0.607855	0.060591	0.685176	0.335953	0.511809	0.723313	0.783024		0.70134	0.0250882	0.647992	0.859496	0.67629	0.621581		0.593171	0.598365	0.612588	0.727703	0.434028	0.601825	0.672652	0.770618	0.432959	0.531069	0.682956	0.662661	0.718088	0.668119	-0.021593	-0.013043	0.0976108	0.0200577	-0.190997	0
5181	High	IsMasterProtein	Q9CRA4	Methylsterol monooxygenase 1 OS=Mus musculus GN=Msmo1 PE=1 SV=1	Sc4mol; Msmo1	Sc4mol	0.626202	0.0139864	0.939175	0.300442	0.436848	0.712297	0.74225		0.608729	0.060591	0.475841	0.866022	0.430634	0.567041	0.70411		0.358143	0.0885197	0.164339	0.300745	0.229201	0.738289		0.602644	0.554834	0.611645	0.809003	0.435095	0.541071	0.317304	0.545968	0.736388	0.564622	0.325637	0.0703893	0.607863	0.298658	-0.0394382	-0.158429	-0.131313	0.134878	-0.00288828	0
3774	High	IsMasterProtein	Q9D1H6	NADH dehydrogenase [ubiquinone] 1 alpha subcomplex assembly factor 4 OS=Mus musculus GN=Ndufaf4 PE=1 SV=1	Ndufaf4	Ndufaf4	0.768917	0.0100304	0.979759	0.775752	0.899598	0.441385	0.748089		0.619859	0.060591	0.457715	0.750746	0.694436	0.818282	0.378116		0.528806	0.0352937	0.429797	0.553643	0.336606	0.79518		0.617845	0.691534	0.465713	0.697774	0.616358	0.584758	0.707525	0.627607	0.468844	0.535058	0.456778	0.585924	0.512985	0.271426	-0.118565	0.249749	-0.28279	-0.158429	-0.28279	0
3926	High	IsMasterProtein	P01111	GTPase NRas-G12D OS=Homo sapiens GN=NRASG12D PE=1 SV=1		NRASG12D	-0.0561389	0.602497	-0.0863603	-0.201014	-0.213353	0.165912	0.0541209		0.147605	0.199151	0.209453	0.0752133	0.139915	0.127577	0.185867		1.59481	0.0231223	1.24298	1.23064	1.86913	2.03648		-0.144444	-0.217591	0	-0.139236	-0.22095	-0.0583367	-0.176251	-0.1976	0.0214797	0.119024	1.56335	1.48491	1.98295	1.22219	-0.116895	-0.382702	-0.0543923	-0.0218044	-0.00868224	0
4103	High	IsMasterProtein	Q9CQV1	Mitochondrial import inner membrane translocase subunit TIM16 OS=Mus musculus GN=Pam16 PE=1 SV=1	Pam16	Pam16	0.855641	0.0100304	1.08083	0.581205	0.665655	1.08415	0.866356		0.730521	0.060591	0.845653	0.836501	0.436589	0.521039	1.01282		0.589591	0.0710674	0.16545	0.249901	0.953592	0.989422		1.02253	1.28392	0.821302	1.03703	0.947853	0.963342	1.04544	1.21226	0.792439	0.803227	0.876944	1.15316	0.945608	0.532068	0.200801	0.199123	-0.0454314	0.367371	0.282143	0.00046162
5068	High	IsMasterProtein	Q3TL20	Putative uncharacterized protein OS=Mus musculus GN=Rps2 PE=2 SV=1	Rps2	Rps2	0.543429	0.0802819		0.541876	0.911692	0.176721			0.802595	0.060591	0.727535		0.621139	0.990955	0.870749		0.728631	0.0332498	0.544271	0.914086	0.727535			0.191273	-0.120294	NaN	NaN	0.50284	0.5284	0.42975	0.573375	NaN	0.582074	0.467848	0.43082	NaN	0.504875	-0.249194	-0.296899	NaN	-0.0394883	-0.411195	0
2892	High	IsMasterProtein	E9PZJ2	Interferon regulatory factor 9 OS=Mus musculus GN=Irf9 PE=1 SV=1	Irf9	Irf9	-0.0475339	0.831745	0.318041	-0.347047	-0.154861	-0.497663	0.44386		0.283063	0.222363	-0.0636899	0.646183	0.354335	0.546521	-0.0680375		0.931648	0.0274342	0.855652	1.04784	0.489574	1.33353		-0.0601585	-0.0513992	0.0922074	-0.0350469	-0.246395	0.377075	0.381837	0.377401	0.292782	0.45628	0.957916	0.935083	0.981122	0.957543	0.0263749	0.445727	-0.351074	0.10165	-0.0908029	0.000807855
2549	High	IsMasterProtein	P14430	H-2 class I histocompatibility antigen, Q8 alpha chain OS=Mus musculus GN=H2-Q8 PE=3 SV=1	H2-Q8	H2-Q8	-0.0362708					-0.0362708			0.466678		0.0353812				0.897975		1.39903				1.39903			0.332278	0.332278	NaN	NaN	NaN	0.834925	0.403813	1.26604	NaN	NaN	1.76765	1.76765	NaN	NaN	0.369606	0.369606	NaN	NaN	NaN	0
1597	High	IsMasterProtein	Q99PU8	Putative ATP-dependent RNA helicase DHX30 OS=Mus musculus GN=Dhx30 PE=1 SV=1	Dhx30	Dhx30	0.558047	0.010036	0.570119	0.484707	0.751441	0.421652	0.562314		0.492368	0.0607518	0.397696	0.480465	0.38148	0.648214	0.553987		0.545147	0.0283592	0.477487	0.744221	0.405725	0.553154		0.402344	0.568519	0.316146	0.323082	0.40163	0.444022	0.543991	0.699552	0.233888	0.298658	0.417565	0.551885	0.306846	0.393965	-0.133871	0.146655	-0.246395	-0.0846703	-0.351074	0
6339	Low	IsMasterProtein	Q8R1I1	Cytochrome b-c1 complex subunit 9 OS=Mus musculus GN=Uqcr10 PE=1 SV=1	Uqcr10	Uqcr10	-0.0189002					-0.0189002			1.22204		0.401675				2.0424		1.26121				1.26121			-1.69432	-1.69432	NaN	NaN	NaN	-0.454208	-1.27579	0.367371	NaN	NaN	-0.415037	-0.415037	NaN	NaN	-1.67577	-1.67577	NaN	NaN	NaN	0.223182
1811	High	IsMasterProtein	Q3TRH1	Putative uncharacterized protein (Fragment) OS=Mus musculus GN=Eif3a PE=2 SV=1	Eif3a	Eif3a	0.701554	0.0109361	0.374596	0.829526	0.935225	0.807617	0.560804		0.425502	0.0607634	0.403042	0.422468	0.378106	0.483805	0.440089		0.464992	0.0283592	0.378106	0.483805	0.48805	0.510008		0.919997	1.10903	0.965692	0.77989	0.825379	0.662355	0.703987	0.742437	0.827819	0.375178	0.692833	0.789103	0.91533	0.374066	0.148618	0.302173	0.405992	-0.00433459	-0.109359	0
6466	High	IsMasterProtein	Q9D659	V-type immunoglobulin domain-containing suppressor of T-cell activation OS=Mus musculus GN=Vsir PE=1 SV=2	4632428N05Rik; Vsir	Vsir	-1.26051	0.0149417		-1.25128	-1.60964	-0.920603			-1.3614	0.0651475	-0.916596		-1.6026	-1.96096	-0.965437		-1.99604	0.029537	-2.23599	-2.59435	-1.15779			-0.945019	-1.39593	NaN	NaN	-0.494109	-1.2249	-1.39214	-1.43831	NaN	-0.844251	-1.55618	-1.63039	NaN	-1.48197	0.465373	-0.475936	NaN	0.757023	1.11503	0.00274126
2233	High	IsMasterProtein	Q8CB93	Protein GAPT OS=Mus musculus GN=Gapt PE=1 SV=1	Gapt	Gapt	-1.66601	0.0173294	-2.72145	-1.21594	-1.16658	-0.747065	-2.47901		-1.31926	0.0651475	-0.78721	-2.39063	-1.06393	-1.01458	-1.33997		-1.90595	0.0250882	-1.72408	-1.67473	-1.46203	-2.76294		-1.60183	-0.734563	-1.9105	-2.15843	-1.60384	-1.34384	-0.773491	-1.32554	-1.82623	-1.45008	-1.91718	-1.44615	-2.1976	-2.1078	-0.060587	0.0129262	0.565597	-0.386468	-0.434403	0
3586	Medium	IsMasterProtein	Q9WVG9	Male-specific lethal 3 homolog OS=Mus musculus GN=Msl3 PE=1 SV=3	Msl3	Msl3	-0.897862	0.0250865	-1.27903	-0.374671	-0.684891		-1.25286		-1.09149	0.0651475		-1.06421	-0.950016	-1.26024			-1.39241	0.0250882	-1.08035	-1.39057		-1.70631		-0.900439	NaN	-1.04394	-1.07097	-0.586406	-1.00946	NaN	NaN	-0.85726	-1.16165	-1.39577	NaN	-1.49818	-1.29336	0.0314279	NaN	0.207893	-0.212568	0.0989585	0.0400906
2854	High	IsMasterProtein	Q9ES52	Phosphatidylinositol 3,4,5-trisphosphate 5-phosphatase 1 OS=Mus musculus GN=Inpp5d PE=1 SV=2	Inpp5d	Inpp5d	-0.248459	0.0964033	-0.443909	-0.0100838	-0.0300423	-0.482559	-0.275701		-0.895626	0.0651475	-0.988765	-0.719002	-0.59794	-0.617899	-1.55452		0.109027	0.463903	0.273761	0.253802	-0.159199	0.0677446		-0.278037	-0.174621	-0.314733	-0.481969	-0.140826	-0.854836	-0.682696	-1.24811	-0.75877	-0.72977	0.105988	0.146655	0.0285692	0.14274	0.0066713	0.306846	-0.0394883	-0.131313	-0.109359	0
3694	High	IsMasterProtein	P58058	NAD kinase OS=Mus musculus GN=Nadk PE=1 SV=2	Nadk	Nadk	-0.817946	0.020157	-1.13045	-0.263829	-0.41464	-1.14833	-1.13249		-0.881471	0.0651475	-1.02192	-0.876953	-0.492598	-0.643409	-1.37247		-0.725553	0.0471153	-0.281433	-0.432244	-1.01044	-1.17809		-0.947862	-1.2969	-1.09234	-1.08927	-0.312939	-1.01588	-1.17137	-1.5187	-0.833927	-0.53952	-0.87455	-1.15843	-1.13606	-0.32916	-0.0128443	-0.147202	0.041243	-0.0484122	0.102994	0
4061	High	IsMasterProtein	Q62422	Osteoclast-stimulating factor 1 OS=Mus musculus GN=Ostf1 PE=1 SV=2	Ostf1	Ostf1	-0.596715	0.013126	-0.389449	-0.62945	-0.828682	-0.790576	-0.345419		-0.632423	0.0651475	-0.666144	-0.202619	-0.701791	-0.901022	-0.690538		-0.834964	0.0250882	-0.886925	-1.08616	-0.838447	-0.528328		-0.815454	-0.979942	-0.77596	-0.818579	-0.687335	-0.782367	-0.854649	-0.880976	-0.632629	-0.761213	-0.977565	-1.02915	-0.957356	-0.946194	-0.134657	-0.189351	-0.430509	-0.0588937	0.140124	0
6210	High	IsMasterProtein	Q9Z0P5	Twinfilin-2 OS=Mus musculus GN=Twf2 PE=1 SV=1	Twf2	Twf2	-0.550451	0.0100304	-0.559739	-0.546766	-0.677858	-0.432372	-0.53552		-0.622977	0.0651475	-0.358213	-0.402859	-0.756648	-0.887739	-0.709426		-0.682555	0.0250882	-0.738922	-0.870013	-0.517261	-0.604024		-0.59577	-0.508403	-0.72261	-0.746616	-0.405451	-0.606955	-0.436354	-0.785875	-0.590745	-0.614845	-0.661078	-0.595097	-0.790859	-0.597278	0.0373263	-0.077041	-0.187707	0.141433	0.27262	0
4258	High	IsMasterProtein	Q8CHP8	Glycerol-3-phosphate phosphatase OS=Mus musculus GN=Pgp PE=1 SV=1	Pgp	Pgp	-0.576892	0.0101035	-0.406489	-0.570098	-0.712267	-0.463695	-0.731908		-0.61358	0.0651475	-0.269374	-0.632502	-0.771644	-0.913812	-0.480569		-0.792276	0.0250882	-0.89736	-1.03953	-0.553677	-0.67854		-0.757567	-0.612637	-1.03801	-0.710756	-0.668868	-0.713348	-0.416962	-0.628162	-0.937878	-0.870387	-0.89375	-0.701342	-0.982791	-0.997117	-0.127167	-0.148801	-0.304006	-0.0985055	0.0426443	0
2205	High	IsMasterProtein	Q9DCD6	Gamma-aminobutyric acid receptor-associated protein OS=Mus musculus GN=Gabarap PE=1 SV=2	Gabarap	Gabarap	-0.364315	0.0139864	-0.357671	-0.315314	-0.475969	-0.421747	-0.250873		-0.592025	0.0651475	-0.695296	-0.203225	-0.597674	-0.758329	-0.705601		-0.890805	0.0250882	-0.942119	-1.10277	-0.940979	-0.577349		-0.3527	-0.26708	-0.430509	-0.535332	-0.177882	-0.483118	-0.53952	-0.552156	-0.380822	-0.459973	-0.782706	-0.785875	-0.756331	-0.805913	0.102562	0.154454	-0.177882	0.136191	0.297485	0
494	High	IsMasterProtein	Q9CVB6	Actin-related protein 2/3 complex subunit 2 OS=Mus musculus GN=Arpc2 PE=1 SV=3	Arpc2	Arpc2	-0.717311	0.010036	-0.877328	-0.57451	-0.870286	-0.439833	-0.824596		-0.571834	0.0651475	-0.371284	-0.71297	-0.547203	-0.842979	-0.384736		-0.848941	0.0258716	-0.86463	-1.16041	-0.498947	-0.871783		-0.744191	-0.92139	-0.715486	-0.768568	-0.571322	-0.716839	-0.852042	-0.867752	-0.603841	-0.54372	-0.8687	-0.979942	-0.76366	-0.862496	-0.018311	-0.481969	0.108357	0.00288251	0.297485	0
4546	High	IsMasterProtein	P68181	cAMP-dependent protein kinase catalytic subunit beta OS=Mus musculus GN=Prkacb PE=1 SV=2	Prkacb	Prkacb	-0.541998	0.0101949	-0.66073	-0.408269	-0.430839	-0.504529	-0.705621		-0.548688	0.0651475	-0.329245	-0.482969	-0.719118	-0.741688	-0.470421		-0.728741	0.0250882	-0.684071	-0.706641	-0.668856	-0.855397		-0.724435	-0.778432	-0.891643	-0.846843	-0.380822	-0.676094	-0.60165	-0.744197	-0.668868	-0.68966	-0.879853	-0.943416	-1.04097	-0.655172	-0.0953944	-0.272297	-0.186065	0.0271541	0.0496308	0
5332	High	IsMasterProtein	Q3TA88	Putative uncharacterized protein OS=Mus musculus GN=Sh3kbp1 PE=2 SV=1	Sh3kbp1	Sh3kbp1	-0.726791	0.0103275	-1.04559	-0.510195	-0.73915	-0.505655	-0.833367		-0.548103	0.0651475	-0.368151	-0.853929	-0.337035	-0.56599	-0.615412		-0.969441	0.0250882	-0.872765	-1.10172	-0.697341	-1.20594		-0.770291	-0.72738	-0.741783	-0.954557	-0.657445	-0.667537	-0.588574	-0.833927	-0.76366	-0.483985	-1.01872	-0.91866	-1.11716	-1.02034	-0.0486491	-0.22095	0.0908534	-0.147202	0.0827026	0
6744	High	IsMasterProtein	Q3TCR9	Putative uncharacterized protein OS=Mus musculus GN=Zyx PE=2 SV=1	Zyx	Zyx	-0.702457	0.0101958	-0.727371	-0.726412	-1.01465	-0.629236	-0.414619		-0.546945	0.0651475	-0.59382	-0.209061	-0.50462	-0.792855	-0.634367		-0.686352	0.0289843	-0.715935	-1.00417	-0.619028	-0.406275		-0.828327	-0.610433	-0.734563	-1.04692	-0.92139	-0.604682	-0.573467	-0.614845	-0.529073	-0.701342	-0.746686	-0.599462	-0.72738	-0.913216	-0.101365	0.0200577	-0.320126	-0.1976	0.0922074	0
5335	High	IsMasterProtein	P98083	SHC-transforming protein 1 OS=Mus musculus GN=Shc1 PE=1 SV=3	Shc1	Shc1	-0.206657	0.0572589	-0.111483	-0.216318	-0.361391	-0.224966	-0.119129		-0.544466	0.0651475	-0.415895	-0.315941	-0.655808	-0.800881	-0.533804		-0.249357	0.167299	-0.371355	-0.516428	-0.141753	0.0321077		-0.364822	-0.42082	-0.378944	-0.37146	-0.288065	-0.662487	-0.612637	-0.732165	-0.577767	-0.72738	-0.337272	-0.33825	-0.229382	-0.444184	-0.113862	-0.195946	-0.260152	-0.0724828	0.0731347	0
1484	High	IsMasterProtein	Q62418	Drebrin-like protein OS=Mus musculus GN=Dbnl PE=1 SV=2	Dbnl	Dbnl	-0.369157	0.0146964	-0.474209	-0.206554	-0.418915	-0.418853	-0.327256		-0.532936	0.0651475	-0.54494	-0.303898	-0.418631	-0.630991	-0.766221		-0.501129	0.0291803	-0.429465	-0.641825	-0.549952	-0.383274		-0.477906	-0.490051	-0.475936	-0.62371	-0.321928	-0.609714	-0.617056	-0.836501	-0.452057	-0.533242	-0.566852	-0.621488	-0.533242	-0.545824	-0.0590479	-0.0709665	-0.148801	-0.114035	0.0976108	0
3502	High	IsMasterProtein	P70290	55 kDa erythrocyte membrane protein OS=Mus musculus GN=Mpp1 PE=1 SV=1	Mpp1	Mpp1	-0.363905	0.019622	-0.509014	-0.323676	-0.306103	-0.176608	-0.504126		-0.529887	0.0651475	-0.273742	-0.454566	-0.714628	-0.697055	-0.509443		-0.716139	0.0250882	-0.809394	-0.791821	-0.534379	-0.72896		-0.370374	-0.253257	-0.54372	-0.550043	-0.134477	-0.488115	-0.349235	-0.584241	-0.496142	-0.522841	-0.66609	-0.610433	-0.768568	-0.619271	0.0615736	-0.07552	-0.0409718	0.190299	0.172488	0
4352	High	IsMasterProtein	Q8CIH5	1-phosphatidylinositol 4,5-bisphosphate phosphodiesterase gamma-2 OS=Mus musculus GN=Plcg2 PE=1 SV=1	Plcg2	Plcg2	-0.560452	0.0101958	-0.751266	-0.447227	-0.553961	-0.396478	-0.653328		-0.452802	0.0651475	-0.290666	-0.532827	-0.511121	-0.617854	-0.31154		-0.460576	0.0359661	-0.426543	-0.533277	-0.273236	-0.609247		-0.627003	-0.671164	-0.617056	-0.715486	-0.504305	-0.554158	-0.564905	-0.586406	-0.496142	-0.56918	-0.535128	-0.547932	-0.573467	-0.483985	-0.0623295	-0.275786	0.0356239	-0.0573917	0.0482362	0
6595	High	IsMasterProtein	P63101	14-3-3 protein zeta/delta OS=Mus musculus GN=Ywhaz PE=1 SV=1	Ywhaz	Ywhaz	-0.449861	0.0129487	-0.488956	-0.40806	-0.601688	-0.251719	-0.498882		-0.426334	0.0651475	-0.314689	-0.503872	-0.338416	-0.532045	-0.442648		-0.521455	0.0274342	-0.472111	-0.665739	-0.432392	-0.515581		-0.514118	-0.424688	-0.584241	-0.575615	-0.471929	-0.52327	-0.488026	-0.614845	-0.588574	-0.401635	-0.581005	-0.606035	-0.60165	-0.535332	-0.0479183	-0.172994	-0.086201	-0.0634092	0.130931	0
1856	High	IsMasterProtein	Q8BHI7	Elongation of very long chain fatty acids protein 5 OS=Mus musculus GN=Elovl5 PE=1 SV=1	Elovl5	Elovl5	-0.817076	0.0146964	-1.12317	-0.404468	-0.456557	-1.20724	-0.893943		-0.424345	0.0651475	-0.495284	-0.563118	-0.307743	-0.359832	-0.395748		-0.38105	0.0701847	-0.267284	-0.319372	-0.208561	-0.728984		-0.841542	-1.18442	-0.715486	-0.943416	-0.522841	-0.413165	-0.471929	-0.37146	-0.384584	-0.424688	-0.373017	-0.184425	-0.550043	-0.384584	0.00490123	0.0243197	0.178874	-0.117161	-0.0664274	0.00138321
288	High	IsMasterProtein	D3Z0B9	Aldehyde dehydrogenase family 16 member A1 OS=Mus musculus GN=Aldh16a1 PE=1 SV=2		Aldh16a1	-0.215252	0.0689067	-0.206549	-0.0598941	-0.113551	-0.401796	-0.294471		-0.420112	0.0651475	-0.427588	-0.286677	-0.441049	-0.494706	-0.45054		-0.470576	0.029537	-0.387741	-0.441399	-0.601993	-0.451171		-0.351088	-0.590745	-0.388355	-0.298673	-0.12658	-0.535427	-0.617056	-0.639355	-0.378944	-0.506353	-0.595545	-0.790859	-0.54372	-0.452057	-0.0891382	-0.187707	-0.0923402	-0.0649175	-0.011588	0.00021917
6590	High	IsMasterProtein	Q9CQV8	14-3-3 protein beta/alpha OS=Mus musculus GN=Ywhab PE=1 SV=3	Ywhab	Ywhab	-0.252594	0.0297462	-0.364866	-0.155495	-0.267083	-0.197095	-0.278433		-0.417848	0.0651475	-0.359497	-0.395409	-0.343587	-0.455174	-0.535574		-0.436657	0.0324586	-0.32466	-0.436248	-0.539047	-0.446673		-0.295979	-0.117161	-0.336428	-0.422752	-0.307573	-0.421367	-0.279284	-0.456009	-0.454032	-0.496142	-0.48008	-0.45799	-0.504305	-0.477944	-0.0426322	0.0813396	-0.0588937	-0.152003	-0.0409718	0
5679	High	IsMasterProtein	Q5DTS2	MKIAA4026 protein (Fragment) OS=Mus musculus GN=Stk10 PE=2 SV=1	Stk10	Stk10	-0.435499	0.0119807	-0.502603	-0.450961	-0.551266	-0.282976	-0.389691		-0.410237	0.0651475	-0.27234	-0.316987	-0.433537	-0.533842	-0.49448		-0.363223	0.0411985	-0.346176	-0.446481	-0.402143	-0.258094		-0.467906	-0.415037	-0.444184	-0.556393	-0.456009	-0.460288	-0.405451	-0.625934	-0.37146	-0.438307	-0.399185	-0.535332	-0.311148	-0.351074	-0.0245393	-0.132894	-0.0543923	-0.00578235	0.0949116	0
772	High	IsMasterProtein	A0A087WQS2	Basic leucine zipper and W2 domain-containing protein 1 OS=Mus musculus GN=Bzw1 PE=1 SV=1	Bzw1	Bzw1	0.31779	0.0191587	0.401014	0.214292	0.212677	0.346803	0.414165		0.365748	0.0651475	0.39927	0.315284	0.351036	0.349421	0.41373		0.407663	0.0322319	0.395929	0.394314	0.391321	0.449086		0.358048	0.329985	0.425459	0.412511	0.264236	0.37598	0.381837	0.396159	0.325386	0.400538	0.427129	0.375178	0.46048	0.445727	0.0236833	-0.0174171	0.0114956	0.0496308	0.051024	0
4847	High	IsMasterProtein	F7BGR7	Protein Gm21992 OS=Mus musculus GN=Gm21992 PE=1 SV=1	Rbm14-rbm4; Gm21992	Rbm14-rbm4	0.279619	0.0298073	0.321928	0.281232	0.376678	0.0857299	0.332526		0.388877	0.0651475	0.330409	0.353492	0.418616	0.514063	0.327805		0.245697	0.0782924	0.179448	0.274895	0.304153	0.224291		0.286988	0.0935602	0.392867	0.382944	0.27858	0.376306	0.337996	0.335712	0.414677	0.41684	0.257834	0.312665	0.284514	0.176323	-0.00836479	0.0071955	0.0607392	-0.00288828	-0.0985055	0.00046162
5935	High	IsMasterProtein	Q3UMZ4	Putative uncharacterized protein OS=Mus musculus GN=Tinf2 PE=2 SV=1	Tinf2	Tinf2	0.0790156	0.502476	0.247401	0.0714995	-0.00158451	-0.193302	0.271064		0.404542	0.0651475	0.243483	0.450011	0.512072	0.438988	0.378158		0.269304	0.0714182	0.374919	0.301835	0.214706	0.185757		0.0973711	0.0285692	0.227741	0.204141	-0.0709665	0.460447	0.464668	0.599318	0.407081	0.370722	0.270574	0.435095	0.14274	0.233888	-0.00818286	0.221568	-0.0439433	-0.142417	-0.0679388	0.00110112
5214	High	IsMasterProtein	Q8K1J5	Protein SDE2 homolog OS=Mus musculus GN=Sde2 PE=1 SV=1	Sde2	Sde2	0.466539	0.0155454	0.677574	0.408998	0.234547	0.392481	0.619095		0.407136	0.0651475	0.259299	0.507181	0.504898	0.330447	0.433852		0.657371	0.0250882	0.797253	0.622802	0.491317	0.718112		0.471146	0.555816	0.499782	0.558757	0.27023	0.442838	0.422233	0.595504	0.387363	0.366252	0.637284	0.654436	0.599318	0.658097	-0.0150322	0.16221	-0.118727	-0.139236	0.0356239	0
1692	High	IsMasterProtein	Q9CWQ0	Diphthine methyl ester synthase OS=Mus musculus GN=Dph5 PE=1 SV=2	Dph5	Dph5	0.422913	0.019051	0.688781	0.326956	0.312636	0.252447	0.533745		0.420109	0.0651475	0.44117	0.52978	0.451889	0.43757	0.240134		0.506704	0.040465	0.694616	0.680297	0.223551	0.428352		0.366819	0.487486	0.39835	0.552869	0.0285692	0.424294	0.676267	0.475085	0.393965	0.151859	0.382468	0.458382	0.293959	0.395063	-0.121085	0.235114	-0.134477	-0.298673	-0.286304	0.000585823
644	High	IsMasterProtein	Q91YN9	BAG family molecular chaperone regulator 2 OS=Mus musculus GN=Bag2 PE=1 SV=1	Bag2	Bag2	0.59054	0.010036	0.672155	0.54987	0.692583	0.353637	0.684454		0.421336	0.0651475	0.493865	0.458179	0.241911	0.384624	0.5281		0.54476	0.0274342	0.460042	0.602755	0.429341	0.686902		0.641353	0.726831	0.683472	0.671746	0.483364	0.600249	0.867896	0.900722	0.457332	0.175045	0.627144	0.8024	0.686164	0.392867	0.0239633	0.372952	-0.00144342	-0.0664274	-0.209228	0.00046162
3451	Medium	IsMasterProtein	Q9ERV1	Probable E3 ubiquitin-protein ligase makorin-2 OS=Mus musculus GN=Mkrn2 PE=1 SV=2	Mkrn2	Mkrn2	0.605167	0.0144281	0.795757	0.299354	0.363335	0.820246	0.747143		0.430966	0.0651475	0.453238	0.648784	0.30603	0.370011	0.376767		0.510335	0.0285141	0.411327	0.475308	0.471058	0.683647		0.453054	0.773152	0.412511	0.46048	0.166073	0.306161	0.407081	0.331132	0.312665	0.173767	0.350399	0.424385	0.348232	0.27858	-0.176825	-0.0454314	-0.334607	-0.131313	-0.195946	0.0102993
2769	High	IsMasterProtein	Q8BIJ6	Isoleucine--tRNA ligase, mitochondrial OS=Mus musculus GN=Iars2 PE=1 SV=1	Iars2	Iars2	0.440672	0.0146408	0.609061	0.315355	0.467359	0.247231	0.564352		0.432728	0.0651475	0.346859	0.561755	0.388565	0.540568	0.325893		0.417901	0.0342371	0.336283	0.488286	0.357229	0.489805		0.377734	0.420078	0.434028	0.479231	0.177599	0.425415	0.520045	0.498761	0.43189	0.250962	0.362527	0.529071	0.360645	0.197865	-0.0958605	0.173767	-0.129734	-0.137648	-0.289827	0
4811	High	IsMasterProtein	E9Q912	Protein Rap1gds1 OS=Mus musculus GN=Rap1gds1 PE=1 SV=1	Rap1gds1	Rap1gds1	0.347828	0.0374618	0.65636	0.116387	0.201634	0.385551	0.379209		0.446126	0.0651475	0.563116	0.545098	0.404653	0.4899	0.227862		-0.0653484	0.629745	-0.185904	-0.100656	-0.147378	0.172544		0.329754	0.276199	0.264236	0.541019	0.237564	0.38225	0.455229	0.119024	0.428678	0.526069	-0.0878826	-0.2567	0.0579701	-0.0649175	-0.0161729	-0.107803	-0.115597	0.121679	0.0370307	0
5917	High	IsMasterProtein	P52912	Nucleolysin TIA-1 OS=Mus musculus GN=Tia1 PE=1 SV=1	Tia1	Tia1	0.276722	0.102919	0.653169	-0.0265806	0.241144	0.416344	0.0995357		0.44853	0.0651475	0.359081	0.38247	0.335327	0.603051	0.562722		0.289818	0.120269	0.0615834	0.329308	0.599985	0.168398		0.410239	1.06901	0	0.551885	0.0200577	0.722613	1.01221	1.21537	0.282143	0.380729	0.475812	1.25278	0.0676387	0.107018	0.0938401	0.652601	-0.100051	0.045443	-0.222633	0
57	High	IsMasterProtein	Q5SVP2	Protein 9930111J21Rik2 OS=Mus musculus GN=9930111J21Rik2 PE=1 SV=1		9930111J21Rik2	0.277551	0.0285508	0.220433	0.178161	0.39727	0.20497	0.386922		0.464529	0.0651475	0.335184	0.457249	0.41162	0.630729	0.487864		0.0451102	0.731541	-0.167083	0.0520259	0.132061	0.163438		0.0456889	-0.0409718	0.172488	0.0071955	0.0440443	0.212905	0.0881416	0.24123	0.243669	0.27858	-0.156408	-0.115597	-0.0513992	-0.302226	-0.237007	-0.246395	-0.21424	-0.134477	-0.352916	0
3439	High	IsMasterProtein	A6H611	Mitochondrial intermediate peptidase OS=Mus musculus GN=Mipep PE=1 SV=1	Mipep	Mipep	0.472485	0.013126	0.58069	0.261328	0.360133	0.620507	0.539768		0.468196	0.0651475	0.615391	0.266383	0.408628	0.507433	0.543142		0.616438	0.0250882	0.618672	0.717477	0.631952	0.497652		0.408701	0.500802	0.482332	0.522056	0.129613	0.351355	0.495695	0.424385	0.209141	0.276199	0.479954	0.512985	0.440421	0.486457	-0.135022	-0.118727	-0.0573917	-0.132894	-0.231075	0.00046162
2059	High	IsMasterProtein	Q3TJZ6	Protein FAM98A OS=Mus musculus GN=Fam98a PE=1 SV=1	Fam98a	Fam98a	0.67344	0.0100304	0.812513	0.650591	0.799573	0.476017	0.628504		0.471776	0.0651475	0.345637	0.541447	0.506019	0.655	0.310774		0.624652	0.0280441	0.700579	0.849561	0.401507	0.546959		0.627826	0.839153	0.440421	0.623867	0.607863	0.549551	0.708408	0.674461	0.352759	0.462576	0.593797	0.764686	0.359521	0.657183	-0.0153906	0.362891	-0.189351	-0.0424568	-0.192645	0
1864	High	IsMasterProtein	Q9CZX9	ER membrane protein complex subunit 4 OS=Mus musculus GN=Emc4 PE=1 SV=1	Emc4	Emc4	0.371813	0.0318429	0.394122	0.321928	0.567978	0.0459117	0.529125		0.472948	0.0651475	0.4403	0.355128	0.372903	0.618953	0.577456		0.437585	0.0383757	0.235888	0.481938	0.452977	0.579535		0.35817	0.144046	0.559737	0.424385	0.304511	0.488643	0.539035	0.675364	0.385155	0.355016	0.459502	0.550901	0.609755	0.217851	-0.0383587	0.0976108	0.0299829	-0.0174171	-0.263612	0.00046162
2325	High	IsMasterProtein	E9QAZ2	Ribosomal protein L15 OS=Mus musculus GN=Gm10020 PE=3 SV=1		Gm10020	0.451366	0.0138011	0.668525	0.253861	0.41594	0.43414	0.484365		0.48693	0.0651475	0.602985	0.472371	0.27402	0.436099	0.649174		0.524763	0.0274342	0.434274	0.596353	0.629906	0.438519		0.519484	0.731183	0.499782	0.683472	0.163499	0.629064	0.899949	0.944858	0.487486	0.183963	0.575001	0.925999	0.454176	0.344828	-0.00726845	0.297485	0.015783	-0.0908029	-0.251539	0
5395	High	IsMasterProtein	Q3THU8	Putative uncharacterized protein OS=Mus musculus GN=Slc25a3 PE=2 SV=1	Slc25a3	Slc25a3	0.421992	0.0161989	0.451379	0.375078	0.678809	0.266579	0.338117		0.489084	0.0651475	0.424324	0.411569	0.373849	0.67758	0.558096		0.467535	0.0338372	0.322565	0.626296	0.521477	0.399803		0.455754	0.374066	0.457332	0.570463	0.421156	0.537359	0.533065	0.666302	0.531069	0.418999	0.505667	0.629473	0.519039	0.368489	0.00393173	0.108357	0.120352	0.045443	-0.258425	0
5238	High	IsMasterProtein	P61620	Protein transport protein Sec61 subunit alpha isoform 1 OS=Mus musculus GN=Sec61a1 PE=1 SV=2	Sec61a1	Sec61a1	0.353851	0.0287821	0.369622	0.407308	0.581296	0.0846347	0.326392		0.492181	0.0651475	0.382202	0.309841	0.46488	0.638868	0.665117		0.35996	0.0442245	0.213789	0.387777	0.454085	0.384188		0.228672	-0.0262051	0.243669	0.286881	0.410341	0.380947	0.27262	0.555816	0.226509	0.468844	0.287101	0.343692	0.301002	0.21661	-0.0898405	-0.109359	-0.0831412	0.00288251	-0.169745	0
1728	High	IsMasterProtein	B1AQF4	Dual-specificity protein phosphatase 3 OS=Mus musculus GN=Dusp3 PE=1 SV=1	Dusp3	Dusp3	0.0725609	0.553016		0.0122914	0.0561552	0.149236			0.494838	0.0651475	0.449186		0.464333	0.508197	0.557637		0.214581	0.243084	0.0868274	0.130691	0.426225			0.16274	0.306846	NaN	NaN	0.0186342	0.597766	0.606916	0.715454	NaN	0.470927	0.33878	0.584	NaN	0.0935602	0.0425711	0.157044	NaN	0.0071955	-0.0365259	0.00372868
2752	High	IsMasterProtein	Q99P31	Hsp70-binding protein 1 OS=Mus musculus GN=Hspbp1 PE=1 SV=1	Hspbp1	Hspbp1	0.568045	0.0100304	0.61363	0.4193	0.585601	0.705044	0.516649		0.498954	0.0651475	0.669052	0.366551	0.318852	0.485153	0.655162		0.837842	0.0231223	0.816351	0.982653	0.859496	0.692866		0.754609	1.21971	0.536053	0.633199	0.629473	0.81767	1.18396	1.16928	0.387363	0.530071	1.03831	1.37407	0.713696	1.02715	0.197374	0.515006	0.0200577	0.210389	0.0440443	0
6391	High	IsMasterProtein	Q9JI13	Something about silencing protein 10 OS=Mus musculus GN=Utp3 PE=1 SV=1	Utp3	Utp3	0.663835	0.0100304	0.60073	0.722226	0.805854	0.683209	0.507156		0.500851	0.0651475	0.533534	0.192645	0.587602	0.671231	0.519244		0.792202	0.0274342	0.990057	1.07369	0.584339	0.520725		0.809646	1.00863	0.813114	0.906891	0.509949	0.64422	0.859174	0.844787	0.49774	0.375178	0.838393	0.909965	0.827006	0.778209	0.0306913	0.325386	0.306846	-0.212568	-0.296899	0
3406	High	IsMasterProtein	Q811U4	Mitofusin-1 OS=Mus musculus GN=Mfn1 PE=1 SV=3	Mfn1	Mfn1	0.510965	0.0100304	0.576873	0.415457	0.578687	0.409431	0.574375		0.501633	0.0651475	0.418477	0.439494	0.54987	0.7131	0.387226		0.432644	0.0359661	0.34192	0.50515	0.326741	0.556766		0.561177	0.508936	0.671746	0.674461	0.389567	0.516149	0.518031	0.486457	0.537048	0.52306	0.465705	0.426533	0.654436	0.316146	-0.00441016	0.100305	0.0976108	-0.0262051	-0.189351	0
6629	High	IsMasterProtein	B1AX39	Zinc finger CCHC domain-containing protein 7 OS=Mus musculus GN=Zcchc7 PE=2 SV=1	Zcchc7	Zcchc7	0.546876	0.0101958	0.330824	0.571542	0.665623	0.501862	0.66453		0.508261	0.0651475	0.239338	0.462133	0.63743	0.731511	0.470891		0.563067	0.0250882	0.510195	0.604276	0.499306	0.638492		0.451869	0.333424	0.732052	0.399445	0.342555	0.32745	0.0703893	0.302173	0.529071	0.408168	0.439576	0.331132	0.706641	0.280956	-0.162949	-0.168123	0.0676387	-0.229382	-0.321928	0.00227492
5897	High	IsMasterProtein	A8C756	Thyroid adenoma-associated protein homolog OS=Mus musculus GN=Thada PE=1 SV=1	Thada	Thada	0.450712	0.0194207	0.660358	0.269858	0.652638	0.226932	0.443775		0.533079	0.0651475	0.546743	0.672351	0.286778	0.669557	0.489966		0.558222	0.0334694	0.481362	0.864142	0.447813	0.439571		0.408	0.296311	0.407081	0.62293	0.305679	0.533314	0.616358	0.558757	0.635058	0.323082	0.479259	0.518031	0.402722	0.517024	-0.0710028	0.0690147	-0.0380063	0.0342157	-0.349235	0
678	High	IsMasterProtein	A2AKG8	Focadhesin OS=Mus musculus GN=Focad PE=1 SV=1	BC057079; Focad	BC057079	0.616901	0.010036	0.47537	0.708707	0.826865	0.448394	0.625171		0.535048	0.0651475	0.461184	0.318326	0.641207	0.759365	0.49516		0.522318	0.0403055	0.660475	0.778633	0.275253	0.374909		0.530353	0.552869	0.616358	0.466758	0.485427	0.473003	0.565597	0.599318	0.309176	0.41792	0.394367	0.379621	0.366252	0.437228	-0.118004	0.104337	-0.0101344	-0.224317	-0.341903	0
5390	High	IsMasterProtein	Q9QXX4	Calcium-binding mitochondrial carrier protein Aralar2 OS=Mus musculus GN=Slc25a13 PE=1 SV=1	Slc25a13	Slc25a13	0.360741	0.0144281	0.30221	0.273292	0.500972	0.410533	0.316696		0.544869	0.0651475	0.618157	0.295577	0.507429	0.73511	0.568075		0.293675	0.0629047	0.185501	0.413182	0.248874	0.327141		0.496252	0.489543	0.591679	0.577248	0.326537	0.618542	0.696884	0.647084	0.570463	0.559737	0.389549	0.327687	0.602172	0.238787	0.0581942	0.0799754	0.275007	0.0524159	-0.174621	0
5762	High	IsMasterProtein	Q4FZC9	Nesprin-3 OS=Mus musculus GN=Syne3 PE=1 SV=1	4831426I19Rik; Syne3	Syne3	0.0467864	0.715836	-0.101605	-0.0897819	0.00171647	0.421995	0.00160746		0.54655	0.0651475	0.487418	0.43421	0.439809	0.531307	0.840004		0.667955	0.0250882	0.569296	0.660794	0.77395	0.667782		0.193313	0.35727	0.295135	0.190299	-0.0694519	0.595834	0.422233	0.77484	0.726831	0.459432	0.753116	0.709291	0.961253	0.588805	0.0435039	-0.0649175	0.292782	0.0186342	-0.0724828	0
1225	High	IsMasterProtein	E9QL65	Conserved oligomeric Golgi complex subunit 3 OS=Mus musculus GN=Cog3 PE=1 SV=1	Cog3	Cog3	0.510558	0.0147519	0.668794	0.395783	0.615749	0.208851	0.663614		0.547514	0.0651475	0.627224	0.602665	0.52039	0.740356	0.246934		0.820883	0.0260461	0.917538	1.1375	0.537885	0.690605		0.382992	0.535058	0.352759	0.35727	0.286881	0.557286	0.953824	0.573375	0.291604	0.410341	0.684452	0.864731	0.379621	0.809003	-0.105782	0.326537	-0.311148	-0.109359	-0.32916	0
6539	High	IsMasterProtein	Q6DID7	Protein wntless homolog OS=Mus musculus GN=Wls PE=1 SV=1	Wls	Wls	0.373143	0.0211142	0.197651	0.351763	0.490498	0.575934	0.249869		0.556727	0.0651475	0.846496	0.458118	0.420028	0.558762	0.500229		0.0323707	0.798268	-0.106915	0.0318193	0.202975	0.00160389		0.33503	0.352759	0.304511	0.250962	0.43189	0.477721	0.62293	0.276199	0.511974	0.499782	0.00190544	-0.0218044	0.0551957	-0.027675	-0.0373573	-0.224317	0.0538064	0.0799754	-0.0588937	0
1145	High	IsMasterProtein	Q3UJY3	Putative uncharacterized protein OS=Mus musculus GN=Cirh1a PE=2 SV=1	Cirh1a	Cirh1a	0.600328	0.0101035	0.717901	0.511295	0.819499	0.469907	0.483038		0.558564	0.0651475	0.454771	0.326007	0.499151	0.807355	0.705535		0.655219	0.0254807	0.576318	0.884523	0.589379	0.570657		0.581569	0.479231	0.573375	0.809003	0.464668	0.512301	0.464668	0.714575	0.41684	0.453122	0.597379	0.599318	0.66175	0.531069	-0.0748185	0.0100637	0.0908534	-0.0454314	-0.354759	0
4263	High	IsMasterProtein	P67778	Prohibitin OS=Mus musculus GN=Phb PE=1 SV=1	Phb	Phb	0.542857	0.012776	0.491086	0.478596	0.839287	0.539875	0.365443		0.568239	0.0651475	0.41087	0.361419	0.528489	0.88918	0.651236		0.463465	0.0383757	0.320282	0.680973	0.514203	0.338401		0.558206	0.674461	0.461529	0.586885	0.509949	0.587161	0.54498	0.786596	0.457332	0.559737	0.478571	0.648926	0.434028	0.352759	-0.0163034	0.134878	0.0962619	0.0328061	-0.32916	0
3702	High	IsMasterProtein	Q3TLX1	Putative uncharacterized protein OS=Mus musculus GN=Nampt PE=2 SV=1	Nampt	Nampt	0.513913	0.0257117	0.787419	0.272219	0.199199	0.489482	0.821244		0.574447	0.0651475	0.574263	0.828939	0.651752	0.578733	0.238546		0.686752	0.0274342	0.697556	0.624537	0.465235	0.959683		0.478704	0.584963	0.519039	0.485427	0.325386	0.558819	0.669027	0.333424	0.52707	0.705757	0.656311	0.560715	0.657183	0.751035	-0.00663381	0.0949116	-0.302226	0.0538064	0.126973	0
1523	High	IsMasterProtein	Q8K363	ATP-dependent RNA helicase DDX18 OS=Mus musculus GN=Ddx18 PE=1 SV=1	Ddx18	Ddx18	0.54356	0.010036	0.540457	0.444115	0.748868	0.539865	0.444495		0.574952	0.0651475	0.524296	0.268355	0.563494	0.868247	0.65037		0.642795	0.0274342	0.619673	0.924426	0.512508	0.514573		0.568272	0.669934	0.532068	0.62854	0.442545	0.588251	0.654436	0.78073	0.356144	0.561693	0.621277	0.642471	0.603122	0.618239	-0.0227088	0.129613	0.0867838	-0.00144342	-0.305788	0
5121	High	IsMasterProtein	Q5EBK7	MCG1025618 OS=Mus musculus GN=Rsl24d1 PE=1 SV=1	Rsl24d1; Gm6457	Rsl24d1	0.598003	0.0100304	0.534728	0.580022	0.834205	0.538237	0.502823		0.582995	0.0651475	0.44957	0.347662	0.619082	0.873265	0.625397		0.750376	0.0250882	0.770965	1.02515	0.583719	0.621671		0.595408	0.699552	0.613532	0.645241	0.423309	0.57951	0.6107	0.787432	0.457332	0.462576	0.697183	0.745022	0.732052	0.614474	-0.074016	0.16092	0.111031	-0.15682	-0.411195	0.000807855
3917	High	IsMasterProtein	Q5SQB7	MCG68069 OS=Mus musculus GN=Npm1 PE=1 SV=1	Npm1	Npm1	0.615214	0.0100304	0.501287	0.600807	0.820252	0.695542	0.458182		0.59145	0.0651475	0.510523	0.280108	0.621665	0.841111	0.703844		0.632886	0.0260461	0.622815	0.842261	0.595836	0.47063		0.871357	0.972325	0.864731	0.90766	0.740712	0.80365	0.786596	0.97966	0.687061	0.761285	0.837373	0.872632	0.877352	0.762136	0.185912	0.275007	0.407081	0.140124	-0.0785637	0
1269	High	IsMasterProtein	Q8R1S0	Ubiquinone biosynthesis monooxygenase COQ6, mitochondrial OS=Mus musculus GN=Coq6 PE=1 SV=3	Coq6	Coq6	0.891469	0.0100304	1.05774	0.689026	1.16394	0.583798	0.962847		0.595636	0.0651475	0.422442	0.546669	0.538478	1.01339	0.457207		0.766577	0.0327092	0.736262	1.21117	0.389487	0.729388		0.916357	1.0115	0.831067	0.92524	0.897628	0.723855	0.849599	0.884403	0.414677	0.746743	0.785904	0.816395	0.596458	0.944858	0.0595887	0.427606	-0.131313	0.209141	-0.26708	0
1421	High	IsMasterProtein	Q9D0M3	Cytochrome c1, heme protein, mitochondrial OS=Mus musculus GN=Cyc1 PE=1 SV=1	Cyc1	Cyc1	0.668339	0.0126558	0.863985	0.374184	0.89978	0.454068	0.749677		0.597565	0.0651475	0.422837	0.650141	0.35582	0.881416	0.677612		0.461652	0.0577887	0.0818872	0.607483	0.447336	0.709902		0.594114	0.483364	0.557778	0.672652	0.662661	0.565605	0.452068	0.707525	0.459432	0.643394	0.454896	0.477159	0.519039	0.368489	-0.0280572	0.0285692	-0.190997	0.288063	-0.237864	0
5109	High	IsMasterProtein	Q6P5B0	RRP12-like protein OS=Mus musculus GN=Rrp12 PE=1 SV=1	Rrp12	Rrp12	0.570028	0.013126	0.549223	0.678785	0.86953	0.35591	0.396692		0.602349	0.0651475	0.37621	0.305516	0.713974	0.904719	0.711324		0.693347	0.0274342	0.766317	0.957063	0.619431	0.430578		0.568172	0.325386	0.619178	0.772308	0.555816	0.536891	0.347099	0.681674	0.528071	0.590722	0.629212	0.590722	0.653519	0.643394	-0.0614363	-0.0291463	0.221568	-0.123434	-0.314733	0
561	High	IsMasterProtein	Q8VCE0	Sodium/potassium-transporting ATPase subunit alpha OS=Mus musculus GN=Atp1a3 PE=1 SV=1	Atp1a3	Atp1a3	-0.149715	0.119733	-0.188477	-0.189611	-0.105182	-0.00366166	-0.261644		0.621658	0.0651475	0.435463	0.25443	0.746652	0.831081	0.840664		-0.0372712	0.837282	-0.205283	-0.120854	0.371886	-0.194833		-0.205766	-0.229382	-0.274041	-0.200913	-0.118727	0.471229	0.209141	0.614474	0.24245	0.818851	-0.0650073	0.145351	-0.205896	-0.134477	-0.0451401	-0.227692	-0.011588	0.0717627	-0.013043	0
305	High	IsMasterProtein	A0A077K846	Mannosyltransferase IV(V) OS=Mus musculus GN=Alg11 PE=2 SV=1	Alg11	Alg11	0.233618	0.158139		0.065144	0.274545	0.361163			0.636382	0.0651475	0.513307		0.652228	0.861629	0.518365		0.509093	0.062243	0.524865	0.734266	0.268148			0.0956935	0.136191	NaN	NaN	0.0551957	0.407464	0.288063	0.292782	NaN	0.641546	0.277619	0.041243	NaN	0.513996	-0.152847	-0.226004	NaN	-0.011588	-0.22095	0.00372868
4539	High	IsMasterProtein	Q61878	Bone marrow proteoglycan OS=Mus musculus GN=Prg2 PE=1 SV=1	Prg2	Prg2	-0.010985					-0.010985			-0.180146		-0.775785				0.415493		1.1173				1.1173			-0.60165	-0.60165	NaN	NaN	NaN	-0.771061	-1.36587	-0.176251	NaN	NaN	0.526069	0.526069	NaN	NaN	-0.590745	-0.590745	NaN	NaN	NaN	0.00794475
709	Low	IsMasterProtein	Q62210	Baculoviral IAP repeat-containing protein 2 OS=Mus musculus GN=Birc2 PE=1 SV=1	Birc2	Birc2	0.00318617			0.0485689	-0.0421966				0.117142				0.162525	0.0717596			0.95632		1.0017	0.910937				0.260628	NaN	NaN	NaN	0.260628	0.375178	NaN	NaN	NaN	0.375178	1.2135	NaN	NaN	1.2135	0.257489	NaN	NaN	0.211635	0.303342	0.248286
2733	High	IsMasterProtein	O70503	Very-long-chain 3-oxoacyl-CoA reductase OS=Mus musculus GN=Hsd17b12 PE=1 SV=1	Hsd17b12	Hsd17b12	0.445151	0.0449059	0.158404	0.492902	0.754888	0.737446	0.0821144		0.710933	0.0651475	0.772999	0.281948	0.580876	0.842862	1.07598		0.791217	0.0274342	0.659371	0.921357	1.11196	0.472178		0.506022	0.319618	0.537048	0.612588	0.554834	0.598503	0.356144	0.659011	0.736388	0.642471	0.781107	0.694212	0.927517	0.721591	-0.0251312	-0.416962	0.455229	0.0621217	-0.200913	0
3607	High	IsMasterProtein	P18155	Bifunctional methylenetetrahydrofolate dehydrogenase/cyclohydrolase, mitochondrial OS=Mus musculus GN=Mthfd2 PE=1 SV=1	Mthfd2	Mthfd2	0.00455103	0.972273	-0.121033	0.0829486	0.150167	0.180803	-0.270131		0.518451	0.185658	0.0426062	-0.280411	0.861073	0.928291	1.0407		1.10651	0.0274342	1.44563	1.51285	0.835715	0.631857		-0.0553189	-0.0454314	0.112367	0.261832	-0.550043	0.241495	-0.181149	0.816395	0.102994	0.227741	0.812687	0.6107	1.01507	0.812293	-0.292974	-0.224317	0.38405	-0.632629	-0.698998	0
5316	High	IsMasterProtein	Q8VD37	SH3-containing GRB2-like protein 3-interacting protein 1 OS=Mus musculus GN=Sgip1 PE=1 SV=1	Sgip1	Sgip1	0.204249	0.263228	0.586251	-0.146549	0.167206	-0.081548	0.495887		0.765478	0.0651475	0.73167	0.865298	0.841607	1.15536	0.233454		0.255576	0.273586	0.394813	0.708568	-0.189096	0.10802		0.139196	0.227741	0.195348	0.285698	-0.152003	0.745801	1.03984	0.54201	0.564622	0.836732	0.105758	0.120352	-0.192645	0.389567	-0.0792244	0.308011	-0.300448	-0.00433459	-0.320126	0
3321	High	IsMasterProtein	Q8R3F5	Malonyl-CoA-acyl carrier protein transacylase, mitochondrial OS=Mus musculus GN=Mcat PE=1 SV=3	Mcat	Mcat	0.71808	0.0141408	1.04603	0.521166	0.686281	0.333233	1.00369		0.783544	0.0651475	0.405116	1.08717	0.86543	1.03055	0.529456		0.581275	0.0561545	0.470403	0.635518	0.162454	1.05673		0.716298	0.326537	1.05589	1.09761	0.385155	0.69733	0.39835	0.522056	1.13947	0.729444	0.532668	0.155749	1.10769	0.334568	-0.0982615	-0.00578235	0.051024	-0.136062	-0.302226	0
3565	High	IsMasterProtein	Q9D0G0	28S ribosomal protein S30, mitochondrial OS=Mus musculus GN=Mrps30 PE=1 SV=1	Mrps30	Mrps30	0.769359	0.0212977		0.545272	0.766496	0.996309			0.820125	0.0651475	0.919127		0.497646	0.71887	1.14486		0.725406	0.0404339	0.472598	0.693823	1.0098			0.578325	0.843984	NaN	NaN	0.312665	0.675145	0.767231	0.992768	NaN	0.265437	0.549194	0.858379	NaN	0.240009	-0.279601	-0.152003	NaN	-0.232769	-0.454032	0
2943	Medium	IsMasterProtein	P09450	Transcription factor jun-B OS=Mus musculus GN=Junb PE=1 SV=1	Junb	Junb	0.00867914	0.972192	-0.283061	0.378138	-0.188903	0.552769	-0.415548		0.760422	0.0923945	0.752465	-0.0215792	1.11099	0.543946	1.41629		1.18731	0.0223327	1.46692	0.899879	1.30066	1.08178		0.149182	0.327687	0.120352	0.253384	-0.104697	0.715637	0.528071	1.19093	0.515006	0.62854	1.22607	1.07519	1.61824	0.984772	-0.0215422	-0.224317	0.536053	-0.481969	0.0840643	0.0155302
176	Medium	IsMasterProtein	Q80SY6	Adenosine deaminase-like protein OS=Mus musculus GN=Adal PE=2 SV=1	Adal	Adal	0.63409	0.0101035	0.572167	0.631558	0.603813		0.728822		0.978191	0.0651475		1.22614	0.868088	0.840343			0.793884	0.0278781	0.726523	0.698778		0.956352		0.132529	NaN	0.134878	-0.0218044	0.284514	0.576157	NaN	NaN	0.632268	0.520045	0.371256	NaN	0.362891	0.379621	-0.420148	NaN	-0.592919	-0.347399	-0.320126	0.0165228
3875	Medium	IsMasterProtein	Q810Q5	Normal mucosa of esophagus-specific gene 1 protein OS=Mus musculus GN=Nmes1 PE=1 SV=1	AA467197	Nmes1	0.0287443					0.0287443			0.0501916		0.228759				-0.128376		1.46632				1.46632			-1.24811	-1.24811	NaN	NaN	NaN	-1.22523	-1.04692	-1.40354	NaN	NaN	0.191563	0.191563	NaN	NaN	-1.27579	-1.27579	NaN	NaN	NaN	0.0145431
5107	High	IsMasterProtein	P11157	Ribonucleoside-diphosphate reductase subunit M2 OS=Mus musculus GN=Rrm2 PE=1 SV=1	Rrm2	Rrm2	0.0302513	0.789694	0.246092	-0.234725	0.0280144	0.0791439	0.0327312		0.0812602	0.734171	0.309582	0.289507	-0.437313	-0.174574	0.4191		0.853806	0.0231223	0.780797	1.04354	0.845584	0.745305		-0.0889913	-0.0454314	-0.152003	0.0607392	-0.21927	0.040805	0.186501	0.295135	0.104337	-0.422752	0.692933	0.722466	0.559737	0.796598	-0.134653	-0.121863	-0.184425	0.015783	-0.248108	0
3324	High	IsMasterProtein	Q9D1I5	Methylmalonyl-CoA epimerase, mitochondrial OS=Mus musculus GN=Mcee PE=1 SV=1	Mcee	Mcee	-0.375768	0.0926313	-0.614281	-0.0134958	0.0637606	-0.667864	-0.64696		-0.581041	0.0656066	-0.817797	-0.800249	-0.368339	-0.291082	-0.62774		-0.556232	0.0976386	-0.173961	-0.0967041	-1.12243	-0.831835		-0.498595	-0.84944	-0.590745	-0.558517	0.00432161	-0.725324	-1	-0.808437	-0.741783	-0.351074	-0.745595	-1.30401	-0.77596	-0.15682	-0.0416448	-0.182786	0.0579701	0.0186342	-0.0603973	0
5994	High	IsMasterProtein	Q8BM55	Transmembrane protein 214 OS=Mus musculus GN=Tmem214 PE=1 SV=1	Tmem214	Tmem214	0.517546	0.0100304	0.583719	0.421782	0.554997	0.450996	0.576238		0.361738	0.0656066	0.356465	0.395332	0.262504	0.395719	0.398668		0.313678	0.0577887	0.208464	0.341679	0.24955	0.455019		0.463006	0.493647	0.470927	0.478195	0.409255	0.344411	0.399445	0.440421	0.289244	0.248535	0.278772	0.291604	0.349365	0.195348	-0.0551754	0.0426443	-0.104697	-0.013043	-0.145605	0
6560	High	IsMasterProtein	Q9CRT8	Exportin-T OS=Mus musculus GN=Xpot PE=1 SV=3	Xpot	Xpot	0.599445	0.0130397	0.803167	0.609988	0.662035	0.221916	0.700118		0.398811	0.0656066	0.346376	0.572362	0.364462	0.416509	0.294345		0.738755	0.0286081	0.909161	0.961208	0.347685	0.736966		0.400894	0.233888	0.470927	0.573375	0.325386	0.271021	0.35727	0.304511	0.343692	0.0786098	0.496728	0.358396	0.507921	0.623867	-0.210546	0.0100637	-0.227692	-0.286304	-0.33825	0
3045	High	IsMasterProtein	Q8BGA5	KRR1 small subunit processome component homolog OS=Mus musculus GN=Krr1 PE=2 SV=1	Krr1	Krr1	0.493642	0.0114437	0.453556	0.513718	0.701488	0.470069	0.329377		0.408996	0.0656066	0.371889	0.26586	0.397842	0.585611	0.423776		0.526951	0.0324586	0.56892	0.756689	0.389393	0.392802		0.51733	0.531069	0.452068	0.577248	0.508936	0.425472	0.434028	0.485427	0.389567	0.392867	0.510561	0.451013	0.517024	0.563646	-0.00263246	0.0621217	0.124328	-0.00433459	-0.192645	0
1565	High	IsMasterProtein	A6H8H2	DENN domain-containing protein 4C OS=Mus musculus GN=Dennd4c PE=1 SV=1	Dennd4c	Dennd4c	0.664678	0.0173294	1.0213	0.358971	0.390033	0.561452	0.99163		0.487059	0.0656066	0.555031	0.759209	0.316743	0.347805	0.456506		0.547588	0.0513387	0.308931	0.339993	0.534291	1.00714		0.577336	0.425459	0.733788	0.763836	0.386259	0.396322	0.418999	0.320773	0.501821	0.343692	0.494842	0.39835	0.74932	0.336855	-0.0920895	-0.134477	-0.2567	0.0271541	-0.00433459	0
3937	High	IsMasterProtein	Q3US15	NAD(P) dependent steroid dehydrogenase-like OS=Mus musculus GN=Nsdhl PE=1 SV=1	Nsdhl	Nsdhl	0.39215	0.0139864	0.444857	0.212192	0.370432	0.433483	0.499787		0.384114	0.065723	0.460717	0.367289	0.234238	0.392478	0.465846		0.160599	0.247119	-0.0045487	0.153691	0.130091	0.363161		0.308166	0.227741	0.471968	0.41792	0.115033	0.248596	0.255803	0.260628	0.339137	0.138814	0.0528646	-0.07552	0.335712	-0.101598	-0.146378	-0.205896	-0.027675	-0.0969617	-0.254978	0.00046162
5379	High	IsMasterProtein	P53986	Monocarboxylate transporter 1 OS=Mus musculus GN=Slc16a1 PE=1 SV=1	Slc16a1	Slc16a1	0.483376	0.0100304	0.527135	0.387781	0.491353	0.532517	0.478094		0.384821	0.065723	0.504643	0.410917	0.31967	0.423241	0.265636		0.380048	0.0383757	0.32225	0.425822	0.312523	0.459598		0.480272	0.669027	0.382944	0.43189	0.437228	0.431442	0.640621	0.40163	0.316146	0.367371	0.394919	0.448901	0.365133	0.370722	0.0082792	0.136191	-0.0954196	0.0482362	-0.0558912	0
3861	High	IsMasterProtein	Q8BY02	NF-kappa-B-repressing factor OS=Mus musculus GN=Nkrf PE=2 SV=3	Nkrf	Nkrf	0.511962	0.0100304	0.531333	0.380627	0.593069	0.593896	0.460883		0.390597	0.065723	0.442552	0.272468	0.296115	0.508557	0.433291		0.465638	0.0373326	0.474514	0.686956	0.36257	0.338513		0.468447	0.669934	0.341417	0.411426	0.451013	0.386846	0.519039	0.508936	0.153157	0.366252	0.400704	0.438293	0.217851	0.545968	-0.0287139	0.0758749	-0.120294	0.0703893	-0.140826	0
5646	High	IsMasterProtein	Q3TV94	Putative uncharacterized protein OS=Mus musculus GN=Ssr1 PE=2 SV=1	Ssr1	Ssr1	0.49781	0.0114256	0.373088	0.399994	0.681706	0.429497	0.604766		0.414742	0.065723	0.352947	0.426428	0.235587	0.5173	0.541449		0.357254	0.0672075	0.0814641	0.363176	0.424256	0.560118		0.824951	0.572405	1.15834	0.927517	0.641546	0.65988	0.49774	0.685267	0.980391	0.476122	0.668331	0.567545	1.11437	0.323082	0.224844	0.144046	0.553852	0.24245	-0.0409718	0
5410	High	IsMasterProtein	Q8R4H9	Zinc transporter 5 OS=Mus musculus GN=Slc30a5 PE=1 SV=1	Slc30a5	Slc30a5	0.443263	0.0129519	0.506185	0.325082	0.485175	0.601836	0.298035		0.561869	0.065723	0.626783	0.381992	0.355009	0.515102	0.930459		0.427947	0.0513387	0.211074	0.371167	0.726318	0.403228		0.395023	0.337996	0.339137	0.547943	0.355016	0.459138	0.362891	0.666302	0.423309	0.38405	0.382824	0.462576	0.444667	0.24123	-0.0809247	-0.263612	0.041243	0.0299829	-0.131313	0.00458765
5083	High	IsMasterProtein	Q3V1Z5	40S ribosomal protein S4 OS=Mus musculus GN=Rps4l PE=2 SV=1	Rps4y2; Rps4l	Rps4y2	0.109918					0.109918			1.1721		2.26241				0.0817941		1.61176				1.61176			-0.486004	-0.486004	NaN	NaN	NaN	0.577803	1.66812	-0.512514	NaN	NaN	1.01792	1.01792	NaN	NaN	-0.595097	-0.595097	NaN	NaN	NaN	0
828	High	IsMasterProtein	Q3UAS2	Putative uncharacterized protein OS=Mus musculus GN=Capza1 PE=2 SV=1	Capza1	Capza1	-0.660436	0.0101949	-0.896014	-0.415037	-0.518741	-0.703073	-0.769314		-0.394471	0.0658146	-0.49105	-0.492561	-0.239277	-0.34298	-0.406489		-0.413199	0.0422506	-0.252187	-0.355891	-0.422069	-0.62265		-0.759194	-0.753896	-0.771027	-0.897006	-0.614845	-0.483006	-0.541618	-0.45799	-0.494109	-0.438307	-0.515898	-0.471929	-0.62371	-0.452057	-0.0868794	-0.0513992	-0.00144342	-0.199255	-0.0954196	0
5572	High	IsMasterProtein	B7ZNK9	Spata5 protein OS=Mus musculus GN=Spata5 PE=2 SV=1	Spata5	Spata5	0.235878	0.0964033	0.556248	0.0886805	0.0512058	0.165327	0.31793		0.393684	0.0658146	0.23157	0.44334	0.493539	0.456065	0.343904		0.514484	0.0274342	0.575729	0.538255	0.403839	0.540115		0.213511	0.186501	0.295135	0.534062	-0.161653	0.320564	0.254594	0.365133	0.420078	0.24245	0.422575	0.425459	0.518031	0.324235	-0.116526	0.0214797	-0.0218044	-0.251539	-0.21424	0
1471	High	IsMasterProtein	Q91WC9	Sn1-specific diacylglycerol lipase beta OS=Mus musculus GN=Daglb PE=1 SV=2	Daglb	Daglb	-0.856833	0.0139864	-1.14573	-0.611966	-0.610053		-1.05958		-1.57251	0.0662741		-0.992723	-1.86337	-1.86145			-2.24327	0.013761	-2.35576	-2.35385		-2.0202		-0.963361	NaN	-1.21424	-1.2969	-0.378944	-1.388	NaN	NaN	-1.14561	-1.63039	-2.14897	NaN	-2.17137	-2.12658	0.10403	NaN	-0.152003	0.232661	0.231432	0.000807855
1039	High	IsMasterProtein	Q3UPF8	Putative uncharacterized protein OS=Mus musculus GN=Cebpe PE=2 SV=1	Cebpe	Cebpe	-1.51001	0.0138901	-2.23246	-1.05125	-0.994975	-0.981198	-2.29018		-1.30274	0.0662741	-0.460888	-1.47862	-1.93377	-1.87749	-0.762917		-1.69769	0.0250882	-1.75319	-1.69692	-1.0073	-2.33334		-1.85756	-2.4344	-1.98279	-1.92687	-1.0862	-1.81767	-1.91594	-2.21759	-1.17137	-1.96578	-2.08904	-2.45799	-2.02327	-1.78588	-0.317584	-1.45403	0.308011	-0.0350469	-0.0892673	0
531	High	IsMasterProtein	J3QNU1	Arginyl-tRNA--protein transferase 1 OS=Mus musculus GN=Ate1 PE=1 SV=1	Ate1	Ate1	-0.576914	0.0294158		-0.39899	-0.587999	-0.743755			-0.537708	0.0662741	-0.640896		-0.458567	-0.647577	-0.403793		-0.449829	0.0528629	-0.389899	-0.578908	-0.380681			-1.24405	-1.64386	NaN	NaN	-0.844251	-1.25213	-1.54372	-1.30757	NaN	-0.905088	-1.05965	-1.28279	NaN	-0.836501	-0.535079	-0.902389	NaN	-0.446148	-0.2567	0
2872	High	IsMasterProtein	Q8BKC5	Importin-5 OS=Mus musculus GN=Ipo5 PE=1 SV=3	Ipo5	Ipo5	0.415698	0.0173294	0.542777	0.275774	0.274175	0.347801	0.637962		0.367549	0.0662741	0.458182	0.335638	0.29806	0.296461	0.449404		0.399245	0.0383757	0.350435	0.348836	0.33968	0.558031		0.530915	0.556797	0.645241	0.550901	0.370722	0.515182	0.667211	0.658097	0.342555	0.392867	0.519431	0.547943	0.564622	0.445727	0.101878	0.209141	0.0071955	0.0949116	0.0962619	0
333	High	IsMasterProtein	Q9WVM3	Anaphase-promoting complex subunit 7 OS=Mus musculus GN=Anapc7 PE=1 SV=3	Anapc7	Anapc7	0.482966	0.02491	0.774378	0.282979	0.282979	0.315687	0.758807		0.393592	0.0662741	0.372912	0.542223	0.289655	0.289655	0.473516		0.41244	0.0452465	0.304234	0.304234	0.380905	0.660389		0.486603	0.366252	0.709291	0.724214	0.146655	0.398881	0.424385	0.524064	0.492622	0.154454	0.404172	0.43189	0.6107	0.169925	-0.0673778	0.051024	-0.0484122	-0.136062	-0.136062	0
1518	High	IsMasterProtein	Q80WW9	DDRGK domain-containing protein 1 OS=Mus musculus GN=Ddrgk1 PE=1 SV=2	Ddrgk1	Ddrgk1	0.215517	0.14711	0.253707	0.268772	0.437198	0.308122	-0.190212		0.39389	0.0662741	0.308122	0.301012	0.328512	0.496938	0.534868		-0.0634077	0.670623	-0.0770031	0.091423	0.0769174	-0.344968		-0.0915832	0.0894982	-0.628162	-0.186065	0.358396	0.171479	0.0894982	0.316146	-0.137648	0.41792	-0.303763	-0.140826	-0.78339	0.0129262	-0.162042	-0.21927	-0.438307	0.0894982	-0.0800879	0.00070391
3309	High	IsMasterProtein	B2RS19	Max protein OS=Mus musculus GN=Max PE=1 SV=1	Max	Max	0.377703	0.0129487	0.485685	0.351933	0.396912	0.381029	0.272956		0.420951	0.0662741	0.306331	0.295255	0.540568	0.585548	0.377052		0.448456	0.0283592	0.417165	0.462145	0.445734	0.468781		0.173009	0.426533	-0.115597	0.0989585	0.282143	0.287727	0.351628	0.422233	-0.093879	0.470927	0.306678	0.491597	0.0813396	0.347099	-0.130779	0.0468403	-0.386468	-0.0694519	-0.114035	0
2308	High	IsMasterProtein	Q3TMW7	Putative uncharacterized protein OS=Mus musculus GN=Glmn PE=2 SV=1	Glmn	Glmn	0.475249	0.0230542	0.793781	0.211574	0.492892	0.256612	0.621388		0.423807	0.0662741	0.376066	0.55583	0.308004	0.589322	0.289811		0.369865	0.056092	0.153234	0.434553	0.324934	0.566739		0.352366	0.280956	0.423309	0.595504	0.109695	0.318975	0.399445	0.312665	0.358396	0.205393	0.255915	0.348232	0.368489	0.051024	-0.165608	0.0229004	-0.1976	-0.103147	-0.384584	0
4998	High	IsMasterProtein	Q9CXW4	60S ribosomal protein L11 OS=Mus musculus GN=Rpl11 PE=1 SV=4	Rpl11	Rpl11	0.406079	0.0130317	0.360895	0.255952	0.460541	0.53212	0.420883		0.453822	0.0662741	0.560715	0.286003	0.286062	0.490651	0.645677		0.421646	0.0375734	0.253415	0.458004	0.529492	0.445673		0.678282	0.583038	0.825379	0.764686	0.540027	0.641942	0.611645	0.696884	0.689746	0.569491	0.655597	0.580145	0.849599	0.537048	0.203573	0.0496308	0.402722	0.283329	0.0786098	0
1652	High	IsMasterProtein	Q5U458	DnaJ homolog subfamily C member 11 OS=Mus musculus GN=Dnajc11 PE=1 SV=2	Dnajc11	Dnajc11	0.38442	0.0219252	0.443356	0.400591	0.630553	0.184564	0.263034		0.573636	0.0662741	0.299451	0.343282	0.66736	0.897323	0.660762		0.505775	0.0307228	0.470163	0.700125	0.498806	0.354008		0.334823	0.359521	0.267835	0.448901	0.263034	0.547116	0.474047	0.835116	0.348232	0.531069	0.455802	0.674461	0.359521	0.333424	-0.0806786	0.175045	0.00575927	-0.137648	-0.365871	0
20	Low	IsMasterProtein	B2RQN5	LOC622554 protein OS=Mus musculus GN=1700123I01Rik PE=2 SV=1	1700123I01Rik	1700123I01Rik	0.144412			0.201634	0.0871894				0.525502				0.582724	0.46828			1.11046		1.16769	1.05324				9.96578	NaN	NaN	NaN	9.96578	9.96578	NaN	NaN	NaN	9.96578	9.96578	NaN	NaN	9.96578	9.96578	NaN	NaN	9.96578	9.96578	0.178555
4564	High	IsMasterProtein	Q922H1	Protein arginine N-methyltransferase 3 OS=Mus musculus GN=Prmt3 PE=1 SV=2	Prmt3	Prmt3	0.672798	0.0883041	1.36574	0.121273	-0.0534051	0.534634	1.39575		0.759804	0.0662741	0.509738	1.17526	1.00204	0.827361	0.284623		0.638997	0.0359661	0.601868	0.427189	0.476717	1.05021		0.184894	0.60502	0.424385	0.392867	-0.682696	0.333454	0.57918	0.353888	0.204141	0.196607	0.140669	0.545968	0.0786098	-0.202572	-0.585045	0.0703893	-0.974262	-0.805913	-0.630394	0
5931	High	IsMasterProtein	O35857	Mitochondrial import inner membrane translocase subunit TIM44 OS=Mus musculus GN=Timm44 PE=1 SV=2	Timm44	Timm44	0.469823	0.010036	0.512563	0.357087	0.507678	0.442675	0.529109		0.37327	0.0665512	0.287536	0.375699	0.37435	0.524942	0.303823		0.285177	0.0779556	0.137792	0.288384	0.248804	0.465727		0.444231	0.553852	0.463622	0.446786	0.312665	0.363882	0.399445	0.415759	0.31034	0.329985	0.285	0.360645	0.399445	0.0949116	-0.0484086	0.111031	-0.0664274	-0.0439433	-0.194295	0
5023	High	IsMasterProtein	Q9D1R9	60S ribosomal protein L34 OS=Mus musculus GN=Rpl34 PE=1 SV=2	Rpl34-ps1; Rpl34; Gm4705	Rpl34-ps1	0.520873	0.0123179	0.651758	0.346134	0.700901	0.535037	0.370534		0.492825	0.0665512	0.637009	0.292531	0.265119	0.619887	0.649576		0.483236	0.0442245	0.370546	0.725313	0.617951	0.219133		0.44395	0.455229	0.317304	0.598365	0.404903	0.423366	0.558757	0.570463	0.240009	0.324235	0.377955	0.538041	0.166073	0.42975	-0.092597	-0.0785637	-0.0528949	0.0579701	-0.296899	0
3105	High	IsMasterProtein	Q07797	Galectin-3-binding protein OS=Mus musculus GN=Lgals3bp PE=1 SV=1	Lgals3bp	Lgals3bp	0.147941	0.775283		0.566929	0.753187	-0.876292			-0.654079	0.325199	-1.57901		0.138725	0.324984	-1.50101		1.5175	0.0472447	1.9003	2.08656	0.565624			0.390617	0.378512	NaN	NaN	0.402722	-0.19938	-0.325539	-0.246395	NaN	-0.0262051	1.77737	1.82008	NaN	1.73466	0.24601	1.25399	NaN	-0.164884	-0.351074	0.00046162
4127	Low	IsMasterProtein	Q3U1V1	Putative uncharacterized protein (Fragment) OS=Mus musculus GN=Parp8 PE=2 SV=1	Parp8	Parp8	0.178155					0.178155			0.819293		0.755611				0.882974		0.884034				0.884034			0.865523	0.865523	NaN	NaN	NaN	1.50575	1.44201	1.56949	NaN	NaN	1.56998	1.56998	NaN	NaN	0.686164	0.686164	NaN	NaN	NaN	0.12584
2806	High	IsMasterProtein	P0C6B7	Immunoglobulin superfamily member 6 OS=Mus musculus GN=Igsf6 PE=2 SV=1	Igsf6	Igsf6	-0.908473	0.0139155		-0.910486	-1.07973	-0.735205			-1.01191	0.0666246	-0.388162		-1.23821	-1.40745	-1.01381		-1.80479	0.0223327	-1.86867	-2.03791	-1.50779			-0.879187	-0.979942	NaN	NaN	-0.778432	-0.999619	-0.632629	-1.25843	NaN	-1.1078	-1.74422	-1.75147	NaN	-1.73697	0.062595	-0.242977	NaN	0.130931	0.299831	0
2623	High	IsMasterProtein	Q3TXR9	Beta-hexosaminidase OS=Mus musculus GN=Hexb PE=1 SV=1	Hexb	Hexb	-0.600394	0.0108149	-0.556251	-0.60122	-0.886565	-0.542091	-0.415843		-0.992375	0.0666246	-0.506784	-0.377666	-1.32639	-1.61174	-1.13929		-1.20445	0.0241149	-1.29323	-1.57857	-1.02589	-0.920091		-0.794625	-0.924125	-0.790859	-0.932361	-0.531156	-1.1067	-0.891643	-1.52284	-0.753896	-1.25843	-1.30722	-1.40736	-1.29336	-1.22095	-0.0828414	-0.382702	-0.375197	0.0703893	0.356144	0
1713	High	IsMasterProtein	Q9R0P5	Destrin OS=Mus musculus GN=Dstn PE=1 SV=3	Dstn	Dstn	-0.897864	0.0100304	-1.14276	-0.732124	-1.03308	-0.577468	-1.00389		-0.937419	0.0666246	-0.302646	-0.807598	-1.27134	-1.5723	-0.733213		-1.36445	0.0223327	-1.42815	-1.72911	-0.955606	-1.34493		-1.12935	-1.26188	-1.16812	-1.30401	-0.78339	-1.17519	-0.988504	-1.41889	-0.971431	-1.32193	-1.54272	-1.64386	-1.50635	-1.47794	-0.162387	-0.687335	-0.163268	-0.0499049	0.250962	0
5988	High	IsMasterProtein	Q5FWI3	Transmembrane protein 2 OS=Mus musculus GN=Tmem2 PE=1 SV=1	Tmem2	Tmem2	-0.953851	0.0108149		-0.989974	-0.873742	-0.997835			-0.907712	0.0666246	-0.509014		-1.26908	-1.15285	-0.699898		-0.807692	0.0359661	-1.01822	-0.901992	-0.502861			-0.85984	-0.965784	NaN	NaN	-0.753896	-0.727286	-0.477944	-0.668868	NaN	-1.03505	-0.627659	-0.471929	NaN	-0.78339	0.127189	0.0299829	NaN	0.233888	0.117695	0.00046162
1203	High	IsMasterProtein	Q08093	Calponin-2 OS=Mus musculus GN=Cnn2 PE=1 SV=1	Cnn2	Cnn2	-0.954776	0.00643185	-0.922742	-1.00105	-1.18149	-0.862603	-0.805997		-0.855721	0.0666246	-0.396792	-0.365524	-1.21718	-1.39763	-0.90148		-1.08972	0.0250882	-1.30738	-1.48783	-0.753862	-0.809803		-1.0337	-1.38458	-0.910502	-1.02621	-0.813499	-0.960122	-0.91866	-1.42275	-0.469929	-1.02915	-1.1031	-1.27579	-0.913216	-1.12029	-0.0171944	-0.520769	-0.103147	0.187768	0.367371	0
1380	High	IsMasterProtein	P10605	Cathepsin B OS=Mus musculus GN=Ctsb PE=1 SV=2	Ctsb	Ctsb	-0.757115	0.0101958	-0.493471	-0.843658	-0.964474	-0.975854	-0.508118		-0.745096	0.0666246	-0.864527	-0.0420105	-0.824293	-0.945108	-1.04954		-1.02307	0.0231223	-1.12237	-1.24319	-0.991906	-0.734811		-0.946066	-1.20756	-0.99137	-0.9771	-0.608232	-0.874239	-1.09851	-1.28279	-0.524915	-0.590745	-1.11029	-1.22432	-1.21759	-0.888969	-0.0318824	-0.234465	-0.481969	0.233888	0.355016	0
1950	High	IsMasterProtein	Q8VD58	Protein EVI2B OS=Mus musculus GN=Evi2b PE=1 SV=1	Evi2b; Evi2a-evi2b; Gm21975	Evi2b	-0.772658	0.0114227	-0.607322	-0.931389	-1.12815	-0.4233	-0.773131		-0.704386	0.0666246	-0.827331	-0.524036	-0.906479	-1.10324	-0.160847		-1.29468	0.0250882	-1.56533	-1.76209	-0.952652	-0.898662		-0.900186	-1.17788	-0.810966	-0.646112	-0.965784	-1.00036	-1.58208	-0.915936	-0.562772	-0.940645	-1.41525	-1.7084	-0.937878	-1.59946	-0.167164	-0.756331	-0.0394883	-0.0350469	0.16221	0
1346	High	IsMasterProtein	Q8C1F4	Chondroitin sulfate N-acetylgalactosaminyltransferase 2 OS=Mus musculus GN=Csgalnact2 PE=2 SV=1	Csgalnact2	Csgalnact2	-0.644238	0.0100304	-0.594383	-0.57371	-0.561827	-0.760548	-0.730719		-0.687051	0.0666246	-0.516443	-0.500752	-1.05594	-1.04406	-0.318068		-1.10396	0.0250882	-1.32032	-1.30843	-1.03979	-0.747313		-0.772017	-1.21424	-0.771027	-0.634867	-0.467932	-0.808435	-0.971431	-0.771027	-0.53952	-0.951764	-1.16474	-1.49411	-0.785875	-1.21424	-0.0730767	-0.452057	-0.0394883	0.105678	0.0935602	0
2266	High	IsMasterProtein	P50396	Rab GDP dissociation inhibitor alpha OS=Mus musculus GN=Gdi1 PE=1 SV=3	Gdi1	Gdi1	-0.790036	0.0100304	-0.641403	-0.692427	-0.867106	-1.09665	-0.652587		-0.656447	0.0666246	-0.501881	-0.165023	-0.743328	-0.918007	-0.953997		-0.665889	0.0250882	-0.675218	-0.849896	-0.611228	-0.527212		-0.84976	-1.1976	-0.773491	-0.76366	-0.664288	-0.66538	-0.603841	-1.05589	-0.286304	-0.715486	-0.669201	-0.713119	-0.648372	-0.646112	0.00270437	-0.101598	-0.120294	0.0285692	0.204141	0
3739	High	IsMasterProtein	O70145	Neutrophil cytosol factor 2 OS=Mus musculus GN=Ncf2 PE=1 SV=1	Ncf2	Ncf2	-0.822674	0.010036	-1.11311	-0.649201	-0.788104	-0.521685	-1.04126		-0.570322	0.0666246	-0.263034	-0.789959	-0.667913	-0.806817	-0.32389		-0.895411	0.0250882	-0.876248	-1.01515	-0.548192	-1.14205		-0.931524	-1.02915	-0.974262	-1.04692	-0.675765	-0.754829	-0.771027	-0.831358	-0.72261	-0.694321	-1.01177	-1.05589	-1.07704	-0.902389	-0.0882945	-0.508403	0.0662614	-0.0247367	0.1137	0
1999	High	IsMasterProtein	H9H9T1	Protein FAM107B OS=Mus musculus GN=Fam107b PE=1 SV=1		Fam107b	-0.629095	0.0100304	-0.724317	-0.415895	-0.555501	-0.725444	-0.724317		-0.564342	0.0666246	-0.790841	-0.241008	-0.395455	-0.535061	-0.859345		-0.684308	0.0250882	-0.554428	-0.694034	-0.861145	-0.627624		-0.573646	-0.473931	-0.664288	-0.664288	-0.492079	-0.449658	-0.53952	-0.606035	-0.181149	-0.471929	-0.602623	-0.610433	-0.567041	-0.630394	0.0741954	0.250962	0.0607392	-0.077041	0.0621217	0
4246	High	IsMasterProtein	P62962	Profilin-1 OS=Mus musculus GN=Pfn1 PE=1 SV=2	Pfn1	Pfn1	-0.478483	0.0164276	-0.276303	-0.482172	-0.796307	-0.480679	-0.356957		-0.522666	0.0666246	-0.391822	-0.236858	-0.480422	-0.794558	-0.70967		-0.552126	0.0383775	-0.563193	-0.877328	-0.488601	-0.279382		-0.311257	-0.340075	-0.360305	-0.281036	-0.263612	-0.330436	-0.249822	-0.567041	-0.24127	-0.263612	-0.32464	-0.345564	-0.28279	-0.345564	0.221754	0.141433	-0.00433459	0.217851	0.532068	0
748	Medium	IsMasterProtein	Q91VR8	Protein BRICK1 OS=Mus musculus GN=Brk1 PE=1 SV=1	Brk1	Brk1	-0.273096	0.160582		-0.302476	-0.478047	-0.0387649			-0.48432	0.0666246	-0.40432		-0.368364	-0.543935	-0.620661		-0.449385	0.0504397	-0.361638	-0.537209	-0.449307			-0.0143436	0.178874	NaN	NaN	-0.207561	-0.289012	-0.187707	-0.403542	NaN	-0.275786	-0.249924	-0.232769	NaN	-0.26708	0.193467	0.21661	NaN	0.0935602	0.27023	0.0110941
2622	High	IsMasterProtein	P29416	Beta-hexosaminidase subunit alpha OS=Mus musculus GN=Hexa PE=1 SV=2	Hexa	Hexa	-0.355481	0.0432631	-0.55306	-0.0703893	-0.138814	-0.533712	-0.481428		-0.467019	0.0666246	-0.492685	-0.417635	-0.27795	-0.346376	-0.800451		-0.625398	0.0284072	-0.415954	-0.484379	-0.783857	-0.817401		-0.339399	-0.334607	-0.347399	-0.41889	-0.2567	-0.410875	-0.293359	-0.60165	-0.284546	-0.463947	-0.625087	-0.586406	-0.685014	-0.603841	0.00624871	0.197865	0.133564	-0.187707	-0.118727	0
158	High	IsMasterProtein	F8WGM8	Actin, cytoplasmic 2 (Fragment) OS=Mus musculus GN=Actg1 PE=1 SV=1		Actg1	-0.504384	0.0167668	-0.305094	-0.64823	-0.794952	-0.480222	-0.293425		-0.459726	0.0666246	-0.469867	-0.149747	-0.533787	-0.68051	-0.464718		-0.455597	0.0475068	-0.558847	-0.70557	-0.368613	-0.189359		-0.647391	-0.773491	-0.590745	-0.603841	-0.621488	-0.619737	-0.76366	-0.75877	-0.448115	-0.508403	-0.561091	-0.662004	-0.488026	-0.533242	-0.0984517	-0.293359	-0.298673	0.0257376	0.172488	0
96	High	IsMasterProtein	J3QNK8	Abl interactor 1 OS=Mus musculus GN=Abi1 PE=1 SV=1		Abi1	-0.369871	0.0176292	-0.33933	-0.37787	-0.592172	-0.245345	-0.294641		-0.433298	0.0666246	-0.398834	-0.195944	-0.472648	-0.68695	-0.412116		-0.557562	0.0299951	-0.585604	-0.799906	-0.442454	-0.402281		-0.429253	-0.413115	-0.424688	-0.469929	-0.409278	-0.49369	-0.567041	-0.579922	-0.325539	-0.50226	-0.586911	-0.610433	-0.533242	-0.617056	-0.0364459	-0.168123	-0.129734	-0.0306192	0.182692	0
4679	High	IsMasterProtein	Q3UCJ0	Tyrosine-protein phosphatase non-receptor type OS=Mus musculus GN=Ptpn6 PE=2 SV=1	Ptpn6	Ptpn6	-0.371902	0.0144281	-0.358616	-0.258233	-0.347581	-0.541301	-0.353777		-0.429119	0.0666246	-0.634746	-0.312509	-0.269461	-0.358808	-0.570072		-0.324877	0.050603	-0.237612	-0.326959	-0.44725	-0.287688		-0.425759	-0.610433	-0.430509	-0.434403	-0.227692	-0.493329	-0.706041	-0.639355	-0.388355	-0.239566	-0.362182	-0.516636	-0.364013	-0.205896	0.00169381	-0.0694519	-0.07552	0.0313952	0.120352	0
5942	High	IsMasterProtein	Q80TC1	MKIAA1547 protein (Fragment) OS=Mus musculus GN=Tle3 PE=2 SV=1	Tle3	Tle3	-0.178591	0.0723735	-0.115834	-0.161445	-0.234543	-0.2959	-0.0852349		-0.410637	0.0666246	-0.594768	-0.205134	-0.404431	-0.477529	-0.371322		-0.0228835	0.859851	-0.0083554	-0.0814531	-0.154584	0.152859		-0.22925	-0.195946	-0.209228	-0.24127	-0.270556	-0.403043	-0.496142	-0.272297	-0.32916	-0.514573	-0.0481834	-0.0543923	0.0285692	-0.118727	-0.0430358	0.100305	-0.125006	-0.110916	-0.0365259	0
2220	High	IsMasterProtein	Q571E4	N-acetylgalactosamine-6-sulfatase OS=Mus musculus GN=Galns PE=1 SV=2	Galns	Galns	-0.498047	0.0149417	-0.486996	-0.371322	-0.279271	-0.560888	-0.791758		-0.409221	0.0666246	-0.347293	-0.252766	-0.464326	-0.372275	-0.609445		-0.688815	0.0259998	-0.688124	-0.596073	-0.523851	-0.947213		-0.564776	-0.550043	-0.803393	-0.500218	-0.405451	-0.424741	-0.336428	-0.597278	-0.26708	-0.498179	-0.732698	-0.512514	-0.962969	-0.72261	-0.0407885	0.0114956	-0.0144996	-0.0335695	-0.12658	0
2286	High	IsMasterProtein	Q9Z0L8	Gamma-glutamyl hydrolase OS=Mus musculus GN=Ggh PE=1 SV=2	Ggh	Ggh	-0.331884	0.0495451	-0.564716	-0.0384741	-0.158487	-0.385844	-0.511899		-0.375297	0.0666246	-0.256209	-0.422035	-0.266413	-0.386426	-0.545402		-0.52524	0.0359661	-0.321577	-0.44159	-0.541963	-0.795829		-0.31255	-0.284546	-0.332789	-0.386468	-0.246395	-0.329577	-0.155213	-0.444184	-0.242977	-0.475936	-0.529492	-0.440263	-0.617056	-0.531156	-0.00410932	0.10165	0.178874	-0.209228	-0.0877334	0
1479	High	IsMasterProtein	Q3TF87	Putative uncharacterized protein OS=Mus musculus GN=Dars PE=2 SV=1	Dars	Dars	-0.318365	0.0172262	-0.398945	-0.219748	-0.32808	-0.252655	-0.392395		-0.370918	0.0666246	-0.263555	-0.267273	-0.439061	-0.547393	-0.337309		-0.383945	0.0360133	-0.3269	-0.435233	-0.392643	-0.381003		-0.430817	-0.504305	-0.471929	-0.479955	-0.26708	-0.483679	-0.514573	-0.588574	-0.345564	-0.486004	-0.493009	-0.643856	-0.459973	-0.375197	-0.078642	-0.249822	-0.0785637	-0.046921	0.0607392	0
2112	High	IsMasterProtein	O88842	FYVE, RhoGEF and PH domain-containing protein 3 OS=Mus musculus GN=Fgd3 PE=1 SV=1	Fgd3	Fgd3	-0.297563	0.0181892	-0.352516	-0.292355	-0.293574	-0.190398	-0.358971		-0.339499	0.0666246	-0.253101	-0.235059	-0.413818	-0.415037	-0.38048		-0.550487	0.0283592	-0.657488	-0.658707	-0.353418	-0.532337		-0.405049	-0.438307	-0.547932	-0.541618	-0.0923402	-0.441409	-0.500218	-0.628162	-0.424688	-0.212568	-0.594083	-0.60165	-0.72261	-0.45799	-0.00854812	-0.248108	-0.189351	0.200379	0.202888	0
2859	High	IsMasterProtein	A0A0G2JH17	Integrator complex subunit 1 OS=Mus musculus GN=Ints1 PE=1 SV=1	Ints1	Ints1	0.288187	0.0200954	0.354216	0.286463	0.363316	0.197982	0.238956		0.329017	0.0666246	0.240375	0.32924	0.286463	0.363316	0.425691		0.269263	0.0643249	0.264096	0.340949	0.25009	0.221916		0.231463	0.225275	0.173767	0.289244	0.237564	0.305383	0.267835	0.453122	0.264236	0.23634	0.216186	0.27739	0.157044	0.214125	-0.053189	0.0271541	-0.0649175	-0.0484122	-0.12658	0
5518	High	IsMasterProtein	Q6NZQ3	Snrpf protein (Fragment) OS=Mus musculus GN=Snrpf PE=2 SV=1	Snrpf	Snrpf	0.105663	0.505552	0.392643	0.0629695	0.194364	-0.366348	0.244685		0.32914	0.0666246	0.40593	0.260468	0.258055	0.389449	0.331798		0.240722	0.0864564	0.137646	0.26904	0.317299	0.238903		-0.23983	-0.698998	-0.0603973	0.0881416	-0.288065	-0.0154156	0.0731347	0	-0.0424568	-0.0923402	-0.0978858	-0.0144996	-0.0649175	-0.21424	-0.36746	-0.332789	-0.304006	-0.351074	-0.481969	0
1616	High	IsMasterProtein	Q8BTT6	Digestive organ expansion factor homolog OS=Mus musculus GN=Diexf PE=2 SV=2	Diexf	Diexf	0.482148	0.0196133	0.78779	0.263323	0.254699	0.510416	0.59451		0.330856	0.0666246	0.298911	0.244394	0.358143	0.349519	0.403314		0.60759	0.0250882	0.632603	0.62398	0.485921	0.687858		0.606097	0.800745	0.687956	0.88049	0.0551957	0.443356	0.589763	0.695103	0.337996	0.15056	0.660547	0.776525	0.78073	0.424385	-0.00604615	0.290424	0.0922074	-0.207561	-0.199255	0
3871	High	IsMasterProtein	Q99L48	60S ribosomal export protein NMD3 OS=Mus musculus GN=Nmd3 PE=1 SV=1	Nmd3	Nmd3	0.394561	0.0226362	0.683596	0.322647	0.266202	0.235907	0.464454		0.33433	0.0666246	0.308971	0.256254	0.392831	0.336386	0.377205		0.639238	0.0250882	0.754488	0.698043	0.449833	0.65459		0.434445	0.269033	0.588805	0.808179	0.0717627	0.31932	0.343692	0.411426	0.380729	0.141433	0.588757	0.483364	0.77905	0.503858	-0.0710626	0.0342157	0.125651	-0.249822	-0.194295	0
3076	High	IsMasterProtein	A2BE28	Ribosomal biogenesis protein LAS1L OS=Mus musculus GN=Las1l PE=1 SV=1	Las1l	Las1l	0.448452	0.012776	0.635589	0.346356	0.382233	0.372554	0.505528		0.334666	0.0666246	0.220551	0.284647	0.368744	0.404621	0.394769		0.525033	0.0298509	0.585525	0.621402	0.297244	0.595961		0.641805	0.901494	0.580145	0.709291	0.37629	0.608216	0.750178	0.92372	0.359521	0.399445	0.703848	0.826193	0.669934	0.615416	0.157194	0.530071	0.0745054	0.0299829	-0.00578235	0.00185852
4808	High	IsMasterProtein	Q6ZPH4	MKIAA1835 protein (Fragment) OS=Mus musculus GN=Rangap1 PE=2 SV=1	Rangap1	Rangap1	0.333102	0.0185765	0.504643	0.269399	0.323655	0.218032	0.349782		0.335386	0.0666246	0.398433	0.221648	0.326248	0.380504	0.350099		0.491495	0.0274342	0.515072	0.569328	0.460047	0.421533		0.329468	0.352759	0.319618	0.473008	0.172488	0.359748	0.533065	0.485427	0.190299	0.230203	0.46803	0.595504	0.390668	0.41792	-0.0361446	0.134878	-0.0320936	-0.0969617	-0.150401	0
3748	High	IsMasterProtein	Q5XJV5	Nuclear receptor coactivator 6 OS=Mus musculus GN=Ncoa6 PE=1 SV=1	Ncoa6	Ncoa6	0.471695	0.0119781	0.599539	0.306628	0.426382	0.423869	0.602058		0.339811	0.0666246	0.286743	0.424086	0.229253	0.349008	0.409967		0.382861	0.0512307	0.282572	0.402326	0.233199	0.613344		0.505261	0.49774	0.543991	0.541019	0.438293	0.393265	0.360645	0.484396	0.366252	0.361768	0.425452	0.306846	0.554834	0.414677	0.0398388	0.0745054	-0.0588937	0.132248	0.0114956	0.00070391
5615	High	IsMasterProtein	Q9D104	Signal recognition particle 19 kDa protein OS=Mus musculus GN=Srp19 PE=1 SV=1	Srp19	Srp19	0.434859	0.0217333	0.685464	0.353495	0.472233	0.129095	0.534007		0.344016	0.0666246	0.308692	0.439532	0.24226	0.360998	0.368596		0.451171	0.0360133	0.381265	0.500002	0.302029	0.62139		0.223981	0.138814	0.187768	0.339137	0.230203	0.227334	0.318461	0.379621	0.0935602	0.117695	0.281174	0.311503	0.275007	0.257011	-0.175513	0.0114956	-0.345564	-0.125006	-0.242977	0
2260	High	IsMasterProtein	E9PVA8	eIF-2-alpha kinase activator GCN1 OS=Mus musculus GN=Gcn1 PE=1 SV=1	Gcn1l1	Gcn1l1	0.383393	0.0129487	0.462478	0.331621	0.469287	0.31166	0.34192		0.347305	0.0666246	0.385317	0.186972	0.32128	0.458945	0.384011		0.339898	0.0487574	0.34189	0.479555	0.304773	0.233374		0.328107	0.304511	0.317304	0.437228	0.253384	0.289561	0.378512	0.37629	0.16221	0.24123	0.256554	0.297485	0.209141	0.263034	-0.0816117	-0.00723157	-0.0247367	-0.0785637	-0.215915	0
3298	High	IsMasterProtein	Q68FL6	Methionine--tRNA ligase, cytoplasmic OS=Mus musculus GN=Mars PE=1 SV=1	Mars	Mars	0.390874	0.012776	0.360492	0.352632	0.533534	0.341935	0.365776		0.351014	0.0666246	0.349995	0.271787	0.290557	0.471459	0.37127		0.488439	0.0351805	0.519681	0.700584	0.313366	0.420126		0.368657	0.31034	0.442545	0.437228	0.284514	0.30685	0.318461	0.339137	0.348232	0.221568	0.409958	0.282143	0.496718	0.451013	-0.0685312	-0.0320936	0.077243	-0.0694519	-0.249822	0
5078	Medium	IsMasterProtein	P62274	40S ribosomal protein S29 OS=Mus musculus GN=Rps29 PE=3 SV=2	Rps29	Rps29	0.408878	0.0110874	0.444991	0.322901	0.455383	0.462658	0.358454		0.356577	0.0666246	0.453605	0.22095	0.257886	0.390368	0.460078		0.427956	0.0376048	0.445944	0.578425	0.415482	0.271974		0.429768	0.563646	0.392867	0.479231	0.283329	0.397243	0.554834	0.561693	0.254594	0.217851	0.409954	0.517024	0.306846	0.405992	-0.0187477	0.10165	0.0342157	-0.0394883	-0.171368	0.011228
2427	High	IsMasterProtein	Q9QYE6	Golgin subfamily A member 5 OS=Mus musculus GN=Golga5 PE=1 SV=2	Golga5	Golga5	0.208661	0.110493	0.274895	-0.0412882	0.0748173	0.410232	0.324648		0.358239	0.0666246	0.525002	0.287495	0.254972	0.371077	0.352651		0.318033	0.0481367	0.237176	0.353282	0.319484	0.362192		0.180783	0.466758	0.176323	0.126973	-0.046921	0.344429	0.58111	0.409255	0.138814	0.248535	0.273579	0.375178	0.214125	0.231432	-0.0545734	0.0565835	-0.148801	-0.00578235	-0.120294	0
1966	High	IsMasterProtein	P56960	Exosome component 10 OS=Mus musculus GN=Exosc10 PE=1 SV=2	Exosc10	Exosc10	0.288101	0.0305032	0.450148	0.161676	0.211891	0.225645	0.391147		0.360026	0.0666246	0.318668	0.37635	0.414626	0.464841	0.225645		0.365853	0.0411204	0.397244	0.447459	0.250496	0.368214		0.248914	0.232661	0.344828	0.403813	0.0143553	0.288667	0.325386	0.232661	0.329985	0.266637	0.276611	0.258217	0.323082	0.248535	-0.0969454	0.0071955	-0.046921	-0.148801	-0.199255	0
3559	High	IsMasterProtein	Q9CXW2	28S ribosomal protein S22, mitochondrial OS=Mus musculus GN=Mrps22 PE=1 SV=1	Mrps22	Mrps22	0.533325	0.0101949	0.521621	0.525872	0.710941	0.35202	0.55617		0.360078	0.0666246	0.292575	0.291871	0.302659	0.487728	0.425557		0.736065	0.0260461	0.789522	0.974591	0.448022	0.732124		0.575703	0.645241	0.645241	0.6107	0.40163	0.465841	0.584963	0.718964	0.381837	0.177599	0.741878	0.739848	0.821302	0.664483	-0.0126284	0.292782	0.0894982	-0.123434	-0.309359	0
78	High	IsMasterProtein	O35379	Multidrug resistance-associated protein 1 OS=Mus musculus GN=Abcc1 PE=1 SV=1	Abcc1	Abcc1	-0.00912771	0.9448	0.0924356	-0.189285	-0.246231	0.206451	0.0909908		0.363145	0.0666246	0.295327	0.267646	0.404006	0.347061	0.501684		0.1178	0.496201	-0.0495052	-0.106451	0.479469	0.147685		-0.02822	0.176323	0.15056	0.153157	-0.592919	0.266634	0.265437	0.471968	0.327687	0.00144197	0.067523	0.449957	0.206643	-0.454032	-0.179837	-0.0291463	0.0607392	-0.403542	-0.347399	0.00046162
5841	High	IsMasterProtein	Q9CY49	Putative uncharacterized protein OS=Mus musculus GN=Tbl2 PE=2 SV=1	Tbl2	Tbl2	0.530805	0.0100304	0.523894	0.482375	0.640043	0.469293	0.53842		0.36479	0.0666246	0.275935	0.506536	0.216048	0.373715	0.451715		0.461506	0.0316413	0.386444	0.544111	0.351005	0.564462		0.402414	0.54893	0.340277	0.325386	0.395063	0.330559	0.355016	0.531069	0.309176	0.126973	0.365244	0.43082	0.366252	0.298658	-0.112938	0.0799754	-0.1976	-0.0877334	-0.246395	0
4005	High	IsMasterProtein	Q8BJ71	Nuclear pore complex protein Nup93 OS=Mus musculus GN=Nup93 PE=1 SV=1	Nup93	Nup93	0.359256	0.0129487	0.340424	0.29976	0.438539	0.362765	0.354793		0.365072	0.0666246	0.459112	0.227133	0.28675	0.42553	0.426836		0.393109	0.0376649	0.376671	0.51545	0.350428	0.329884		0.387299	0.335712	0.444667	0.43082	0.337996	0.368239	0.43082	0.399445	0.317304	0.325386	0.385561	0.321928	0.420078	0.414677	-0.000334691	-0.027675	0.0894982	0.0384362	-0.101598	0
2271	High	IsMasterProtein	Q8BHE1	Gem-associated protein 8 OS=Mus musculus GN=Gemin8 PE=1 SV=1	Gemin8	Gemin8	0.311255	0.0161635	0.325593	0.303364	0.403959	0.2645	0.258859		0.367333	0.0666246	0.505395	0.219292	0.287259	0.387854	0.436864		0.391817	0.0351805	0.340257	0.440851	0.421182	0.364977		0.197514	0.259423	0.210389	0.276199	0.0440443	0.28285	0.500802	0.43082	0.171207	0.0285692	0.271081	0.415759	0.316146	0.0813396	-0.1682	-0.00578235	-0.0484122	-0.260152	-0.358454	0.00138321
2295	Medium	IsMasterProtein	Q9D600	DNA replication complex GINS protein PSF2 OS=Mus musculus GN=Gins2 PE=1 SV=1	Gins2	Gins2	0.27083	0.0444637	0.24359	0.317053	0.399311	0.0217706	0.372427		0.383847	0.0666246	0.392076	0.160376	0.456585	0.538842	0.371355		0.50988	0.0274342	0.481697	0.563955	0.438884	0.554982		0.197	-0.0394883	0.492622	0.364012	-0.0291463	0.258989	0.331132	0.311503	0.280956	0.112367	0.396689	0.378512	0.675364	0.136191	-0.178059	-0.0603973	0.120352	-0.345564	-0.426625	0.0129039
86	High	IsMasterProtein	Q99LE6	ATP-binding cassette sub-family F member 2 OS=Mus musculus GN=Abcf2 PE=1 SV=1	Abcf2	Abcf2	0.272573	0.0313912	0.352692	0.306026	0.365212	0.0879306	0.251004		0.385954	0.0666246	0.242476	0.262198	0.498671	0.557857	0.368567		0.479378	0.0428882	0.639562	0.698749	0.273073	0.306128		0.217576	0.288063	0.182692	0.284514	0.115033	0.378534	0.442545	0.569491	0.194087	0.308011	0.386485	0.474047	0.237564	0.447844	-0.0781992	0.199123	-0.0694519	-0.192645	-0.249822	0
5839	High	IsMasterProtein	Q9QXE7	F-box-like/WD repeat-containing protein TBL1X OS=Mus musculus GN=Tbl1x PE=1 SV=2	Tbl1x	Tbl1x	0.381474	0.0129487	0.273076	0.44313	0.409308	0.446222	0.335635		0.387793	0.0666246	0.354926	0.225029	0.401465	0.367644	0.589899		0.575169	0.0274342	0.704176	0.670354	0.515315	0.410833		0.265431	0.263034	0.313826	0.249749	0.235114	0.2435	0.171207	0.407081	0.202888	0.192825	0.405861	0.333424	0.388465	0.495695	-0.146693	-0.182786	-0.0218044	-0.207561	-0.174621	0
3290	High	IsMasterProtein	Q922Q1	Mitochondrial amidoxime reducing component 2 OS=Mus musculus GN=Marc2 PE=1 SV=1	Marc2; Mosc2	Marc2	0.300678	0.039816	0.466479	0.115058	0.474909	0.147488	0.299455		0.396333	0.0666246	0.448461	0.264723	0.222781	0.582632	0.46307		0.00456634	0.977695	-0.32363	0.0362202	0.192019	0.113657		0.254866	0.222805	0.124328	0.291604	0.380729	0.40986	0.52306	0.538041	0.0908534	0.487486	0.0496159	0.266637	-0.0603973	-0.0573917	0.0174753	0.0745054	-0.174621	0.265437	-0.0954196	0
2907	High	IsMasterProtein	Q00651	Integrin alpha-4 OS=Mus musculus GN=Itga4 PE=1 SV=1	Itga4	Itga4	0.0826413	0.286867	0.0869918	0.0323884	0.0309003	0.144619	0.118307		0.398384	0.0666246	0.411029	0.588694	0.370818	0.36933	0.252051		-0.125517	0.330294	-0.221648	-0.223136	0.0611337	-0.118416		0.0340514	0.159629	0	-0.0306192	0.0071955	0.377815	0.426533	0.267835	0.470927	0.345964	-0.136132	0.0758749	-0.236164	-0.248108	-0.0380702	0.0143553	-0.117161	-0.0262051	-0.0232698	0
2605	High	IsMasterProtein	Q3USC0	Putative uncharacterized protein OS=Mus musculus GN=Heatr3 PE=2 SV=1	Heatr3	Heatr3	0.595723	0.0100304	0.586124	0.705148	0.692939	0.557322	0.437084		0.403224	0.0666246	0.456832	0.145717	0.512324	0.500115	0.401133		0.757102	0.0316914	1.04328	1.03107	0.505438	0.44862		0.579517	0.80488	0.556797	0.706641	0.249749	0.419176	0.705757	0.648926	0.265437	0.0565835	0.636656	0.753605	0.568519	0.587845	-0.132033	0.249749	0.120352	-0.456009	-0.442222	0
2830	High	IsMasterProtein	A0A0U1RP81	MICOS complex subunit MIC60 OS=Mus musculus GN=Immt PE=1 SV=1		Immt	0.331949	0.0285497	0.234386	0.380488	0.580034	0.294027	0.170808		0.424675	0.0666246	0.275565	0.314593	0.490925	0.690471	0.35182		0.124098	0.295858	0.0458539	0.245401	0.102318	0.102819		0.288939	0.451013	0.180148	0.24245	0.282143	0.414194	0.43189	0.508936	0.323082	0.392867	0.106797	0.259423	0.112367	-0.0513992	-0.0574327	0.157044	0.00863031	-0.0985055	-0.296899	0
4880	High	IsMasterProtein	Q3THS8	Putative uncharacterized protein OS=Mus musculus GN=Rcl1 PE=2 SV=1	Rcl1	Rcl1	0.502185	0.0100304	0.495037	0.478231	0.578536	0.581259	0.377862		0.42668	0.0666246	0.457412	0.116645	0.469186	0.569491	0.520664		0.60912	0.0274342	0.673129	0.773434	0.582494	0.407424		0.548508	0.747602	0.532068	0.648926	0.265437	0.45885	0.621993	0.686164	0.27023	0.257011	0.589925	0.747602	0.561693	0.46048	-0.0512451	0.166073	0.154454	-0.212568	-0.312939	0
6397	High	IsMasterProtein	Q8CEJ2	MCG117705, isoform CRA_a OS=Mus musculus GN=Uxt PE=1 SV=1	Uxt	Uxt	0.556377	0.0100304	0.601822	0.405019	0.619942	0.645992	0.509112		0.433372	0.0666246	0.60643	0.175969	0.375821	0.590745	0.417897		0.638766	0.0254807	0.61949	0.834414	0.495749	0.60541		0.569923	0.504875	0.56267	0.655352	0.556797	0.375083	0.464668	0.27739	0.230203	0.528071	0.595163	0.355016	0.659011	0.771463	0.000357637	-0.140826	0.0538064	0.151859	-0.0634092	0.0083174
5622	High	IsMasterProtein	Q9DBG7	Signal recognition particle receptor subunit alpha OS=Mus musculus GN=Srpra PE=1 SV=1	Srpr	Srpr	0.505598	0.0173294	0.687506	0.205949	0.323561	0.6867	0.624275		0.433806	0.0666246	0.623732	0.559499	0.208558	0.32617	0.451072		0.369213	0.0646756	0.158164	0.275777	0.398098	0.644812		0.536198	0.767231	0.491597	0.554834	0.331132	0.499039	0.703987	0.531069	0.426533	0.334568	0.424549	0.477159	0.511974	0.284514	0.0203124	0.0799754	-0.132894	0.126973	0.0071955	0
5081	High	IsMasterProtein	Q545X8	40S ribosomal protein S4 OS=Mus musculus GN=Rps4x PE=1 SV=1	Rps4x	Rps4x	0.460575	0.0159834	0.487767	0.473252	0.728838	0.376178	0.23684		0.441223	0.0666246	0.482111	0.144936	0.387622	0.643208	0.548238		0.51811	0.0422506	0.563302	0.818887	0.47443	0.21582		0.449338	0.577248	0.280956	0.532068	0.407081	0.484679	0.682573	0.747602	0.187768	0.320773	0.477208	0.674461	0.259423	0.49774	-0.0359831	0.200379	0.0440443	-0.0664274	-0.321928	0
2584	High	IsMasterProtein	P53702	Cytochrome c-type heme lyase OS=Mus musculus GN=Hccs PE=1 SV=2	Hccs	Hccs	0.212896	0.133108	0.217746	0.165945	0.573056	0.118598	-0.0108649		0.442175	0.0666246	0.453802	0.219075	0.303932	0.711042	0.523024		0.347451	0.0826155	0.132346	0.539456	0.555828	0.162173		0.137981	0.145351	0	0.228973	0.177599	0.393627	0.479231	0.54893	0.230203	0.316146	0.299215	0.58111	0.172488	0.144046	-0.0868003	0.0257376	0.0100637	0.0129262	-0.395929	0
5211	High	IsMasterProtein	A0A0R4J0B7	Protein SDA1 homolog OS=Mus musculus GN=Sdad1 PE=1 SV=1	Sdad1	Sdad1	0.55559	0.010036	0.679947	0.453366	0.451517	0.696482	0.49664		0.443255	0.0666246	0.518914	0.14787	0.469485	0.467637	0.612369		0.80457	0.0223327	0.851076	0.849228	0.674362	0.843613		0.608993	0.640621	0.669934	0.852798	0.27262	0.407096	0.462576	0.555816	0.321928	0.288063	0.768763	0.618239	1.01721	0.67084	-0.0606971	-0.0558912	0.173767	-0.181149	-0.179515	0
600	High	IsMasterProtein	A3R404	ATP synthase protein 8 OS=Mus musculus GN=ATP8 PE=3 SV=1		ATP8	0.468203	0.0129487	0.409931	0.379442	0.701748	0.494705	0.355188		0.44533	0.0666246	0.417363	0.288579	0.280819	0.603126	0.636765		0.27338	0.104707	0.0105472	0.332853	0.432615	0.317503		0.394206	0.365133	0.364012	0.418999	0.428678	0.355903	0.288063	0.506907	0.298658	0.329985	0.229745	0.303342	0.326537	0.0593553	-0.0863687	-0.129734	0.0100637	0.0482362	-0.274041	0
3575	High	IsMasterProtein	A2AMU9	Mrto4 protein OS=Mus musculus GN=Mrto4 PE=1 SV=1	Mrto4	Mrto4	0.378616	0.0144281	0.448562	0.282363	0.511442	0.388229	0.262483		0.446968	0.0666246	0.475273	0.178722	0.344106	0.573185	0.663554		0.612378	0.0284072	0.632537	0.861617	0.56746	0.387899		0.428351	0.404903	0.453122	0.638769	0.21661	0.455121	0.491597	0.680774	0.370722	0.27739	0.576258	0.584963	0.578214	0.565597	-0.0392463	0.015783	0.190299	-0.0679388	-0.295128	0
4410	High	IsMasterProtein	Q91VA6	Polymerase delta-interacting protein 2 OS=Mus musculus GN=Poldip2 PE=1 SV=1	Poldip2	Poldip2	0.475377	0.0100304	0.468713	0.403612	0.554837	0.526891	0.422829		0.45486	0.0666246	0.246092	0.24381	0.547119	0.698344	0.538934		0.524721	0.0296815	0.566165	0.71739	0.387331	0.428		0.494435	0.746743	0.469886	0.515006	0.246104	0.475895	0.465713	0.757877	0.290424	0.389567	0.496061	0.605968	0.474047	0.408168	-0.0496154	0.219091	0.0468403	-0.15682	-0.307573	0.00046162
6423	High	IsMasterProtein	Q9BCZ4	Selenoprotein S OS=Mus musculus GN=Vimp PE=1 SV=3	Vimp	Vimp	0.445081	0.0167183	0.228571	0.606791	0.621128	0.475754	0.293161		0.461716	0.0666246	0.404512	0.152622	0.517424	0.531761	0.702262		0.356886	0.0567561	0.460242	0.474579	0.369646	0.123078		0.512069	0.54893	0.543991	0.478195	0.477159	0.511263	0.478195	0.775683	0.403813	0.387363	0.382199	0.442545	0.374066	0.329985	0.0119418	0.0717627	0.249749	-0.129734	-0.14401	0.00142908
4080	High	IsMasterProtein	Q6PHQ9	Polyadenylate-binding protein OS=Mus musculus GN=Pabpc4 PE=1 SV=1	Pabpc4	Pabpc4	0.57519	0.0100304	0.606631	0.499406	0.681674	0.602811	0.485427		0.479862	0.0666246	0.581633	0.213514	0.342464	0.524732	0.736966		0.592885	0.0254807	0.554697	0.736966	0.585627	0.494251		0.601667	0.442545	0.68437	0.805705	0.474047	0.432055	0.421156	0.577248	0.412511	0.317304	0.549283	0.425459	0.69332	0.529071	-0.0484066	-0.16004	0.200379	-0.0247367	-0.209228	0
1548	High	IsMasterProtein	Q8CD14	Putative uncharacterized protein OS=Mus musculus GN=Ddx54 PE=2 SV=1	Ddx54	Ddx54	0.578895	0.0172427	0.937634	0.33241	0.415535	0.418764	0.79013		0.481084	0.0666246	0.232308	0.673904	0.563514	0.646639	0.289054		0.782469	0.029537	0.97537	1.0585	0.348871	0.747139		0.40961	0.585924	0.396159	0.543991	0.112367	0.370333	0.400538	0.457332	0.279768	0.343692	0.541363	0.516015	0.352759	0.755315	-0.186721	0.168642	-0.394032	-0.21927	-0.302226	0
3231	High	IsMasterProtein	Q8CDG8	Putative uncharacterized protein OS=Mus musculus GN=Lztfl1 PE=2 SV=1	Lztfl1	Lztfl1	0.29751	0.0197856	0.237587	0.199422	0.343074	0.30648	0.400987		0.483067	0.0666246	0.508414	0.195111	0.614459	0.758111	0.339239		0.397799	0.0422506	0.435489	0.579141	0.28422	0.292345		0.212109	0.368489	0.440421	0.27739	-0.237864	0.346189	0.570463	0.40163	0.23634	0.176323	0.225118	0.345964	0.332278	-0.00288828	-0.229067	0.0621217	0.0398403	-0.438307	-0.579922	0.00021917
6421	High	IsMasterProtein	P20152	Vimentin OS=Mus musculus GN=Vim PE=1 SV=3	Vim	Vim	0.321681	0.0352382	0.176071	0.200677	0.49228	0.534423	0.204952		0.483749	0.0666246	0.375433	0.185323	0.491923	0.783526	0.582538		0.225258	0.199348	0.211576	0.503179	0.266362	-0.0800847		0.34359	0.38405	0.413594	0.385155	0.191563	0.383631	0.225275	0.43082	0.395063	0.483364	0.149156	0.115033	0.128293	0.204141	-0.0629981	-0.152003	0.209141	-0.00868224	-0.300448	0
21	High	IsMasterProtein	Q9D937	Uncharacterized protein C11orf98 homolog OS=Mus musculus PE=1 SV=1	1810009A15Rik; LOC105242733	1810009A15Rik	0.180817	0.284464	0.519956	-0.0649241	0.0234318	-0.0767659	0.502387		0.486352	0.0666246	0.145147	0.696731	0.539278	0.627634	0.422969		0.312188	0.0544438	0.214891	0.303247	0.297869	0.432745		0.0678992	-0.0619024	0.252173	0.269033	-0.187707	0.365439	0.16092	0.438293	0.446786	0.415759	0.195791	0.313826	0.182692	0.0908534	-0.142939	0.015783	-0.251539	-0.123434	-0.212568	0
1049	High	IsMasterProtein	Q6RT24	Centromere-associated protein E OS=Mus musculus GN=Cenpe PE=1 SV=1	Cenpe	Cenpe	0.45105	0.0302826	0.281346	0.635132	0.818354	0.31011	0.210307		0.493766	0.0666246	0.233306	0.294285	0.600634	0.783856	0.55675		0.842508	0.0264335	0.980009	1.16323	0.555537	0.671255		0.285	0.22404	0.0621217	0.132248	0.721591	0.363374	0.147958	0.470927	0.146655	0.687956	0.686297	0.469886	0.522056	1.06695	-0.0608953	-0.086201	-0.147202	0.0867838	-0.0969617	0
5239	Medium	IsMasterProtein	G3UWH0	MCG7641, isoform CRA_b OS=Mus musculus GN=Sec61g PE=1 SV=1	Sec61g	Sec61g	0.381549	0.044148	0.382113	0.38758	0.731352	0.00474311	0.401958		0.494969	0.0666246	0.288931	0.399327	0.507777	0.85155	0.427259		0.349981	0.0579525	0.186126	0.529899	0.248178	0.435722		0.456533	0.27739	0.515006	0.495695	0.538041	0.607813	0.560715	0.699552	0.511974	0.659011	0.469274	0.521051	0.549916	0.336855	0.0857254	0.27262	0.112367	0.15056	-0.192645	0.0102993
2952	High	IsMasterProtein	Q5SVQ0	Histone acetyltransferase KAT7 OS=Mus musculus GN=Kat7 PE=1 SV=1	Kat7; Myst2	Kat7	0.471503	0.0228261	0.686399	0.209805	0.653281	0.209906	0.598125		0.499796	0.0666246	0.403274	0.72101	0.290393	0.733869	0.350432		0.715167	0.0375665	0.706426	1.1499	0.303738	0.7006		0.250539	0.250962	0.232661	0.321928	0.196607	0.366356	0.443607	0.390668	0.356144	0.275007	0.457277	0.343692	0.335712	0.692427	-0.199266	0.0398403	-0.365871	-0.013043	-0.45799	0
1320	High	IsMasterProtein	O35427	DNA-directed RNA polymerase III subunit RPC9 OS=Mus musculus GN=Crcp PE=2 SV=1	Crcp	Crcp	0.423449	0.0363539	0.649503	0.405827	0.661536	0	0.400377		0.50515	0.0666246	0.664352	0.19948	0.369741	0.62545	0.666727		0.698108	0.0274342	0.68896	0.944669	0.738472	0.420332		0.315805	0.0114956	0.432959	0.682573	0.136191	0.421375	0.675364	0.67717	0.232661	0.100305	0.54084	0.74932	0.453122	0.420078	-0.188068	0.0100637	0.0313952	-0.268817	-0.524915	0
3491	High	IsMasterProtein	P56379	6.8 kDa mitochondrial proteolipid OS=Mus musculus GN=Mp68 PE=1 SV=1	2010107E04Rik	Mp68	0.465734	0.017191	0.356553	0.404826	0.813345	0.399951	0.353993		0.505969	0.0666246	0.648728	0.265489	0.26755	0.67607	0.672008		0.383105	0.0671955	0.143385	0.551904	0.606108	0.231022		0.500631	0.326537	0.545968	0.547943	0.582074	0.518921	0.575312	0.598365	0.45628	0.445727	0.426074	0.534062	0.422233	0.321928	0.0171429	-0.0724828	0.191563	0.178874	-0.229382	0.00206944
230	Medium	IsMasterProtein	Q3TXT9	Putative uncharacterized protein OS=Mus musculus GN=Agpat3 PE=2 SV=1	Agpat3	Agpat3	0.180212	0.683887	-0.750946	0.812108	1.21293	0.342334	-0.715366		0.540322	0.334038	0.152003	-0.90075	1.12315	1.52397	0.803239		1.07359	0.0481367	1.37796	1.77879	0.983465	0.154142		-0.0119205	-0.186065	0.0243197	-0.011588	0.125651	0.0432165	-0.37707	0.273814	-0.16004	0.436162	0.679522	0.454176	0.893751	0.690641	-0.391673	-0.529073	0.738984	-0.687335	-1.08927	0.0262695
2176	High	IsMasterProtein	P09528	Ferritin heavy chain OS=Mus musculus GN=Fth1 PE=1 SV=2	Fth1	Fth1	0.191965	0.333282	-0.103033	0.343131	-0.0366329	0.781024	-0.0246621		0.538593	0.0666246	0.707526	0.644052	0.522696	0.142932	0.675761		0.535748	0.0388053	0.568578	0.188814	0.707526	0.678072		0.509239	0.851999	0.486457	0.409255	0.289244	0.787171	0.778209	0.745883	1.15575	0.468844	0.827501	0.778209	1.1903	0.513996	0.214254	0.0703893	0.512985	-0.0528949	0.326537	0
583	High	IsMasterProtein	Q9CRA7	ATP synthase subunit s, mitochondrial OS=Mus musculus GN=Atp5s PE=1 SV=1	Atp5s	Atp5s	0.583463	0.030858	1.00828	0.217434	0.2868	0.479052	0.92575		0.539092	0.0666246	0.446746	0.968818	0.422891	0.492257	0.364745		0.419691	0.0779556	0.173421	0.242787	0.420371	0.842185		0.526577	0.444667	0.655352	0.737254	0.269033	0.478801	0.412511	0.329985	0.698663	0.474047	0.393955	0.385155	0.571434	0.225275	-0.0683642	-0.0350469	-0.270556	0.051024	-0.018878	0.00142908
4264	High	IsMasterProtein	Q3V235	Prohibitin 2 OS=Mus musculus GN=Phb2 PE=1 SV=1	Phb2	Phb2	0.506399	0.0189729	0.348602	0.550963	0.890348	0.457045	0.285037		0.53925	0.0666246	0.463853	0.155957	0.519028	0.858414	0.698998		0.389732	0.053211	0.25253	0.591915	0.501398	0.213087		0.553705	0.455229	0.568519	0.631337	0.559737	0.532195	0.462576	0.697774	0.439357	0.529071	0.418763	0.498761	0.495695	0.261832	-0.0104755	-0.00288828	0.283329	0.00863031	-0.330973	0
2537	High	IsMasterProtein	P10922	Histone H1.0 OS=Mus musculus GN=H1f0 PE=2 SV=4	H1f0	H1f0	0.252442	0.0530967	0.173491	0.0231531	0.395551	0.330938	0.339077		0.552709	0.0666246	0.428446	0.382539	0.594172	0.96657	0.391821		0.165196	0.301397	-0.150545	0.221853	0.227845	0.36163		0.181751	0.137504	0.263034	0.0962619	0.230203	0.384851	0.235114	0.197865	0.305679	0.800745	0.125104	0.0342157	0.284514	0.0565835	-0.0569818	-0.192645	-0.077041	0.206643	-0.164884	0
6046	High	IsMasterProtein	Q9QYA2	Mitochondrial import receptor subunit TOM40 homolog OS=Mus musculus GN=Tomm40 PE=1 SV=3	Tomm40	Tomm40	0.393167	0.0344458	0.30455	0.341037	0.790648	0.366445	0.163156		0.561531	0.0666246	0.42511	0.245063	0.451238	0.900849	0.785397		0.408549	0.0567928	0.239188	0.688798	0.480166	0.226044		0.373953	0.530071	0.248535	0.390668	0.326537	0.577341	0.589763	0.950095	0.332278	0.437228	0.394086	0.644318	0.312665	0.225275	-0.056355	0.164786	0.0867838	-0.013043	-0.463947	0
4371	High	IsMasterProtein	Q58E29	Proteolipid protein 2 OS=Mus musculus GN=Plp2 PE=2 SV=1	Plp2	Plp2	0.204217	0.657154	-0.187933	0.0309382	-0.95755	1.53243	0.603202		0.690172	0.0798013	0.63209	0.75448	0.982169	-0.00631838	1.08844		0.971541	0.0764857	0.861141	-0.127347	1.52188	1.63049		0.540231	1.45681	0.633199	-0.15682	0.227741	0.883135	0.555816	1.01293	0.784923	1.17887	1.38845	1.44679	1.66129	1.05728	0.333602	-0.07552	0.0299829	0.195348	1.1846	0.000807855
5610	High	IsMasterProtein	Q9CZ91	Serum response factor-binding protein 1 OS=Mus musculus GN=Srfbp1 PE=1 SV=1	Srfbp1	Srfbp1	0.44441	0.0114227	0.505156	0.484034	0.422958	0.533888	0.276012		0.593119	0.0666246	0.877317	0.257229	0.768971	0.707896	0.354182		0.680295	0.0250882	0.80624	0.745165	0.646363	0.523411		-0.235883	-2.02915	0.325386	0.554834	0.205393	-0.774624	-1.68501	-2.2109	0.306846	0.49057	-0.273638	-1.92139	0.572405	0.528071	-0.7526	-2.5649	0.0496308	-0.277534	-0.217591	0
6346	High	IsMasterProtein	E9PU96	Nucleolar pre-ribosomal-associated protein 1 OS=Mus musculus GN=Urb1 PE=1 SV=1	Urb1	Urb1	0.50824	0.0172427	0.39435	0.608108	0.835044	0.460797	0.242903		0.596608	0.0666246	0.4865	0.193466	0.73502	0.961956	0.606097		0.72913	0.0426257	0.944505	1.17144	0.550747	0.249829		0.367582	0.391768	0.240009	0.391768	0.446786	0.429948	0.41684	0.537048	0.191563	0.574344	0.503955	0.481299	0.24732	0.783247	-0.155209	-0.0679388	-0.00288828	-0.161653	-0.388355	0
5003	High	IsMasterProtein	Q9CR57	60S ribosomal protein L14 OS=Mus musculus GN=Rpl14 PE=1 SV=3	Rpl14	Rpl14	0.473402	0.0119697	0.428458	0.321318	0.625814	0.585683	0.405738		0.598138	0.0666246	0.866385	0.348645	0.305363	0.609859	0.86044		0.482878	0.0472447	0.28548	0.589976	0.782107	0.273948		0.568417	0.402722	0.62854	0.651683	0.590722	0.627055	0.68437	0.678072	0.571434	0.574344	0.550607	0.60027	0.496718	0.554834	0.0689103	-0.181149	0.222805	0.269033	-0.0350469	0
3717	High	IsMasterProtein	Q8K224	RNA cytidine acetyltransferase OS=Mus musculus GN=Nat10 PE=1 SV=1	Nat10	Nat10	0.63371	0.0127194	0.497291	0.70941	0.962342	0.626783	0.372727		0.615981	0.0666246	0.544541	0.166771	0.740082	0.993014	0.6355		0.693665	0.0383775	0.845829	1.09876	0.521884	0.308186		0.586122	0.584963	0.573375	0.698663	0.487486	0.495698	0.50284	0.594549	0.367371	0.518031	0.538027	0.480265	0.509949	0.623867	-0.134347	-0.0424568	0.201634	-0.222633	-0.473931	0
3517	High	IsMasterProtein	Q9D1P0	39S ribosomal protein L13, mitochondrial OS=Mus musculus GN=Mrpl13 PE=1 SV=1	Mrpl13	Mrpl13	0.70748	0.0100304	0.70585	0.637823	1.02739	0.616412	0.549926		0.62872	0.0666246	0.567637	0.189164	0.624788	1.01436	0.747657		0.80855	0.0257149	0.777149	1.16672	0.619002	0.671334		0.682403	0.567545	0.725959	0.881273	0.554834	0.530679	0.518031	0.698663	0.364012	0.54201	0.703689	0.570463	0.846393	0.694212	-0.10679	-0.0484122	0.176323	-0.0831412	-0.471929	0.00070391
5800	High	IsMasterProtein	A0A068BIS1	TAP binding protein OS=Mus musculus GN=Tapbp PE=2 SV=1	Tapbp	Tapbp	0.20544	0.333251	0.510152	0.264828	0.412054	-0.496533	0.336701		0.708838	0.152144	-0.457004	0.60423	1.27287	1.4201	0.704		1.0351	0.0250882	1.17613	1.32336	0.607215	1.03371		0.199657	0.172488	0.210389	0.382944	0.0328061	0.776596	0.212881	1.37407	0.478195	1.04124	1.0428	1.27739	0.906891	0.944109	-0.0167422	0.669934	-0.125006	-0.231075	-0.380822	0
2995	High	IsMasterProtein	B2RY84	Kif14 protein OS=Mus musculus GN=Kif14 PE=2 SV=1	Kif14	Kif14	0.586495	0.0223489	0.507219	0.838885	0.970656	0.415451	0.200266		0.659699	0.0666246	0.320604	0.634183	0.943682	1.07545	0.324573		0.694155	0.0652319	1.05739	1.18916	0.419168	0.110902		0.428544	0.913799	0.111031	0.41792	0.271426	0.640486	0.818851	0.822934	0.54498	0.375178	0.47596	0.916859	0.0214797	0.489543	-0.214671	0.498761	-0.0892673	-0.56918	-0.698998	0.00303465
3599	High	IsMasterProtein	Q791T5	Mitochondrial carrier homolog 1 OS=Mus musculus GN=Mtch1 PE=1 SV=1	Mtch1	Mtch1	0.781517	0.0100304	0.816493	0.713696	0.855052	0.565774	0.956571		0.666023	0.0666246	0.34944	0.938083	0.824293	0.965648	0.252649		0.70019	0.0316914	0.695994	0.83735	0.299867	0.967552		0.718936	1.26003	0.565597	0.424385	0.625738	0.818261	1.04334	0.946357	0.546956	0.736388	0.725886	0.993493	0.577248	0.606916	-0.00389376	0.69332	-0.390245	-0.0892673	-0.229382	0.00046162
2305	High	IsMasterProtein	Q61543	Golgi apparatus protein 1 OS=Mus musculus GN=Glg1 PE=1 SV=1	Glg1	Glg1	0.0920066	0.373307	-0.0170004	0.158841	0.323848	0.00359326	-0.00924808		0.669206	0.0666246	0.346895	0.338123	0.876648	1.04166	0.742711		0.461014	0.0332498	0.373759	0.538766	0.588556	0.342976		0.124599	-0.0394883	0.183963	0.176323	0.177599	0.608025	0.304511	0.70044	0.531069	0.896078	0.4913	0.54498	0.536053	0.392867	0.00584936	-0.0424568	0.192825	0.0186342	-0.145605	0
5939	High	IsMasterProtein	Q9Z0U1	Tight junction protein ZO-2 OS=Mus musculus GN=Tjp2 PE=1 SV=2	Tjp2	Tjp2	0.397896	0.237043	1.10162	-0.135922	-0.2988	0.301397	1.02119		0.673242	0.0666246	0.194114	1.11219	0.691652	0.528775	0.839478		0.787436	0.0743191	0.349504	0.186627	1.06515	1.54846		0.43614	0.461529	0.367371	0.448901	0.466758	0.776345	0.353888	0.999278	0.459432	1.29278	1.02431	1.22527	0.896078	0.951588	0.219048	0.16092	-0.650635	0.601221	0.764686	0
1953	High	IsMasterProtein	P70429	Ena/VASP-like protein OS=Mus musculus GN=Evl PE=1 SV=2	Evl	Evl	0.238544	0.342186	0.485731	0.152395	0.290095	-0.518606	0.783102		0.474792	0.216376	-0.0994442	0.383258	1.02526	1.16296	-0.0980721		0.984612	0.0383757	1.19583	1.33353	0.192805	1.21629		0.398453	0.172488	0.626673	0.329985	0.464668	0.68761	0.591679	0.593593	0.227741	1.33743	1.15093	0.883621	1.06074	1.50843	0.255383	0.690641	-0.15682	0.312665	0.175045	0
2431	High	IsMasterProtein	Q3TIZ8	Putative uncharacterized protein OS=Mus musculus GN=Golm1 PE=2 SV=1	Golm1	Golm1	0.637095	0.0139864	0.255928	0.770662	0.966279	0.605282	0.587324		0.699854	0.0666246	0.290901	0.331115	0.905504	1.10112	0.870627		0.821012	0.0274342	0.969538	1.16516	0.601494	0.547861		0.554453	0.776525	0.652601	0.321928	0.466758	0.625451	0.461529	1.04194	0.396159	0.602172	0.684047	0.772308	0.613532	0.666302	-0.141524	0.171207	0.0648829	-0.304006	-0.498179	0
36	High	IsMasterProtein	Q9CXL3	Uncharacterized protein C7orf50 homolog OS=Mus musculus PE=1 SV=3	3110082I17Rik	3110082I17Rik	0.653081	0.0108149	0.754072	0.520125	0.711745		0.626382		0.708141	0.0666246		0.584295	0.674254	0.865874			0.680998	0.0308083	0.626236	0.817856		0.598902		0.555338	NaN	0.518031	0.646163	0.501821	0.565737	NaN	NaN	0.476122	0.655352	0.549217	NaN	0.49057	0.607863	-0.112001	NaN	-0.109359	-0.0174171	-0.209228	0
2304	High	IsMasterProtein	Q8R322	Nucleoporin GLE1 OS=Mus musculus GN=Gle1 PE=1 SV=2	Gle1	Gle1	0.606765	0.0167019	0.387828	0.632819	0.847019	0.90113	0.26503		0.754986	0.0666246	0.925877	0.228978	0.596919	0.81112	1.21203		0.808194	0.0274342	0.795662	1.00986	1.0277	0.399552		0.59757	1.71194	0.105678	0.228973	0.343692	1.03453	1.73682	2.0229	0.0703893	0.308011	0.861823	1.83835	0.24123	0.505891	-0.034732	0.809826	-0.158429	-0.288065	-0.50226	0.00382827
925	High	IsMasterProtein	Q8C3X2	Coiled-coil domain-containing protein 90B, mitochondrial OS=Mus musculus GN=Ccdc90b PE=1 SV=1	Ccdc90b	Ccdc90b	0.609988	0.0134198	0.392317	0.664352	0.971757	0.619413	0.402098		0.793926	0.0666246	0.508429	0.5439	1.06806	1.37546	0.473787		0.500795	0.0303736	0.391779	0.699184	0.426265	0.485952		0.478379	0.926759	0.187768	0.178874	0.620117	0.738067	0.816395	0.78157	0.329985	1.02432	0.450771	0.733788	0.271426	0.347099	-0.0756031	0.306846	-0.21424	-0.0439433	-0.351074	0.00021917
3438	Medium	IsMasterProtein	Q8VE19	WD repeat-containing protein mio OS=Mus musculus GN=Mios PE=1 SV=2	Mios	Mios	0.154436	0.459029	0.618827	-0.142331	0.249799		-0.108552		0.805543	0.0666246		0.858592	0.582953	0.975082			-0.0651361	0.792363	-0.0773334	0.314796		-0.432871		-0.235012	NaN	-0.545824	0.182692	-0.341903	0.40368	NaN	NaN	0.423309	0.38405	-0.571769	NaN	-0.867752	-0.275786	-0.409509	NaN	-0.436354	-0.199255	-0.592919	0.0210084
679	High	IsMasterProtein	Q0VGN5	BC094435 protein (Fragment) OS=Mus musculus GN=BC094435 PE=2 SV=1	BC094435	BC094435	0.273423	0.0435252	0.271104	0.287757	0.335561	0.44351	0.029181		0.938711	0.0965507	1.23873	0.234725	0.562706	0.610511	2.04688		1.50636	0.0223327	1.53937	1.58717	1.86126	1.03765		0.302699	0.202888	0.438293	0.678973	-0.109359	0.903535	0.998557	1.80612	0.643394	0.166073	1.40302	1.62059	1.44573	1.14274	-0.168779	-0.24127	0.408168	-0.397828	-0.444184	0
1876	High	IsMasterProtein	Q69ZY2	MKIAA0830 protein (Fragment) OS=Mus musculus GN=Endod1 PE=2 SV=1	Endod1	Endod1	0.276971	0.226718		-0.0228641	0.600021	0.253757			1.62821	0.0600481	1.19366		1.29167	1.91456	2.11296		1.92388	0.0223327	1.61638	2.23926	1.916			-0.0641255	0.258217	NaN	NaN	-0.386468	1.41536	1.19912	2.11869	NaN	0.928276	1.58741	1.92144	NaN	1.25338	-0.447827	0.00432161	NaN	-0.362158	-0.985645	0.000585823
4868	High	IsMasterProtein	Q14A95	MCG9666, isoform CRA_d OS=Mus musculus GN=Rbm7 PE=1 SV=1	Rbm7	Rbm7	0.281492	0.0341608	0.337581	0.179002	0.469356	0.134102	0.287419		0.284661	0.146646	0.213609	0.235449	0.35173	0.642084	-0.0195674		0.907263	0.0946365	1.48297	1.77333	0.0799683	0.292782		0.352097	0.260628	0.387363	0.436162	0.324235	0.319616	0.339137	0.107018	0.334568	0.49774	0.742317	0.206643	0.391768	1.62854	0.0564193	0.126973	0.0989585	0.145351	-0.145605	0
819	High	IsMasterProtein	P40124	Adenylyl cyclase-associated protein 1 OS=Mus musculus GN=Cap1 PE=1 SV=4	Cap1	Cap1	-0.60293	0.0100304	-0.631613	-0.581904	-0.79235	-0.461477	-0.547304		-0.552565	0.0666697	-0.321299	-0.269248	-0.718308	-0.928754	-0.525214		-0.497843	0.0386087	-0.545699	-0.756145	-0.267317	-0.422209		-0.643088	-0.698998	-0.621488	-0.706041	-0.545824	-0.587609	-0.558517	-0.76366	-0.345564	-0.682696	-0.503629	-0.504305	-0.498179	-0.508403	-0.00725829	-0.237864	-0.07552	0.0370307	0.24732	0
173	High	IsMasterProtein	E9QJT5	Acylphosphatase OS=Mus musculus GN=Acyp1 PE=1 SV=1		Acyp1	-0.332984	0.0176392	-0.411497	-0.15384	-0.357627	-0.376854	-0.365104		-0.434033	0.0666697	-0.507484	-0.485663	-0.158442	-0.362229	-0.656347		-0.75467	0.0250882	-0.60297	-0.806757	-0.96613	-0.642823		-0.380893	-0.343732	-0.409278	-0.454032	-0.316528	-0.48716	-0.473931	-0.62371	-0.529073	-0.321928	-0.794496	-0.932361	-0.685014	-0.766112	-0.0336737	0.0328061	-0.0424568	-0.164884	0.0398403	0
6463	High	IsMasterProtein	Q8BN21	Serine/threonine-protein kinase VRK2 OS=Mus musculus GN=Vrk2 PE=1 SV=2	Vrk2	Vrk2	0.237205	0.0559625	0.308592	0.0459921	0.131384	0.367686	0.33237		0.374957	0.0666697	0.586192	0.363928	0.223038	0.30843	0.393196		0.25344	0.0780028	0.166403	0.251795	0.351871	0.243693		-0.0165122	0	-0.0409718	-0.0649175	0.0398403	0.112879	0.217851	0.0257376	-0.00868224	0.21661	0.00421517	-0.0159576	-0.129734	0.158337	-0.210158	-0.367732	-0.373327	-0.00723157	-0.0923402	0
4874	High	IsMasterProtein	P31266	Recombining binding protein suppressor of hairless OS=Mus musculus GN=Rbpj PE=1 SV=1	Rbpj	Rbpj	0.248125	0.112846	0.396588	0.255303	0.431883	-0.171298	0.328147		0.388476	0.0666697	0.176878	0.443175	0.402561	0.579141	0.340624		0.692789	0.0260461	0.74789	0.92447	0.463986	0.634809		0.145094	0.051024	0.136191	0.205393	0.187768	0.386982	0.39835	0.561693	0.252173	0.335712	0.603215	0.686164	0.443607	0.679874	-0.0705133	0.221568	-0.190997	-0.0679388	-0.244685	0
4997	High	IsMasterProtein	Q3U561	Ribosomal protein OS=Mus musculus GN=Rpl10a PE=2 SV=1	Rpl10a	Rpl10a	0.394554	0.0134304	0.397426	0.332388	0.502711	0.489748	0.250496		0.428399	0.0668745	0.577369	0.168839	0.314593	0.484915	0.596278		0.392988	0.0422506	0.357436	0.527758	0.4639	0.222858		0.378233	0.369606	0.289244	0.436162	0.41792	0.386266	0.458382	0.477159	0.207893	0.40163	0.349309	0.343692	0.260628	0.443607	-0.0195443	-0.118727	0.0384362	0.0867838	-0.0846703	0
6113	High	IsMasterProtein	Q8CH72	E3 ubiquitin-protein ligase TRIM32 OS=Mus musculus GN=Trim32 PE=1 SV=2	Trim32	Trim32	0.651624	0.0409781		0.719958	0.908146	0.326767			0.654745	0.0668745	0.505823		0.772545	0.960733	0.379878		0.379192	0.145461	0.464269	0.652457	0.0208509			0.730628	0.784085	NaN	NaN	0.67717	0.843486	0.963474	0.83754	NaN	0.729444	0.448619	0.477159	NaN	0.420078	0.0598561	0.45628	NaN	-0.0439433	-0.232769	0.00241099
4783	High	IsMasterProtein	Q9QXK2	E3 ubiquitin-protein ligase RAD18 OS=Mus musculus GN=Rad18 PE=1 SV=2	Rad18	Rad18	0.283927	0.0294355	0.356262	0.16378	0.396392	0.152851	0.350349		0.669632	0.0651475	0.361438	0.60248	0.825263	1.05787	0.501102		0.983529	0.0274342	1.15407	1.38668	0.52371	0.869654		0.292343	0.458382	0.41792	0.424385	-0.131313	0.668393	0.667211	0.807355	0.669934	0.529071	0.874785	0.828632	0.937344	0.858379	-0.112377	0.305679	0.0690147	-0.295128	-0.529073	0
2635	High	IsMasterProtein	Q8BLH7	HIRA-interacting protein 3 OS=Mus musculus GN=Hirip3 PE=1 SV=1	Hirip3	Hirip3	0.359142	0.013147	0.35395	0.276784	0.409709	0.309966	0.445299		0.372837	0.0670957	0.228995	0.335535	0.437785	0.57071	0.29116		0.799186	0.0250882	0.852497	0.985422	0.511426	0.847397		0.580419	0.596458	0.80488	0.713696	0.206643	0.539678	0.516015	0.578214	0.695994	0.368489	0.929103	0.798258	1.20664	0.782409	0.0938756	0.286881	0.360645	-0.0694519	-0.202572	0
6685	High	IsMasterProtein	Q99KZ6	Zinc finger protein 639 OS=Mus musculus GN=Znf639 PE=1 SV=1	Zfp639	Zfp639	0.470321	0.0110315	0.544912	0.466907	0.575673	0.29327	0.470843		0.356972	0.0675826	0.261705	0.473555	0.363905	0.472671	0.213025		0.461123	0.0383757	0.481742	0.590508	0.215773	0.556469		0.357404	0.469886	0.31034	0.385155	0.264236	0.325361	0.438293	0.389567	0.312665	0.16092	0.355869	0.392867	0.396159	0.27858	-0.124359	0.176323	-0.16004	-0.202572	-0.311148	0.00070391
6034	High	IsMasterProtein	Q8BFY9	Transportin-1 OS=Mus musculus GN=Tnpo1 PE=1 SV=2	Tnpo1	Tnpo1	0.510462	0.0101035	0.445925	0.545532	0.678799	0.499	0.383055		0.496273	0.0675826	0.660403	0.113707	0.570749	0.704015	0.432492		0.431641	0.0442245	0.516164	0.64943	0.305626	0.255346		0.560727	0.634129	0.546956	0.609755	0.452068	0.529724	0.795767	0.567545	0.27739	0.478195	0.427218	0.440421	0.418999	0.422233	-0.00509197	0.134878	0.164786	-0.0923402	-0.227692	0
1839	High	IsMasterProtein	P59325	Eukaryotic translation initiation factor 5 OS=Mus musculus GN=Eif5 PE=1 SV=1	Eif5; LOC100047658; LOC102641436	Eif5	0.177458	0.0750917	0.284088	0.128188	0.188479	0.0549665	0.23157		0.323185	0.0676773	0.213695	0.301625	0.367173	0.427464	0.305966		0.247359	0.0874918	0.272578	0.332869	0.110801	0.273189		0.130624	0.117695	0.173767	0.225275	0.00575927	0.283311	0.276199	0.368489	0.243669	0.244887	0.179898	0.173767	0.215368	0.15056	-0.0753553	0.0621217	-0.0588937	-0.121863	-0.182786	0
2218	High	IsMasterProtein	Q80UL3	Galactokinase 1 OS=Mus musculus GN=Galk1 PE=2 SV=1	Galk1	Galk1	0.274402	0.0471956	0.397367	0.212371	0.380708	0.0170919	0.364473		0.324307	0.0676773	0.361701	0.304691	0.275427	0.443764	0.235949		0.304672	0.065146	0.313003	0.48134	0.230631	0.193716		0.173785	0.249749	0.172488	0.206643	0.0662614	0.325843	0.593593	0.467801	0.112367	0.129613	0.210109	0.461529	0.00144197	0.167358	-0.10422	0.232661	-0.190997	-0.145605	-0.312939	0
5096	High	IsMasterProtein	Q6ZWN5	40S ribosomal protein S9 OS=Mus musculus GN=Rps9 PE=1 SV=3	Rps9	Rps9	0.480018	0.0130371	0.371892	0.399288	0.552208	0.719191	0.357511		0.424026	0.0676773	0.596043	0.174221	0.305012	0.457931	0.586924		0.518114	0.0274342	0.475974	0.628894	0.495208	0.472382		0.493839	0.588805	0.494672	0.508936	0.382944	0.380424	0.464668	0.45628	0.311503	0.289244	0.477733	0.364012	0.609755	0.459432	-0.0444725	-0.131313	0.137504	-0.0159576	-0.168123	0
3769	High	IsMasterProtein	Q9DCJ5	NADH dehydrogenase [ubiquinone] 1 alpha subcomplex subunit 8 OS=Mus musculus GN=Ndufa8 PE=1 SV=3	Ndufa8	Ndufa8	0.449085	0.0161635	0.390459	0.419791	0.752072	0.376854	0.306246		0.470309	0.0676773	0.458779	0.161234	0.443327	0.775608	0.512598		0.311825	0.0714828	0.178891	0.511172	0.362969	0.194269		0.394312	0.269033	0.386259	0.469886	0.452068	0.36761	0.350497	0.403813	0.240009	0.476122	0.246278	0.253384	0.273814	0.211635	-0.0738675	-0.107803	0.0799754	0.0328061	-0.300448	0
564	High	IsMasterProtein	P97370	Sodium/potassium-transporting ATPase subunit beta-3 OS=Mus musculus GN=Atp1b3 PE=1 SV=1	Atp1b3	Atp1b3	0.176195	0.140006	-0.016087	0.133267	0.357729	0.343453	0.062612		0.525317	0.0676773	0.60262	0.0860934	0.55782	0.782282	0.59777		0.177772	0.238216	0.101809	0.326271	0.331818	-0.0488093		0.127755	0.225275	0.0799754	0.00288251	0.202888	0.424409	0.485427	0.480265	0.104337	0.627607	0.118728	0.214125	-0.0291463	0.171207	-0.0461838	-0.118727	0.0172093	0.0703893	-0.153607	0
2262	High	IsMasterProtein	E9PZ54	Protein Gcom1 OS=Mus musculus GN=Gcom1 PE=4 SV=1		Gcom1	0.508493	0.0164276	0.575659	0.371878	0.416585		0.669851		0.82517	0.0676773		0.555519	0.937642	0.982349			0.838136	0.0274342	0.908091	0.952797		0.653521		0.298836	NaN	0.480265	0.386259	0.0299829	0.481437	NaN	NaN	0.367371	0.595504	0.51562	NaN	0.464668	0.566572	-0.305907	NaN	-0.189351	-0.341903	-0.386468	0.00761845
4622	High	IsMasterProtein	P62334	26S protease regulatory subunit 10B OS=Mus musculus GN=Psmc6 PE=1 SV=1	Psmc6	Psmc6	0.283324	0.0494145	0.447094	0.0756538	0.217623	0.188215	0.488033		0.324846	0.0681179	0.316449	0.444412	0.230793	0.372762	0.259814		0.324709	0.0779556	0.135803	0.277772	0.293011	0.592249		0.479045	0.370722	0.546956	0.506907	0.491597	0.522601	0.498761	0.442545	0.503858	0.645241	0.559223	0.475085	0.651683	0.550901	0.232607	0.182692	0.0593553	0.415759	0.27262	0
66	High	IsMasterProtein	Q9CQF6	L-aminoadipate-semialdehyde dehydrogenase-phosphopantetheinyl transferase OS=Mus musculus GN=Aasdhppt PE=1 SV=1	Aasdhppt	Aasdhppt	0.3328	0.0239459	0.476328	0.199539	0.174786	0.360023	0.453326		0.333938	0.0681179	0.333008	0.299891	0.438036	0.413283	0.185471		0.589688	0.0334694	0.799436	0.774683	0.403954	0.380681		0.372712	0.68437	0.396159	0.418999	-0.00868224	0.410076	0.656268	0.508936	0.243669	0.231432	0.547807	0.727703	0.323082	0.592636	-0.0300918	0.324235	-0.0558912	-0.207561	-0.181149	0.00241099
5461	High	IsMasterProtein	Q04692	SWI/SNF-related matrix-associated actin-dependent regulator of chromatin subfamily A containing DEAD/H box 1 OS=Mus musculus GN=Smarcad1 PE=1 SV=2	Smarcad1	Smarcad1	0.432184	0.023499	0.701178	0.132085	0.370931	0.383982	0.572744		0.3579	0.0681179	0.496832	0.322312	0.165622	0.404468	0.400268		0.433541	0.0383775	0.236769	0.475615	0.433619	0.588161		0.37823	0.355016	0.405992	0.534062	0.217851	0.31189	0.467801	0.371838	0.155749	0.252173	0.383431	0.404903	0.421156	0.324235	-0.0656181	-0.0291463	-0.166503	0.0867838	-0.153607	0
3752	High	IsMasterProtein	A0A075DCA9	NADH-ubiquinone oxidoreductase chain 1 OS=Mus musculus GN=ND1 PE=3 SV=1		ND1	0.564303	0.010036	0.510531	0.45793	0.785122	0.54758	0.520353		0.379193	0.0681179	0.506114	0.285672	0.242624	0.569816	0.291741		0.236237	0.117494	0.025298	0.35249	0.268588	0.298573		0.564343	0.550901	0.530071	0.521051	0.655352	0.384093	0.507921	0.293959	0.295135	0.439357	0.267015	0.27023	0.308011	0.222805	0.01956	0.00288251	0.0100637	0.196607	-0.131313	0
5504	Medium	IsMasterProtein	Q8VIK1	U11/U12 small nuclear ribonucleoprotein 25 kDa protein OS=Mus musculus GN=Snrnp25 PE=1 SV=1	Snrnp25	Snrnp25	0.274396	0.05337	0.244914	0.313115	0.555562	0.167568	0.0908236		0.386895	0.0681179	0.230057	0.284587	0.384851	0.627297	0.407683		0.680789	0.0518204	0.923315	1.16576	0.304544	0.329535		0.316478	0.283329	0.271426	0.425459	0.285698	0.423504	0.345964	0.525067	0.465713	0.35727	0.609061	0.421156	0.509949	0.896078	-0.000429583	0.116365	0.180148	-0.027675	-0.270556	0.01463
3515	High	IsMasterProtein	Q9CQF0	39S ribosomal protein L11, mitochondrial OS=Mus musculus GN=Mrpl11 PE=1 SV=1	Mrpl11	Mrpl11	0.531062	0.0100304	0.571677	0.474137	0.531747	0.630168	0.447579		0.389778	0.0681179	0.428843	0.196922	0.31953	0.377141	0.626455		0.621026	0.0250882	0.582107	0.639718	0.653468	0.608809		0.55783	0.708408	0.478195	0.602172	0.442545	0.431854	0.507921	0.704872	0.227741	0.286881	0.640883	0.732052	0.639695	0.550901	-0.00428665	0.077243	0.0299829	-0.0335695	-0.0908029	0
5058	High	IsMasterProtein	O70569	Ribosomal protein S14 OS=Mus musculus GN=rps14 PE=3 SV=1	Rps14	Rps14	0.492581	0.0101958	0.500875	0.371894	0.486958	0.664606	0.438573		0.448787	0.0681179	0.685364	0.242468	0.275634	0.390699	0.649771		0.502306	0.029537	0.475251	0.590316	0.610726	0.332931		0.574568	0.952334	0.489543	0.551885	0.304511	0.602876	0.97306	0.936591	0.293959	0.207893	0.563288	0.897628	0.385155	0.407081	0.022143	0.286881	0.0524159	-0.0679388	-0.182786	0
3531	High	IsMasterProtein	Q9DCI9	39S ribosomal protein L32, mitochondrial OS=Mus musculus GN=Mrpl32 PE=1 SV=1	Mrpl32	Mrpl32	0.467838	0.0118395	0.626766	0.378269	0.574074	0.39056	0.369523		0.45348	0.0681179	0.527524	0.366746	0.204239	0.400045	0.768843		0.510509	0.0334694	0.318768	0.514573	0.728397	0.480297		0.509767	0.448901	0.470927	0.728574	0.390668	0.524405	0.584963	0.827006	0.467801	0.217851	0.566983	0.786596	0.582074	0.332278	-0.00254993	0.0593553	0.100305	0.0129262	-0.182786	0
6150	High	IsMasterProtein	Q8C0D0	Probable tRNA pseudouridine synthase 1 OS=Mus musculus GN=Trub1 PE=1 SV=1	Trub1	Trub1	0.663411	0.00940393	0.692945	0.626605	0.670126	0.773906	0.553475		0.467112	0.0681179	0.487905	0.0975409	0.512335	0.555855	0.681924		0.64415	0.0250882	0.704163	0.747683	0.482393	0.64236		0.595478	0.912267	0.473008	0.612588	0.38405	0.433772	0.625738	0.820485	0.0186342	0.27023	0.548105	0.620117	0.56267	0.461529	-0.117159	0.137504	-0.0785637	-0.24127	-0.286304	0.000987045
2102	High	IsMasterProtein	P46656	Adrenodoxin, mitochondrial OS=Mus musculus GN=Fdx1 PE=1 SV=1	Fdx1	Fdx1	0.456148	0.0371097	0.413345	0.104728	0.338384	0.9187	0.505581		0.490082	0.0681179	0.68792	0.118466	0.393847	0.627502	0.622674		0.238383	0.240118	-0.121226	0.11243	0.599383	0.362946		0.632756	1.51147	0.637842	0.54498	-0.163268	0.717938	1.28036	1.21599	0.249749	0.125651	0.433388	1.19283	0.495695	-0.388355	-0.0113531	0.591679	0.132248	-0.26708	-0.50226	0.00227492
3797	High	IsMasterProtein	Q9D6J6	NADH dehydrogenase [ubiquinone] flavoprotein 2, mitochondrial OS=Mus musculus GN=Ndufv2 PE=1 SV=2	Ndufv2	Ndufv2	0.612212	0.0178933	1.03149	0.428614	0.719191	0.252823	0.628935		0.5048	0.0681179	0.268913	0.812678	0.432187	0.722763	0.28746		0.467579	0.0432236	0.252565	0.543142	0.344246	0.730363		0.594036	0.584	0.457332	0.860764	0.474047	0.585035	0.601221	0.619178	0.641546	0.478195	0.511163	0.676267	0.559737	0.297485	-0.00952033	0.331132	-0.171368	0.0468403	-0.244685	0
6682	High	IsMasterProtein	Q8BZ47	Zinc finger protein 609 OS=Mus musculus GN=Znf609 PE=1 SV=2	Zfp609	Zfp609	0.480668	0.0259282		0.470208	0.444412	0.527385			0.520887	0.0681179	0.403562		0.683176	0.65738	0.339432		0.524318	0.0613449	0.677375	0.651579	0.244001			0.547799	0.795767	NaN	NaN	0.299831	0.597532	0.671746	0.607863	NaN	0.512985	0.50944	0.511974	NaN	0.506907	-0.0163794	0.267835	NaN	-0.171368	-0.145605	0
3885	High	IsMasterProtein	J3QK52	Nucleolar complex protein 2 homolog OS=Mus musculus GN=Noc2l PE=1 SV=1	Noc2l	Noc2l	0.503219	0.013126	0.389163	0.515302	0.504413	0.778687	0.328531		0.551542	0.0681179	0.698445	0.106797	0.543071	0.532183	0.877215		0.62358	0.0255835	0.651414	0.640526	0.764772	0.437609		0.516651	0.632268	0.504875	0.566572	0.362891	0.489099	0.550901	0.730314	0.284514	0.390668	0.577159	0.617298	0.615416	0.498761	-0.0660058	-0.147202	0.177599	-0.152003	-0.142417	0
3905	High	IsMasterProtein	Q3U480	Putative uncharacterized protein OS=Mus musculus GN=Nop9 PE=2 SV=1	2610027L16Rik; Nop9	Nop9	0.343822	0.0643035	0.519599	-0.0088059	0.127674	0.641602	0.439043		0.586025	0.0681179	0.850642	0.702077	0.191547	0.328027	0.857832		0.451291	0.0513387	0.195386	0.331866	0.74086	0.537054		0.260422	0.424385	0.192825	0.27262	0.151859	0.52022	0.633199	0.639695	0.455229	0.352759	0.390211	0.524064	0.290424	0.356144	-0.0700095	-0.217591	-0.246395	0.159629	0.0243197	0.00070391
518	High	IsMasterProtein	Q3TIA9	Putative uncharacterized protein OS=Mus musculus GN=Asns PE=2 SV=1	Asns	Asns	0.306872	0.0507585	0.482413	-0.0201346	0.329748	0.475473	0.266861		0.224201	0.401268	0.504314	0.32919	-0.387615	-0.0377326	0.712849		0.999285	0.0250882	0.940337	1.29022	0.726901	1.03968		0.316294	0.60027	0.191563	0.407081	0.0662614	0.353865	0.62854	0.83754	0.253384	-0.304006	0.946547	0.850399	0.964214	1.02503	-0.0327779	0.124328	-0.07552	0.0854247	-0.265345	0
3470	High	IsMasterProtein	Q08619	Interferon-activable protein 205-B OS=Mus musculus GN=Ifi205b PE=1 SV=2	Mnda	Mnda	0.308931	0.427717	0.790303	-0.00914548	-0.545434		1		0.303199	0.269438		0.433653	0.506116	-0.030173			1.84694	0.0274342	1.82	1.28371		2.43712		0.16987	NaN	0.423309	0.212881	-0.12658	0.123575	NaN	NaN	-0.142417	0.389567	1.78196	NaN	1.86037	1.70354	-0.0916167	NaN	-0.577767	-0.117161	0.420078	0
5996	Low	IsMasterProtein	Q8BMD6	Transmembrane protein 260 OS=Mus musculus GN=Tmem260 PE=2 SV=2	6720456H20Rik; Tmem260	Tmem260	0.31213			0.209751	0.414509				0.799143				0.696764	0.901522			1.00756		0.905176	1.10993				0.0524159	NaN	NaN	NaN	0.0524159	0.539035	NaN	NaN	NaN	0.539035	0.748461	NaN	NaN	0.748461	-0.259489	NaN	NaN	-0.15682	-0.362158	0.232665
2885	High	IsMasterProtein	Q811J3	Iron-responsive element-binding protein 2 OS=Mus musculus GN=Ireb2 PE=1 SV=2	Ireb2	Ireb2	-0.216536	0.265701	0.116134	-0.260294	0.0150126	-0.798997	-0.154535		-0.538439	0.0693666	-0.608719	-0.308122	-0.544996	-0.26969	-0.960668		-0.264138	0.340185	-0.197463	0.0778437	-0.974847	0.0379124		-0.0929016	0.154454	-0.293359	-0.0218044	-0.210897	-0.151157	0.344828	-0.00723157	-0.448115	-0.494109	-0.0891979	-0.0203404	-0.100051	-0.147202	0.15974	0.954569	-0.139236	0.0496308	-0.226004	0.00142908
2391	High	IsMasterProtein	Q9ERL7	Glia maturation factor gamma OS=Mus musculus GN=Gmfg PE=1 SV=1	Gmfg	Gmfg	-1.40531	0.0100304	-1.77771	-0.94669	-1.24625	-1.192	-1.86391		-0.979577	0.0694742	-1.25035	-1.79557	-0.622033	-0.921594	-0.308339		-1.54118	0.0223327	-1.40328	-1.70284	-1.192	-1.8666		-1.62644	-1.89432	-1.78588	-1.699	-1.12658	-1.37122	-1.95456	-1.01159	-1.71786	-0.800877	-1.75409	-1.89432	-1.78588	-1.58208	-0.171393	-0.703689	0.0786098	-0.179515	0.119024	0
3004	High	IsMasterProtein	Q9QXL1	Kinesin-like protein KIF21B OS=Mus musculus GN=Kif21b PE=1 SV=2	Kif21b	Kif21b	-0.816135	0.0318041	-1.40514	-0.435665	-0.492296		-0.931436		-0.641816	0.0694742		-0.505785	-0.681517	-0.738148			-0.495279	0.05048	-0.380233	-0.436864		-0.66874		-1.06048	NaN	-1.18115	-1.6529	-0.347399	-0.674625	NaN	NaN	-0.756331	-0.592919	-0.605126	NaN	-0.91866	-0.291592	-0.0054431	NaN	-0.249822	0.0881416	0.145351	0.000807855
2565	High	IsMasterProtein	G5E8T9	Hydroxyacyl glutathione hydrolase OS=Mus musculus GN=Hagh PE=1 SV=1	Hagh	Hagh	-0.334093	0.0311059	-0.247535	-0.208153	-0.221104	-0.616671	-0.377004		-0.508527	0.0694742	-0.415037	-0.213622	-0.491162	-0.504113	-0.9187		-0.578493	0.0280441	-0.482048	-0.494999	-0.821274	-0.515651		-0.3783	-0.384584	-0.450084	-0.321928	-0.356606	-0.448945	-0.182786	-0.687335	-0.286304	-0.639355	-0.603238	-0.590745	-0.588574	-0.630394	-0.031082	0.231432	-0.0724828	-0.148801	-0.134477	0
4339	High	IsMasterProtein	P52480	Pyruvate kinase PKM OS=Mus musculus GN=Pkm PE=1 SV=4	Pkm	Pkm	-0.859665	0.0076573	-1.03015	-0.657719	-0.819151	-0.816654	-0.974652		-0.451515	0.0694742	-0.812702	-0.398792	-0.230298	-0.39173	-0.424054		-0.55407	0.0260461	-0.430006	-0.591439	-0.54671	-0.648125		-0.971258	-0.96016	-1.02621	-1.08009	-0.818579	-0.591181	-0.957356	-0.567041	-0.450084	-0.390245	-0.659801	-0.68966	-0.698998	-0.590745	-0.088502	-0.14401	-0.0513992	-0.16004	0.00144197	0
3077	High	IsMasterProtein	Q543N3	LIM and SH3 domain protein 1 OS=Mus musculus GN=Lasp1 PE=1 SV=1	Lasp1	Lasp1	-0.892927	0.0100304	-1.02797	-0.783819	-1.16108	-0.60248	-0.889284		-0.406753	0.0694742	-0.581857	-0.453185	-0.117173	-0.494433	-0.387119		-0.447839	0.0437196	-0.35311	-0.730369	-0.283577	-0.424302		-0.873021	-0.935117	-0.778432	-0.91866	-0.859876	-0.543091	-0.915936	-0.720232	-0.341903	-0.194295	-0.454099	-0.617056	-0.314733	-0.430509	-0.00053066	-0.334607	0.109695	-0.077041	0.299831	0
6273	High	IsMasterProtein	Q7TSS2	Ubiquitin-conjugating enzyme E2 Q1 OS=Mus musculus GN=Ube2q1 PE=1 SV=2	Ube2q1	Ube2q1	-0.235985	0.0602578	-0.404465	-0.234697	-0.316357	-0.0106867	-0.213717		-0.362604	0.0694742	-0.422153	-0.260236	-0.433091	-0.51475	-0.182792		-0.303791	0.0595575	-0.250227	-0.331886	-0.431097	-0.201952		-0.242319	-0.24127	-0.172994	-0.364013	-0.190997	-0.419363	-0.652901	-0.415037	-0.21927	-0.390245	-0.343202	-0.662004	-0.16004	-0.207561	-0.0053648	-0.231075	0.041243	0.0440443	0.124328	0
3120	High	IsMasterProtein	E9QP62	LIM and senescent cell antigen-like-containing domain protein 1 OS=Mus musculus GN=Lims1 PE=1 SV=1	Lims1	Lims1	-0.456504	0.0101035	-0.545593	-0.345067	-0.447033	-0.449742	-0.495085		-0.309415	0.0694742	-0.283248	-0.290289	-0.227012	-0.328977	-0.417549		-0.629387	0.0260461	-0.687916	-0.789882	-0.429326	-0.610424		-0.487121	-0.680382	-0.516636	-0.567041	-0.184425	-0.38513	-0.514573	-0.648372	-0.311148	-0.0664274	-0.606448	-0.659723	-0.632629	-0.526992	0.0432352	-0.229382	-0.0203404	0.159629	0.263034	0
6506	High	IsMasterProtein	A0A068BFS0	WD repeat domain 46 OS=Mus musculus GN=Wdr46 PE=2 SV=1	Wdr46	Wdr46	0.406204	0.0108149	0.388271	0.343182	0.447094	0.4667	0.385775		0.354148	0.0694742	0.303104	0.200782	0.425197	0.529109	0.312547		0.443947	0.0338794	0.442807	0.546719	0.292236	0.494027		0.746153	0.679874	1.09018	1.09288	0.121679	0.537703	0.517024	0.525067	0.90458	0.204141	0.642194	0.505891	1.19912	0.221568	0.0935784	0.214125	0.704872	-0.22095	-0.323733	0
5080	High	IsMasterProtein	P97351	40S ribosomal protein S3a OS=Mus musculus GN=Rps3a PE=1 SV=3	Rps3a; Rps3a1	Rps3a	0.35379	0.013126	0.332575	0.292782	0.42231	0.418591	0.302694		0.354286	0.0694742	0.418591	0.19224	0.261727	0.391255	0.507619		0.375704	0.0412171	0.346803	0.476331	0.431839	0.247842		0.452147	0.483364	0.435095	0.464668	0.425459	0.44378	0.483364	0.572405	0.325386	0.393965	0.452201	0.496718	0.379621	0.480265	0.0837388	0.0662614	0.132248	0.133564	0.00288251	0
5044	High	IsMasterProtein	Q3U900	Dolichyl-diphosphooligosaccharide--protein glycosyltransferase subunit 1 OS=Mus musculus GN=Rpn1 PE=2 SV=1	Rpn1	Rpn1	0.285879	0.0503512	0.14439	0.314991	0.591022	0.201338	0.177652		0.370009	0.0694742	0.343542	0.23012	0.235443	0.511473	0.529467		0.274737	0.0820344	0.0917925	0.367823	0.370112	0.26922		0.394322	0.319618	0.445727	0.413594	0.39835	0.481696	0.462576	0.648005	0.49774	0.318461	0.400534	0.488515	0.538041	0.175045	0.0691964	0.117695	0.269033	0.0827026	-0.192645	0
5104	High	IsMasterProtein	A2AVJ7	Ribosome-binding protein 1 OS=Mus musculus GN=Rrbp1 PE=1 SV=1	Rrbp1	Rrbp1	0.43442	0.019368	0.203156	0.568528	0.673828	0.434912	0.291676		0.449171	0.0694742	0.31865	0.142417	0.527819	0.633119	0.623852		0.477142	0.0327092	0.479663	0.584963	0.556175	0.287768		0.438727	0.501821	0.409255	0.320773	0.52306	0.454388	0.385155	0.690641	0.259423	0.482332	0.487338	0.621993	0.405992	0.434028	-0.00296898	0.0662614	0.117695	-0.0454314	-0.150401	0
4989	High	IsMasterProtein	Q80TE0	RNA polymerase II-associated protein 1 OS=Mus musculus GN=Rpap1 PE=1 SV=2	Rpap1	Rpap1	0.485561	0.0139864	0.47495	0.670919	0.64943	0.357907	0.2746		0.453211	0.0694742	0.355062	0.136113	0.545726	0.524236	0.704917		0.638749	0.0494552	0.98118	0.95969	0.359328	0.254798		0.243491	0.215368	0.041243	0.24123	0.476122	0.257271	0.212881	0.56267	-0.0969617	0.350497	0.341976	0.217851	0.0214797	0.786596	-0.185619	-0.142417	-0.232769	-0.194295	-0.172994	0.00241099
4453	High	IsMasterProtein	Q91YU8	Suppressor of SWI4 1 homolog OS=Mus musculus GN=Ppan PE=1 SV=2	Ppan	Ppan	0.523763	0.0101958	0.462907	0.576146	0.689741	0.541385	0.348636		0.508866	0.0694742	0.512892	0.0682483	0.625814	0.739409	0.597968		0.650382	0.0291803	0.785122	0.898717	0.507651	0.410037		0.534029	0.624803	0.512985	0.627607	0.370722	0.482299	0.595504	0.679874	0.232661	0.421156	0.582059	0.590722	0.574344	0.58111	-0.0687675	0.0827026	0.164786	-0.204233	-0.318326	0
3900	High	IsMasterProtein	Q8R3N1	Nucleolar protein 14 OS=Mus musculus GN=Nop14 PE=1 SV=2	Nop14	Nop14	0.624972	0.01717	0.45082	0.762043	0.920649	0.790991	0.200359		0.516904	0.0694742	0.431553	0.120229	0.663173	0.821779	0.547787		0.752271	0.029537	0.913463	1.07207	0.627361	0.396189		0.688781	1.09559	0.43082	0.680774	0.547943	0.597258	0.735522	0.851999	0.350497	0.451013	0.753058	0.932061	0.626673	0.70044	-0.0120209	0.304511	0.231432	-0.212568	-0.37146	0
6709	Low	IsMasterProtein	Q80U44	Zinc finger FYVE domain-containing protein 16 OS=Mus musculus GN=Zfyve16 PE=1 SV=2	Zfyve16	Zfyve16	0.321249		-0.287053	0.837628	1.26398		-0.52956		1.39243			0.112168	1.81938	2.24573			1.1268		1.62205	2.0484		-0.290052		0.136517	NaN	-0.00433459	0.237564	0.176323	0.897949	NaN	NaN	0.636915	1.15898	0.598184	NaN	0.235114	0.961253	-0.407713	NaN	0.525067	-0.662004	-1.0862	0.120726
6502	High	IsMasterProtein	Q6ZQL4	WD repeat-containing protein 43 OS=Mus musculus GN=Wdr43 PE=2 SV=2	Wdr43	Wdr43	0.517759	0.0138927	0.540464	0.55962	0.797043	0.404431	0.287236		0.490625	0.0698356	0.457593	0.0980928	0.523874	0.761298	0.61227		0.635624	0.029537	0.679865	0.917289	0.570803	0.374538		0.53193	0.505891	0.474047	0.727703	0.420078	0.486291	0.559737	0.714575	0.285698	0.385155	0.591457	0.672652	0.561693	0.540027	-0.0563859	0.102994	0.187768	-0.139236	-0.37707	0
4533	High	IsMasterProtein	Q91YU9	Prdx5 protein (Fragment) OS=Mus musculus GN=Prdx5 PE=2 SV=1	Prdx5	Prdx5	-1.00121	0.0169709		-0.798089	-1.31712	-0.888432			-1.56495	0.0698404	-0.567846		-1.92345	-2.44248	-1.32601		-1.57587	0.0273085	-1.5369	-2.05593	-1.13479			-0.428583	-0.375197	NaN	NaN	-0.481969	-0.825375	-0.0543923	-0.813499	NaN	-1.60823	-0.92011	-0.619271	NaN	-1.22095	0.555355	0.513996	NaN	0.316146	0.835924	0
5067	High	IsMasterProtein	Q3TXS9	Putative uncharacterized protein OS=Mus musculus GN=Rps2 PE=2 SV=1	Rps2	Rps2	0.292179	0.0374466	0.472426	0.0902426	0.422927	0.236395	0.238903		0.469228	0.0698404	0.529177	0.250444	0.227872	0.560557	0.77809		0.409171	0.0470279	0.220279	0.552964	0.56356	0.299881		0.123433	-0.0484122	0.0745054	0.308011	0.159629	0.280701	0.244887	0.493647	0.0867838	0.297485	0.235065	0.27858	0.136191	0.290424	-0.161007	-0.284546	-0.164884	0.0690147	-0.263612	0
2475	High	IsMasterProtein	Q3U1Q4	Putative uncharacterized protein OS=Mus musculus GN=Grb2 PE=2 SV=1	Grb2	Grb2	-0.250297	0.0461245	-0.103304	-0.288913	-0.405623	-0.330313	-0.123332		-0.448517	0.0700348	-0.497703	-0.11714	-0.402623	-0.519333	-0.705783		-0.237087	0.111129	-0.228193	-0.344902	-0.324525	-0.0507278		-0.303817	-0.147202	-0.369595	-0.349235	-0.349235	-0.416383	-0.314733	-0.522841	-0.364013	-0.463947	-0.242521	-0.140826	-0.298673	-0.288065	-0.017713	0.183963	-0.248108	-0.0619024	0.0551957	0
6131	High	IsMasterProtein	E9QKG3	tRNA (guanine(10)-N2)-methyltransferase homolog OS=Mus musculus GN=Trmt11 PE=1 SV=1	Trmt11	Trmt11	0.498215	0.010036	0.511142	0.399124	0.608525	0.547855	0.424431		0.349297	0.0700348	0.391736	0.199696	0.327913	0.537314	0.289824		0.412127	0.0584518	0.492075	0.701477	0.231584	0.223371		0.381179	0.432959	0.361768	0.447844	0.282143	0.199456	0.276199	0.175045	0.136191	0.210389	0.217858	0.116365	0.16092	0.37629	-0.155818	-0.117161	-0.0634092	-0.117161	-0.325539	0
2108	High	IsMasterProtein	Q8K1B8	Fermitin family homolog 3 OS=Mus musculus GN=Fermt3 PE=1 SV=1	Fermt3	Fermt3	-0.298291	0.0219252	-0.373831	-0.23771	-0.258844	-0.196232	-0.424837		-0.384477	0.070736	-0.113938	-0.427987	-0.495733	-0.516867	-0.36786		-0.621777	0.0250882	-0.607683	-0.628817	-0.528024	-0.722583		-0.379131	-0.488026	-0.436354	-0.384584	-0.207561	-0.491857	-0.405451	-0.659723	-0.438307	-0.463947	-0.709635	-0.821126	-0.732165	-0.575615	-0.0548319	-0.291592	-0.0101344	0.0299829	0.0524159	0
4621	High	IsMasterProtein	P62196	26S protease regulatory subunit 8 OS=Mus musculus GN=Psmc5 PE=1 SV=1	Psmc5	Psmc5	0.292908	0.0195747	0.331682	0.232456	0.365308	0.196724	0.33837		0.313729	0.070736	0.310446	0.247483	0.317423	0.450275	0.243018		0.388585	0.0384139	0.378017	0.510869	0.27982	0.385633		0.253769	0.178874	0.339137	0.332278	0.164786	0.253482	0.291604	0.22404	0.248535	0.249749	0.319477	0.261832	0.386259	0.31034	-0.0711576	-0.018878	0.00144197	-0.0679388	-0.199255	0
2775	High	IsMasterProtein	Q8R035	Peptidyl-tRNA hydrolase ICT1, mitochondrial OS=Mus musculus GN=Ict1 PE=1 SV=1	Ict1	Ict1	0.517469	0.0239459	0.423651	0.605482	0.960888	0.337171	0.260152		0.386596	0.070736	0.347457	0.338762	0.317565	0.672972	0.256226		0.560391	0.0419622	0.574311	0.929718	0.265749	0.471787		0.495426	0.57918	0.265437	0.428678	0.708408	0.463103	0.589763	0.49774	0.344828	0.420078	0.553783	0.507921	0.477159	0.676267	0.0241815	0.24123	0.00575927	0.102994	-0.253257	0.00070391
4597	High	IsMasterProtein	Q3ULZ3	Phosphoserine aminotransferase OS=Mus musculus GN=Psat1 PE=2 SV=1	Psat1	Psat1	0.336997	0.450835	-0.514886	1.06848	1.42005	0.257903	-0.54656		0.778493	0.217175	0.322312	-0.719892	1.48624	1.83782	0.965984		1.1871	0.0704153	1.78178	2.13335	0.814746	0.0185173		0.350637	0.526069	0.304511	0.336855	0.235114	0.652211	0.590722	1.23327	0.132248	0.652601	0.966941	1.0827	0.870266	0.947853	-0.22575	0.266637	0.851999	-0.833927	-1.18771	0
2762	High	IsMasterProtein	A2AFQ0	E3 ubiquitin-protein ligase HUWE1 OS=Mus musculus GN=Huwe1 PE=1 SV=1	Huwe1	Huwe1	0.300366	0.0197086	0.318726	0.229201	0.359081	0.395	0.199825		0.305866	0.0710716	0.313279	0.220563	0.291676	0.421557	0.282252		0.347483	0.0496555	0.359027	0.488907	0.344959	0.197037		0.374514	0.627607	0.282143	0.400538	0.187768	0.403516	0.545968	0.515006	0.303342	0.249749	0.390658	0.577248	0.27858	0.316146	0.0257558	0.232661	0.0827026	-0.0409718	-0.171368	0
4625	High	IsMasterProtein	Q8BG32	26S proteasome non-ATPase regulatory subunit 11 OS=Mus musculus GN=Psmd11 PE=1 SV=3	Psmd11	Psmd11	0.229002	0.0308927	0.243572	0.157214	0.252012	0.282587	0.209625		0.324502	0.0710716	0.373962	0.15787	0.33076	0.425557	0.334361		0.31458	0.0504397	0.301536	0.396334	0.327654	0.232796		0.229793	0.296311	0.243669	0.276199	0.102994	0.301412	0.388465	0.348232	0.191563	0.27739	0.285529	0.341417	0.266637	0.248535	-0.0386335	0.0143553	0.0328061	-0.0528949	-0.148801	0
5035	High	IsMasterProtein	P47911	60S ribosomal protein L6 OS=Mus musculus GN=Rpl6 PE=1 SV=3	Rpl6	Rpl6	0.358684	0.0161635	0.282649	0.289224	0.526985	0.406658	0.287905		0.407881	0.0710716	0.426135	0.170459	0.285402	0.523163	0.634243		0.374004	0.0472727	0.298102	0.535863	0.439888	0.222164		0.339845	0.212881	0.391768	0.387363	0.367371	0.327759	0.232661	0.439357	0.275007	0.364012	0.316311	0.246104	0.326537	0.37629	-0.0427861	-0.194295	0.104337	0.077243	-0.158429	0
54	High	IsMasterProtein	Q8BHE8	Uncharacterized protein C2orf47 homolog, mitochondrial OS=Mus musculus PE=1 SV=1	9430016H08Rik	9430016H08Rik	0.76546	0.0100304	0.66654	0.689627	0.862405	1.05285	0.555879		0.459894	0.0710716	0.648156	0.370715	0.496549	0.669327	0.114724		0.221748	0.316681	-0.169111	0.00366632	0.619137	0.4333		0.841464	1.2394	0.643394	0.752749	0.730314	0.532933	0.834307	0.301002	0.458382	0.538041	0.398923	0.80488	0.520045	-0.128156	0.0457477	0.186501	0.0881416	0.041243	-0.132894	0.0029599
2735	High	IsMasterProtein	Q8C5N9	3-keto-steroid reductase OS=Mus musculus GN=Hsd17b7 PE=1 SV=1	Hsd17b7	Hsd17b7	0.220035	0.257844	0.259178	-0.0681	-0.0352081	0.81041	0.133898		0.564514	0.0710716	0.982774	0.393417	0.307667	0.340559	0.798152		0.179211	0.184485	0.0636161	0.096508	0.338105	0.218614		0.189088	0.586885	0.00432161	0.130931	0.0342157	0.502125	0.759582	0.575312	0.265437	0.408168	0.123558	0.115033	0.0908534	0.164786	-0.0450311	-0.222633	-0.128156	0.10165	0.0690147	0
521	High	IsMasterProtein	Q8VBT9	Tether containing UBX domain for GLUT4 OS=Mus musculus GN=Aspscr1 PE=1 SV=1	Aspscr1	Aspscr1	-0.335098	0.01617	-0.239208	-0.432452	-0.405101	-0.250245	-0.348486		-0.437398	0.0710968	-0.196886	-0.375543	-0.670416	-0.643065	-0.301081		-0.911514	0.0402277	-1.36257	-1.33522	-0.441632	-0.506634		-0.28279	-0.0573917	-0.407364	-0.298673	-0.367732	-0.288533	-0.00433459	-0.109359	-0.434403	-0.606035	-0.703875	-0.249822	-0.564905	-1.2969	0.058997	0.191563	-0.0588937	0.0648829	0.0384362	0.00021917
6345	High	IsMasterProtein	Q9CQ69	Cytochrome b-c1 complex subunit 8 OS=Mus musculus GN=Uqcrq PE=1 SV=3	Uqcrq	Uqcrq	0.859708	0.0200101	1.32253	0.454474	0.332208	0.883627	1.30571		0.637355	0.0710968	0.732659	1.19134	0.389723	0.267456	0.605598		0.505507	0.11418	0.195407	0.0731406	0.588542	1.16494		0.341883	0.388465	0.361768	0.378512	0.238787	0.19239	0.237564	0.109695	0.248535	0.173767	0.0982625	0.0935602	0.221568	-0.0203404	-0.437338	-0.496142	-0.943416	-0.215915	-0.093879	0.000807855
204	High	IsMasterProtein	Q3U1V3	Protein-serine/threonine kinase OS=Mus musculus GN=Adrbk1 PE=1 SV=1	Adrbk1	Adrbk1	-0.426801	0.010036	-0.385775	-0.418816	-0.407451	-0.460815	-0.46115		-0.361589	0.0712406	-0.460815	-0.145771	-0.464945	-0.45358	-0.282832		-0.439881	0.0295565	-0.417135	-0.405771	-0.519497	-0.417121		-0.519892	-0.646112	-0.533242	-0.45799	-0.442222	-0.455921	-0.646112	-0.469929	-0.217591	-0.490051	-0.544777	-0.706041	-0.488026	-0.440263	-0.078837	-0.186065	-0.0709665	-0.0232698	-0.0350469	0
191	High	IsMasterProtein	Q9QYB5	Gamma-adducin OS=Mus musculus GN=Add3 PE=1 SV=2	Add3	Add3	-0.530481	0.0109382	-0.676491	-0.357676	-0.674049	-0.518949	-0.425241		-0.490094	0.0720936	-0.699643	-0.595735	-0.36786	-0.684233	-0.102999		-0.642975	0.0360133	-0.695334	-1.01171	-0.327675	-0.537183		-0.585856	-0.84944	-0.392137	-0.643856	-0.45799	-0.623802	-1.03209	-0.434403	-0.562772	-0.465938	-0.653296	-0.659723	-0.504305	-0.795859	-0.045856	-0.332789	0.0328061	-0.100051	0.21661	0
3264	High	IsMasterProtein	Q3TLX7	Putative uncharacterized protein OS=Mus musculus GN=Map2k3 PE=2 SV=1	Map2k3	Map2k3	-0.349508	0.0428216	-0.560088	-0.0376251	-0.193195	-0.442872	-0.513759		-0.42657	0.0720936	-0.474442	-0.359478	-0.19878	-0.35435	-0.745799		-0.425995	0.0533982	-0.177623	-0.333193	-0.493721	-0.699442		-0.40394	-0.463947	-0.467932	-0.512514	-0.171368	-0.476487	-0.494109	-0.766112	-0.312939	-0.332789	-0.492188	-0.512514	-0.652901	-0.311148	-0.0212287	-0.0203404	0.0468403	-0.132894	0.0214797	0
496	High	IsMasterProtein	P59999	Actin-related protein 2/3 complex subunit 4 OS=Mus musculus GN=Arpc4 PE=1 SV=3	Arpc4	Arpc4	-0.525634	0.0100304	-0.576769	-0.373796	-0.577365	-0.509399	-0.590844		-0.309128	0.0720936	-0.358999	-0.342916	-0.191681	-0.39525	-0.256792		-0.411927	0.0411771	-0.346084	-0.549653	-0.241918	-0.510052		-0.576657	-0.564905	-0.671164	-0.657445	-0.413115	-0.345003	-0.415037	-0.311148	-0.422752	-0.231075	-0.424704	-0.296899	-0.590745	-0.386468	-0.00298198	-0.0558912	-0.0785637	-0.0409718	0.163499	0
1747	High	IsMasterProtein	Q8R0K9	Transcription factor E2F4 OS=Mus musculus GN=E2f4 PE=1 SV=1	E2f4	E2f4	0.515274	0.0108149	0.589368	0.489548	0.53793	0.309855	0.649668		0.329875	0.0720936	0.1505	0.384463	0.382819	0.431201	0.300395		0.396818	0.0376649	0.395793	0.444175	0.271636	0.47567		0.36454	0.0989585	0.519039	0.459432	0.380729	0.139377	-0.0603973	0.0894982	0.254594	0.273814	0.231195	0.0607392	0.345964	0.286881	-0.151702	-0.210897	-0.129734	-0.109359	-0.15682	0
2869	Medium	IsMasterProtein	Q6A097	MKIAA0263 protein (Fragment) OS=Mus musculus GN=Ip6k1 PE=2 SV=1	Ip6k1	Ip6k1	0.102875	0.762248	-0.0307695			0.722651	-0.383255		0.694256	0.0720936	0.49036	0.751438			0.840971		0.367653				0.899956	-0.164649		-0.275394	1.13816	-1.15843	-0.805913	NaN	0.712597	0.906121	1.25641	-0.0247367	NaN	0.187171	1.31499	-0.940645	NaN	-0.181878	0.414677	-0.778432	NaN	NaN	0.0412979
3302	High	IsMasterProtein	Q3THS6	S-adenosylmethionine synthase isoform type-2 OS=Mus musculus GN=Mat2a PE=1 SV=2	Mat2a	Mat2a	0.249915	0.0258935	0.315127	0.235468	0.302184	0.195091	0.201704		0.311133	0.0724343	0.324537	0.187588	0.352692	0.419408	0.271442		0.428419	0.04071	0.517079	0.583795	0.383274	0.229529		0.234656	0.380729	0.181421	0.295135	0.0813396	0.3337	0.510962	0.457332	0.168642	0.197865	0.381297	0.569491	0.210389	0.364012	-0.0516792	0.186501	-0.0203404	-0.153607	-0.21927	0
1861	High	IsMasterProtein	A1L2Z3	C230096C10Rik protein OS=Mus musculus GN=Emc1 PE=2 SV=1	Emc1	Emc1	0.333797	0.0306412	0.208225	0.276644	0.570974	0.443389	0.169751		0.419339	0.0724343	0.468972	0.150122	0.283019	0.577349	0.617233		0.337659	0.0632478	0.181574	0.475904	0.483578	0.20958		0.273865	0.435095	0.215368	0.252173	0.192825	0.366175	0.46048	0.609755	0.194087	0.200379	0.275763	0.475085	0.254594	0.0976108	-0.106212	-0.00868224	0.0440443	-0.0831412	-0.37707	0
6658	High	IsMasterProtein	Q6P3Y5	Zinc finger protein 280C OS=Mus musculus GN=Znf280c PE=1 SV=1	Zfp280c	Zfp280c	0.278324	0.0677868	0.0577733	0.31635	0.459103	0.499207	0.0591884		0.463786	0.0724343	0.540801	0.107862	0.391927	0.534681	0.74366		0.333106	0.0778704	0.312399	0.455152	0.507098	0.0577733		0.33675	0.842375	0.166073	0.164786	0.173767	0.609076	0.884403	1.08678	0.215368	0.249749	0.395466	0.850399	0.166073	0.169925	0.00565252	0.342555	0.107018	-0.142417	-0.284546	0
836	High	IsMasterProtein	D3YUP1	Histone-arginine methyltransferase CARM1 OS=Mus musculus GN=Carm1 PE=1 SV=1		Carm1	0.624609	0.010036	0.547669	0.766576	0.826865	0.529421	0.452512		0.478347	0.0724343	0.408806	0.1176	0.678318	0.738606	0.448406		0.64954	0.0335898	0.850837	0.911126	0.460078	0.37612		0.607043	0.719841	0.505891	0.601221	0.601221	0.48057	0.599318	0.638769	0.171207	0.512985	0.588295	0.650765	0.42975	0.68437	-0.0371003	0.190299	0.0538064	-0.166503	-0.226004	0
3890	High	IsMasterProtein	Q8BJW5	Nucleolar protein 11 OS=Mus musculus GN=Nol11 PE=2 SV=1	Nol11	Nol11	0.478839	0.0316728	0.427461	0.579013	0.889852	0.410129	0.0877381		0.570203	0.0724343	0.586269	0.0550831	0.561017	0.871856	0.776791		0.612854	0.0390789	0.612018	0.922856	0.706458	0.210086		0.438059	0.444667	0.265437	0.605968	0.436162	0.520607	0.620117	0.810649	0.232661	0.418999	0.532653	0.740712	0.387363	0.469886	-0.0961921	0.0328061	0.178874	-0.142417	-0.454032	0
3561	High	IsMasterProtein	Q9D125	28S ribosomal protein S25, mitochondrial OS=Mus musculus GN=Mrps25 PE=1 SV=1	Mrps25	Mrps25	0.609784	0.0114227	0.567601	0.625464	0.923421	0.548358	0.384076		0.548193	0.0728521	0.46826	0.0983847	0.625464	0.923421	0.625434		0.780313	0.0292489	0.877396	1.17535	0.545842	0.522661		0.654084	0.88049	0.563646	0.746743	0.425459	0.614386	0.799087	0.9568	0.276199	0.425459	0.75195	0.877352	0.701327	0.67717	-0.0464757	0.332278	0.178874	-0.200913	-0.496142	0.00046162
608	High	IsMasterProtein	E9QPK4	Serine/threonine-protein kinase ATR OS=Mus musculus GN=Atr PE=1 SV=1	Atr	Atr	0.311117	0.0284719	0.52512	0.138757	0.306002	0.266855	0.318852		0.364936	0.0729402	0.553424	0.240088	0.196091	0.363335	0.47174		0.345583	0.0431898	0.276767	0.444012	0.349562	0.311991		0.30442	0.249749	0.332278	0.538041	0.0976108	0.350291	0.537048	0.45628	0.253384	0.154454	0.297975	0.333424	0.325386	0.235114	-0.0633218	-0.0159576	0.0143553	-0.0424568	-0.209228	0
6478	High	IsMasterProtein	Q3T9Z7	Putative uncharacterized protein OS=Mus musculus GN=Wasf2 PE=2 SV=1	Wasf2	Wasf2	-0.383891	0.0306515	-0.649121	-0.214935	-0.551548	-0.158583	-0.345267		-0.379945	0.0731748	-0.265498	-0.331402	-0.194921	-0.531534	-0.576371		-0.293027	0.0778704	-0.094171	-0.430784	-0.37139	-0.275763		-0.366675	-0.0800879	-0.37707	-0.680382	-0.32916	-0.340324	-0.187707	-0.500218	-0.364013	-0.309359	-0.269498	-0.293359	-0.307573	-0.207561	0.0384797	0.077243	-0.0320936	-0.114035	0.222805	0
5263	High	IsMasterProtein	Q6P6M7	O-phosphoseryl-tRNA(Sec) selenium transferase OS=Mus musculus GN=Sepsecs PE=1 SV=2	Sepsecs	Sepsecs	-0.0890759	0.380803	0.00766713	0.106701	-0.235438	-0.122484	-0.201826		-0.379715	0.0731748	-0.193014	-0.415892	-0.294504	-0.636643	-0.35852		-0.287066	0.0805104	-0.0863408	-0.42848	-0.284354	-0.349089		-0.0238849	-0.0831412	-0.0816138	0.129613	-0.0603973	-0.306854	-0.152003	-0.318326	-0.295128	-0.461959	-0.242452	-0.244685	-0.227692	-0.254978	0.0421415	0.041243	0.121679	-0.168123	0.173767	0.00046162
3040	High	IsMasterProtein	P70168	Importin subunit beta-1 OS=Mus musculus GN=Kpnb1 PE=1 SV=2	Kpnb1	Kpnb1	0.334672	0.015167	0.441304	0.276124	0.350464	0.247153	0.358315		0.285115	0.0731748	0.32617	0.248476	0.266787	0.341126	0.243018		0.396755	0.0376048	0.417853	0.492192	0.282509	0.394468		0.28828	0.313826	0.238787	0.321928	0.27858	0.275197	0.391768	0.309176	0.129613	0.27023	0.34815	0.349365	0.275007	0.420078	-0.0305164	0.0662614	-0.118727	0.00288251	-0.0724828	0
3897	High	IsMasterProtein	Q6GQT9	Nodal modulator 1 OS=Mus musculus GN=Nomo1 PE=1 SV=1	Nomo1	Nomo1	0.34047	0.0332521	0.250499	0.286513	0.551642	0.507651	0.106042		0.409435	0.0731748	0.516811	0.156276	0.253033	0.518162	0.602892		0.246766	0.114308	0.0771367	0.342266	0.415504	0.152156		0.402266	0.427606	0.314986	0.46048	0.405992	0.424593	0.437228	0.52306	0.365133	0.372952	0.298029	0.335712	0.361768	0.196607	0.0259991	-0.0785637	0.209141	0.119024	-0.145605	0
3560	High	IsMasterProtein	Q99LZ4	Mrps23 protein (Fragment) OS=Mus musculus GN=Mrps23 PE=2 SV=1	Mrps23	Mrps23	0.574666	0.012776	0.522528	0.665538	0.855669	0.494826	0.33477		0.554663	0.0731748	0.426309	0.0999882	0.717653	0.907784	0.621583		0.728514	0.0283592	0.850605	1.04074	0.569161	0.453556		0.464918	0.400538	0.452068	0.639695	0.367371	0.374259	0.332278	0.528071	0.21661	0.420078	0.532455	0.474047	0.571434	0.551885	-0.191106	-0.0954196	0.117695	-0.298673	-0.488026	0
6695	Low	IsMasterProtein	Q8BIF9	Zinc finger protein 787 OS=Mus musculus GN=Znf787 PE=2 SV=3	Zfp787	Zfp787	0.343445			0.440573	0.246318				-0.0376447				0.0594824	-0.134772			0.862757		0.959884	0.765629				0.222805	NaN	NaN	NaN	0.222805	-0.158429	NaN	NaN	NaN	-0.158429	0.742437	NaN	NaN	0.742437	-0.120431	NaN	NaN	-0.217591	-0.0232698	0.247061
3665	High	IsMasterProtein	Q5SYD0	Unconventional myosin-Id OS=Mus musculus GN=Myo1d PE=1 SV=1	Myo1d	Myo1d	0.375783		0.387777				0.36379		0.223438			0.223438					1.09133					1.09133		0.847947	NaN	0.835924	0.85997	NaN	0.696884	NaN	NaN	0.696884	NaN	1.56413	NaN	1.56413	NaN	0.473008	NaN	0.473008	NaN	NaN	0.00110112
5012	High	IsMasterProtein	A0A140T8M7	Protein Rpl23a-ps3 OS=Mus musculus GN=Rpl23a-ps3 PE=4 SV=1		Rpl23a-ps3	0.260155	0.0359645	0.129283	0.219313	0.334534	0.419939	0.197708		0.376281	0.0733303	0.346009	0.138869	0.350558	0.465778	0.580193		0.294229	0.0773163	0.249384	0.364605	0.451619	0.11131		0.455652	0.488515	0.469886	0.40163	0.462576	0.517385	0.414677	0.649845	0.411426	0.593593	0.465539	0.521051	0.382944	0.492622	0.178101	0.0690147	0.271426	0.243669	0.128293	0
2250	High	IsMasterProtein	Q6KAN1	MFLJ00316 protein (Fragment) OS=Mus musculus GN=Gbp7 PE=2 SV=1	Gbp7	Gbp7	0.634314	0.0143413	0.844859	0.333591	0.431412	0.606733	0.954976		0.315015	0.0737333	0.305979	0.403405	0.176416	0.274237	0.415037		0.243519	0.104754	0.0887869	0.186608	0.305979	0.392701		0.867326	1.14405	0.93885	0.828632	0.557778	0.646241	0.843984	0.953079	0.387363	0.400538	0.510712	0.84318	0.37629	0.312665	0.218583	0.538041	-0.0159576	0.225275	0.126973	0
3436	High	IsMasterProtein	Q7TNS2	MICOS complex subunit Mic10 OS=Mus musculus GN=Minos1 PE=1 SV=1	Minos1	Minos1	0.245079	0.207543	0.315145	0.354118	0.688743	-0.260576	0.127964		0.442488	0.0737333	0.327454	0.240298	0.476142	0.810767	0.357777		0.231915	0.161715	0.164119	0.498745	0.257126	0.00766985		0.303332	0.00863031	0.324235	0.511974	0.368489	0.538461	0.597412	0.627607	0.437228	0.491597	0.303779	0.52707	0.205393	0.178874	0.0407166	0.27023	0.196607	0.0143553	-0.318326	0.00142908
5793	High	IsMasterProtein	Q93092	Transaldolase OS=Mus musculus GN=Taldo1 PE=1 SV=2	Taldo1	Taldo1	-0.171542	0.109783	-0.0153405	-0.147998	-0.282216	-0.319046	-0.0931094		-0.54018	0.073871	-0.389867	-0.0931094	-0.709023	-0.843241	-0.665661		-0.583004	0.0291803	-0.624076	-0.758294	-0.627716	-0.321928		-0.168736	-0.2567	-0.237864	-0.16004	-0.0203404	-0.438236	-0.32916	-0.603841	-0.237864	-0.58208	-0.509707	-0.567041	-0.465938	-0.496142	0.076428	0.0621217	-0.14401	0.126973	0.260628	0
582	High	IsMasterProtein	Q9DB20	ATP synthase subunit O, mitochondrial OS=Mus musculus GN=Atp5o PE=1 SV=1	Atp5o; LOC100047429; LOC102641678	Atp5o	0.397839	0.0149385	0.335542	0.384565	0.622765	0.342087	0.304234		0.334922	0.073871	0.287236	0.207428	0.299174	0.537373	0.3434		0.225934	0.107704	0.0797106	0.31791	0.274911	0.231205		0.402126	0.411426	0.38405	0.414677	0.39835	0.34205	0.356144	0.412511	0.286881	0.312665	0.248747	0.343692	0.31034	0.0922074	-0.0163632	0.0690147	0.0786098	0.0129262	-0.226004	0
5604	High	IsMasterProtein	Q497V5	S1 RNA-binding domain-containing protein 1 OS=Mus musculus GN=Srbd1 PE=2 SV=2	Srbd1	Srbd1	0.176238	0.225395	0.108091	-0.0290583	0.252797	0.561382	-0.0120225		0.391961	0.073871	0.376008	0.229218	0.403847	0.685702	0.26503		0.0645151	0.650955	0.00860457	0.29046	0.110334	-0.151338		0.136094	0.474047	-0.12658	-0.00723157	0.204141	0.30417	0.288063	0.177599	0.115033	0.635987	-0.000811733	0.0229004	-0.265345	0.240009	-0.00506028	-0.0877334	-0.114035	0.231432	-0.0499049	0
1301	High	IsMasterProtein	Q8BT60	Copine-3 OS=Mus musculus GN=Cpne3 PE=1 SV=2	Cpne3	Cpne3	-0.834887	0.020157	-0.37895	-1.07215	-1.45209	-0.843972	-0.42727		-1.11048	0.0741656	-0.93623	-0.154116	-1.58083	-1.96077	-0.920439		-1.10656	0.0383775	-1.38432	-1.76426	-0.93623	-0.341427		-1.27112	-1.68966	-1.33643	-1.28983	-0.768568	-1.47405	-1.78588	-1.76611	-1.06492	-1.27928	-1.37237	-1.78588	-1.24811	-1.08314	-0.191955	-0.846843	-0.907793	0.303342	0.683472	0
2552	High	IsMasterProtein	Q9QZQ8	Core histone macro-H2A.1 OS=Mus musculus GN=H2afy PE=1 SV=3	H2afy	H2afy	0.0981873	0.538497	-0.145037	0.127482	0.530366	0.180169	-0.202044		0.501885	0.0741656	0.303304	0.201159	0.469648	0.872531	0.662785		0.072885	0.670039	-0.136625	0.266258	0.326718	-0.164811		0.142643	0.297485	0.00432161	0.0621217	0.206643	0.539267	0.420078	0.77989	0.408168	0.54893	0.142953	0.443607	0.0426443	-0.0573917	0.0201163	0.117695	0.207893	0.0786098	-0.323733	0
5444	High	IsMasterProtein	B1ARD6	Protein Slfn9 OS=Mus musculus GN=Slfn9 PE=1 SV=1	Slfn9	Slfn9	-0.223985	0.231007	-0.481084	0.111263	0.122246	-0.259678	-0.612672		-0.541555	0.0750872	-0.262554	-0.95614	-0.640733	-0.62975	-0.218597		-0.0241003	0.943038	0.482969	0.493952	-0.537734	-0.535587		-0.112188	0.105678	-0.161653	-0.0306192	-0.362158	-0.343141	0.102994	0.147958	-0.506353	-1.11716	-0.0824695	-0.171368	-0.0846703	0.00863031	-0.0359314	0.366252	0.449957	-0.473931	-0.486004	0
3682	High	IsMasterProtein	G3X8Y3	N-alpha-acetyltransferase 15, NatA auxiliary subunit OS=Mus musculus GN=Naa15 PE=1 SV=1	Naa15	Naa15	0.406353	0.0129487	0.516041	0.348883	0.410648	0.268672	0.487523		0.276109	0.0750872	0.288626	0.310873	0.229334	0.291099	0.260612		0.560801	0.0274342	0.59556	0.657326	0.360776	0.629542		0.450324	0.584963	0.468844	0.49774	0.249749	0.401974	0.605968	0.578214	0.292782	0.130931	0.594863	0.67717	0.6107	0.496718	0.0103353	0.317304	-0.0174171	-0.0985055	-0.16004	0
4620	High	IsMasterProtein	P54775	26S protease regulatory subunit 6B OS=Mus musculus GN=Psmc4 PE=1 SV=2	Psmc4	Psmc4	0.218766	0.0512466	0.317664	0.0691424	0.148257	0.290557	0.268211		0.285518	0.0750872	0.343554	0.204266	0.248333	0.327448	0.30399		0.2538	0.0707505	0.200897	0.280012	0.276997	0.257292		0.232075	0.40163	0.252173	0.302173	-0.027675	0.302058	0.455229	0.414677	0.187768	0.15056	0.243455	0.387363	0.240009	0.102994	-0.0453284	0.111031	-0.0159576	-0.0985055	-0.177882	0
4284	High	IsMasterProtein	A6H619	PHD and RING finger domain-containing protein 1 OS=Mus musculus GN=Phrf1 PE=1 SV=2	Phrf1	Phrf1	0.250315	0.0534126	0.287965	0.138813	0.0548394	0.422158	0.347802		0.287918	0.0750872	0.288285	0.255669	0.383062	0.299088	0.213488		0.233371	0.08848	0.231741	0.147767	0.257706	0.296272		0.178286	0.327687	0.166073	0.107018	0.112367	0.18589	0.194087	0.117695	0.0745054	0.35727	0.160879	0.16221	0.115033	0.205393	-0.061201	-0.0954196	-0.181149	-0.0262051	0.0579701	0.00046162
1139	High	IsMasterProtein	E9QNL4	Inhibitor of nuclear factor kappa-B kinase subunit alpha OS=Mus musculus GN=Chuk PE=1 SV=1	Chuk	Chuk	0.229607	0.0360442	0.21462	0.183851	0.174317	0.362006	0.213244		0.291969	0.0750872	0.411223	0.257972	0.259044	0.24951	0.282099		0.209932	0.125073	0.261705	0.252172	0.269511	0.056338		0.152205	0.351628	0.0989585	0.10165	0.0565835	0.237008	0.40163	0.271426	0.144046	0.130931	0.111865	0.259423	-0.0573917	0.133564	-0.0915877	-0.0101344	-0.112475	-0.12658	-0.117161	0.00046162
1967	High	IsMasterProtein	Q8VBV3	Exosome complex component RRP4 OS=Mus musculus GN=Exosc2 PE=1 SV=1	Exosc2	Exosc2	0.279413	0.02806	0.420924	0.177927	0.328326	0.17518	0.294707		0.319986	0.0750872	0.322255	0.2401	0.338839	0.489238	0.209498		0.394695	0.0383757	0.381348	0.531747	0.306488	0.359195		0.246069	0.14274	0.321928	0.447844	0.0717627	0.242437	0.290424	0.177599	0.267835	0.233888	0.312856	0.275007	0.387363	0.276199	-0.090862	-0.0306192	0.0285692	-0.104697	-0.2567	0
5010	High	IsMasterProtein	Q9D7S7	60S ribosomal protein L22-like 1 OS=Mus musculus GN=Rpl22l1 PE=1 SV=1	Rpl22l1	Rpl22l1	0.218898	0.151772	-0.165104	0.124273	0.280306	0.425197	0.429819		0.327322	0.0750872	0.391913	0.149475	0.266551	0.422584	0.406089		0.125269	0.322013	0.0342982	0.190331	0.267559	0.00888727		0.366023	0.604071	0.709291	0.1137	0.0370307	0.441306	0.571434	0.584963	0.428678	0.180148	0.22821	0.446786	0.289244	-0.0513992	0.0320689	0.178874	0.27858	-0.086201	-0.242977	0
6392	High	IsMasterProtein	Q8VCY6	U3 small nucleolar RNA-associated protein 6 homolog OS=Mus musculus GN=Utp6 PE=2 SV=1	Utp6	Utp6	0.409762	0.0134198	0.424277	0.359328	0.496832	0.528356	0.240016		0.331347	0.0750872	0.40006	0.162923	0.245625	0.383128	0.464998		0.788642	0.0608028	1.20195	1.33945	0.413283	0.199881		0.565534	0.820485	0.371838	0.555816	0.513996	0.536494	0.692427	0.757877	0.295135	0.400538	0.798053	0.705757	0.331132	1.35727	0.148844	0.292782	0.130931	0.154454	0.0172093	0
3558	High	IsMasterProtein	Q924T2	28S ribosomal protein S2, mitochondrial OS=Mus musculus GN=Mrps2 PE=1 SV=1	Mrps2	Mrps2	0.449386	0.0114227	0.47708	0.406597	0.618608	0.385505	0.359139		0.334671	0.0750872	0.26904	0.189214	0.282934	0.494944	0.43722		0.467311	0.029537	0.359896	0.571906	0.43595	0.501492		0.5182	0.485427	0.516015	0.634129	0.437228	0.391574	0.368489	0.538041	0.347099	0.312665	0.528237	0.537048	0.658097	0.389567	0.0265455	0.100305	0.157044	0.0299829	-0.181149	0
726	High	IsMasterProtein	Q9D8S9	BolA-like protein 1 OS=Mus musculus GN=Bola1 PE=1 SV=1	Bola1	Bola1	0.170109	0.326193	0.441933	0.210218	0.329861	-0.373665	0.242201		0.36699	0.0750872	0.212607	0.398133	0.453216	0.572859	0.198134		0.437652	0.0381725	0.493959	0.613603	0.306371	0.336676		0.0753661	-0.367732	0.176323	0.375178	0.117695	0.27901	0.217851	0.204141	0.332278	0.361768	0.327788	0.311503	0.27023	0.40163	-0.0906172	0.0071955	-0.0664274	-0.0923402	-0.210897	0
3381	High	IsMasterProtein	Q63943	Myocyte-specific enhancer factor 2D OS=Mus musculus GN=Mef2d PE=1 SV=2	Mef2d	Mef2d	0.0700446	0.378151	0.112432	0.0366651	0.00362486	0.0350469	0.162454		0.535215	0.0750872	0.263316	0.307064	0.876999	0.843959	0.384736		0.685066	0.0250882	0.833899	0.800859	0.487115	0.61839		-0.084623	-0.0954196	-0.07552	-0.12658	-0.0409718	0.313736	0.132248	0.254594	0.0690147	0.799087	0.497681	0.356144	0.380729	0.756169	-0.123293	-0.131313	-0.237864	-0.0785637	-0.0454314	0.00046162
3537	High	IsMasterProtein	Q9CQN7	39S ribosomal protein L41, mitochondrial OS=Mus musculus GN=Mrpl41 PE=1 SV=1	Mrpl41	Mrpl41	0.624389	0.0129487	0.40874	0.691614	0.901759	0.75726	0.36257		0.57186	0.0750872	0.49114	0.0461702	0.652244	0.86239	0.807355		0.638456	0.0260461	0.633339	0.843484	0.610123	0.466876		0.589654	0.813935	0.454176	0.499782	0.590722	0.525071	0.547943	0.863938	0.137504	0.550901	0.585382	0.666302	0.557778	0.532068	-0.0666743	0.0551957	0.0908534	-0.101598	-0.311148	0.000585823
5441	High	IsMasterProtein	P70441	Na(+)/H(+) exchange regulatory cofactor NHE-RF1 OS=Mus musculus GN=Slc9a3r1 PE=1 SV=3	Slc9a3r1	Slc9a3r1	-0.461495	0.0344001	-0.0886576	-0.670319	-0.817972	-0.432959	-0.297567		-0.742852	0.0755964	-0.708673	-0.00684067	-1.03003	-1.17769	-0.791028		-0.736956	0.0250882	-0.805641	-0.953294	-0.656855	-0.532032		-0.532131	-0.524915	-0.603841	-0.395929	-0.603841	-0.73944	-0.800877	-0.880976	-0.312939	-0.962969	-0.77583	-0.749038	-0.83908	-0.739372	-0.0300913	-0.0923402	-0.305788	0.0648829	0.212881	0
80	High	IsMasterProtein	B9EKC2	ATP-binding cassette, sub-family C (CFTR/MRP), member 4 OS=Mus musculus GN=Abcc4 PE=2 SV=1	Abcc4	Abcc4	0.036701	0.810648	-0.0541787	0.284025	0.146078	0.189875	-0.382295		0.378094	0.0755964	0.463117	0.296233	0.319649	0.181702	0.629767		0.156132	0.354107	0.111092	-0.0268555	0.520832	0.0194586		0.0301898	-0.0380063	-0.145605	0.182692	0.121679	0.332293	0.23634	0.402722	0.533065	0.157044	0.165728	0.292782	0.255803	-0.0513992	-0.0445332	-0.227692	0.237564	-0.163268	-0.0247367	0.00046162
3525	High	IsMasterProtein	Q8BU88	39S ribosomal protein L22, mitochondrial OS=Mus musculus GN=Mrpl22 PE=1 SV=1	Mrpl22	Mrpl22	0.529621	0.0294917		0.376071	0.576437	0.636354			0.583593	0.0755964	0.623852		0.298272	0.498638	0.913612		0.586411	0.0411204	0.409876	0.610242	0.739114			0.422191	0.264236	NaN	NaN	0.580145	0.432011	0.252173	0.541019	NaN	0.50284	0.490363	0.366252	NaN	0.614474	-0.0554347	-0.373327	NaN	0.204141	0.00288251	0.00121278
3379	High	IsMasterProtein	Q8VCS6	Mediator of RNA polymerase II transcription subunit 9 OS=Mus musculus GN=Med9 PE=2 SV=1	Med9	Med9	0.185597	0.225345	0.442571	0.177451	0.250493	0.303988	-0.246521		0.409884	0.0757513	0.425461	0.100567	0.394603	0.467645	0.661145		0.293361	0.224091	0.470681	0.543723	0.44964	-0.290602		0.315243	0.244887	0.147958	0.836732	0.0313952	0.42739	0.365133	0.601221	0.494672	0.248535	0.273016	0.390668	0.102994	0.325386	-0.00740719	-0.0603973	0.393965	-0.145605	-0.217591	0
6389	High	IsMasterProtein	E9QK83	Small subunit processome component 20 homolog OS=Mus musculus GN=Utp20 PE=1 SV=1	Utp20	Utp20	0.483205	0.0139864	0.421918	0.480762	0.768458	0.444212	0.300676		0.450705	0.0760744	0.550243	0.0789417	0.357671	0.645368	0.621301		0.391966	0.0485696	0.275209	0.562906	0.50481	0.22494		0.422438	0.446786	0.370722	0.492622	0.379621	0.395215	0.552869	0.62293	0.149259	0.255803	0.32527	0.506907	0.295135	0.173767	-0.104643	0.00288251	0.0703893	-0.101598	-0.390245	0
2494	High	IsMasterProtein	P47791	Glutathione reductase, mitochondrial OS=Mus musculus GN=Gsr PE=1 SV=3	Gsr	Gsr	-0.71517	0.0101949	-0.88231	-0.460718	-0.500185	-0.816519	-0.916117		-0.77264	0.0765163	-0.437209	-0.205959	-1.2408	-1.28027	-0.698967		-0.615299	0.0260461	-0.643285	-0.682751	-0.405639	-0.729521		-0.736951	-1.1078	-0.753896	-0.720232	-0.365871	-0.728471	-0.72977	-0.99137	-0.0439433	-1.1488	-0.603877	-0.696658	-0.567041	-0.547932	0.0247733	-0.291592	0.16221	0.0949116	0.133564	0
2043	High	IsMasterProtein	Q921M7	Protein FAM49B OS=Mus musculus GN=Fam49b PE=1 SV=1	Fam49b	Fam49b	-0.418106	0.0172427	-0.297514	-0.476491	-0.498132	-0.615827	-0.202566		-0.428241	0.0765163	-0.285798	-0.141101	-0.490037	-0.511678	-0.71259		-0.569942	0.0274342	-0.581333	-0.602974	-0.705056	-0.390406		-0.523262	-0.749038	-0.444184	-0.53952	-0.360305	-0.504792	-0.41889	-0.844251	-0.382702	-0.373327	-0.645882	-0.83908	-0.632629	-0.465938	-0.0305007	-0.132894	-0.242977	0.116365	0.137504	0
1196	High	IsMasterProtein	Q3U5Q7	UMP-CMP kinase 2, mitochondrial OS=Mus musculus GN=Cmpk2 PE=1 SV=2	Cmpk2	Cmpk2	-0.508152	0.0168654	-0.52211	-0.421751	-0.628559	-0.191257	-0.777083		-0.345599	0.0765163	-0.336231	-0.171302	-0.361996	-0.568804	-0.289661		-0.53647	0.0337186	-0.430751	-0.637559	-0.327493	-0.750077		-0.876578	-0.768568	-1.18442	-0.929611	-0.62371	-0.73091	-0.913216	-0.867752	-0.577767	-0.564905	-0.898716	-0.905088	-1.15843	-0.632629	-0.294952	-0.577767	-0.405451	-0.200913	0.00432161	0
4626	High	IsMasterProtein	Q9D8W5	26S proteasome non-ATPase regulatory subunit 12 OS=Mus musculus GN=Psmd12 PE=1 SV=4	Psmd12	Psmd12	0.199119	0.0503401	0.223282	0.212236	0.295077	0.108641	0.156359		0.324459	0.0765163	0.357906	0.135236	0.375039	0.457881	0.296232		0.303205	0.0593337	0.336028	0.418869	0.268398	0.189526		0.22709	0.24245	0.21661	0.284514	0.164786	0.361095	0.491597	0.42975	0.195348	0.327687	0.313511	0.402722	0.249749	0.288063	0.00439459	0.134878	0.0593553	-0.046921	-0.129734	0
1625	High	IsMasterProtein	Q8BMF4	Dihydrolipoyllysine-residue acetyltransferase component of pyruvate dehydrogenase complex, mitochondrial OS=Mus musculus GN=Dlat PE=1 SV=2	Dlat	Dlat	0.395515	0.0167183	0.370838	0.33479	0.647902	0.33228	0.291766		0.333436	0.0765163	0.322933	0.218122	0.236387	0.549498	0.340243		0.351177	0.053211	0.2429	0.556011	0.27527	0.330525		0.381765	0.35727	0.353888	0.432959	0.382944	0.319129	0.347099	0.365133	0.280956	0.283329	0.327707	0.299831	0.392867	0.290424	-0.0323123	0.0257376	0.0621217	0.0482362	-0.265345	0
1654	High	IsMasterProtein	Q9CQV7	Mitochondrial import inner membrane translocase subunit TIM14 OS=Mus musculus GN=Dnajc19 PE=1 SV=3	Dnajc19; Dnajc19-ps; Gm15118	Dnajc19	0.480042	0.0139864	0.528527	0.444113	0.645512	0.205729	0.576327		0.378175	0.0765163	0.141294	0.405783	0.419729	0.621128	0.302939		0.150201	0.353006	-0.108965	0.0924338	0.166312	0.451021		0.471023	0.493647	0.509949	0.462576	0.41792	0.438143	0.427606	0.590722	0.340277	0.393965	0.2346	0.453122	0.385155	-0.134477	-0.00798336	0.286881	-0.0649175	-0.0262051	-0.227692	0
6496	High	IsMasterProtein	Q8BHB4	WD repeat-containing protein 3 OS=Mus musculus GN=Wdr3 PE=1 SV=1	Wdr3	Wdr3	0.464099	0.0149385	0.614878	0.335573	0.671518	0.430006	0.26852		0.400936	0.0765163	0.348934	0.148702	0.322884	0.658829	0.525331		0.468196	0.0430073	0.428524	0.764469	0.418132	0.26166		0.581373	0.481299	0.564622	0.909965	0.369606	0.443627	0.399445	0.575312	0.443607	0.356144	0.496072	0.468844	0.556797	0.462576	0.0194786	0.051024	0.296311	0.0328061	-0.302226	0
5984	High	IsMasterProtein	Q3TBT3	Stimulator of interferon genes protein OS=Mus musculus GN=Tmem173 PE=1 SV=2	Tmem173	Tmem173	0.599274	0.0144405	0.660563	0.321928	0.406023	0.650486	0.957368		0.424595	0.0765163	0.399213	0.700994	0.179484	0.263579	0.579707		0.669891	0.0558196	0.364453	0.448548	0.539366	1.3272		0.823604	1.84439	0.54893	0.252173	0.648926	1.04112	1.59264	1.77315	0.292782	0.505891	1.11438	1.73335	0.919149	0.690641	0.338421	1.19283	-0.409278	0.327687	0.24245	0.00121278
5669	High	IsMasterProtein	Q3UKX3	Putative uncharacterized protein (Fragment) OS=Mus musculus GN=Stau1 PE=2 SV=1	Stau1	Stau1	0.439747	0.011166	0.355937	0.330333	0.554347	0.474819	0.483298		0.429074	0.0765163	0.493332	0.0725936	0.377264	0.601278	0.600904		0.315852	0.0631519	0.273801	0.497815	0.315997	0.175796		0.30882	0.293959	0.451013	0.324235	0.166073	0.246677	0.312665	0.420078	0.0398403	0.214125	0.12954	0.134878	0.144046	0.109695	-0.191217	-0.181149	-0.0320936	-0.163268	-0.388355	0
1385	High	IsMasterProtein	P06797	Cathepsin L1 OS=Mus musculus GN=Ctsl PE=1 SV=2	Ctsl	Ctsl	0.5087	0.0360442	0.853966	0.0805237	0.287981	0.498375	0.822654		0.431938	0.0765163	0.627516	0.614798	0.299379	0.506836	0.111161		0.155552	0.376755	-0.0745359	0.132921	0.0225833	0.541241		0.27381	0.201634	0.344828	0.37629	0.172488	0.169269	0.331132	-0.184425	0.137504	0.392867	-0.0633867	-0.272297	0.0635029	0.0186342	-0.19883	-0.296899	-0.477944	0.0935602	-0.114035	0
5350	High	IsMasterProtein	Q9EPK6	Nucleotide exchange factor SIL1 OS=Mus musculus GN=Sil1 PE=1 SV=2	Sil1	Sil1	0.706649	0.0100304	0.740186	0.827163	0.801999	0.443143	0.720755		0.469632	0.0765163	0.274812	0.574176	0.698812	0.673648	0.126713		0.771663	0.0377003	1.08821	1.06305	0.26566	0.669736		0.746225	0.972325	0.747602	0.767231	0.49774	0.607393	0.803227	0.655352	0.60027	0.370722	0.749609	0.794104	0.695994	0.75873	-0.0198393	0.528071	0.0257376	-0.32916	-0.304006	0
3534	High	IsMasterProtein	Q921S7	39S ribosomal protein L37, mitochondrial OS=Mus musculus GN=Mrpl37 PE=1 SV=1	Mrpl37	Mrpl37	0.469106	0.0129487	0.630162	0.265621	0.578517	0.413776	0.457453		0.479771	0.0765163	0.266393	0.268762	0.578043	0.89094	0.394718		0.553615	0.0336051	0.531046	0.843942	0.372809	0.466663		0.40479	0.651683	0.414677	0.587845	-0.0350469	0.409963	0.504875	0.632268	0.226509	0.276199	0.421352	0.6107	0.424385	0.228973	-0.180863	0.237564	-0.0439433	-0.302226	-0.614845	0.00046162
6010	High	IsMasterProtein	Q8VD00	Transmembrane protein 97 OS=Mus musculus GN=Tmem97 PE=1 SV=1	Tmem97	Tmem97	0.610662	0.0164526	0.435963	0.668245	1.04352	0.59368	0.311901		0.631562	0.0765163	0.501194	0.0922309	0.58553	0.960809	1.01805		0.414977	0.0715437	0.39661	0.771889	0.396251	0.0951572		0.688399	0.422233	0.697774	0.822118	0.811471	0.595987	0.329985	0.847195	0.478195	0.728574	0.415203	0.225275	0.481299	0.539035	0.0316391	-0.171368	0.386259	0.14274	-0.231075	0
3763	High	IsMasterProtein	Q9CQ75	NADH dehydrogenase [ubiquinone] 1 alpha subcomplex subunit 2 OS=Mus musculus GN=Ndufa2 PE=1 SV=3	Ndufa2	Ndufa2	0.589104	0.0363539	0.372333	0.360531	0.910019	1.1136	0.189034		0.657862	0.0765163	1.10116	0.193246	0.291034	0.840522	0.863349		0.577813	0.0465224	0.282264	0.831752	0.874026	0.32321		0.597356	0.882056	0.444667	0.627607	0.435095	0.57868	0.869477	0.632268	0.447844	0.365133	0.52561	0.642471	0.578214	0.356144	-0.0932513	-0.229382	0.255803	0.0745054	-0.473931	0
5245	High	IsMasterProtein	Q5DTL8	MKIAA4137 protein (Fragment) OS=Mus musculus GN=Sel1l PE=2 SV=1	Sel1l	Sel1l	0.366169	0.0169709	0.38272	0.410542	0.536667	0.215641	0.285275		0.334514	0.0775712	0.144914	0.272961	0.379516	0.50564	0.369538		0.237385	0.0973879	0.210688	0.336812	0.104556	0.297484		0.373342	0.367371	0.367371	0.464668	0.293959	0.359435	0.296311	0.521051	0.356144	0.264236	0.243848	0.257011	0.379621	0.0949116	-0.0309676	0.151859	0.0827026	-0.117161	-0.24127	0
5198	High	IsMasterProtein	Q69Z71	MKIAA1905 protein (Fragment) OS=Mus musculus GN=Scin PE=2 SV=1	Scin	Scin	0.37738	0.0933996	0.249676	0.762458	0.595662	0.474602	-0.195497		1.72091	0.0681179	0.98842	0.939755	2.9279	2.76111	0.987363		1.10397	0.0518204	1.82391	1.65711	0.626303	0.30857		0.458441	0.761285	0.332278	0.778209	-0.0380063	1.53636	1.2756	1.27441	1.4678	2.12763	0.924714	0.913799	0.836732	1.02361	-0.154388	0.286881	0.529071	-0.800877	-0.632629	0
3552	High	IsMasterProtein	Q9DC71	28S ribosomal protein S15, mitochondrial OS=Mus musculus GN=Mrps15 PE=1 SV=2	Mrps15	Mrps15	0.577941	0.0129487	0.756396	0.514219	0.707117	0.246438	0.665537		0.380975	0.0790093	0.137789	0.44678	0.426059	0.618957	0.275293		0.672125	0.0298509	0.702209	0.895107	0.306126	0.78506		0.517124	0.566572	0.508936	0.601221	0.391768	0.411651	0.457332	0.595504	0.290424	0.303342	0.612418	0.625738	0.630405	0.58111	-0.0681606	0.320773	-0.15682	-0.121863	-0.314733	0
2011	High	IsMasterProtein	Q8R1F1	Niban-like protein 1 OS=Mus musculus GN=Fam129b PE=1 SV=2	Fam129b	Fam129b	0.605418	0.0100304	0.462897	0.67508	0.63965	0.525147	0.724315		0.460702	0.0790093	0.119299	0.402098	0.726566	0.691137	0.364411		0.819014	0.0250882	1.00795	0.972519	0.493694	0.801892		0.861938	1.09153	0.97159	0.710173	0.674461	0.747669	0.68437	0.930548	0.648926	0.726831	1.03897	1.05936	1.04963	1.00791	0.212379	0.566572	0.24732	0	0.0356239	0
4656	High	IsMasterProtein	Q3UK51	Putative uncharacterized protein OS=Mus musculus GN=Ptcd3 PE=2 SV=1	Ptcd3	Ptcd3	0.356071	0.0167183	0.505156	0.189718	0.356527	0.342442	0.386512		0.348452	0.0791119	0.302563	0.139083	0.309082	0.475891	0.515641		0.396017	0.0432236	0.207386	0.374195	0.46105	0.541437		0.339065	0.202888	0.466758	0.584963	0.10165	0.245434	0.164786	0.37629	0.219091	0.221568	0.354387	0.323082	0.621056	0.119024	-0.100493	-0.139236	0.0799754	-0.0877334	-0.254978	0
3244	High	IsMasterProtein	Q8BGS0	Protein MAK16 homolog OS=Mus musculus GN=Mak16 PE=1 SV=1	Mak16	Mak16	0.507006	0.0156314	0.379138	0.484902	0.815575	0.580207	0.275209		0.691901	0.0791119	0.44175	0.0854477	0.819367	1.15004	0.9629		0.632884	0.029537	0.572674	0.903347	0.688968	0.366549		0.412406	0.512985	0.397255	0.501821	0.237564	0.512174	0.374066	0.895303	0.207893	0.571434	0.477935	0.621056	0.488515	0.324235	-0.193034	-0.0679388	0.121679	-0.248108	-0.577767	0
216	High	IsMasterProtein	Q3U7C0	Putative uncharacterized protein OS=Mus musculus GN=Afg3l2 PE=2 SV=1	Afg3l2	Afg3l2	0.366418	0.0240442	0.293141	0.402883	0.6183	0.361606	0.15616		0.38434	0.0791625	0.298151	0.122726	0.394314	0.60973	0.496777		0.304935	0.0580343	0.200089	0.415506	0.349409	0.254738		0.250072	0.345964	0.10165	0.240009	0.312665	0.284035	0.282143	0.480265	0.0703893	0.303342	0.214053	0.333424	0.200379	0.108357	-0.116361	-0.0159576	-0.0528949	-0.0908029	-0.305788	0
6199	High	IsMasterProtein	Q9JJZ2	Tubulin alpha-8 chain OS=Mus musculus GN=Tuba8 PE=1 SV=1	Tuba8	Tuba8	0.394885	0.165103	1.04543	-0.123328	0.016602	0.186963	0.848756		0.203895	0.696314	0.0690925	1.66476	-0.559427	-0.419497	0.264546		1.32697	0.0274342	0.94596	1.08589	1.15635	2.11968		0.127085	0.292782	-0.027675	0.167358	0.0758749	0.242625	0.173767	0.369606	0.787432	-0.360305	1.21633	1.26183	1.24245	1.1447	-0.128214	0.104337	-0.875672	0.199123	0.0593553	0
5684	High	IsMasterProtein	Q99KH8	Serine/threonine-protein kinase 24 OS=Mus musculus GN=Stk24 PE=1 SV=1	Stk24	Stk24	0.0407967	0.821669	-0.106915	-0.140965	-0.217357	0.587997	0.0812238		-0.2745	0.0796981	-0.297459	-0.196629	-0.256931	-0.333323	-0.288157		-0.260582	0.131642	-0.393481	-0.469873	-0.00608733	-0.172887		0.0232644	0.342555	0.0172093	-0.169745	-0.0969617	-0.386895	-0.541618	-0.533242	-0.260152	-0.212568	-0.279592	-0.251539	-0.236164	-0.351074	-0.0367021	-0.246395	-0.0634092	0.0426443	0.120352	0
373	High	IsMasterProtein	Q07076	Annexin A7 OS=Mus musculus GN=Anxa7 PE=1 SV=2	Anxa7	Anxa7	0.190447	0.0626766	0.0944224	0.148773	0.240756	0.313279	0.155002		0.299461	0.0797166	0.260268	0.168423	0.33569	0.427673	0.305249		0.167805	0.168033	0.134847	0.22683	0.208108	0.101436		0.263097	0.221568	0.358396	0.298658	0.173767	0.278812	0.168642	0.214125	0.371838	0.360645	0.193891	0.116365	0.305679	0.159629	0.0178075	-0.0908029	0.204141	0.0243197	-0.0664274	0
5038	High	IsMasterProtein	Q9D8M4	60S ribosomal protein L7-like 1 OS=Mus musculus GN=Rpl7l1 PE=1 SV=1	Rpl7l1	Rpl7l1	0.509297	0.012776	0.426898	0.467163	0.54034	0.767203	0.344882		0.507832	0.0797398	0.689485	0.123829	0.384256	0.457433	0.884159		0.66526	0.0250882	0.606268	0.679444	0.821318	0.55401		0.496267	0.56267	0.491597	0.572405	0.358396	0.427633	0.485427	0.679874	0.269033	0.276199	0.605204	0.617298	0.699552	0.498761	-0.0865433	-0.202572	0.145351	-0.107803	-0.181149	0
1423	High	IsMasterProtein	Q7TMB8	Cytoplasmic FMR1-interacting protein 1 OS=Mus musculus GN=Cyfip1 PE=1 SV=1	Cyfip1	Cyfip1	0.403017	0.0153877	0.438349	0.329308	0.432185	0.225175	0.590069		0.611054	0.0797398	0.279726	0.560455	0.939361	1.04224	0.23349		0.712776	0.029537	0.887683	0.99056	0.390459	0.582402		0.291634	0.397255	0.391768	0.240009	0.137504	0.491643	0.452068	0.405992	0.361768	0.746743	0.547231	0.563646	0.382944	0.695103	-0.127902	0.173767	-0.1976	-0.192645	-0.295128	0
2315	High	IsMasterProtein	Q80Y14	Glutaredoxin-related protein 5, mitochondrial OS=Mus musculus GN=Glrx5 PE=1 SV=2	Glrx5	Glrx5	0.478994	0.0100304	0.401947	0.506546	0.579078	0.447459	0.459939		0.40987	0.0798013	0.138993	0.410376	0.578121	0.650652	0.271208		0.703742	0.0250882	0.78349	0.856022	0.531523	0.643931		0.42678	0.961994	0.253384	0.196607	0.295135	0.502768	0.653519	0.784923	0.204141	0.368489	0.68538	1.04544	0.438293	0.572405	-0.0461442	0.515006	-0.205896	-0.210897	-0.28279	0.00147059
4128	High	IsMasterProtein	Q8CAS9	Poly [ADP-ribose] polymerase 9 OS=Mus musculus GN=Parp9 PE=1 SV=2	Parp9	Parp9	0.417322	0.0250865	0.434441	0.523302	0.667588	0.0932114	0.368065		0.527536	0.0908009	0.0700784	0.496546	0.798515	0.942801	0.329741		0.94698	0.0250882	1.0737	1.21799	0.644639	0.851592		0.334462	0.328836	0.27262	0.339137	0.397255	0.48639	0.305679	0.565597	0.40163	0.672652	0.860993	0.879706	0.756169	0.947105	-0.063669	0.23634	-0.093879	-0.12658	-0.270556	0
3838	High	IsMasterProtein	Q8C590	Putative uncharacterized protein OS=Mus musculus GN=Nfyb PE=2 SV=1	Nfyb	Nfyb	0.290881	0.028183	0.449307	0.151038	0.2236	0.264809	0.365649		0.293546	0.0798072	0.234085	0.442518	0.231326	0.303888	0.255915		0.442892	0.0414685	0.514091	0.586653	0.185398	0.485427		0.293669	0.954569	0.0114956	0.0949116	0.1137	0.537699	0.922959	0.945608	0.0881416	0.194087	0.4948	0.874994	0.132248	0.477159	0.0465162	0.689746	-0.354759	-0.0380063	-0.110916	0.00070391
4014	High	IsMasterProtein	Q9QZV9	NTF2-related export protein 1 OS=Mus musculus GN=Nxt1 PE=1 SV=2	Nxt1	Nxt1	0.292591	0.0410425	0.467199	0.258124	0.398736	0.0342034	0.304691		0.316357	0.0800362	0.21586	0.230691	0.364747	0.505358	0.265131		0.374257	0.0484305	0.415854	0.556465	0.21586	0.308847		0.177371	0.0426443	0.171207	0.333424	0.16221	0.216433	0.225275	0.273814	0.0976108	0.269033	0.24079	0.225275	0.176323	0.320773	-0.113603	0.0100637	-0.132894	-0.0954196	-0.236164	0
170	High	IsMasterProtein	Q8R2S9	Actin-related protein 8 OS=Mus musculus GN=Actr8 PE=2 SV=1	Actr8	Actr8	0.243573	0.0360442	0.321599	0.17918	0.316369	0.107027	0.293688		0.328894	0.0800362	0.244134	0.200847	0.395992	0.53318	0.270318		0.266549	0.0918228	0.292943	0.430131	0.0806355	0.262486		0.229765	0.133564	0.27023	0.298658	0.21661	0.293976	0.269033	0.296311	0.177599	0.432959	0.225263	0.107018	0.238787	0.329985	-0.0155048	0.0257376	-0.0247367	0.0370307	-0.100051	0
2814	High	IsMasterProtein	Q571F4	MKIAA4227 protein (Fragment) OS=Mus musculus GN=Ikzf1 PE=2 SV=1	Ikzf1	Ikzf1	0.015575	0.948369	0.27937	0	0.10806	-0.710635	0.401081		0.335431	0.0800362	0.122793	0.493087	0.325559	0.433619	0.302098		0.542318	0.0309178	0.589912	0.697971	0.59172	0.28967		-0.273208	-0.795859	0.0356239	-0.086201	-0.246395	0.115136	0.0370307	0.21661	0.128293	0.0786098	0.25798	0.506907	-0.07552	0.342555	-0.263735	-0.086201	-0.365871	-0.248108	-0.354759	0
5910	High	IsMasterProtein	A0A0R4IZY0	Thimet oligopeptidase OS=Mus musculus GN=Thop1 PE=1 SV=1	Thop1	Thop1	0.532653	0.0101035	0.636086	0.481279	0.600314	0.336377	0.60921		0.340811	0.0800362	0.303501	0.371114	0.398314	0.517348	0.113776		0.416104	0.0465224	0.462838	0.581873	0.161129	0.458576		0.485193	0.538041	0.501821	0.529071	0.371838	0.34304	0.504875	0.314986	0.264236	0.288063	0.356136	0.362891	0.352759	0.352759	-0.0612276	0.201634	-0.107803	-0.109359	-0.229382	0
5647	High	IsMasterProtein	Q4FK79	Signal sequence receptor, gamma, isoform CRA_a OS=Mus musculus GN=Ssr3 PE=2 SV=1	Ssr3	Ssr3	0.464017	0.0146964	0.647776	0.235724	0.623501	0.378645	0.434439		0.357847	0.0800362	0.283669	0.390759	0.111705	0.499482	0.503621		0.242989	0.168712	-0.0999355	0.287841	0.391905	0.392144		0.482393	0.442545	0.412511	0.626673	0.447844	0.402116	0.348232	0.567545	0.369606	0.323082	0.312678	0.45628	0.370722	0.111031	0.0203891	0.0648829	-0.0203404	0.211635	-0.174621	0
5827	High	IsMasterProtein	Q9D0K0	TBC1 domain family member 7 OS=Mus musculus GN=Tbc1d7 PE=1 SV=1	Tbc1d7	Tbc1d7	0.355729	0.0430712	0.688183	0.203652	0.32551	0.0955073	0.465791		0.390102	0.0800362	0.667289	0.405783	0.150654	0.272512	0.454269		0.338585	0.0776678	0.149304	0.271162	0.633506	0.300367		0.291481	0.0579701	0.297485	0.520045	0.290424	0.38063	0.629473	0.41792	0.237564	0.237564	0.32209	0.596458	0.132248	0.237564	-0.0378885	-0.0365259	-0.168123	0.0881416	-0.0350469	0.00697248
3570	High	IsMasterProtein	Q3U2U4	Putative uncharacterized protein OS=Mus musculus GN=Mrps5 PE=2 SV=1	Mrps5	Mrps5	0.464568	0.0664314		0.496805	0.70044	0.196459			0.404679	0.0800362	0.306228		0.294345	0.497979	0.520163		0.592418	0.0367521	0.516737	0.720372	0.540144			0.523985	0.539035	NaN	NaN	0.508936	0.605163	0.647084	0.861558	NaN	0.306846	0.705172	0.881273	NaN	0.529071	0.0534224	0.341417	NaN	0.0114956	-0.192645	0
6386	High	IsMasterProtein	Q3UYD0	Putative uncharacterized protein OS=Mus musculus GN=Utp14a PE=2 SV=1	Utp14a	Utp14a	0.503415	0.013126	0.393145	0.544894	0.727413	0.568453	0.283172		0.436684	0.0800362	0.469181	0.0420459	0.503037	0.685556	0.483602		0.607891	0.0324586	0.694394	0.876913	0.532337	0.32792		0.629092	0.761285	0.687061	0.796598	0.271426	0.503672	0.662661	0.676267	0.446786	0.228973	0.626098	0.725087	0.732052	0.421156	-0.0330375	0.194087	0.403813	-0.274041	-0.456009	0
5073	High	IsMasterProtein	P62852	40S ribosomal protein S25 OS=Mus musculus GN=Rps25 PE=1 SV=1	Rps25	Rps25	0.391971	0.0230765	0.167206	0.377892	0.476276	0.652454	0.286029		0.48907	0.0800362	0.668192	0.124384	0.355388	0.453773	0.843614		0.437756	0.0518204	0.367933	0.466318	0.731982	0.184791		0.579403	0.646163	0.630405	0.511974	0.529071	0.618767	0.66175	0.83754	0.469886	0.505891	0.591354	0.725959	0.530071	0.518031	0.134859	-0.00723157	0.343692	0.15056	0.0524159	0
6387	High	IsMasterProtein	Q3TN42	Putative uncharacterized protein OS=Mus musculus GN=Utp15 PE=2 SV=1	Utp15	Utp15	0.428447	0.0360442	0.319212	0.53011	0.842417	0.320828	0.129671		0.510718	0.0800362	0.428267	0.0634092	0.542213	0.85452	0.665182		0.550044	0.0557519	0.619644	0.931952	0.550957	0.0976249		0.462437	0.352759	0.428678	0.617298	0.451013	0.494681	0.459432	0.695994	0.361768	0.461529	0.505391	0.582074	0.395063	0.539035	-0.0358362	0.0313952	0.297485	-0.0800879	-0.392137	0
2979	High	IsMasterProtein	Q9Z2X8	Kelch-like ECH-associated protein 1 OS=Mus musculus GN=Keap1 PE=1 SV=1	Keap1	Keap1	0.478558	0.0114227	0.430159	0.415037	0.388975	0.693339	0.465282		0.521698	0.0800362	0.517469	0.473268	0.8009	0.774838	0.0420151		0.468257	0.0465032	0.619609	0.593546	0.131912	0.527961		0.398688	0.815575	0.319618	0.284514	0.175045	0.423984	0.640621	0.164786	0.328836	0.561693	0.339053	0.254594	0.382944	0.379621	-0.118703	0.123004	-0.14401	-0.239566	-0.21424	0
3046	Low	IsMasterProtein	A1L317	Keratin, type I cytoskeletal 24 OS=Mus musculus GN=Krt24 PE=2 SV=2	Krt24	Krt24	0.419883			0.315793	0.523972				1.09282				0.988733	1.19691			0.994975		0.890886	1.09906				-0.305788	NaN	NaN	NaN	-0.305788	0.367371	NaN	NaN	NaN	0.367371	0.269033	NaN	NaN	0.269033	-0.725141	NaN	NaN	-0.621488	-0.828793	0.228541
1810	High	IsMasterProtein	P23116	Eukaryotic translation initiation factor 3 subunit A OS=Mus musculus GN=Eif3a PE=1 SV=5	Eif3a	Eif3a	0.319196	0.01617	0.271348	0.31968	0.43837	0.27005	0.296531		0.275397	0.0801903	0.294073	0.197277	0.241749	0.360439	0.283445		0.379354	0.0430073	0.416641	0.535332	0.282111	0.283332		0.405102	0.448901	0.42975	0.404903	0.336855	0.381769	0.474047	0.463622	0.329985	0.259423	0.437821	0.461529	0.41684	0.435095	0.0576869	0.180148	0.133564	0.0186342	-0.101598	0
8	Medium	IsMasterProtein	Q9CQ90	Uncharacterized protein C9orf85 homolog OS=Mus musculus PE=2 SV=1	1110059E24Rik	1110059E24Rik	0.282195	0.0250429	0.420517	0.21211	0.187307	0.327726	0.263316		0.310186	0.0801903	0.318697	0.259087	0.428319	0.403516	0.141313		0.401793	0.0357924	0.439431	0.414628	0.295217	0.457895		0.394263	0.513996	0.388465	0.54498	0.129613	0.390644	0.504875	0.327687	0.38405	0.345964	0.473493	0.481299	0.583038	0.356144	0.0418814	0.185232	0.124328	-0.0831412	-0.0588937	0.0464392
4414	High	IsMasterProtein	O54956	DNA polymerase epsilon subunit 2 OS=Mus musculus GN=Pole2 PE=2 SV=2	Pole2	Pole2	0.293148	0.0327055	0.478901	0.107261	0.320805	0.214234	0.344539		0.310292	0.0801903	0.337035	0.289666	0.271348	0.484892	0.168518		0.479679	0.0381725	0.493932	0.707476	0.262507	0.454803		0.274898	0.477159	0.296311	0.43082	-0.104697	0.333186	0.60027	0.43189	0.24123	0.0593553	0.404735	0.526069	0.405992	0.282143	-0.105658	0.263034	-0.0484122	-0.212568	-0.424688	0.00046162
1068	High	IsMasterProtein	Q8BT07	Centrosomal protein of 55 kDa OS=Mus musculus GN=Cep55 PE=1 SV=2	Cep55	Cep55	0.389685	0.0210481	0.469166	0.193441	0.215908	0.545016	0.524896		0.329522	0.0801903	0.363728	0.540808	0.194833	0.2173	0.330938		0.442922	0.0374009	0.359027	0.381494	0.381183	0.649982		0.349961	0.660837	0.347099	0.291604	0.100305	0.347094	0.479231	0.445727	0.361768	0.10165	0.410627	0.496718	0.470927	0.264236	-0.0684722	0.115033	-0.177882	-0.093879	-0.117161	0
5084	High	IsMasterProtein	Q91V55	40S ribosomal protein S5 OS=Mus musculus GN=Rps5 PE=1 SV=1	Rps5	Rps5	0.317341	0.0144281	0.297167	0.25703	0.357348	0.345919	0.329243		0.341081	0.0801903	0.423776	0.122206	0.273934	0.374252	0.511239		0.354622	0.0419622	0.332208	0.432525	0.389393	0.264362		0.478367	0.432959	0.555816	0.52306	0.40163	0.46914	0.510962	0.598365	0.348232	0.418999	0.481284	0.477159	0.49057	0.476122	0.125672	0.0867838	0.226509	0.145351	0.0440443	0
5639	High	IsMasterProtein	Q8R2K3	Single-stranded DNA-binding protein OS=Mus musculus GN=Ssbp1 PE=1 SV=1	Ssbp1	Ssbp1	0.288526	0.0250865	0.385675	0.139875	0.255353	0.276052	0.385675		0.346895	0.0801903	0.281332	0.346035	0.430055	0.545532	0.131523		0.441797	0.0340932	0.428843	0.544321	0.291834	0.502189		0.286764	0.407081	0.349365	0.349365	0.041243	0.328963	0.412511	0.263034	0.309176	0.331132	0.406718	0.423309	0.465713	0.331132	-0.0545852	0.130931	-0.0365259	-0.0985055	-0.21424	0
1270	High	IsMasterProtein	Q8K1Z0	Ubiquinone biosynthesis protein COQ9, mitochondrial OS=Mus musculus GN=Coq9 PE=1 SV=1	Coq9	Coq9	0.429758	0.012776	0.357978	0.467805	0.575883	0.457617	0.289507		0.354311	0.0801903	0.518059	0.173272	0.390477	0.498555	0.19119		0.291845	0.0871984	0.377607	0.485685	0.192645	0.111443		0.524777	0.737254	0.458382	0.526069	0.377401	0.477608	0.798258	0.470927	0.341417	0.299831	0.3466	0.471968	0.279768	0.288063	0.039564	0.280956	0.167358	-0.0908029	-0.199255	0.000807855
2932	High	IsMasterProtein	Q5XKN4	Protein jagunal homolog 1 OS=Mus musculus GN=Jagn1 PE=1 SV=2	Jagn1	Jagn1	0.352957	0.0308712	0.248248	0.289646	0.562537	0.53212	0.132237		0.436109	0.0801903	0.494887	0.058163	0.365466	0.638357	0.62367		0.197859	0.249198	0.0438359	0.316727	0.477268	-0.0463929		0.235233	0.386259	0.0840643	0.200379	0.27023	0.295613	0.349365	0.478195	0.0100637	0.344828	0.0870999	0.332278	-0.093879	0.0229004	-0.126929	-0.145605	-0.0484122	-0.0203404	-0.293359	0.00046162
5999	High	IsMasterProtein	Q9CR67	Transmembrane protein 33 OS=Mus musculus GN=Tmem33 PE=1 SV=1	Tmem33	Tmem33	0.363729	0.060979	0.0558713	0.370668	0.636884	0.658821	0.0963991		0.532923	0.0801903	0.775127	0.0654301	0.365744	0.63196	0.826352		0.33669	0.104093	0.201358	0.467573	0.638492	0.0393359		0.425645	0.37629	0.531069	0.489543	0.305679	0.459642	0.492622	0.543991	0.499782	0.302173	0.32294	0.35727	0.474047	0.137504	-0.0611632	-0.28279	0.434028	-0.0649175	-0.330973	0.00021917
1169	High	IsMasterProtein	Q9QYB1	Chloride intracellular channel protein 4 OS=Mus musculus GN=Clic4 PE=1 SV=3	Clic4	Clic4	0.444959	0.051912	0.160056	0.444165	0.811897	0.752333	0.0563446		0.453397	0.104804	0.448572	-0.0781751	0.410284	0.778016	0.708288		1.11386	0.0260461	1.23185	1.59958	0.992674	0.631316		0.478765	0.738119	0.370722	0.475085	0.331132	0.416006	0.435095	0.695103	0.23634	0.297485	1.0143	0.978196	0.946357	1.11836	-0.0733758	-0.0144996	0.314986	-0.114035	-0.479955	0
4565	High	IsMasterProtein	A0A0R4J049	Protein arginine N-methyltransferase 5 OS=Mus musculus GN=Prmt5 PE=1 SV=1	Prmt5	Prmt5	0.377907	0.0258452	0.434869	0.469983	0.587553	0.101737	0.295394		0.349858	0.0808723	0.241371	0.194308	0.458291	0.57586	0.27946		0.537844	0.0393724	0.684777	0.802347	0.302605	0.361645		0.39862	0.351628	0.426533	0.566572	0.249749	0.396699	0.492622	0.530071	0.326537	0.237564	0.503714	0.553852	0.492622	0.464668	-0.0441746	0.249749	0.130931	-0.22095	-0.336428	0
3490	Medium	IsMasterProtein	D3YVL0	Putative helicase MOV-10 OS=Mus musculus GN=Mov10 PE=1 SV=2		Mov10	-0.141166	0.328999		-0.231929	-0.208621	0.0170533			0.35985	0.0808723	0.438856		0.29956	0.322868	0.378116		0.412044	0.0898695	0.266626	0.289934	0.679572			-0.0983898	0.22404	NaN	NaN	-0.42082	0.447385	0.646163	0.584963	NaN	0.111031	0.481994	0.886745	NaN	0.077243	-0.0639869	0.206643	NaN	-0.187707	-0.210897	0.0144221
6526	High	IsMasterProtein	Q9D0R9	WD repeat-containing protein 89 OS=Mus musculus GN=Wdr89 PE=2 SV=1	Wdr89	Wdr89	0.439083	0.0156314	0.665538	0.235327	0.462432	0.33527	0.496847		0.377575	0.0808723	0.468701	0.636871	0.151689	0.378794	0.251821		0.574041	0.0254807	0.468527	0.695631	0.576708	0.555297		0.351313	0.326537	0.333424	0.50284	0.24245	0.334133	0.46048	0.243669	0.474047	0.158337	0.478845	0.567545	0.392867	0.476122	-0.0952438	-0.00868224	-0.161653	0.00863031	-0.21927	0
1601	High	IsMasterProtein	Q8VHK9	ATP-dependent RNA helicase DHX36 OS=Mus musculus GN=Dhx36 PE=1 SV=2	Dhx36	Dhx36	0.406419	0.0355931	0.572331	0.383553	0.624867	-0.00922836	0.460574		0.383644	0.0808723	0.239592	0.265129	0.454065	0.69538	0.264056		0.465725	0.0465224	0.510696	0.75201	0.216027	0.384167		0.325198	0.24245	0.320773	0.43189	0.305679	0.376801	0.49057	0.516015	0.124328	0.37629	0.380772	0.466758	0.243669	0.43189	-0.0721384	0.250962	-0.140826	-0.0785637	-0.320126	0
1174	High	IsMasterProtein	O35492	Dual specificity protein kinase CLK3 OS=Mus musculus GN=Clk3 PE=1 SV=2	Clk3	Clk3	0.382647	0.0250865	0.547849	0.359873	0.515152	0.0791922	0.411168		0.394265	0.0808723	0.309513	0.291379	0.523035	0.678313	0.169087		0.43677	0.0812742	0.632101	0.787379	0.0905632	0.237039		0.464201	0.43082	0.488515	0.624803	0.312665	0.506653	0.660837	0.520045	0.369606	0.476122	0.446757	0.441483	0.313826	0.584963	0.0449035	0.350497	0.0786098	-0.046921	-0.202572	0.00274126
1099	High	IsMasterProtein	Q8VEA4	Mitochondrial intermembrane space import and assembly protein 40 OS=Mus musculus GN=Chchd4 PE=1 SV=1	Chchd4	Chchd4	0.195238	0.0955451	0.282366	0.0285378	0.167964	0.40076	0.0965622		0.416576	0.0808723	0.473858	0.0587093	0.37691	0.516336	0.657068		0.368044	0.0411985	0.307445	0.446871	0.441826	0.276035		0.260245	0.428678	0.327687	0.513996	-0.229382	0.39891	0.501821	0.68437	0.290424	0.119024	0.341329	0.468844	0.506907	0.0482362	-0.099063	0.0285692	0.231432	-0.258425	-0.397828	0
1818	High	IsMasterProtein	Q3THW7	Eukaryotic translation initiation factor 3 subunit H OS=Mus musculus GN=Eif3h PE=2 SV=1	Eif3h	Eif3h	0.316005	0.020025	0.315002	0.344854	0.465292	0.18965	0.265226		0.283404	0.0813778	0.220111	0.196547	0.278359	0.398797	0.323204		0.410648	0.0411204	0.463328	0.583766	0.276536	0.318964		0.297985	0.389567	0.261832	0.31034	0.230203	0.325181	0.420078	0.52306	0.194087	0.163499	0.379748	0.477159	0.314986	0.347099	-0.038143	0.200379	-0.00288828	-0.115597	-0.234465	0
1820	High	IsMasterProtein	Q66JS6	Eukaryotic translation initiation factor 3 subunit J-B OS=Mus musculus GN=Eif3j2 PE=1 SV=1	Eif3j1; Eif3j2	Eif3j1	0.330864	0.0172427	0.36535	0.386266	0.432959	0.202263	0.26748		0.403301	0.0813778	0.283793	0.209453	0.611067	0.65776	0.254431		0.543846	0.0359661	0.701994	0.748687	0.302171	0.422532		0.308306	0.361768	0.332278	0.43082	0.108357	0.365856	0.442545	0.413594	0.275007	0.332278	0.457784	0.461529	0.488515	0.423309	-0.0946403	0.159629	0.0648829	-0.277534	-0.325539	0
5062	High	IsMasterProtein	Q5CZY9	Rps16 protein OS=Mus musculus GN=Rps16 PE=2 SV=1	Rps16-ps2	Rps16-ps2	0.314044	0.0683859	0.0470646	0.2307	0.345666	0.722903	0.223887		0.480913	0.0813778	0.685001	0.081382	0.365466	0.480432	0.792282		0.356755	0.0884695	0.206962	0.321928	0.730365	0.167764		0.530858	0.859174	0.483364	0.306846	0.474047	0.674823	0.822118	0.929033	0.340277	0.607863	0.580941	0.866315	0.427606	0.448901	0.19159	0.136191	0.259423	0.24245	0.128293	0
1588	High	IsMasterProtein	Q3TXU5	Deoxyhypusine synthase OS=Mus musculus GN=Dhps PE=1 SV=2	Dhps	Dhps	0.115205	0.409007	0.127704	0.236234	0.435215	-0.198362	-0.0247679		0.451264	0.0815343	0.399376	0.202968	0.607793	0.806774	0.23941		0.605816	0.0383775	0.732356	0.931337	0.486339	0.27323		0.0799693	-0.00144342	0.0538064	0.205393	0.0621217	0.437167	0.596458	0.437228	0.280956	0.434028	0.530609	0.682573	0.350497	0.558757	-0.0681178	0.196607	0.077243	-0.172994	-0.373327	0
3687	High	IsMasterProtein	Q6PHQ8	N-alpha-acetyltransferase 35, NatC auxiliary subunit OS=Mus musculus GN=Naa35 PE=1 SV=1	Naa35	Naa35	0.397773	0.0185907	0.380067	0.426793	0.649477	0.216004	0.316525		0.42582	0.0815501	0.31895	0.224317	0.552541	0.775225	0.258068		0.505885	0.0543513	0.641546	0.86423	0.221684	0.29608		0.237331	0.0745054	0.222805	0.286881	0.365133	0.228471	0.176323	0.115033	0.130931	0.491597	0.287573	0.0799754	0.201634	0.58111	-0.14531	-0.142417	-0.093879	-0.0603973	-0.284546	0.00021917
6337	High	IsMasterProtein	Q9CWU6	Ubiquinol-cytochrome-c reductase complex assembly factor 1 OS=Mus musculus GN=Uqcc1 PE=1 SV=1	Uqcc; Uqcc1	Uqcc	0.491832	0.019051	0.529872	0.576172	0.813153	0.266656	0.273307		0.320197	0.0819502	0.309152	0.150665	0.242903	0.479883	0.418381		0.381482	0.0443049	0.339566	0.576546	0.314545	0.29527		0.446364	0.360645	0.328836	0.584	0.511974	0.325013	0.403813	0.511974	0.205393	0.178874	0.34492	0.409255	0.350497	0.275007	-0.0534376	0.0949116	0.0551957	-0.0634092	-0.300448	0
263	High	IsMasterProtein	Q8VCP8	Adenylate kinase isoenzyme 6 OS=Mus musculus GN=Ak6 PE=1 SV=1	Ak6; Taf9	Ak6	0.167458	0.0848379	0.18487	0.178337	0.16753	0.273531	0.0330223		0.352875	0.0819502	0.354283	0.0924133	0.384895	0.374088	0.558697		0.795741	0.0250882	0.931508	0.920701	0.845102	0.485654		0.128833	0.308011	0.0496308	0.201634	-0.0439433	0.313444	0.389567	0.593593	0.109695	0.16092	0.697246	0.88049	0.50284	0.708408	-0.0959439	0.0342157	0.0172093	-0.222633	-0.212568	0
366	High	IsMasterProtein	B7STB7	Annexin OS=Mus musculus GN=Anxa1 PE=2 SV=1	Anxa1	Anxa1	-1.26946	0.0100304	-1.46093	-1.41172	-1.72687	-0.922133	-0.825654		-1.04309	0.0821201	-0.213815	-0.597471	-1.59194	-1.90709	-0.905117		-1.49257	0.033895	-1.94725	-2.26239	-0.575958	-1.1847		-1.41173	-1.74662	-0.982791	-1.61706	-1.30045	-1.25151	-1.03801	-1.73216	-0.753896	-1.48197	-1.52544	-1.39973	-1.34008	-1.8365	-0.111604	-0.823677	-0.15682	0.109695	0.424385	0
528	High	IsMasterProtein	Q925I1	ATPase family AAA domain-containing protein 3 OS=Mus musculus GN=Atad3 PE=1 SV=1	Atad3a	Atad3a	0.443837	0.0146408	0.320347	0.447354	0.639099	0.555423	0.256964		0.384832	0.0821201	0.501072	0.110973	0.257511	0.449257	0.605348		0.296483	0.0662969	0.172023	0.363769	0.425266	0.224873		0.487799	0.537048	0.444667	0.506907	0.462576	0.409831	0.482332	0.586885	0.297485	0.27262	0.335424	0.405992	0.412511	0.187768	0.00210552	-0.018878	0.187768	0.015783	-0.176251	0
5042	High	IsMasterProtein	Q58E35	60S acidic ribosomal protein P1 OS=Mus musculus GN=Rplp1 PE=1 SV=1	Rplp1	Rplp1	0.222185	0.0559625	0.0887869	0.19059	0.328422	0.367125	0.136001		0.437568	0.0821201	0.479817	0.0341219	0.427716	0.565548	0.680636		0.428929	0.0432236	0.449539	0.587371	0.502391	0.176416		0.204487	0.285698	0.244887	0.197865	0.0894982	0.365937	0.397255	0.598365	0.14274	0.325386	0.351353	0.420078	0.286881	0.347099	-0.0786527	-0.0831412	0.109695	-0.101598	-0.239566	0
1178	High	IsMasterProtein	E9PY58	Caseinolytic peptidase B protein homolog OS=Mus musculus GN=Clpb PE=1 SV=1	Clpb	Clpb	0.672984	0.0303333	0.605824	0.707941	1.36974	0.406717	0.274694		0.749054	0.0821201	0.380123	0.412333	0.881527	1.54333	0.52796		0.821613	0.0485696	0.871746	1.53355	0.400114	0.481046		0.412044	0.597412	0.228973	0.558757	0.263034	0.522741	0.570463	0.718088	0.366252	0.436162	0.483797	0.589763	0.435095	0.426533	-0.352643	0.190299	-0.046921	-0.446148	-1.1078	0
325	High	IsMasterProtein	O08739	AMP deaminase 3 OS=Mus musculus GN=Ampd3 PE=1 SV=2	Ampd3	Ampd3	-0.0964076	0.459312	0.131312	-0.110881	-0.33058	-0.296132	0.124243		-0.579229	0.0823484	-0.494609	-0.00929774	-0.746203	-0.965902	-0.680133		-0.896248	0.0223327	-0.763151	-0.98285	-0.98294	-0.856051		-0.434965	-0.440263	-0.637109	-0.630394	-0.0320936	-0.724598	-0.637109	-0.823677	-0.771027	-0.666576	-1.14288	-1.12658	-1.61706	-0.685014	-0.131591	-0.142417	-0.761213	0.0786098	0.298658	0
5090	High	IsMasterProtein	Q8C050	Ribosomal protein S6 kinase alpha-5 OS=Mus musculus GN=Rps6ka5 PE=1 SV=2	Rps6ka5	Rps6ka5	-0.614074	0.0100304	-0.744383	-0.492488	-0.713138	-0.455543	-0.664816		-0.315142	0.0823484	-0.361714	-0.441921	-0.100988	-0.321637	-0.349449		-0.595594	0.0274342	-0.396642	-0.617292	-0.582568	-0.785875		-0.668892	-0.486004	-0.76366	-0.841663	-0.584241	-0.375869	-0.392137	-0.380822	-0.53952	-0.190997	-0.661433	-0.612637	-0.883635	-0.488026	-0.0225787	-0.0306192	-0.0985055	-0.0908029	0.129613	0
689	High	IsMasterProtein	O55028	[3-methyl-2-oxobutanoate dehydrogenase [lipoamide]] kinase, mitochondrial OS=Mus musculus GN=Bckdk PE=1 SV=1	Bckdk	Bckdk	0.320585	0.0223581	0.351949	0.348967	0.455133	0.124243	0.322633		0.291701	0.0823484	0.251662	0.415478	0.258152	0.364318	0.168895		0.355451	0.0643509	0.436805	0.542971	0.0956173	0.346411		0.170662	0.197865	0.0565835	0.0867838	0.341417	0.241746	0.324235	0.24123	0.15056	0.250962	0.225337	0.167358	0.0799754	0.428678	-0.077979	0.0731347	-0.265345	-0.00723157	-0.112475	0
5008	High	IsMasterProtein	O09167	60S ribosomal protein L21 OS=Mus musculus GN=Rpl21 PE=1 SV=3	Rpl21	Rpl21	0.390181	0.0153372	0.473674	0.275498	0.464125	0.50515	0.232456		0.376081	0.0823484	0.550747	0.162408	0.201226	0.389853	0.576169		0.399316	0.0472447	0.369335	0.557962	0.491853	0.178113		0.471602	0.459432	0.439357	0.680774	0.306846	0.410114	0.505891	0.531069	0.369606	0.233888	0.410822	0.446786	0.38405	0.40163	0.00967148	-0.0439433	0.206643	0.0328061	-0.15682	0
1063	High	IsMasterProtein	E9Q4Y4	Protein Cep192 OS=Mus musculus GN=Cep192 PE=1 SV=1	Cep192	Cep192	0.448046			0.241421	0.654671				1.09999				0.89336	1.30661			0.936063		0.729438	1.14269				0.263034	NaN	NaN	NaN	0.263034	0.913799	NaN	NaN	NaN	0.913799	0.74932	NaN	NaN	0.74932	-0.186276	NaN	NaN	0.0214797	-0.394032	0.0021809
1579	High	IsMasterProtein	Q570Z5	Diacylglycerol kinase (Fragment) OS=Mus musculus GN=Dgkg PE=2 SV=1	Dgkg	Dgkg	-0.758865	0.0139864	-0.886963	-0.779724	-0.919606	-0.194676	-1.01335		-0.631795	0.0825702	-0.129646	-0.459687	-0.969579	-1.10946	-0.490602		-0.731677	0.02782	-0.831467	-0.97135	-0.372197	-0.751696		-0.663656	-0.330973	-0.852042	-0.724993	-0.746616	-0.532948	-0.26708	-0.628162	-0.298673	-0.937878	-0.633189	-0.510457	-0.590745	-0.798366	0.0568652	-0.136062	0.16092	0.0313952	0.171207	0
1684	High	IsMasterProtein	Q9QZK7	Docking protein 3 OS=Mus musculus GN=Dok3 PE=1 SV=1	Dok3	Dok3	-0.553731	0.013126	-0.36105	-0.597745	-0.654462	-0.814717	-0.340682		-0.53872	0.0830563	-0.632042	-0.0268666	-0.782409	-0.839126	-0.413156		-0.702342	0.0274342	-0.862181	-0.918898	-0.540466	-0.487824		-0.712053	-0.880976	-0.68966	-0.708396	-0.56918	-0.575924	-0.696658	-0.477944	-0.375197	-0.753896	-0.757963	-0.606035	-0.833927	-0.833927	-0.0745806	-0.0649175	-0.347399	0.0285692	0.0854247	0.00046162
661	High	IsMasterProtein	Q80XC6	Protein NRDE2 homolog OS=Mus musculus GN=Nrde2 PE=1 SV=3	BC002230; Nrde2	BC002230	-0.0564794	0.809276		0	0.261775	-0.431213			0.508415	0.0831713	0.220251		0.427583	0.689358	0.696466		0.43499	0.0675565	0.3739	0.635675	0.295394			-0.378799	-0.652901	NaN	NaN	-0.104697	0.265574	-0.00144342	0.475085	NaN	0.323082	0.17117	0.0745054	NaN	0.267835	-0.231127	-0.22095	NaN	-0.104697	-0.367732	0.00046162
4191	High	IsMasterProtein	O55057	Retinal rod rhodopsin-sensitive cGMP 3',5'-cyclic phosphodiesterase subunit delta OS=Mus musculus GN=Pde6d PE=1 SV=1	Pde6d	Pde6d	-0.628412	0.0143715	-0.870221	-0.360474	-0.334892	-0.728476	-0.847997		-0.444426	0.0837923	-0.396279	-0.356021	-0.301718	-0.276135	-0.891975		-0.484075	0.0675565	-0.212418	-0.186835	-0.837374	-0.699674		-0.584014	-0.940645	-0.426625	-0.450084	-0.518701	-0.525615	-0.606035	-1.1047	0.0662614	-0.45799	-0.564683	-1.04692	-0.277534	-0.369595	-0.0320675	-0.210897	0.422233	-0.15682	-0.182786	0
1483	High	IsMasterProtein	Q4VWZ5	Acyl-CoA-binding protein OS=Mus musculus GN=Dbi PE=1 SV=1	Dbi	Dbi	-0.147055	0.206232	-0.356191	-0.0305785	0.00704099	-0.0468079	-0.308739		-0.325714	0.0839285	-0.320684	-0.470663	-0.203492	-0.165872	-0.467858		-0.518099	0.0303736	-0.40909	-0.371471	-0.603126	-0.68871		-0.220032	-0.0846703	-0.261881	-0.307573	-0.226004	-0.42181	-0.360305	-0.506353	-0.422752	-0.397828	-0.629016	-0.641604	-0.641604	-0.603841	-0.104208	-0.0380063	0.0482362	-0.194295	-0.232769	0
3796	High	IsMasterProtein	Q91YT0	NADH dehydrogenase [ubiquinone] flavoprotein 1, mitochondrial OS=Mus musculus GN=Ndufv1 PE=1 SV=1	Ndufv1	Ndufv1	0.426694	0.0335535	0.490859	0.432187	0.811822	0.116645	0.281958		0.437483	0.084095	0.247483	0.181838	0.434563	0.814199	0.509333		0.396779	0.0518268	0.300262	0.679898	0.312787	0.294167		0.38162	0.00288251	0.420078	0.629473	0.474047	0.331655	0.133564	0.396159	0.320773	0.476122	0.3245	0.199123	0.432959	0.341417	-0.0673166	-0.112475	0.138814	0.0426443	-0.33825	0
2914	High	IsMasterProtein	P11835	Integrin beta-2 OS=Mus musculus GN=Itgb2 PE=1 SV=2	Itgb2	Itgb2	-1.11279	0.00643185	-1.24053	-1.18487	-1.22429	-0.775294	-1.13899		-0.90414	0.0841063	-0.39536	-0.389471	-1.54554	-1.58496	-0.605369		-0.97128	0.0360133	-1.34899	-1.38841	-0.34645	-0.801273		-1.37261	-1.64837	-1.39214	-1.49818	-0.951764	-1.17603	-1.26534	-1.47794	-0.646112	-1.31473	-1.13021	-1.21759	-1.05589	-1.11716	-0.156586	-0.873027	-0.254978	0.231432	0.27023	0
3658	High	IsMasterProtein	Q3THE2	Myosin regulatory light chain 12B OS=Mus musculus GN=Myl12b PE=1 SV=2	Myl12b	Myl12b	-0.596492	0.0123179	-0.580633	-0.654004	-0.607185	-0.289817	-0.850818		-0.397331	0.0841063	-0.252736	-0.309517	-0.650472	-0.603654	-0.170274		-0.507955	0.0714828	-0.629462	-0.582643	0.0194212	-0.839136		-0.525445	-0.608232	-0.72977	-0.45799	-0.305788	-0.388774	-0.573467	-0.490051	-0.189351	-0.302226	-0.433114	-0.300448	-0.717857	-0.281036	0.112863	-0.318326	0.121679	0.347099	0.301002	0
1313	High	IsMasterProtein	P52825	Carnitine O-palmitoyltransferase 2, mitochondrial OS=Mus musculus GN=Cpt2 PE=1 SV=2	Cpt2	Cpt2	0.406406	0.0111282	0.373341	0.389495	0.521556	0.369128	0.378512		0.272571	0.0841063	0.231751	0.254622	0.264073	0.396134	0.216276		0.126942	0.270894	0.0861792	0.21824	0.107619	0.0957282		0.254515	0.195348	0.214125	0.209141	0.399445	0.115285	0.0565835	0.041243	0.0894982	0.273814	-0.0127014	-0.0664274	-0.0679388	0.0962619	-0.112422	-0.174621	-0.163268	0.0100637	-0.121863	0
711	High	IsMasterProtein	O88738	Baculoviral IAP repeat-containing protein 6 OS=Mus musculus GN=Birc6 PE=1 SV=2	Birc6	Birc6	0.312273	0.0416225	0.249028	0.268735	0.410979	0.0675427	0.565079		0.278447	0.0841063	0.199309	0.267963	0.272793	0.415037	0.237134		0.447959	0.0381725	0.462396	0.60464	0.237134	0.487665		0.283047	0.0894982	0.606916	0.290424	0.145351	0.235123	0.221568	0.260628	0.31034	0.147958	0.37621	0.259423	0.530071	0.339137	-0.0811588	0.0229004	0.041243	-0.123434	-0.265345	0
5045	High	IsMasterProtein	Q3U505	Putative uncharacterized protein (Fragment) OS=Mus musculus GN=Rpn2 PE=2 SV=1	Rpn2	Rpn2	0.29512	0.0257793	0.282292	0.255894	0.490619	0.240884	0.205912		0.281501	0.0841063	0.242245	0.266262	0.168123	0.402848	0.328027		0.18511	0.160184	0.0392495	0.273975	0.183974	0.243243		0.324629	0.341417	0.261832	0.337996	0.35727	0.340837	0.342555	0.428678	0.323082	0.269033	0.24149	0.284514	0.299831	0.140124	0.0313517	0.10165	0.0565835	0.10165	-0.134477	0
3446	High	IsMasterProtein	Q80TU3	MKIAA0684 protein (Fragment) OS=Mus musculus GN=mKIAA0684 PE=2 SV=1		mKIAA0684	0.359887	0.0197086	0.305015	0.443657	0.552964	0.195508	0.30229		0.321602	0.0841063	0.1821	0.341302	0.395929	0.505235	0.183446		0.463414	0.0442245	0.586113	0.695419	0.241478	0.330645		0.38686	0.593593	0.302173	0.306846	0.344828	0.45003	0.57918	0.582074	0.342555	0.296311	0.486178	0.638769	0.332278	0.487486	0.0227972	0.397255	0	-0.0985055	-0.207561	0
1020	High	IsMasterProtein	Q3TLJ5	Putative uncharacterized protein OS=Mus musculus GN=Cdk5rap3 PE=2 SV=1	Cdk5rap3	Cdk5rap3	0.238833	0.0309897	0.179833	0.231268	0.258	0.342464	0.182602		0.321987	0.0841063	0.488572	0.0985935	0.318809	0.345541	0.35842		0.0921897	0.410029	0.0247149	0.0514468	0.167851	0.124746		0.153217	0.379621	0.0440443	0.041243	0.147958	0.278536	0.525067	0.396159	-0.0409718	0.233888	0.0439998	0.205393	-0.0144996	-0.0588937	-0.0736995	0.0384362	-0.137648	-0.0846703	-0.110916	0
4728	High	IsMasterProtein	Q9JMA2	Queuine tRNA-ribosyltransferase OS=Mus musculus GN=Qtrt1 PE=1 SV=2	Qtrt1	Qtrt1	0.500704	0.0139864	0.62267	0.434192	0.739563	0.272181	0.434912		0.396489	0.0841063	0.250567	0.296601	0.445822	0.751192	0.238265		0.703905	0.0298509	0.759231	1.0646	0.433139	0.558648		0.512433	0.583038	0.474047	0.662661	0.329985	0.446732	0.560715	0.547943	0.336855	0.341417	0.665959	0.744161	0.598365	0.655352	-0.0406581	0.311503	0.0398403	-0.104697	-0.409278	0.00046162
4417	Medium	IsMasterProtein	Q9QUG2	DNA polymerase kappa OS=Mus musculus GN=Polk PE=1 SV=1	Polk	Polk	0.132564	0.499122		0.119299	0.418604	-0.14021			0.448164	0.0841063	0.267798		0.401291	0.700597	0.422969		0.714705	0.0383757	0.67392	0.973225	0.496969			0.137995	0.27023	NaN	NaN	0.00575927	0.600178	0.678973	0.833497	NaN	0.288063	0.734187	0.90766	NaN	0.560715	-0.0384163	0.410341	NaN	-0.112475	-0.413115	0.0331391
5024	High	IsMasterProtein	Q6ZWV7	60S ribosomal protein L35 OS=Mus musculus GN=Rpl35 PE=1 SV=1	Rpl35	Rpl35	0.310268	0.0647942	0.216709	0.166851	0.478795	0.636993	0.0519946		0.464219	0.0841063	0.662965	0.0491547	0.31639	0.628334	0.664251		0.202824	0.316388	-0.0420641	0.26988	0.63437	-0.0508887		0.44746	0.374066	0.176323	0.340277	0.899176	0.505671	0.399445	0.400538	0.173767	1.04893	0.378538	0.371838	0.0731347	0.690641	0.253313	-0.261881	0.123004	0.732052	0.420078	0
5018	High	IsMasterProtein	P47915	60S ribosomal protein L29 OS=Mus musculus GN=Rpl29 PE=2 SV=2	Rpl29; Gm8210	Rpl29	0.398506	0.0512466	0.271805	0.267126	0.831494	0.54781	0.0742938		0.527077	0.0841063	0.505374	0.140965	0.282366	0.846734	0.859947		0.454709	0.151004	0.330812	0.89518	0.810844	-0.218001		0.366096	0.512985	0.267835	0.465713	0.217851	0.465858	0.471968	0.825379	0.333424	0.232661	0.344737	0.776525	-0.0232698	0.280956	-0.126374	-0.0335695	0.192825	-0.0499049	-0.614845	0
3639	High	IsMasterProtein	Q3U2W2	MYB binding protein (P160) 1a, isoform CRA_b OS=Mus musculus GN=Mybbp1a PE=1 SV=1	Mybbp1a	Mybbp1a	0.498268	0.0227662	0.272551	0.563846	0.815826	0.643462	0.195657		0.545198	0.0841063	0.532179	-0.0182046	0.616671	0.868651	0.726694		0.663928	0.0422506	0.798875	1.05085	0.610325	0.195657		0.560322	0.648005	0.545968	0.62293	0.424385	0.519417	0.537048	0.731183	0.332278	0.477159	0.60646	0.614474	0.54498	0.659925	-0.0440245	0.00432161	0.349365	-0.137648	-0.392137	0
1079	High	IsMasterProtein	Q8VCT4	Carboxylesterase 1D OS=Mus musculus GN=Ces1d PE=1 SV=1	Ces1d	Ces1d	0.20446	0.723209	1.48245	-0.838373	-0.491268	-0.59196	1.46145		-1.7494	0.0844044	-1.12468	0.0939761	-2.85308	-2.50597	-2.35726		-1.90884	0.0277902	-2.3915	-2.04439	-2.50353	-0.695938		-0.257457	-0.142417	-0.263612	-0.242977	-0.380822	-1.65179	-0.675765	-1.90509	-1.63039	-2.39593	-2.13472	-2.05289	-2.41889	-1.93236	-0.176669	0.449957	-1.72261	0.45628	0.109695	0
5161	High	IsMasterProtein	Q8BGH2	Sorting and assembly machinery component 50 homolog OS=Mus musculus GN=Samm50 PE=1 SV=1	Samm50	Samm50	0.282621	0.0305032	0.155213	0.283736	0.437324	0.358718	0.178113		0.358206	0.0844044	0.287557	0.102318	0.435479	0.589067	0.376608		0.249938	0.0878564	0.118519	0.272107	0.242276	0.366848		0.230075	0.555816	0.0745054	0.0524159	0.237564	0.362334	0.485427	0.574344	0	0.389567	0.258509	0.439357	0.263034	0.0731347	-0.0378797	0.197865	-0.104697	-0.0454314	-0.199255	0
799	High	IsMasterProtein	Q8R0X2	CDK2-associated and cullin domain-containing protein 1 OS=Mus musculus GN=Cacul1 PE=2 SV=1	Cacul1	Cacul1	0.352188	0.0430663	0.415037	0.372565	0.522928	-0.0412009	0.491612		0.360567	0.0844044	0.210957	0.383509	0.452702	0.603064	0.152605		0.461519	0.0422506	0.463455	0.613817	0.175431	0.593375		0.422192	0.132248	0.540027	0.463622	0.552869	0.443919	0.38405	0.326537	0.43189	0.633199	0.544391	0.348232	0.641546	0.643394	0.108032	0.172488	0.0482362	0.181421	0.0299829	0
5061	High	IsMasterProtein	Q5M9M4	40S ribosomal protein S15a OS=Mus musculus GN=Rps15a PE=1 SV=1	Rps15a	Rps15a	0.424771	0.0123179	0.451123	0.254505	0.460242	0.518226	0.439758		0.361797	0.0844044	0.618102	0.276158	0.130034	0.335771	0.448921		0.471047	0.0322319	0.44488	0.650617	0.416408	0.372281		0.529528	0.6107	0.555816	0.567545	0.38405	0.47587	0.710173	0.541019	0.392867	0.259423	0.524274	0.508936	0.489543	0.574344	0.0652943	0.0935602	0.116365	0.128293	-0.077041	0
2135	High	IsMasterProtein	O35465	Peptidyl-prolyl cis-trans isomerase FKBP8 OS=Mus musculus GN=Fkbp8 PE=1 SV=2	Fkbp8	Fkbp8	0.297906	0.0410793	0.206347	0.292782	0.593307	0.228892	0.1682		0.375816	0.0844044	0.354033	0.14594	0.232661	0.533186	0.613257		0.498138	0.0376649	0.396493	0.697019	0.618019	0.28102		0.315926	0.128293	0.39835	0.437228	0.299831	0.345639	0.253384	0.512985	0.377401	0.238787	0.477602	0.518031	0.510962	0.403813	-0.0386955	-0.100051	0.231432	0.0071955	-0.293359	0
3307	High	IsMasterProtein	Q9D2X5	MAU2 chromatid cohesion factor homolog OS=Mus musculus GN=Mau2 PE=1 SV=3	Mau2	Mau2	0.219678	0.0379156	0.219455	0.114887	0.239722	0.300808	0.223521		0.277009	0.0844272	0.279031	0.216738	0.28434	0.409175	0.195762		0.221054	0.139261	0.280559	0.405393	0.143994	0.0542722		0.134937	0.0071955	0.168642	0.164786	0.199123	0.104101	-0.0144996	-0.0985055	0.16092	0.368489	0.0710961	-0.150401	-0.00144342	0.365133	-0.0768798	-0.293359	-0.0558912	0.0827026	-0.0409718	0
5488	High	IsMasterProtein	P70158	Acid sphingomyelinase-like phosphodiesterase 3a OS=Mus musculus GN=Smpdl3a PE=1 SV=2	Smpdl3a	Smpdl3a	-0.879817	0.0100304	-0.765888	-0.850105	-0.875159	-1.27024	-0.637691		-0.991582	0.0851344	-0.638112	0.00469934	-1.29068	-1.31573	-1.71809		-1.56106	0.013761	-1.45418	-1.47923	-1.90908	-1.40176		-1.07789	-1.2969	-0.994241	-1.12343	-0.897006	-1.02655	-0.666576	-1.74662	-0.352916	-1.34008	-1.73216	-1.93788	-1.75633	-1.50226	-0.113991	-0.027675	-0.356606	-0.0484122	-0.0232698	0
3462	High	IsMasterProtein	Q3UQM9	Putative uncharacterized protein OS=Mus musculus GN=Mmab PE=2 SV=1	Mmab	Mmab	0.503916	0.013126	0.570165	0.404237	0.556623		0.484638		0.509631	0.0854027		0.485952	0.445277	0.597662			0.639525	0.0376306	0.650041	0.802426		0.466108		0.495275	NaN	0.501821	0.587845	0.396159	0.470518	NaN	NaN	0.504875	0.436162	0.562971	NaN	0.484396	0.641546	-0.0505045	NaN	0.0172093	-0.00868224	-0.16004	0.00775961
3879	High	IsMasterProtein	Q8K2T1	NmrA-like family domain-containing protein 1 OS=Mus musculus GN=Nmral1 PE=1 SV=1	Nmral1	Nmral1	0.167812	0.0660358	0.0897452	0.18257	0.204358	0.172357	0.190029		0.298484	0.0854684	0.337491	0.238939	0.384204	0.405992	0.125792		0.130819	0.268862	0.146742	0.16853	0.191667	0.0163354		0.391195	0.348232	0.485427	0.385155	0.345964	0.473751	0.512985	0.301002	0.534062	0.546956	0.328977	0.366252	0.311503	0.309176	0.19375	0.175045	0.296311	0.16221	0.141433	0
3615	High	IsMasterProtein	Q8VEL2	Myotubularin-related protein 14 OS=Mus musculus GN=Mtmr14 PE=1 SV=2	Mtmr14	Mtmr14	0.405763	0.0129487	0.42694	0.398834	0.563193	0.299259	0.340588		0.344249	0.0854805	0.197857	0.247298	0.43351	0.597868	0.244711		0.30354	0.0930025	0.382447	0.546805	0.097821	0.187086		0.236116	0.231432	0.119024	0.206643	0.387363	0.188796	0.129613	0.177599	0.0257376	0.422233	0.121886	0.0299829	-0.0350469	0.370722	-0.118411	-0.0679388	-0.22095	-0.0101344	-0.174621	0.00147059
255	High	IsMasterProtein	Q91VJ1	Interferon-inducible protein AIM2 OS=Mus musculus GN=Aim2 PE=1 SV=2	Aim2	Aim2	0.584591	0.0429443	0.726013	0.557302	1.05326	-0.101256	0.687638		0.664624	0.0855602	0.231604	0.576857	0.83335	1.32931	0.352001		0.569235	0.0605203	0.534545	1.0305	0.100238	0.611655		0.519658	0.21661	0.526069	0.563646	0.772308	0.670691	0.549916	0.669934	0.414677	1.04824	0.539066	0.41792	0.449957	0.74932	0.0227851	0.318461	-0.161653	0.215368	-0.281036	0
6347	High	IsMasterProtein	B9EKU4	URB2 ribosome biogenesis 2 homolog (S. cerevisiae) OS=Mus musculus GN=Urb2 PE=2 SV=1	Urb2	Urb2	0.491117	0.0646578	0.0799069	0.660995	0.978993	0.714952	0.0207387		0.68426	0.0855602	0.604071	-0.0481415	0.821067	1.13906	0.905241		0.694937	0.0584518	0.876793	1.19479	0.646821	0.0613425		0.560967	0.756169	0.515006	0.574344	0.39835	0.649516	0.646163	0.946357	0.446786	0.558757	0.620041	0.688852	0.556797	0.614474	-0.0766612	0.0426443	0.494672	-0.261881	-0.58208	0.00046162
360	High	IsMasterProtein	O35381	Acidic leucine-rich nuclear phosphoprotein 32 family member A OS=Mus musculus GN=Anp32a PE=1 SV=1	Anp32a	Anp32a	-0.381741	0.0178933	-0.469575	-0.349864	-0.449044	-0.142793	-0.497431		-0.29167	0.0856136	-0.125411	-0.348243	-0.312956	-0.412136	-0.259607		-0.281178	0.0643509	-0.227736	-0.326916	-0.197745	-0.372314		-0.273566	-0.0831412	-0.323733	-0.293359	-0.394032	-0.198443	-0.0649175	-0.199255	-0.172994	-0.356606	-0.201935	-0.137648	-0.1976	-0.270556	0.0624778	0.0607392	0.175045	-0.0424568	0.0565835	0
6247	High	IsMasterProtein	Q91VX2	Ubiquitin-associated protein 2 OS=Mus musculus GN=Ubap2 PE=1 SV=1	Ubap2	Ubap2	0.476816	0.0108149	0.641644	0.463146	0.405605	0.374441	0.499246		0.269615	0.0856136	0.239899	0.360663	0.318009	0.260468	0.169035		0.559012	0.029537	0.698386	0.640845	0.30615	0.590669		0.419323	0.658097	0.282143	0.424385	0.312665	0.322148	0.524064	0.453122	0.144046	0.167358	0.503553	0.589763	0.372952	0.547943	-0.0446356	0.283329	-0.217591	-0.150401	-0.093879	0
6435	High	IsMasterProtein	Q5H8C4	Vacuolar protein sorting-associated protein 13A OS=Mus musculus GN=Vps13a PE=1 SV=1	Vps13a	Vps13a	0.406974	0.0494651	0.298431	0.471278	0.885749	0.265828	0.113582		0.452983	0.0856136	0.287981	0.252326	0.490758	0.905229	0.328623		0.659824	0.0390789	0.691392	1.10586	0.508016	0.334023		0.325454	0.45628	0.0257376	0.212881	0.606916	0.448005	0.479231	0.520045	0.166073	0.626673	0.591564	0.699552	0.24732	0.827819	-0.0100226	0.190299	-0.0877334	0.134878	-0.277534	0
5946	High	IsMasterProtein	P26039	Talin-1 OS=Mus musculus GN=Tln1 PE=1 SV=2	Tln1	Tln1	-0.418245	0.0146408	-0.620842	-0.34954	-0.462596	-0.240405	-0.417843		-0.262187	0.085752	-0.210946	-0.234253	-0.21172	-0.324776	-0.32924		-0.229105	0.0947684	-0.178841	-0.291897	-0.150825	-0.294855		-0.420371	-0.388355	-0.318326	-0.520769	-0.454032	-0.321918	-0.360305	-0.477944	-0.132894	-0.316528	-0.259178	-0.300448	-0.194295	-0.28279	-0.0361407	-0.148801	0.100305	-0.104697	0.00863031	0
81	High	IsMasterProtein	P48410	ATP-binding cassette sub-family D member 1 OS=Mus musculus GN=Abcd1 PE=1 SV=1	Abcd1	Abcd1	0.358252	0.0167183	0.226355	0.27771	0.523707	0.374834	0.388656		0.315842	0.085752	0.467779	0.266298	0.104304	0.350301	0.39053		-0.084147	0.549128	-0.337109	-0.0911117	0.0386985	0.0529342		0.270221	0.27023	0.286881	0.124328	0.399445	0.259943	0.364012	0.285698	0.164786	0.225275	-0.110251	-0.0664274	-0.0484122	-0.215915	-0.0527375	-0.104697	-0.101598	0.120352	-0.125006	0
2536	High	IsMasterProtein	Q9D8V0	Minor histocompatibility antigen H13 OS=Mus musculus GN=Hm13 PE=1 SV=1	H13	H13	0.287594	0.0396355	0.0947782	0.280644	0.454751	0.430634	0.177163		0.339653	0.085752	0.41927	0.0906025	0.359699	0.533806	0.294891		0.0724173	0.541969	-0.062061	0.112046	0.184357	0.0553271		0.354383	0.426533	0.377401	0.295135	0.318461	0.348764	0.414677	0.290424	0.291604	0.39835	0.13756	0.180148	0.255803	-0.0232698	0.0253173	-0.00288828	0.200379	0.0398403	-0.136062	0
5588	High	IsMasterProtein	P15702	Leukosialin OS=Mus musculus GN=Spn PE=1 SV=1	Spn	Spn	-0.592939	0.0108149	-0.789836	-0.418178	-0.557758	-0.443246	-0.755677		-0.276412	0.0857577	-0.299858	-0.344197	-0.130796	-0.270376	-0.336831		-0.771336	0.0250882	-0.539957	-0.679537	-0.824214	-1.04163		-0.735392	-0.988504	-0.655172	-0.68966	-0.608232	-0.572082	-0.844251	-0.880976	-0.242977	-0.320126	-1.01241	-1.36959	-0.937878	-0.72977	-0.170858	-0.545824	0.10165	-0.189351	-0.0499049	0
4549	High	IsMasterProtein	Q8K1M3	Protein kinase, cAMP dependent regulatory, type II alpha OS=Mus musculus GN=Prkar2a PE=1 SV=1	Prkar2a	Prkar2a	-0.360115	0.11025	-0.80998	-0.0734622	0.00269411	-0.189523	-0.730306		-0.508436	0.0859681	-0.139049	-0.974482	-0.600393	-0.524236	-0.304022		-0.696817	0.0307228	-0.556469	-0.480312	-0.648771	-1.10172		-0.374076	-0.352916	-0.440263	-0.518701	-0.184425	-0.540983	-0.302226	-0.465938	-0.685014	-0.710756	-0.763681	-0.810966	-0.813499	-0.666576	-0.042463	-0.161653	0.290424	-0.110916	-0.187707	0
4683	High	IsMasterProtein	S4R1S4	Receptor-type tyrosine-protein phosphatase C OS=Mus musculus GN=Ptprc PE=1 SV=1	Ptprc	Ptprc	-0.649844	0.0100304	-0.717327	-0.676024	-0.653069	-0.478094	-0.724706		-0.396156	0.0859681	-0.128996	-0.337683	-0.634775	-0.61182	-0.267505		-0.750523	0.0274342	-0.969579	-0.946624	-0.408489	-0.677401		-0.734041	-0.790859	-0.761213	-0.751465	-0.632629	-0.497094	-0.442222	-0.58208	-0.373327	-0.590745	-0.785037	-0.720232	-0.710756	-0.924125	-0.0706155	-0.312939	-0.0350469	0.0440443	0.0214797	0
5801	High	IsMasterProtein	Q8VD31	Tapasin-related protein OS=Mus musculus GN=Tapbpl PE=1 SV=2	Tapbpl	Tapbpl	-0.121636	0.300173	-0.393636	0.0935535	-0.0433038	-0.0644964	-0.200299		-0.333027	0.0859681	-0.21214	-0.203533	-0.266165	-0.403022	-0.580273		-0.345075	0.0616725	-0.155957	-0.292814	-0.554421	-0.377106		-0.601288	-0.562772	-0.859876	-1.05289	0.0703893	-0.735792	-0.710756	-1.08009	-0.862496	-0.289827	-0.755819	-1.05289	-1.03505	-0.179515	-0.266868	-0.498179	-0.659723	-0.0232698	0.1137	0
3864	High	IsMasterProtein	Q91YP2	Neurolysin, mitochondrial OS=Mus musculus GN=Nln PE=1 SV=1	Nln	Nln	0.549527	0.0108149	0.696017	0.506378	0.569009	0.313754	0.662478		0.276357	0.0859681	0.382894	0.354522	0.173065	0.235696	0.235606		0.152292	0.190917	0.10163	0.164261	0.180572	0.162705		0.520566	0.432959	0.522056	0.555816	0.571434	0.327692	0.50284	0.355016	0.214125	0.238787	0.16328	0.301002	0.0214797	0.167358	0.0122204	0.120352	-0.139236	0.0648829	0.00288251	0
2429	High	IsMasterProtein	B2RWW2	Golgb1 protein OS=Mus musculus GN=Golgb1 PE=2 SV=1	Golgb1	Golgb1	0.500837	0.010036	0.605554	0.370731	0.480482	0.449553	0.597867		0.348308	0.0859681	0.472393	0.568012	0.132984	0.242735	0.325417		0.533876	0.0273085	0.487256	0.597007	0.441859	0.609383		0.535908	0.602172	0.537048	0.54498	0.459432	0.458177	0.624803	0.478195	0.506907	0.222805	0.573253	0.594549	0.54893	0.57628	0.0398157	0.151859	-0.0603973	0.0881416	-0.0203404	0
5250	High	IsMasterProtein	Q921H9	Cytochrome c oxidase assembly factor 7 OS=Mus musculus GN=Coa7 PE=1 SV=1	Selrc1; Coa7	Selrc1	0.599621	0.0100304	0.724156	0.508341	0.726594	0.466055	0.572957		0.443787	0.0859681	0.471917	0.633296	0.444495	0.662747	0.00647676		0.67196	0.0340932	0.775533	0.993786	0.304623	0.613896		0.617323	0.899176	0.479231	0.630405	0.46048	0.570472	0.905351	0.439357	0.541019	0.396159	0.661377	0.737254	0.520045	0.726831	0.00654892	0.434028	-0.0923402	-0.0484122	-0.26708	0
5583	High	IsMasterProtein	B2RQY8	Spastic paraplegia 7 homolog (Human) OS=Mus musculus GN=Spg7 PE=2 SV=1	Spg7	Spg7	0.281772	0.0410647	0.24625	0.237692	0.362169	0.488825	0.0739247		0.467427	0.0859681	0.186465	0.141497	0.638613	0.76309	0.60747		0.252551	0.112574	0.264138	0.388615	0.340858	0.0165916		0.388151	0.914565	0.137504	0.311503	0.189034	0.610214	0.611645	1.03281	0.206643	0.589763	0.354081	0.765535	0.0813396	0.215368	0.067234	0.425459	0.0648829	-0.0484122	-0.172994	0.00046162
6001	Medium	IsMasterProtein	Q8K1A5	Transmembrane protein 41B OS=Mus musculus GN=Tmem41b PE=1 SV=1	Tmem41b	Tmem41b	0.885501	0.0205514	1.42708	0.271138	0.583775	0.834179	1.31133		0.619769	0.0859681	0.797931	1.22866	0.17787	0.490507	0.403874		0.594728	0.0766545	0.165137	0.477773	0.475168	1.26083		0.985724	1.14078	0.950095	1.06626	0.78576	0.843929	1.10434	0.711054	0.867896	0.692427	0.787431	0.78157	0.899949	0.680774	0.165876	0.308011	-0.362158	0.516015	0.201634	0.0328726
26	High	IsMasterProtein	G5E8E3	Protein 2310022A10Rik OS=Mus musculus GN=2310022A10Rik PE=1 SV=1	2310022A10Rik	2310022A10Rik	0.210655	0.0609621	0.272954	0.0888093	0.302324	0.0826439	0.306542		0.727679	0.0859681	0.0733461	0.691078	1.0915	1.30501	0.47746		0.688284	0.0283592	0.770913	0.984427	0.428469	0.569325		0.00565908	0.15056	0.0229004	-0.011588	-0.139236	0.488561	0.140124	0.54498	0.405992	0.863146	0.441465	0.495695	0.285698	0.543001	-0.221638	0.0676387	-0.284546	-0.229382	-0.440263	0.00227492
2451	High	IsMasterProtein	Q8C0L9	Glycerophosphocholine phosphodiesterase GPCPD1 OS=Mus musculus GN=Gpcpd1 PE=1 SV=1	Gpcpd1	Gpcpd1	-0.309783	0.14897	-0.732896	-0.0592701	0.00134517	-0.047199	-0.710898		-0.46851	0.0861095	-0.146498	-0.75336	-0.66318	-0.602565	-0.176947		-0.253005	0.133824	-0.162364	-0.101748	-0.196998	-0.550912		-0.706507	-1.07097	-0.894322	-0.915936	0.0551957	-0.963021	-1.16812	-1.20091	-0.935117	-0.547932	-0.667176	-1.22095	-0.732165	-0.0484122	-0.258558	-1.02034	-0.182786	0.1137	0.0551957	0.00046162
650	High	IsMasterProtein	O54962	Barrier-to-autointegration factor OS=Mus musculus GN=Banf1 PE=1 SV=1	Banf1	Banf1	0.224717	0.0748087	0.317123	0.187851	0.353189	-0.0392701	0.304691		0.262684	0.0861095	0.227475	0.306078	0.179761	0.345099	0.255006		0.334454	0.0503371	0.218449	0.383787	0.285839	0.449742		0.19028	0.132248	0.244887	0.257011	0.126973	0.298045	0.399445	0.427606	0.246104	0.119024	0.335796	0.458382	0.390668	0.158337	-0.0432018	0.172488	-0.0588937	-0.0603973	-0.226004	0
4419	High	IsMasterProtein	P70700	DNA-directed RNA polymerase I subunit RPA2 OS=Mus musculus GN=Polr1b PE=1 SV=2	Polr1b	Polr1b	0.517909	0.01617	0.753488	0.289807	0.299769	0.710168	0.536313		0.388882	0.0861095	0.641746	0.332464	0.186012	0.195973	0.588213		0.576597	0.0250882	0.541292	0.551253	0.651722	0.562123		0.619007	0.944858	0.56267	0.78073	0.187768	0.535687	0.877352	0.822934	0.358396	0.0840643	0.638302	0.886745	0.588805	0.439357	0.0120961	0.233888	0.0285692	-0.101598	-0.112475	0
1152	High	IsMasterProtein	Q8BMK4	Cytoskeleton-associated protein 4 OS=Mus musculus GN=Ckap4 PE=1 SV=2	Ckap4	Ckap4	-0.746505	0.0516554	-1.36968	-0.395399	-0.434049	-0.119543	-1.41386		-0.748162	0.0863281	-0.384969	-0.79852	-1.2131	-1.25175	-0.0924809		-0.701068	0.054452	-0.880825	-0.919476	-0.0110431	-0.992928		-0.897403	-1.05889	-1.17137	-1.12658	-0.232769	-0.990983	-1.32554	-1.03209	-0.556393	-1.0499	-0.806238	-0.951764	-0.751465	-0.715486	-0.083257	-0.940645	0.24123	0.163499	0.202888	0
3118	High	IsMasterProtein	Q8BGB5	LIM domain-containing protein 2 OS=Mus musculus GN=Limd2 PE=1 SV=1	Limd2	Limd2	-0.463834	0.0143413	-0.34255	-0.533164	-0.638133	-0.564547	-0.240779		-0.602925	0.0863281	-0.21916	-0.144324	-0.897141	-1.00211	-0.751892		-0.995314	0.0223327	-1.02748	-1.13245	-1.07382	-0.747504		-0.512673	-0.761213	-0.384584	-0.486004	-0.41889	-0.608908	-0.416962	-0.948976	-0.286304	-0.78339	-1.02572	-1.2723	-0.891643	-0.913216	-0.00139298	-0.195946	-0.142417	0.1137	0.219091	0
2827	High	IsMasterProtein	O55222	Integrin-linked protein kinase OS=Mus musculus GN=Ilk PE=1 SV=2	Ilk	Ilk	-0.376742	0.012776	-0.348748	-0.318006	-0.452889	-0.438247	-0.325822		-0.295217	0.0863281	-0.226743	-0.147258	-0.327831	-0.462714	-0.31154		-0.469574	0.0322319	-0.491199	-0.626081	-0.336006	-0.42501		-0.550556	-0.734563	-0.537424	-0.560643	-0.369595	-0.467636	-0.524915	-0.608232	-0.358454	-0.378944	-0.603785	-0.632629	-0.637109	-0.541618	-0.1192	-0.296899	-0.212568	-0.0513992	0.0840643	0
2267	High	IsMasterProtein	Q3UPA3	Putative uncharacterized protein (Fragment) OS=Mus musculus GN=Gdi2 PE=2 SV=1	Gdi2	Gdi2	-0.226686	0.0342768	-0.265646	-0.190698	-0.237652	-0.299842	-0.139592		-0.287529	0.0863281	-0.435095	-0.230022	-0.179845	-0.226799	-0.365884		-0.250121	0.0745087	-0.212653	-0.259607	-0.314933	-0.21329		-0.184541	-0.209228	-0.0954196	-0.22095	-0.212568	-0.252497	-0.345564	-0.275786	-0.186065	-0.202572	-0.209509	-0.224317	-0.169745	-0.234465	0.0347077	0.0908534	0.0440443	-0.0218044	0.0257376	0
1288	High	IsMasterProtein	P12787	Cytochrome c oxidase subunit 5A, mitochondrial OS=Mus musculus GN=Cox5a PE=1 SV=2	Cox5a	Cox5a	0.57031	0.0114227	0.456145	0.558655	0.861162	0.569176	0.406414		0.363639	0.0863281	0.268258	0.128251	0.3434	0.645907	0.432378		0.564571	0.0280441	0.49041	0.792918	0.473163	0.501792		0.618597	0.838347	0.486457	0.536053	0.613532	0.461467	0.537048	0.701327	0.209141	0.39835	0.622876	0.741575	0.582074	0.54498	0.0390241	0.269033	0.0799754	0.0551957	-0.248108	0
2484	High	IsMasterProtein	O88396	GrpE protein homolog 2, mitochondrial OS=Mus musculus GN=Grpel2 PE=2 SV=2	Grpel2	Grpel2	0.449816	0.118593	0.29471	0.862388	1.09239	-0.0948743	0.0944647		0.519602	0.0966963	0.338331	0.0577155	0.773806	1.00381	0.424345		0.851272	0.0638082	1.28189	1.5119	0.276717	0.334579		0.456427	0.381837	0.328836	0.530071	0.584963	0.626449	0.815575	0.900722	0.292782	0.496718	0.775806	0.753605	0.569491	1.00432	-0.018416	0.477159	0.235114	-0.277534	-0.508403	0
3220	High	IsMasterProtein	Q08288	Cell growth-regulating nucleolar protein OS=Mus musculus GN=Lyar PE=1 SV=2	Lyar	Lyar	0.518813	0.0144281	0.462526	0.646252	0.78896	0.420904	0.275423		0.469589	0.0863281	0.365925	0.0987782	0.684054	0.826762	0.372427		0.696879	0.0524304	1.01095	1.15366	0.32092	0.301992		0.566409	0.719841	0.498761	0.685267	0.361768	0.514628	0.665393	0.671746	0.321928	0.399445	0.62463	0.620117	0.526069	0.727703	-0.0471182	0.298658	0.22404	-0.284546	-0.426625	0
1547	High	IsMasterProtein	Q8K301	Probable ATP-dependent RNA helicase DDX52 OS=Mus musculus GN=Ddx52 PE=2 SV=2	Ddx52	Ddx52	0.578635	0.0366692	0.330425	0.811137	1.13449	0.460111	0.157016		0.516381	0.0863281	0.51476	-0.0061002	0.564625	0.887973	0.620647		0.665889	0.0550765	0.841038	1.16439	0.513451	0.14468		0.534107	0.455229	0.382944	0.555816	0.742437	0.460273	0.509949	0.616358	0.219091	0.495695	0.550283	0.508936	0.369606	0.772308	-0.0601622	-0.00433459	0.225275	-0.0694519	-0.392137	0
2978	High	IsMasterProtein	Q6GV12	3-ketodihydrosphingosine reductase OS=Mus musculus GN=Kdsr PE=1 SV=1	Kdsr	Kdsr	0.302743	0.0673691	0.23014	0.431746	0.646974	0.0488594	0.155996		0.522589	0.0863281	0.245865	0.327675	0.76665	0.981878	0.290875		0.242708	0.142997	0.2567	0.471929	-0.0136176	0.255819		0.327696	0.320773	0.284514	0.358396	0.347099	0.553924	0.517024	0.56267	0.455229	0.680774	0.270756	0.257011	0.38405	0.171207	0.00326742	0.271426	0.128293	-0.086201	-0.300448	0
3887	High	IsMasterProtein	Q3T9T2	Nucleolar complex associated 4 homolog (S. cerevisiae) OS=Mus musculus GN=Noc4l PE=2 SV=1	Noc4l	Noc4l	0.451921	0.02491	0.193576	0.603315	0.670527	0.597307	0.194879		0.589663	0.0863281	0.658115	-0.0796594	0.810576	0.877788	0.681494		0.775892	0.0375734	1.03547	1.10269	0.708099	0.25731		0.580944	0.897628	0.577248	0.57628	0.27262	0.680017	0.957543	0.981122	0.302173	0.479231	0.783865	1.00791	0.639695	0.703987	-0.0117834	0.299831	0.381837	-0.330973	-0.397828	0
1281	High	IsMasterProtein	Q8BJ03	Cytochrome c oxidase assembly protein COX15 homolog OS=Mus musculus GN=Cox15 PE=1 SV=1	Cox15	Cox15	0.406679	0.0130317	0.348515	0.398118	0.586745	0.320616	0.379403		0.28471	0.0864135	0.407229	0.261377	0.191667	0.380294	0.182981		0.194332	0.134449	0.125792	0.314419	0.155278	0.181838		0.349189	0.327687	0.407081	0.37629	0.285698	0.242962	0.413594	0.189034	0.289244	0.0799754	0.128985	0.16221	0.210389	0.0143553	-0.0938999	0.0071955	0.0285692	-0.110916	-0.300448	0
2372	High	IsMasterProtein	J3QP80	MCG15559 OS=Mus musculus GN=Gm5814 PE=4 SV=1	Gm5814	Gm5814	0.669865	0.0262058	1.19161	0.557995	0.532179	0.154192	0.913351		0.509795	0.0864135	0.331286	0.886693	0.65153	0.625714	0.0537522		0.748734	0.0359199	0.997995	0.972179	0.237513	0.787249		0.570916	0.276199	0.760434	1.03914	0.207893	0.416032	0.453122	0.175045	0.733788	0.302173	0.54715	0.358396	0.634129	0.648926	-0.176615	0.120352	-0.152003	-0.351074	-0.323733	0.00046162
5690	High	IsMasterProtein	Q9JI11	Serine/threonine-protein kinase 4 OS=Mus musculus GN=Stk4 PE=1 SV=1	Stk4	Stk4	-0.302764	0.0631867	-0.141525	-0.305402	-0.49105	-0.558529	-0.0173125		-0.437374	0.0864955	-0.452512	-0.0245879	-0.402241	-0.587888	-0.719641		-0.512786	0.048334	-0.455945	-0.641593	-0.800967	-0.152641		-0.352639	-0.318326	-0.263612	-0.388355	-0.440263	-0.375126	-0.212568	-0.479955	-0.270556	-0.537424	-0.517039	-0.560643	-0.39973	-0.590745	-0.022856	0.240009	-0.246395	-0.136062	0.051024	0
1823	High	IsMasterProtein	Q99JX4	Eukaryotic translation initiation factor 3 subunit M OS=Mus musculus GN=Eif3m PE=1 SV=1	Eif3m	Eif3m	0.431719	0.0173294	0.635003	0.327973	0.423529	0.200387	0.571701		0.264332	0.0864955	0.351558	0.30638	0.189453	0.285009	0.189257		0.430186	0.0376649	0.448521	0.544077	0.244067	0.484079		0.39502	0.397255	0.345964	0.409255	0.427606	0.325856	0.547943	0.386259	0.0799754	0.289244	0.415527	0.440421	0.258217	0.547943	0.0177962	0.195348	-0.226004	0.0989585	0.00288251	0
747	High	IsMasterProtein	Q9DCA5	Ribosome biogenesis protein BRX1 homolog OS=Mus musculus GN=Brix1 PE=1 SV=3	Brix1	Brix1	0.33257	0.0282175	0.393544	0.329911	0.559573	0.230077	0.149747		0.449541	0.0864955	0.276733	0.0965269	0.572729	0.802391	0.499324		0.452035	0.0506237	0.511786	0.741448	0.373577	0.18133		0.188895	0.358396	0.0524159	0.295135	0.0496308	0.331468	0.405992	0.62854	-0.00144342	0.292782	0.272849	0.501821	0.0840643	0.232661	-0.18971	0.129613	-0.0969617	-0.281036	-0.510457	0
1075	High	IsMasterProtein	Q924Z4	Ceramide synthase 2 OS=Mus musculus GN=Cers2 PE=1 SV=1	Cers2; Lass2	Cers2	0.548932	0.0223581	0.568675			0.622093	0.45603		0.498448	0.0864955	0.567393	0.408951			0.518999		0.573165				0.391166	0.755164		0.419022	-0.0679388	0.606916	0.718088	NaN	0.087985	-0.123434	-0.171368	0.558757	NaN	0.303339	-0.298673	0.905351	NaN	-0.2702	-0.68966	0.149259	NaN	NaN	0.00046162
2143	Medium	IsMasterProtein	Q9JL04	Formin-2 OS=Mus musculus GN=Fmn2 PE=1 SV=2	Fmn2	Fmn2	0.402879	0.0771836	0.366242	0.385675	0.806007		0.0535897		0.681232	0.0864955		0.506776	0.558295	0.978626			0.804101	0.0599842	0.835021	1.25535		0.321928		0.38088	NaN	0.232661	0.545968	0.364012	0.612054	NaN	NaN	0.687061	0.537048	0.657468	NaN	0.501821	0.813114	-0.0946263	NaN	0.180148	-0.0218044	-0.442222	0.0329475
1012	High	IsMasterProtein	P24788	Cyclin-dependent kinase 11B OS=Mus musculus GN=Cdk11b PE=1 SV=2	Cdk11b	Cdk11b	0.242821	0.0509225	0.380251	0.0571584	0.160972	0.257024	0.358698		0.261694	0.0869572	0.318653	0.315999	0.150358	0.254171	0.269291		0.287185	0.0637296	0.207148	0.310962	0.225194	0.405434		0.215756	0.276199	0.24245	0.263034	0.0813396	0.250057	0.337996	0.288063	0.199123	0.175045	0.255597	0.244887	0.289244	0.232661	-0.0381928	0.0186342	-0.117161	0.0243197	-0.0785637	0
3388	High	IsMasterProtein	Q8BP48	Methionine aminopeptidase 1 OS=Mus musculus GN=Metap1 PE=1 SV=1	Metap1	Metap1	0.188964	0.123787	0.254719	0.204682	0.392656	-0.0804773	0.173238		0.2814	0.0872224	0.148623	0.311944	0.239448	0.427421	0.279566		0.328038	0.0557969	0.3053	0.493274	0.201634	0.311944		0.0731606	-0.0291463	0.0468403	0.128293	0.146655	0.224509	0.200379	0.332278	0.185232	0.180148	0.228645	0.253384	0.185232	0.24732	-0.0952114	0.051024	-0.12658	-0.0588937	-0.246395	0
5019	High	IsMasterProtein	P27659	60S ribosomal protein L3 OS=Mus musculus GN=Rpl3 PE=1 SV=3	Rpl3	Rpl3	0.334797	0.0217649	0.282296	0.347358	0.551131	0.286853	0.206347		0.322841	0.0872224	0.396478	0.082893	0.26145	0.465223	0.408159		0.330927	0.0672075	0.336111	0.539884	0.322957	0.124755		0.329415	0.258217	0.308011	0.382944	0.368489	0.303571	0.367371	0.379621	0.183963	0.283329	0.292543	0.293959	0.225275	0.358396	-0.0222007	-0.0291463	0.10165	0.0214797	-0.182786	0
1527	High	IsMasterProtein	Q3ULC7	Putative uncharacterized protein OS=Mus musculus GN=Ddx21 PE=2 SV=1	Ddx21	Ddx21	0.451764	0.0179321	0.311133	0.550104	0.678072	0.525712	0.193797		0.506134	0.0872423	0.369884	0.010715	0.691878	0.819846	0.638346		0.662123	0.0383775	0.859432	0.9874	0.539652	0.26201		0.553564	0.708408	0.518031	0.635058	0.352759	0.550156	0.550901	0.820485	0.334568	0.494672	0.657046	0.721591	0.586885	0.662661	-0.00290008	0.182692	0.325386	-0.195946	-0.323733	0
1838	High	IsMasterProtein	Q3V244	Putative uncharacterized protein OS=Mus musculus GN=Eif4h PE=2 SV=1	Eif4h	Eif4h	-0.789173	0.0240442	-1.13817	-0.639014	-1.39455	-0.453037	-0.321098		-0.583962	0.0874327	-0.782295	-0.431742	-0.394596	-1.15013	-0.161051		-1.46759	0.0292525	-1.58338	-2.33891	-1.18352	-0.764539		-1.22704	-1.63935	-0.349235	-1.16812	-1.75147	-1.32129	-1.97143	-1.3474	-0.459973	-1.50635	-1.95523	-2.37333	-0.793357	-2.699	-0.670726	-1.18771	-0.027675	-1.11092	-0.356606	0
4922	High	IsMasterProtein	P97492	Regulator of G-protein signaling 14 OS=Mus musculus GN=Rgs14 PE=1 SV=2	Rgs14	Rgs14	-0.444515	0.0129487	-0.462938	-0.486968	-0.582562	-0.232427	-0.457682		-0.338133	0.0874327	-0.20758	-0.184482	-0.472648	-0.568242	-0.257711		-0.358371	0.0403055	-0.338387	-0.433981	-0.288322	-0.372793		-0.608379	-0.461959	-0.708396	-0.713119	-0.550043	-0.47454	-0.438307	-0.488026	-0.434403	-0.537424	-0.513993	-0.516636	-0.62371	-0.401635	-0.128304	-0.231075	-0.251539	-0.0634092	0.0328061	0
1227	High	IsMasterProtein	Q8C0L8	Conserved oligomeric Golgi complex subunit 5 OS=Mus musculus GN=Cog5 PE=1 SV=3	Cog5	Cog5	0.365955	0.0144281	0.295153	0.342641	0.500182	0.427673	0.264126		0.271847	0.0874327	0.374349	0.235202	0.203238	0.360779	0.185669		0.318486	0.0717827	0.370217	0.527758	0.147739	0.228229		0.313123	0.540027	0.21661	0.24732	0.248535	0.270608	0.487486	0.297485	0.187768	0.109695	0.239388	0.260628	0.180148	0.27739	-0.0696084	0.112367	-0.046921	-0.0923402	-0.251539	0
3468	High	IsMasterProtein	P51949	CDK-activating kinase assembly factor MAT1 OS=Mus musculus GN=Mnat1 PE=1 SV=2	Mnat1	Mnat1	0.29131	0.0181892	0.366816	0.266473	0.207442	0.301565	0.314253		0.282383	0.0874327	0.193447	0.154497	0.404237	0.345206	0.314527		0.459974	0.029537	0.550113	0.491082	0.355241	0.44346		0.42622	0.669934	0.444667	0.496718	0.0935602	0.440522	0.56267	0.683472	0.284514	0.231432	0.557668	0.72334	0.573375	0.37629	0.0528182	0.367371	0.130931	-0.172994	-0.114035	0
1363	High	IsMasterProtein	Q99LC2	Cleavage stimulation factor subunit 1 OS=Mus musculus GN=Cstf1 PE=1 SV=1	Cstf1	Cstf1	0.246046	0.0875275	0.283295	0.357635	0.497187	-0.0367687	0.128884		0.353966	0.0874327	0.216518	0.162502	0.475158	0.61471	0.300941		0.329579	0.10455	0.465311	0.604862	0.232728	0.0154136		0.125877	-0.0694519	0.120352	0.275007	0.177599	0.225616	0.183963	0.269033	0.153157	0.296311	0.164424	0.200379	0.0071955	0.285698	-0.134654	-0.0320936	-0.00868224	-0.179515	-0.318326	0
409	High	IsMasterProtein	Q78IK4	MICOS complex subunit Mic27 OS=Mus musculus GN=Apool PE=1 SV=1	Apool	Apool	0.386279	0.0215275	0.341037	0.423542	0.663369	0.224473	0.278976		0.393976	0.0874327	0.195072	0.20581	0.49445	0.734277	0.34027		0.260587	0.0976373	0.236251	0.476078	0.169385	0.160633		0.377358	0.181421	0.408168	0.469886	0.449957	0.326859	0.153157	0.298658	0.334568	0.521051	0.226023	0.126973	0.288063	0.263034	-0.0248942	-0.0424568	0.128293	0.0271541	-0.212568	0
3995	High	IsMasterProtein	Q6ZQG1	MCG21756, isoform CRA_a (Fragment) OS=Mus musculus GN=Nup205 PE=2 SV=1	Nup205	Nup205	0.32074	0.0206264	0.137783	0.33038	0.428584	0.388105	0.318849		0.406909	0.0874327	0.567685	-0.00616537	0.415461	0.513666	0.5439		0.435812	0.0384671	0.492192	0.590396	0.42558	0.23508		0.327693	0.303342	0.509949	0.328836	0.168642	0.344833	0.482332	0.458382	0.185232	0.253384	0.365981	0.340277	0.426533	0.331132	-0.0790442	-0.0846703	0.190299	-0.161653	-0.260152	0
270	High	IsMasterProtein	E9QQ10	A-kinase anchor protein 9 OS=Mus musculus GN=Akap9 PE=1 SV=1	Akap9	Akap9	0.645053	0.0101035	0.772805	0.405655	0.572736	0.615785	0.858286		0.447268	0.0874327	0.496791	0.832424	0.328743	0.495825	0.0825566		0.551129	0.033895	0.399503	0.566584	0.403521	0.834907		0.700322	1.04614	0.697774	0.611645	0.445727	0.619462	0.926759	0.511974	0.671746	0.367371	0.64875	0.833497	0.674461	0.438293	0.0453483	0.42975	-0.16004	0.0398403	-0.128156	0
682	High	IsMasterProtein	Q542A1	B-cell receptor-associated protein 29 OS=Mus musculus GN=Bcap29 PE=1 SV=1	Bcap29	Bcap29	0.350533	0.0719243	0.127319	0.351099	0.611067	0.677563	-0.0143839		0.456074	0.0874327	0.737373	0.0450879	0.302148	0.562116	0.633646		0.262181	0.143142	0.120663	0.380631	0.524712	0.0227201		0.377142	0.407081	0.267835	0.410341	0.423309	0.383131	0.466758	0.364012	0.327687	0.374066	0.250643	0.254594	0.304511	0.192825	-0.0260893	-0.270556	0.282143	0.0717627	-0.187707	0
4231	High	IsMasterProtein	Q9R0A0	Peroxisomal membrane protein PEX14 OS=Mus musculus GN=Pex14 PE=1 SV=1	Pex14	Pex14	0.455808	0.0358887	0.162809	0.612299	0.838808	0.49834	0.166785		0.552613	0.0874327	0.489744	0.0103632	0.526852	0.75336	0.982746		0.553577	0.0383757	0.519497	0.746006	0.731305	0.217502		0.549912	0.591679	0.546956	0.543991	0.517024	0.620643	0.583038	1.07587	0.391768	0.43189	0.615771	0.824564	0.598365	0.424385	0.0138973	0.0922074	0.380729	-0.0954196	-0.321928	0
4390	High	IsMasterProtein	Q3TUQ5	Pinin OS=Mus musculus GN=Pnn PE=1 SV=1	Pnn	Pnn	0.174484	0.0951099	0.186791	0.00139055	0.231688	0.308829	0.143722		0.28229	0.0885606	0.27745	0.211221	0.146707	0.377004	0.399068		0.101445	0.460075	-0.132504	0.0977938	0.249598	0.190891		0.241704	0.318461	0.23634	0.279768	0.132248	0.319238	0.286881	0.408168	0.304511	0.27739	0.180831	0.259423	0.284514	-0.00144342	0.0333244	0.00863031	0.0935602	0.129613	-0.0985055	0
6049	High	IsMasterProtein	Q80TT4	MKIAA0719 protein (Fragment) OS=Mus musculus GN=Tomm70a PE=2 SV=1	Tomm70a	Tomm70a	0.368057	0.0275655	0.2533	0.452637	0.630079	0.354943	0.149326		0.291304	0.0885606	0.22668	0.147907	0.253547	0.430989	0.397397		0.348902	0.045139	0.300371	0.477812	0.34446	0.272964		0.369732	0.493647	0.260628	0.365133	0.359521	0.330456	0.365133	0.535058	0.259423	0.16221	0.358092	0.482332	0.38405	0.207893	-0.0279288	0.138814	0.112367	-0.0923402	-0.270556	0
1550	High	IsMasterProtein	Q5SVX3	DEAD (Asp-Glu-Ala-Asp) box polypeptide 56 OS=Mus musculus GN=Ddx56 PE=1 SV=1	Ddx56	Ddx56	0.473701	0.0100304	0.54609	0.414612	0.466638	0.446915	0.494251		0.293503	0.0885606	0.176438	0.207395	0.397903	0.449929	0.235852		0.517324	0.0283592	0.577563	0.629588	0.351649	0.510496		0.612008	0.696884	0.623867	0.676267	0.451013	0.420442	0.425459	0.485427	0.336855	0.434028	0.618143	0.601221	0.640621	0.612588	0.0996953	0.250962	0.129613	0.0356239	-0.0174171	0
5036	High	IsMasterProtein	P14148	60S ribosomal protein L7 OS=Mus musculus GN=Rpl7 PE=1 SV=2	Rpl7	Rpl7	0.452868	0.0468195	0.182762	0.383381	0.805836	0.783401	0.10896		0.574296	0.0885606	0.674979	0.024152	0.376071	0.798525	0.997751		0.457342	0.11466	0.353913	0.776368	0.816954	-0.117867		0.445711	0.438293	0.421156	0.493647	0.42975	0.435418	0.329985	0.652601	0.336855	0.422233	0.355184	0.470927	0.194087	0.400538	-0.0910727	-0.345564	0.311503	0.0468403	-0.37707	0
276	High	IsMasterProtein	Q571M4	MKIAA4014 protein (Fragment) OS=Mus musculus GN=Akr1c13 PE=2 SV=1	Akr1c13	Akr1c13	0.0605702	0.696194	-0.0227739	0.220126	0.46426	-0.177209	-0.181552		-0.670886	0.0890551	-0.419491	-0.93268	-0.450705	-0.206571	-1.34498		-1.0864	0.0494591	-0.691878	-0.447744	-2.0723	-1.13367		0.158179	0.337996	0.0482362	0.206643	0.0398403	-0.517295	0.0962619	-0.831358	-0.703689	-0.630394	-1.1115	-1.55639	-0.905088	-0.873027	0.035504	0.516015	0.230203	-0.179515	-0.424688	0
1669	High	IsMasterProtein	A0A0R4J055	Dynamin-binding protein OS=Mus musculus GN=Dnmbp PE=1 SV=1	Dnmbp	Dnmbp	-0.318703	0.0839354		-0.309275	-0.468402	-0.178431			-0.670419	0.0890551	-0.122936		-0.841958	-1.00108	-0.715697		-0.709105	0.0283592	-0.643629	-0.802756	-0.680932			-0.113758	-0.0528949	NaN	NaN	-0.174621	-0.432086	0.00288251	-0.590745	NaN	-0.708396	-0.532365	-0.554273	NaN	-0.510457	0.183999	0.125651	NaN	0.133564	0.292782	0.000807855
4505	High	IsMasterProtein	B2RRX2	Serine/threonine-protein phosphatase OS=Mus musculus GN=Ppp3ca PE=2 SV=1	Ppp3ca	Ppp3ca	-0.574414	0.010036	-0.405572	-0.598637	-0.718932	-0.68203	-0.466897		-0.603248	0.0890551	-0.401197	0.0154576	-0.850603	-0.970897	-0.809003		-0.744925	0.0250882	-0.757627	-0.877921	-0.822531	-0.521621		-0.697365	-0.751465	-0.72977	-0.668868	-0.639355	-0.621572	-0.469929	-0.878321	-0.246395	-0.891643	-0.824466	-0.891643	-0.78339	-0.798366	-0.0738862	-0.0694519	-0.263612	-0.0424568	0.0799754	0
1879	High	IsMasterProtein	P21550	Beta-enolase OS=Mus musculus GN=Eno3 PE=1 SV=3	Eno3	Eno3	-0.272774	0.248173	-0.761527	-0.135803	-0.078381	0.293623	-0.681781		-0.480727	0.0890551	-0.184425	-0.975512	-0.511584	-0.454162	-0.27795		-0.165174	0.264213	-0.288925	-0.231503	0.10721	-0.247477		0.0265808	0.794104	-0.1976	-0.279284	-0.210897	-0.135483	0.314986	0.221568	-0.492079	-0.586406	0.160063	0.607863	0.23634	-0.364013	0.194063	0.499782	0.483364	-0.0740006	-0.132894	0
807	High	IsMasterProtein	Q3UY68	Calcium/calmodulin-dependent protein kinase I OS=Mus musculus GN=Camk1 PE=1 SV=1	Camk1	Camk1	-0.504322	0.0143413	-0.418592	-0.447688	-0.372826	-0.841595	-0.440911		-0.410342	0.0890551	-0.344919	-0.119625	-0.432331	-0.357469	-0.797364		-0.800701	0.0274342	-0.58811	-0.513249	-1.08358	-1.01786		-0.510389	-0.475936	-0.473931	-0.450084	-0.641604	-0.297183	0.0200577	-0.432455	-0.150401	-0.625934	-0.850348	-0.720232	-1.0499	-0.780909	-0.0320173	0.364012	-0.0306192	-0.192645	-0.268817	0
258	High	IsMasterProtein	O08915	AH receptor-interacting protein OS=Mus musculus GN=Aip PE=1 SV=1	Aip	Aip	-0.289921	0.0173294	-0.260029	-0.336028	-0.257388	-0.350793	-0.245366		-0.339429	0.0890551	-0.309499	-0.10198	-0.549059	-0.470418	-0.266191		-0.106889	0.340518	-0.189187	-0.110546	-0.0549027	-0.0729214		-0.412794	-0.459973	-0.416962	-0.430509	-0.343732	-0.406661	-0.41889	-0.375197	-0.274041	-0.558517	-0.201851	-0.163268	-0.244685	-0.1976	-0.0938968	-0.107803	-0.171368	-0.00868224	-0.0877334	0
6241	High	IsMasterProtein	Q8VE47	Ubiquitin-like modifier-activating enzyme 5 OS=Mus musculus GN=Uba5 PE=1 SV=2	Uba5	Uba5	-0.129963	0.186239	-0.338603	-0.0426864	-0.0950036	-0.0870746	-0.0864482		-0.324658	0.0890551	-0.237172	-0.0807118	-0.425827	-0.478144	-0.401433		-0.157421	0.29596	0.00838779	-0.0439294	-0.427936	-0.166208		-0.157764	0.100305	-0.168123	-0.42082	-0.142417	-0.238082	-0.0499049	-0.21424	-0.163268	-0.524915	-0.194478	-0.24127	-0.249822	-0.0923402	-0.0109592	0.187768	-0.0831412	-0.100051	-0.0484122	0
493	High	IsMasterProtein	Q91Z25	Actin-related protein 2/3 complex subunit 1B OS=Mus musculus GN=Arpc1b PE=1 SV=1	Arpc1b	Arpc1b	-0.450226	0.0134198	-0.450783	-0.313239	-0.327913	-0.667913	-0.491283		-0.301299	0.0890551	-0.457951	-0.188304	-0.201098	-0.215772	-0.44337		-0.396264	0.0360133	-0.331682	-0.346356	-0.422565	-0.484453		-0.565178	-0.793357	-0.531156	-0.490051	-0.446148	-0.42839	-0.58208	-0.56918	-0.227692	-0.334607	-0.511573	-0.547932	-0.522841	-0.463947	-0.104029	-0.125006	-0.0394883	-0.132894	-0.118727	0
167	High	IsMasterProtein	Q3TGW0	Putative uncharacterized protein OS=Mus musculus GN=Actr3 PE=2 SV=1	Actr3	Actr3	-0.482058	0.010036	-0.41626	-0.380604	-0.475428	-0.593983	-0.544015		-0.257737	0.0890551	-0.272055	-0.210026	-0.269321	-0.364144	-0.17314		-0.44141	0.0411204	-0.429044	-0.523868	-0.206846	-0.60588		-0.610432	-0.72977	-0.710756	-0.584241	-0.416962	-0.350364	-0.407364	-0.309359	-0.378944	-0.305788	-0.527111	-0.341903	-0.773491	-0.465938	-0.0710317	-0.136062	-0.168123	-0.0365259	0.0565835	0
4629	High	IsMasterProtein	Q3TI61	Putative uncharacterized protein OS=Mus musculus GN=Psmd2 PE=2 SV=1	Psmd2	Psmd2	0.269103	0.0252286	0.279216	0.204419	0.29028	0.184179	0.387419		0.265821	0.0890551	0.198962	0.279216	0.299961	0.385822	0.165142		0.33922	0.0512307	0.367371	0.453232	0.178765	0.357511		0.318179	0.424385	0.411426	0.303342	0.133564	0.344124	0.439357	0.405992	0.302173	0.228973	0.366075	0.420078	0.381837	0.296311	0.00908595	0.24123	0.0229004	-0.0709665	-0.15682	0
1830	High	IsMasterProtein	D3YUV9	Eukaryotic translation initiation factor 4E type 2 OS=Mus musculus GN=Eif4e2 PE=1 SV=1	Eif4e2	Eif4e2	0.314174	0.0291425	0.520678	0.23014	0.332878	0.133313	0.353859		0.269837	0.0890551	0.273839	0.220206	0.29806	0.400798	0.156282		0.274803	0.0701672	0.294152	0.39689	0.201151	0.207017		0.241213	0.0894982	0.302173	0.468844	0.104337	0.170605	0.230203	0.112367	0.168642	0.171207	0.160047	0.155749	0.155749	0.168642	-0.112384	-0.0439433	-0.0528949	-0.125006	-0.227692	0
1254	High	IsMasterProtein	Q9QZE5	Coatomer subunit gamma-1 OS=Mus musculus GN=Copg1 PE=1 SV=1	Copg; Copg1	Copg	0.22714	0.0958859	0.289507	0.300848	0.435342	-0.0838185	0.193823		0.277081	0.0890551	0.166678	0.192449	0.286621	0.421116	0.318544		0.219505	0.144287	0.281413	0.415907	0.0893595	0.0913403		0.194947	-0.101598	0.253384	0.348232	0.279768	0.241643	0.147958	0.301002	0.252173	0.265437	0.160582	0.0717627	0.15056	0.259423	-0.0341716	-0.0174171	0.0593553	-0.0218044	-0.15682	0
4801	Medium	IsMasterProtein	B2RRF1	B230339M05Rik protein OS=Mus musculus GN=Ralgapb PE=2 SV=1	Ralgapb	Ralgapb	0.315142	0.0535868	0.246552	0.463529	0.563901	0.314072	-0.012344		0.28513	0.0890551	0.459896	0.246552	0.231202	0.331573	0.156425		0.243648	0.13084	0.318246	0.418617	0.243888	-0.00615879		0.102554	0.0922074	-0.0573917	0.201634	0.173767	0.0784691	0.237564	-0.0664274	0.201634	-0.0588937	-0.000450091	0.0214797	-0.0513992	0.0285692	-0.236594	-0.222633	-0.0454314	-0.288065	-0.390245	0.0162913
949	High	IsMasterProtein	P80315	T-complex protein 1 subunit delta OS=Mus musculus GN=Cct4 PE=1 SV=3	Cct4	Cct4	0.333533	0.0230542	0.36794	0.379925	0.471364	0.105289	0.343145		0.292449	0.0890551	0.229526	0.263313	0.369611	0.46105	0.138744		0.429923	0.0446079	0.522908	0.614346	0.188848	0.393589		0.476011	0.391768	0.54201	0.567545	0.402722	0.449235	0.516015	0.424385	0.462576	0.393965	0.53755	0.474047	0.592636	0.545968	0.110241	0.286881	0.199123	0.0229004	-0.0679388	0
2121	High	IsMasterProtein	Q6P9Q4	FH1/FH2 domain-containing protein 1 OS=Mus musculus GN=Fhod1 PE=1 SV=3	Fhod1	Fhod1	0.246078	0.145886	0.407658	0.0685988	-0.103684	0.241147	0.616671		0.312055	0.0890551	0.230387	0.551202	0.330074	0.157791	0.290822		0.394545	0.0552012	0.350721	0.178438	0.38947	0.659552		-0.0426222	-0.473931	0.283329	0.0745054	-0.0543923	-0.120248	-0.483985	-0.422752	0.217851	0.207893	0.0770402	-0.325539	0.327687	0.228973	-0.279928	-0.713119	-0.332789	-0.123434	0.0496308	0
5418	High	IsMasterProtein	Q3U399	Putative uncharacterized protein OS=Mus musculus GN=Slc35b2 PE=2 SV=1	Slc35b2	Slc35b2	0.400096	0.0146408	0.572906	0.275828	0.397993	0.281111	0.472641		0.34013	0.0890551	0.413758	0.569077	0.107127	0.229292	0.381395		0.173636	0.248787	-0.0284505	0.0937144	0.219466	0.409815		0.250954	0.173767	0.212881	0.313826	0.303342	0.256178	0.306846	0.273814	0.309176	0.134878	0.0872086	0.112367	0.149259	0	-0.107928	-0.106249	-0.260152	0.0285692	-0.093879	0
3353	High	IsMasterProtein	Q9DCS3	Trans-2-enoyl-CoA reductase, mitochondrial OS=Mus musculus GN=Mecr PE=1 SV=2	Mecr	Mecr	0.370103	0.0129487	0.276362	0.448184	0.372281	0.366958	0.386728		0.359846	0.0890551	0.185318	0.131099	0.588583	0.51268	0.381551		0.563339	0.0250882	0.604167	0.528264	0.546039	0.574885		0.462558	0.422233	0.609755	0.499782	0.318461	0.372682	0.24123	0.437228	0.353888	0.458382	0.624895	0.602172	0.797428	0.475085	0.0238806	0.0565835	0.221568	-0.129734	-0.0528949	0
5934	High	IsMasterProtein	Q9WV98	Mitochondrial import inner membrane translocase subunit Tim9 OS=Mus musculus GN=Timm9 PE=1 SV=1	Timm9	Timm9	0.540416	0.0156314	0.507267	0.681683	0.850253	0.368708	0.294167		0.382153	0.0890551	0.251864	0.138858	0.518365	0.686934	0.314746		0.462436	0.0470616	0.565548	0.734118	0.27358	0.276498		0.541746	0.623867	0.40163	0.615416	0.526069	0.421845	0.507921	0.570463	0.246104	0.362891	0.441154	0.529071	0.38405	0.410341	-0.0287291	0.257011	0.107018	-0.155213	-0.323733	0
632	High	IsMasterProtein	P01887	Beta-2-microglobulin OS=Mus musculus GN=B2m PE=1 SV=2	B2m	B2m	0.454812	0.146136	0.952983	0.415037	0.381239	-0.432659	0.957457		0.794304	0.0978749	-0.204489	1.23923	1.17869	1.14489	0.613208		1.16342	0.0274342	1.16254	1.12875	0.623963	1.73841		0.402042	0.395063	0.422233	0.41792	0.372952	0.9759	0.621993	1.43989	0.704872	1.13685	1.25807	1.45101	1.20351	1.11969	0.0608594	0.827819	-0.533242	-0.0424568	-0.00868224	0
473	High	IsMasterProtein	Q9D0J4	ADP-ribosylation factor-like protein 2 OS=Mus musculus GN=Arl2 PE=1 SV=1	Arl2	Arl2	0.306228	0.0487451	0.540795	0.171164	0.385608	0.0395284	0.394043		0.391634	0.0890551	0.230006	0.440191	0.483148	0.697591	0.107233		0.307723	0.0805104	0.253705	0.468149	0.0836161	0.425422		0.283975	0.297485	0.297485	0.444667	0.0962619	0.401657	0.488515	0.366252	0.343692	0.408168	0.283422	0.342555	0.328836	0.178874	-0.0506374	0.258217	-0.0954196	-0.07552	-0.289827	0
1764	High	IsMasterProtein	G5E896	Enhancer of mRNA decapping 4, isoform CRA_b OS=Mus musculus GN=Edc4 PE=1 SV=1	Edc4	Edc4	0.32351	0.040859	0.48369	0.281851	0.432756	0.00161647	0.417639		0.4013	0.0890551	0.186364	0.19156	0.569509	0.720414	0.338651		0.283493	0.0616725	0.179409	0.330315	0.308931	0.315316		0.157919	-0.115597	0.280956	0.345964	0.120352	0.188177	0.0690147	0.22033	0.0551957	0.408168	0.129265	0.191563	0.177599	0.0186342	-0.181954	-0.117161	-0.136062	-0.161653	-0.312939	0
6160	High	IsMasterProtein	Q9CZR8	Elongation factor Ts, mitochondrial OS=Mus musculus GN=Tsfm PE=1 SV=1	Tsfm	Tsfm	0.528884	0.0114227	0.533332	0.540687	0.754888	0.329825	0.485689		0.48214	0.0890551	0.182713	0.39798	0.689167	0.903368	0.237471		0.721838	0.0336641	0.862876	1.07708	0.343618	0.603782		0.578231	0.753605	0.577248	0.624803	0.35727	0.565303	0.605968	0.660837	0.488515	0.505891	0.714069	0.767231	0.695103	0.679874	-0.0166129	0.423309	0.0908534	-0.182786	-0.397828	0
5677	Medium	IsMasterProtein	B2RQE3	Stim2 protein OS=Mus musculus GN=Stim2 PE=2 SV=1	Stim2	Stim2	0.847134	0.0129519	0.757653			0.821612	0.962138		0.488093	0.0890551	0.38532	0.549037			0.529921		0.78683				0.559014	1.01465		0.583214	0.775683	0.588805	0.385155	NaN	0.333285	0.339137	0.484396	0.176323	NaN	0.577728	0.512985	0.642471	NaN	-0.208446	-0.0454314	-0.37146	NaN	NaN	0.0160648
5222	High	IsMasterProtein	Q9CZB0	Succinate dehydrogenase cytochrome b560 subunit, mitochondrial OS=Mus musculus GN=Sdhc PE=1 SV=1	Sdhc	Sdhc	0.377499	0.0642788	0.261311	0.515727	0.850074	0.126507	0.133874		0.501951	0.0890551	0.309152	0.0970725	0.623466	0.957813	0.522252		0.215374	0.236609	0.147214	0.481561	0.354364	-0.121643		0.408078	0.254594	0.35727	0.484396	0.536053	0.51281	0.437228	0.649845	0.320773	0.643394	0.249654	0.481299	0.100305	0.167358	0.0141058	0.128293	0.222805	0.0200577	-0.314733	0
2841	High	IsMasterProtein	Q0GNC1	Inverted formin-2 OS=Mus musculus GN=Inf2 PE=1 SV=1	Inf2	Inf2	0.473125	0.292311	-0.385794	0.44678	0.530681	1.90465	-0.130691		1.1536	0.0977765	1.65055	0.0316141	0.794489	0.878391	2.41294		1.52016	0.0465676	1.19595	1.27985	2.93202	0.672796		0.302045	0.631337	0.289244	0.0342157	0.253384	0.6425	0.37629	1.13947	0.452068	0.602172	1.25144	1.65855	1.09288	1.00288	-0.3306	-1.2723	0.420078	-0.192645	-0.277534	0
1041	High	IsMasterProtein	A0A0R4J046	CCAAT/enhancer-binding protein zeta OS=Mus musculus GN=Cebpz PE=1 SV=1	Cebpz	Cebpz	0.427997	0.0421279	0.209614	0.603871	0.823411	0.399994	0.103093		0.598802	0.0890551	0.469374	-0.0467616	0.741147	0.960687	0.869563		0.690127	0.0381627	0.776021	0.995561	0.780598	0.20833		0.404748	0.331132	0.391768	0.49774	0.39835	0.493912	0.399445	0.799916	0.24123	0.535058	0.592404	0.711054	0.495695	0.570463	-0.102698	-0.0694519	0.289244	-0.205896	-0.424688	0
6195	Medium	IsMasterProtein	P07309	Transthyretin OS=Mus musculus GN=Ttr PE=1 SV=1	Ttr	Ttr	0.474604		0.236834				0.712374		1.13771			1.13771					1.198					1.198		0.365522	NaN	0.604071	0.126973	NaN	1.02928	NaN	NaN	1.02928	NaN	1.0895	NaN	1.0895	NaN	-0.107803	NaN	-0.107803	NaN	NaN	0.0132688
777	High	IsMasterProtein	O35473	Nuclear nucleic acid-binding protein C1D OS=Mus musculus GN=C1d PE=1 SV=1	C1d	C1d	0.317365	0.0204537	0.471945	0.224227	0.276576	0.231751	0.382324		0.244626	0.0898308	0.309386	0.244004	0.206237	0.258585	0.204916		0.315014	0.0518269	0.255518	0.307866	0.263582	0.433091		0.140136	0.138814	0.186501	0.276199	-0.0409718	0.079246	0.21661	0.111031	0.0482362	-0.0588937	0.132955	0.171207	0.23634	-0.00868224	-0.217925	-0.093879	-0.195946	-0.265345	-0.316528	0.00046162
352	High	IsMasterProtein	Q8BTI7	Serine/threonine-protein phosphatase 6 regulatory ankyrin repeat subunit C OS=Mus musculus GN=Ankrd52 PE=1 SV=1	Ankrd52	Ankrd52	0.577119	0.0216165	0.683562			0.571416	0.476378		0.506589	0.0898308	0.575299	0.367875			0.576592		0.615834				0.527994	0.703674		0.492206	0.432959	0.41792	0.625738	NaN	0.394932	0.437228	0.437228	0.31034	NaN	0.517404	0.389567	0.645241	NaN	-0.0982707	-0.137648	-0.0588937	NaN	NaN	0.00046162
3544	High	IsMasterProtein	Q9CQ40	39S ribosomal protein L49, mitochondrial OS=Mus musculus GN=Mrpl49 PE=1 SV=1	Mrpl49	Mrpl49	0.282624	0.0696361	0.0743118	0.156342	0.33564	0.639854	0.20697		0.492407	0.0900656	0.508365	-0.0140752	0.466682	0.64598	0.855084		0.489513	0.0637296	0.530648	0.709947	0.698902	0.0185558		0.017589	0.793272	-0.128156	-0.260152	-0.334607	0.324789	0.662661	1.00863	-0.347399	-0.0247367	0.192037	0.852798	-0.316528	0.0398403	-0.335666	0.153157	-0.334607	-0.490051	-0.671164	0
5842	High	IsMasterProtein	Q8C4J7	Transducin beta-like protein 3 OS=Mus musculus GN=Tbl3 PE=2 SV=1	Tbl3	Tbl3	0.440082	0.0203523	0.295685	0.518694	0.665167	0.554383	0.166481		0.409065	0.0902178	0.470451	0.0260781	0.350868	0.497341	0.700588		0.485066	0.0422506	0.530647	0.67712	0.568778	0.16372		0.363347	0.45628	0.24123	0.370722	0.385155	0.323894	0.372952	0.603122	0.10165	0.217851	0.369397	0.470927	0.240009	0.397255	-0.108316	-0.0969617	0.0758749	-0.132894	-0.279284	0
5799	High	IsMasterProtein	Q3TXM1	Putative uncharacterized protein OS=Mus musculus GN=Tap2 PE=2 SV=1	Tap2	Tap2	0.475223	0.0664803	0.668565	0.470304	0.865125	-0.21205	0.584173		0.762527	0.133468	-0.350757	0.887973	1.16406	1.55888	0.552474		1.21863	0.0274342	1.24182	1.63664	0.512496	1.48356		0.465408	0.463622	0.426533	0.509949	0.461529	0.85906	0.323082	1.22774	0.730314	1.1551	1.248	1.18713	1.32481	1.23205	0.0258147	0.675364	-0.158429	-0.0101344	-0.403542	0
5732	High	IsMasterProtein	G3X956	FACT complex subunit SPT16 OS=Mus musculus GN=Supt16 PE=1 SV=1	Supt16; Supt16h	Supt16	0.325593	0.0344458	0.332958	0.284169	0.609859	0.126054	0.274926		0.320933	0.0908204	0.233995	0.183252	0.270529	0.596219	0.320673		0.268601	0.0889414	0.132028	0.457718	0.204358	0.280299		0.372477	0.353888	0.345964	0.404903	0.385155	0.409525	0.461529	0.54893	0.255803	0.371838	0.339103	0.43189	0.352759	0.232661	0.0442091	0.227741	0.0717627	0.10165	-0.224317	0
1204	High	IsMasterProtein	Q9DAW9	Calponin-3 OS=Mus musculus GN=Cnn3 PE=1 SV=1	Cnn3	Cnn3	0.480021	0.0514722	0.335887	0.62293	0.430285	0.00475353	1.00625		1.70329	0.0731748	0.56579	0.884001	2.92437	2.73173	1.41057		1.86909	0.013761	2.16717	1.97453	1.69641	1.63823		0.48787	0.948601	0.755315	0.0840643	0.163499	1.74093	1.51046	2.35502	0.632268	2.46597	1.91244	2.64155	1.38736	1.70841	-0.00700854	0.944858	-0.251539	-0.456009	-0.265345	0
4688	High	IsMasterProtein	E9Q612	Receptor-type tyrosine-protein phosphatase O OS=Mus musculus GN=Ptpro PE=1 SV=1	Ptpro	Ptpro	-0.924392	0.0318041	-0.973033			-1.29956	-0.500582		-0.61769	0.0914848	-0.734316	-0.350209			-0.768543		-1.01072				-0.978938	-1.0425		-0.521215	-0.498179	-0.296899	-0.768568	NaN	-0.0164537	0.0662614	0.0299829	-0.145605	NaN	-0.509297	-0.179515	-0.83908	NaN	0.502028	0.799916	0.204141	NaN	NaN	0.00241099
863	High	IsMasterProtein	P83917	Chromobox protein homolog 1 OS=Mus musculus GN=Cbx1 PE=1 SV=1	Cbx1	Cbx1	0.253774	0.0265703	0.286439	0.244564	0.309855	0.142958	0.285056		0.3731	0.0914848	0.0172968	0.320579	0.472143	0.537434	0.518049		0.244164	0.0902511	0.129648	0.194939	0.319395	0.332674		0.278965	0.499782	0.197865	0.199123	0.219091	0.482126	0.374066	0.874994	0.232661	0.446786	0.341424	0.676267	0.243669	0.104337	0.0377488	0.35727	-0.0892673	-0.0262051	-0.0908029	0
4357	High	IsMasterProtein	Q9QXS1	Plectin OS=Mus musculus GN=Plec PE=1 SV=3	Plec	Plec	0.130573	0.587808	-0.366886	0.212023	0.193115	0.836788	-0.222174		0.683611	0.0914848	0.522209	-0.0698648	0.905621	0.886713	1.17338		0.727333	0.0389594	0.819808	0.8009	1.09042	0.198208		0.208214	0.412511	0.249749	0.104337	0.0662614	0.501424	0.0962619	0.748461	0.400538	0.760434	0.669628	0.665393	0.669934	0.673556	-0.0564866	-0.424688	0.470927	-0.145605	-0.12658	0
5511	High	IsMasterProtein	P27048	Small nuclear ribonucleoprotein-associated protein B OS=Mus musculus GN=Snrpb PE=1 SV=1	Snrpb	Snrpb	0.191183	0.247036	0.407202	0.121235	0.480029	-0.259112	0.206561		0.348966	0.0915665	0.27182	0.351561	0.307443	0.666237	0.147767		0.260257	0.104707	0.134693	0.493487	0.245301	0.167547		0.199872	-0.179515	0.261832	0.462576	0.254594	0.355535	0.349365	0.225275	0.407081	0.440421	0.271652	0.323082	0.22404	0.267835	0.00957754	0.077243	0.0551957	0.133564	-0.227692	0
507	High	IsMasterProtein	Q3U646	Putative uncharacterized protein OS=Mus musculus GN=Asah1 PE=2 SV=1	Asah1	Asah1	0.123632	0.140702	0.125013	0.0537713	0.0845335	0.184918	0.169925		0.32374	0.091611	0.213115	0.233454	0.488467	0.51923	0.164434		0.104998	0.33789	0.0683588	0.099121	0.15339	0.099121		0.231991	0.367371	0.167358	0.123004	0.27023	0.419838	0.395063	0.347099	0.231432	0.705757	0.239605	0.336855	0.0962619	0.285698	0.145455	0.181421	-0.00144342	0.21661	0.185232	0
3053	High	IsMasterProtein	Q8BLB7	Lethal(3)malignant brain tumor-like protein 3 OS=Mus musculus GN=L3mbtl3 PE=1 SV=1	L3mbtl3	L3mbtl3	1.05364	0.0505623	1.71432	0.736966	1.24936	-0.259941	1.82749		0.996	0.091611	0.0498007	1.76855	1.07891	1.5913	0.491446		0.706745	0.124156	0.488967	1.00136	-0.206992	1.54364		0.527281	0.233888	0.663572	0.549916	0.66175	0.784471	0.543991	0.9855	0.604071	1.00432	0.360402	0.286881	0.380729	0.413594	-0.333035	0.494672	-1.16488	-0.07552	-0.586406	0
2616	High	IsMasterProtein	Q60848	Lymphocyte-specific helicase OS=Mus musculus GN=Hells PE=1 SV=2	Hells	Hells	0.244423	0.0284511	0.319928	0.215635	0.28999	0.16752	0.229041		0.283423	0.0916416	0.153701	0.23613	0.368364	0.442719	0.216201		0.431753	0.0386116	0.51238	0.586736	0.255549	0.372347		0.213529	0.42975	0.178874	0.27023	-0.0247367	0.302446	0.415759	0.479231	0.186501	0.128293	0.37158	0.519039	0.323082	0.27262	-0.0852923	0.263034	-0.0499049	-0.239566	-0.314733	0
1535	High	IsMasterProtein	Q3T9L0	Putative uncharacterized protein OS=Mus musculus GN=Ddx39 PE=2 SV=1	Ddx39	Ddx39	0.196084	0.143078	0.141568	0.0957985	0.493239	0.289344	-0.0395284		0.400913	0.0917099	0.459106	0.0649464	0.241339	0.63878	0.600393		0.259318	0.153592	0.0971412	0.494582	0.435476	0.0100737		0.26665	0.320773	0.149259	0.331132	0.265437	0.446943	0.49057	0.632268	0.254594	0.410341	0.310439	0.466758	0.199123	0.265437	0.0403448	0.0313952	0.189034	0.168642	-0.227692	0
6044	High	IsMasterProtein	Q3UBW3	Putative uncharacterized protein OS=Mus musculus GN=Tomm22 PE=2 SV=1	Tomm22	Tomm22	0.144483	0.230049	0.0280416	0.108743	0.377813	0.281893	-0.0740751		0.449782	0.0917099	0.498923	0.0210821	0.340482	0.609553	0.778873		0.236691	0.164231	0.0690979	0.338169	0.494887	0.0446086		0.123316	0.0949116	0.120352	0.222805	0.0551957	0.351062	0.311503	0.591679	0.215368	0.285698	0.187138	0.306846	0.238787	0.015783	-0.0924851	-0.187707	0.194087	-0.0543923	-0.321928	0
3588	High	IsMasterProtein	Q9D6Y7	Mitochondrial peptide methionine sulfoxide reductase OS=Mus musculus GN=Msra PE=1 SV=1	Msra	Msra	-0.63132	0.0228881	-0.223344	-0.827684	-1.03586	-0.757034	-0.312682		-0.863139	0.0918313	-0.569544	0.0380234	-1.32732	-1.53549	-0.921357		-0.95318	0.0359661	-1.21809	-1.42626	-0.837846	-0.330516		-0.853934	-1.08009	-0.84944	-0.761213	-0.724993	-0.965216	-0.891643	-1.24469	-0.500218	-1.22432	-1.04781	-1.16165	-0.867752	-1.11404	-0.111665	-0.323733	-0.537424	0.102994	0.311503	0
3735	High	IsMasterProtein	Q8BZR9	Nuclear cap-binding protein subunit 3 OS=Mus musculus GN=Ncbp3 PE=1 SV=1	1200014J11Rik; Ncbp3	Ncbp3	-0.684919	0.0636621	-1.41477	-0.1662	-0.177829	-0.428469	-1.23732		-0.559935	0.0918313	-0.611333	-1.19299	-0.259406	-0.271036	-0.464911		-0.89426	0.0472447	-0.724478	-0.736108	-0.413823	-1.70263		-0.698035	-0.668868	-0.84944	-1.02915	-0.244685	-0.675562	-0.852042	-0.706041	-0.805913	-0.33825	-0.924432	-0.655172	-1.31473	-0.803393	-0.000378447	-0.24127	0.386259	-0.0785637	-0.0679388	0
2461	High	IsMasterProtein	Q91WD0	Protein GPR108 OS=Mus musculus GN=Gpr108 PE=1 SV=1	Gpr108	Gpr108	-0.148577	0.165546	-0.203983	-0.073596	-0.092688		-0.22404		-0.448513	0.0918313		-0.456809	-0.434818	-0.45391			-0.577509	0.0504397	-0.702363	-0.721455		-0.308711		-0.0452933	NaN	-0.0335695	-0.013043	-0.0892673	-0.359568	NaN	NaN	-0.26708	-0.452057	-0.417509	NaN	-0.117161	-0.717857	0.0590746	NaN	0.190299	-0.0159576	0.00288251	0.00110112
1590	High	IsMasterProtein	Q3U0B3	Dehydrogenase/reductase SDR family member 11 OS=Mus musculus GN=Dhrs11 PE=1 SV=1	Dhrs11	Dhrs11	-0.818792	0.012776		-0.749633	-0.850958	-0.855783			-0.403707	0.0918313	-0.161607		-0.4605	-0.561825	-0.430898		-0.714059	0.0422041	-0.821152	-0.922477	-0.398549			-0.949581	-0.99137	NaN	NaN	-0.907793	-0.494256	-0.298673	-0.567041	NaN	-0.617056	-0.757637	-0.535332	NaN	-0.979942	-0.116786	-0.137648	NaN	-0.15682	-0.0558912	0.00046162
495	High	IsMasterProtein	Q9JM76	Actin-related protein 2/3 complex subunit 3 OS=Mus musculus GN=Arpc3 PE=1 SV=3	Arpc3	Arpc3	-0.419189	0.0101958	-0.38584	-0.425764	-0.459883	-0.473383	-0.351074		-0.30836	0.0918313	-0.308416	-0.0455969	-0.378512	-0.412631	-0.396643		-0.480174	0.0324586	-0.577583	-0.611702	-0.345569	-0.38584		-0.435152	-0.554273	-0.422752	-0.456009	-0.307573	-0.310903	-0.388355	-0.477944	-0.117161	-0.260152	-0.446875	-0.426625	-0.456009	-0.45799	0.0299002	-0.0816138	-0.0709665	0.119024	0.153157	0
3990	High	IsMasterProtein	Q8R0G9	Nuclear pore complex protein Nup133 OS=Mus musculus GN=Nup133 PE=1 SV=2	Nup133	Nup133	0.294705	0.019051	0.348275	0.254573	0.390495	0.215506	0.264675		0.249969	0.0918313	0.273682	0.173022	0.211504	0.347427	0.244211		0.297583	0.0724874	0.339537	0.47546	0.170637	0.204699		0.207487	0.231432	0.166073	0.249749	0.182692	0.19075	0.290424	0.260628	0.0731347	0.138814	0.187094	0.187768	0.105678	0.267835	-0.091078	0.015783	-0.100051	-0.0724828	-0.207561	0
5305	High	IsMasterProtein	B2RSV4	Splicing factor 3b, subunit 3 OS=Mus musculus GN=Sf3b3 PE=2 SV=1	Sf3b3	Sf3b3	0.274172	0.0454793	0.477867	0.121015	0.303392	0.111893	0.356694		0.265483	0.0918313	0.191481	0.345659	0.206852	0.389228	0.194196		0.304302	0.059319	0.20294	0.385317	0.235628	0.393322		0.268955	0.253384	0.271426	0.393965	0.157044	0.292767	0.332278	0.335712	0.260628	0.24245	0.308084	0.37629	0.309176	0.238787	-0.0132802	0.140124	-0.0846703	0.0370307	-0.145605	0
1807	High	IsMasterProtein	Q3ULL5	Eif2s2 protein OS=Mus musculus GN=Eif2s2 PE=1 SV=1	Eif2s2	Eif2s2	0.166955	0.0665548	0.158539	0.186413	0.233719	0.125122	0.13098		0.286024	0.0918313	0.216545	0.109959	0.318393	0.365699	0.419524		0.288576	0.0621277	0.332481	0.379787	0.245776	0.196259		0.196298	0.0962619	0.282143	0.309176	0.0976108	0.268209	0.189034	0.391768	0.261832	0.230203	0.269918	0.217851	0.348232	0.243669	-0.0252706	-0.0291463	0.151859	-0.0877334	-0.136062	0
3482	High	IsMasterProtein	Q3U026	Putative uncharacterized protein OS=Mus musculus GN=Mogs PE=2 SV=1	Mogs	Mogs	0.396202	0.0134198	0.570535	0.290831	0.34192	0.374848	0.402874		0.299967	0.0918313	0.468213	0.214682	0.163614	0.214703	0.438624		0.313414	0.0547041	0.227242	0.278331	0.30242	0.445663		0.217341	0.295135	0.221568	0.390668	-0.0380063	0.154957	0.389567	0.359521	0.0356239	-0.164884	0.129397	0.222805	0.265437	-0.100051	-0.241474	-0.0800879	-0.179515	-0.327348	-0.378944	0
6533	High	IsMasterProtein	D3Z357	Histone-lysine N-methyltransferase NSD3 OS=Mus musculus GN=Whsc1l1 PE=1 SV=1	Whsc1l1	Whsc1l1	0.110749	0.224961	0.0713174	0.0078707	0.0414047	0.190023	0.243131		0.312023	0.0918313	0.224923	0.304932	0.447038	0.480572	0.102649		0.229548	0.110837	0.268548	0.302082	0.294918	0.0526415		-0.0705838	0.0593553	-0.0785637	-0.251539	-0.011588	0.119016	0.0935602	-0.0291463	-0.0159576	0.427606	0.0477389	0.163499	-0.268817	0.248535	-0.131994	-0.131313	-0.321928	-0.0203404	-0.0543923	0
27	High	IsMasterProtein	E9QM90	Protein 2310035C23Rik OS=Mus musculus GN=2310035C23Rik PE=1 SV=2	2310035C23Rik	2310035C23Rik	0.346763	0.0291301	0.293688	0.461621	0.550376	0.094734	0.333398		0.336328	0.0918313	0.187664	0.166081	0.482719	0.571474	0.273704		0.292643	0.0858989	0.367344	0.456099	0.062866	0.284263		0.269708	0.243669	0.31034	0.27023	0.254594	0.294548	0.335712	0.422233	0.144046	0.276199	0.210631	0.211635	0.260628	0.159629	-0.0946177	0.149259	-0.0232698	-0.207561	-0.296899	0
3778	High	IsMasterProtein	Q9DCS9	NADH dehydrogenase [ubiquinone] 1 beta subcomplex subunit 10 OS=Mus musculus GN=Ndufb10 PE=1 SV=3	Ndufb10	Ndufb10	0.366179	0.0207166	0.332106	0.322228	0.631849	0.261602	0.283109		0.338798	0.0918313	0.357217	0.0986843	0.207549	0.51717	0.51337		0.217628	0.137144	0.051504	0.361125	0.312278	0.145605		0.320079	0.27023	0.306846	0.356144	0.347099	0.310686	0.366252	0.522056	0.123004	0.231432	0.188858	0.320773	0.169925	0.0758749	-0.0571739	0.00863031	0.0229004	0.0243197	-0.284546	0
3780	High	IsMasterProtein	Q9CQZ6	NADH dehydrogenase [ubiquinone] 1 beta subcomplex subunit 3 OS=Mus musculus GN=Ndufb3 PE=1 SV=1	Ndufb3	Ndufb3	0.391975	0.0146619	0.273236	0.425107	0.575729	0.398301	0.287501		0.343752	0.0918313	0.474075	0.0900546	0.222837	0.373458	0.558335		0.195902	0.140816	0.0962153	0.246837	0.311094	0.129463		0.357736	0.313826	0.342555	0.328836	0.445727	0.312854	0.389567	0.474047	0.145351	0.24245	0.176035	0.226509	0.185232	0.116365	-0.0344408	-0.0846703	0.0565835	0.0200577	-0.129734	0.00518301
2270	High	IsMasterProtein	E9PUU4	Gem-associated protein 5 OS=Mus musculus GN=Gemin5 PE=1 SV=1	Gemin5	Gemin5	0.44951	0.0159795	0.418236	0.533878	0.702709	0.311397	0.281332		0.344792	0.0918313	0.292782	0.0703131	0.424635	0.593466	0.342762		0.481248	0.0593528	0.646655	0.815486	0.271208	0.191644		0.484565	0.500802	0.408168	0.546956	0.482332	0.396046	0.481299	0.532068	0.197865	0.372952	0.458534	0.46048	0.319618	0.595504	0.011348	0.187768	0.128293	-0.0513992	-0.21927	0
3627	High	IsMasterProtein	O88441	Metaxin-2 OS=Mus musculus GN=Mtx2 PE=1 SV=1	Mtx2	Mtx2	0.153735	0.506766	0.225067	0.254148	0.753615	-0.494109	0.0299532		0.486843	0.0918313	0.296049	0.108253	0.435769	0.935235	0.65891		0.280241	0.205292	0.194353	0.693819	0.362392	-0.129598		0.237236	-0.284546	0.331132	0.526069	0.37629	0.584706	0.504875	0.867896	0.409255	0.556797	0.352502	0.571434	0.169925	0.316146	0.0632194	0.209141	0.301002	0.121679	-0.378944	0.000807855
5765	High	IsMasterProtein	V9GX40	Synergin gamma OS=Mus musculus GN=Synrg PE=1 SV=1		Synrg	0.485802	0.0522769	0.599424	0.724722	0.844722	-0.112086	0.372227		0.296332	0.39232	-0.308807	0.55753	0.734254	0.854254	-0.355569		0.867312	0.131177	1.55838	1.67838	-0.381871	0.614362		0.404024	0.397255	0.269033	0.49774	0.452068	0.318211	0.201634	0.154454	0.455229	0.461529	0.641746	0.126973	0.511974	1.28629	-0.0648439	0.509949	-0.103147	-0.274041	-0.392137	0
6120	Low	IsMasterProtein	B7ZNZ0	Triml1 protein OS=Mus musculus GN=Triml1 PE=2 SV=1	Triml1	Triml1	0.498094		0.400948				0.59524		0.66764			0.66764					0.85678					0.85678		0.797095	NaN	0.893751	0.70044	NaN	0.96643	NaN	NaN	0.96643	NaN	1.1551	NaN	1.1551	NaN	0.298658	NaN	0.298658	NaN	NaN	0.154719
4180	High	IsMasterProtein	Q9DBX2	Phosducin-like protein OS=Mus musculus GN=Pdcl PE=1 SV=1	Pdcl	Pdcl	-0.430418	0.0178894	-0.472778	-0.380553	-0.543663		-0.324679		-0.481825	0.0920208		-0.552948	-0.364708	-0.527819			-0.233824	0.176175	-0.0999242	-0.263034		-0.338515		-0.501068	NaN	-0.446148	-0.595097	-0.461959	-0.560957	NaN	NaN	-0.675765	-0.446148	-0.321554	NaN	-0.461959	-0.181149	-0.0402581	NaN	-0.121863	-0.0816138	0.0827026	0.000585823
4004	High	IsMasterProtein	Q3TM09	Putative uncharacterized protein OS=Mus musculus GN=Nup88 PE=2 SV=1	Nup88	Nup88	0.360588	0.0134198	0.458514	0.334761	0.405894	0.259814	0.343954		0.243449	0.0920208	0.257125	0.166558	0.244183	0.315316	0.234063		0.38062	0.0539425	0.496949	0.568082	0.198063	0.259387		0.315042	0.297485	0.302173	0.41684	0.243669	0.211342	0.295135	0.271426	0.125651	0.153157	0.286319	0.235114	0.217851	0.405992	-0.0640993	0.0370307	-0.0409718	-0.0908029	-0.161653	0
1462	High	IsMasterProtein	F7ACR9	Microtubule-actin cross-linking factor 1 (Fragment) OS=Mus musculus GN=Macf1 PE=1 SV=1	D830031N03Rik; Macf1	D830031N03Rik	0.268435	0.0223581	0.268768	0.212287	0.365858	0.218346	0.276918		0.343171	0.0920208	0.0690416	0.298431	0.434873	0.588443	0.325068		0.216483	0.111633	0.138785	0.292355	0.13636	0.298431		0.291226	0.259423	0.352759	0.344828	0.207893	0.320542	0.111031	0.366252	0.374066	0.43082	0.228834	0.178874	0.374066	0.133564	-0.0113712	0.041243	0.0758749	-0.00578235	-0.15682	0
2227	High	IsMasterProtein	F6TZU3	Gigaxonin (Fragment) OS=Mus musculus GN=Gan PE=1 SV=1		Gan	0.456436	0.0305032		0.533465	0.417566	0.418275			0.39144	0.0920208	0.613689		0.405406	0.289507	0.257158		0.451455	0.0506832	0.553538	0.437639	0.363187			0.0780837	-0.018878	NaN	NaN	0.175045	0.0149748	0.177599	-0.179515	NaN	0.0468403	0.0606735	-0.0740006	NaN	0.195348	-0.345312	-0.436354	NaN	-0.356606	-0.242977	0.00158367
933	High	IsMasterProtein	P30276	G2/mitotic-specific cyclin-B2 OS=Mus musculus GN=Ccnb2 PE=1 SV=2	Ccnb2	Ccnb2	0.272439	0.144702	0.169925			0.498716	0.148677		0.474758	0.0920208	0.43965	0.405515			0.57911		0.534229				0.756689	0.311768		0.44644	0.303342	0.506907	0.529071	NaN	0.464172	0.244887	0.382944	0.764686	NaN	0.615778	0.560715	0.67084	NaN	0.0812249	-0.195946	0.358396	NaN	NaN	0.00206944
3583	High	IsMasterProtein	Q920Q6	RNA-binding protein Musashi homolog 2 OS=Mus musculus GN=Msi2 PE=1 SV=1	Msi2	Msi2	0.282427	0.118591	0.02584	0.273959	0.647344	0.506128	-0.0411387		0.59059	0.0920208	0.319306	0.0357652	0.688665	1.06205	0.847165		0.162273	0.290286	-0.0927885	0.280597	0.35924	0.102044		0.17883	0.462576	0.0524159	0.120352	0.0799754	0.426215	0.275007	0.803227	0.130931	0.495695	0.0754829	0.316146	0.196607	-0.286304	-0.17722	-0.0424568	0.0949116	-0.194295	-0.567041	0.00046162
5280	Low	IsMasterProtein	Q3UTZ5	Putative uncharacterized protein OS=Mus musculus GN=Serpina3f PE=2 SV=1	Serpina3f	Serpina3f	0.509761			0	1.01952				1.89319				1.38343	2.40295			0.969193		0.459432	1.47895				-0.666576	NaN	NaN	NaN	-0.666576	0.71721	NaN	NaN	NaN	0.71721	-0.205896	NaN	NaN	-0.205896	-1.17579	NaN	NaN	-0.666576	-1.68501	0.17255
4685	Low	IsMasterProtein	Q4JFB8	Protein-tyrosine-phosphatase (Fragment) OS=Mus musculus GN=Ptprf PE=2 SV=1	Ptprf	Ptprf	0.518761		2.4944	-0.181728	-0.443524		0.20589		0.265385			0.405199	0.326376	0.064579			1.68818		2.36002	2.09823		0.606281		0.919454	NaN	0.183963	2.47275	0.10165	0.49643	NaN	NaN	0.38405	0.608809	1.61358	NaN	0.584	2.64316	0.268835	NaN	-0.0218044	0.283329	0.54498	0.193523
1998	High	IsMasterProtein	Q3UCV8	Ubiquitin thioesterase otulin OS=Mus musculus GN=Otulin PE=1 SV=1	Fam105b; Otulin	Fam105b	0.366277	0.0149417	0.51615	0.277772	0.300165	0.30181	0.435489		0.294308	0.0925648	0.457793	0.29967	0.307573	0.329965	0.0765366		0.25751	0.0764857	0.264621	0.287013	0.147739	0.330666		0.366944	0.24123	0.408168	0.489543	0.328836	0.261288	0.39835	0.015783	0.27262	0.358396	0.235877	0.0881416	0.303342	0.316146	-0.00246808	-0.0603973	-0.027675	0.0496308	0.0285692	0.00206944
6569	High	IsMasterProtein	Q8BYL4	Tyrosine--tRNA ligase, mitochondrial OS=Mus musculus GN=Yars2 PE=1 SV=2	Yars2	Yars2	0.461615	0.01617	0.619931	0.551642	0.549667	0.15496	0.431874		0.338961	0.0925678	0.1977	0.266691	0.540815	0.53884	0.150756		0.76699	0.0359199	1.07133	1.06936	0.338657	0.58862		0.41955	0.397255	0.400538	0.588805	0.291604	0.33734	0.440421	0.392867	0.235114	0.280956	0.65012	0.58111	0.557778	0.811471	-0.0769916	0.24123	-0.0306192	-0.260152	-0.258425	0.00046162
3507	Medium	IsMasterProtein	G3UVW1	Mpv17 transgene, kidney disease mutant, isoform CRA_b OS=Mus musculus GN=Mpv17 PE=1 SV=1	Mpv17	Mpv17	0.313975	0.0704874		0.262795	0.426638	0.252492			0.382029	0.0932622	0.58553		0.21541	0.379253	0.347923		-0.215499	0.277099	-0.423668	-0.259825	0.0369942			0.220319	0.125651	NaN	NaN	0.314986	0.315466	0.459432	0.22033	NaN	0.266637	-0.230364	-0.0892673	NaN	-0.37146	-0.0616935	-0.12658	NaN	0.0524159	-0.110916	0.0367565
4123	High	IsMasterProtein	O88554	Poly [ADP-ribose] polymerase 2 OS=Mus musculus GN=Parp2 PE=1 SV=3	Parp2	Parp2	0.363848	0.039816	0.408696	0.399771	0.694537	0.0801703	0.236067		0.403166	0.0932622	0.0910469	0.240359	0.457436	0.752202	0.474788		0.533179	0.0335898	0.509333	0.804099	0.437532	0.381753		0.235182	0.0935602	0.197865	0.370722	0.27858	0.282885	0.105678	0.488515	0.201634	0.335712	0.394374	0.452068	0.343692	0.387363	-0.14099	0.0143553	-0.0394883	-0.121863	-0.416962	0
5429	High	IsMasterProtein	P10852	4F2 cell-surface antigen heavy chain OS=Mus musculus GN=Slc3a2 PE=1 SV=1	Slc3a2	Slc3a2	0.624667	0.0218418	0.293608	0.771013	0.964684	0.858784	0.235244		0.501196	0.0932622	0.558595	-0.00311934	0.413691	0.607362	0.929452		0.620373	0.0280441	0.603977	0.797648	0.721631	0.358236		0.703976	0.90458	0.561693	0.621056	0.728574	0.568338	0.60502	0.974529	0.323082	0.370722	0.671071	0.767231	0.685267	0.560715	0.0236275	0.045443	0.327687	-0.0424568	-0.236164	0
567	High	IsMasterProtein	Q64518	Sarcoplasmic/endoplasmic reticulum calcium ATPase 3 OS=Mus musculus GN=Atp2a3 PE=1 SV=3	Atp2a3	Atp2a3	-0.884972	0.0101949	-1.1692	-0.912943	-0.938357	-0.396642	-1.00771		-0.755486	0.0935007	-0.206451	-0.570607	-1.32736	-1.35278	-0.320236		-1.17591	0.0298509	-1.59287	-1.61829	-0.494395	-0.998078		-0.857625	-0.979942	-0.828793	-0.99137	-0.630394	-0.781709	-0.788365	-0.902389	-0.392137	-1.04394	-1.06977	-1.07704	-0.821126	-1.31115	0.0470061	-0.58208	0.177599	0.283329	0.309176	0
5617	High	IsMasterProtein	Q8BMA6	Signal recognition particle subunit SRP68 OS=Mus musculus GN=Srp68 PE=1 SV=2	Srp68	Srp68	0.243069	0.0318041	0.289807	0.200187	0.33482	0.136348	0.254183		0.244524	0.0935007	0.250267	0.187466	0.177634	0.312267	0.294985		0.206309	0.126618	0.114779	0.249412	0.137792	0.323251		0.163719	0.146655	0.146655	0.182692	0.178874	0.199591	0.259423	0.304511	0.0799754	0.154454	0.151844	0.147958	0.215368	0.0922074	-0.0687026	0.0100637	-0.106249	-0.0218044	-0.15682	0
988	High	IsMasterProtein	A0A0R4J1W7	CDC23 (Cell division cycle 23, yeast, homolog), isoform CRA_c OS=Mus musculus GN=Cdc23 PE=1 SV=1	Cdc23	Cdc23	0.659544	0.0100304	0.683562	0.67948	0.89251	0.428163	0.614007		0.287645	0.0935007	0.423096	0.376744	0.0844288	0.297459	0.256498		0.429024	0.0383757	0.356295	0.569325	0.27208	0.518395		0.585607	0.445727	0.49057	0.559737	0.846393	0.304948	0.440421	0.273814	0.253384	0.252173	0.40279	0.289244	0.395063	0.524064	0.00353236	0.0172093	-0.125006	0.167358	-0.0454314	0
4556	High	IsMasterProtein	P97313	DNA-dependent protein kinase catalytic subunit OS=Mus musculus GN=Prkdc PE=1 SV=3	Prkdc	Prkdc	0.364463	0.0143413	0.428614	0.333888	0.452577	0.218516	0.388721		0.305075	0.0935007	0.471698	0.124461	0.315447	0.434135	0.179634		0.0142488	0.9087	0.0137911	0.13248	0.0346515	-0.123927		0.375188	0.334568	0.371838	0.412511	0.381837	0.338317	0.586885	0.295135	0.108357	0.362891	0.024021	0.15056	-0.139236	0.0607392	0.0187073	0.115033	-0.0159576	0.0482362	-0.0724828	0
4586	High	IsMasterProtein	B1AT82	MCG6846, isoform CRA_c OS=Mus musculus GN=Prpsap1 PE=1 SV=1	Prpsap1	Prpsap1	0.224087	0.273824	0.14142	0.512105	0.641003	-0.33422	0.160128		0.365425	0.0938691	0.0933006	0.227177	0.509632	0.63853	0.358485		0.459554	0.0432236	0.565454	0.694352	0.329557	0.248852		0.0591343	-0.281036	0.0703893	0.051024	0.396159	0.27206	0.146655	0.411426	0.136191	0.393965	0.329982	0.382944	0.157044	0.449957	-0.0993198	0.0538064	-0.0908029	-0.115597	-0.244685	0
3549	High	IsMasterProtein	G5E8U5	28S ribosomal protein S10, mitochondrial OS=Mus musculus GN=Mrps10 PE=1 SV=1	Mrps10	Mrps10	0.380248	0.0389273	0.195872	0.443234	0.613838	0.581457	0.0668378		0.38054	0.0938691	0.396979	0.0434264	0.495464	0.666067	0.300763		0.526727	0.0613449	0.734794	0.905398	0.273501	0.193215		0.278887	0.540027	0.130931	0.260628	0.183963	0.239731	0.356144	0.259423	0.107018	0.23634	0.321522	0.231432	0.257011	0.476122	-0.166972	-0.0424568	0.0635029	-0.258425	-0.430509	0
3012	High	IsMasterProtein	P33175	Kinesin heavy chain isoform 5A OS=Mus musculus GN=Kif5a PE=1 SV=3	Kif5a	Kif5a	0.38042	0.0143087	0.561934	0.298464	0.347099	0.380233	0.314369		0.238335	0.0938932	0.284992	0.248108	0.221253	0.269888	0.167435		0.354338	0.0494552	0.435614	0.484249	0.20954	0.287948		0.479256	0.6107	0.316146	0.563646	0.426533	0.378127	0.515006	0.397255	0.249749	0.350497	0.431468	0.439357	0.290424	0.564622	0.111009	0.230203	0.00288251	0.129613	0.0813396	0
1831	High	IsMasterProtein	Q9DBB5	Eukaryotic translation initiation factor 4E type 3 OS=Mus musculus GN=Eif4e3 PE=1 SV=1	Eif4e3	Eif4e3	-0.00745505	0.934353	0.0430687	0.00697967	-0.0640092	-0.112319	0.089005		-0.4173	0.0939007	-0.646013	0.0159415	-0.378652	-0.44964	-0.628136		-0.182357	0.155588	-0.107454	-0.178442	-0.30763	-0.135901		0.0494034	0.279768	0.0243197	-0.0218044	-0.0846703	-0.25244	-0.253257	-0.236164	-0.0484122	-0.471929	-0.105368	0.0840643	-0.200913	-0.199255	0.0535535	0.391768	-0.0634092	-0.0923402	-0.0218044	0.00110112
2480	High	IsMasterProtein	A2AEW8	GRIP1-associated protein 1 OS=Mus musculus GN=Gripap1 PE=1 SV=1	Gripap1	Gripap1	0.0744997	0.523954	-0.0227201	0.119095	0.00922695	0.378512	-0.111615		-0.376488	0.0939007	-0.0571439	-0.226376	-0.509892	-0.61976	-0.46927		-0.0874021	0.464113	0.0394127	-0.0704554	-0.104547	-0.214019		0.196622	0.512985	0.0607392	0.149259	0.0635029	-0.220154	0.077243	-0.336428	-0.0543923	-0.567041	-0.00996366	0.0299829	-0.0424568	-0.0174171	0.0756439	0.133564	0.172488	-0.0558912	0.0524159	0
1836	High	IsMasterProtein	A0JNY7	Eukaryotic translation initiation factor 4, gamma 2 OS=Mus musculus GN=Eif4g2 PE=2 SV=1	Eif4g2	Eif4g2	0.2996	0.0172427	0.380753	0.22625	0.296321	0.266244	0.328432		0.240752	0.0939007	0.316133	0.259886	0.173632	0.243703	0.210408		0.384458	0.0422506	0.418215	0.488286	0.209019	0.42231		0.292456	0.38405	0.27262	0.325386	0.187768	0.275496	0.434028	0.327687	0.205393	0.134878	0.357843	0.326537	0.367371	0.379621	-0.0217608	0.117695	-0.0558912	-0.0394883	-0.109359	0
2987	High	IsMasterProtein	Q3UMB9	WASH complex subunit 7 OS=Mus musculus GN=Kiaa1033 PE=1 SV=2	A230046K03Rik	Kiaa1033	0.357978	0.018344	0.223705	0.421264	0.549975	0.284706	0.310241		0.316367	0.0939007	0.323525	0.0962647	0.403761	0.532473	0.225812		0.235237	0.149859	0.33419	0.462901	0.0868048	0.0570547		0.418203	0.369606	0.541019	0.454176	0.308011	0.334158	0.408168	0.311503	0.326537	0.290424	0.226566	0.172488	0.286881	0.22033	-0.00986947	0.0840643	0.230203	-0.112475	-0.24127	0
3637	High	IsMasterProtein	E9Q3X0	Major vault protein OS=Mus musculus GN=Mvp PE=1 SV=1	Mvp	Mvp	0.280532	0.0291425	0.167306	0.252616	0.346511	0.43849	0.197738		0.341841	0.0939007	0.291693	0.105906	0.491666	0.585561	0.234379		0.456719	0.0316914	0.486869	0.580764	0.425745	0.333498		0.279084	0.361768	0.311503	0.282143	0.16092	0.248643	0.215368	0.158337	0.22033	0.400538	0.397424	0.349365	0.447844	0.395063	-0.059723	-0.07552	0.115033	-0.0923402	-0.186065	0
5725	High	IsMasterProtein	Q8BPG6	Sulfatase-modifying factor 2 OS=Mus musculus GN=Sumf2 PE=1 SV=2	Sumf2	Sumf2	0.383005	0.0297462	0.54925	0.356527	0.475071	0.0352081	0.498969		0.388701	0.0939007	0.0973646	0.221888	0.566165	0.684709	0.373377		0.401702	0.0422506	0.455607	0.574151	0.24458	0.332472		0.313008	0.238787	0.452068	0.501821	0.0593553	0.330047	0.299831	0.57628	0.175045	0.269033	0.297293	0.447844	0.285698	0.158337	-0.139474	0.202888	-0.046921	-0.296899	-0.416962	0
5806	High	IsMasterProtein	Q3UQ84	Threonine--tRNA ligase, mitochondrial OS=Mus musculus GN=Tars2 PE=1 SV=1	Tars2	Tars2	0.489799	0.0119781	0.440042	0.518052	0.718312	0.401081	0.37151		0.45822	0.0939007	0.243487	0.0705495	0.633628	0.833887	0.509546		0.691625	0.0274342	0.76672	0.96698	0.591519	0.44128		0.451556	0.372952	0.470927	0.539035	0.423309	0.351076	0.215368	0.480265	0.168642	0.540027	0.592108	0.563646	0.540027	0.672652	-0.0793565	-0.0291463	0.0989585	-0.093879	-0.293359	0.00070391
3320	Medium	IsMasterProtein	A2AKW0	Solute carrier family 25 member 51 OS=Mus musculus GN=Slc25a51 PE=1 SV=1	Mcart1; Slc25a51	Mcart1	0.939436	0.0677868		1.14215	1.45134	0.224821			0.531268	0.0939007	0.560946		0.553936	0.86313	0.147061		0.695259	0.0430176	0.672947	0.982141	0.430689			0.439502	0.257011	NaN	NaN	0.621993	0.268424	0.593593	0.178874	NaN	0.0328061	0.307866	0.462576	NaN	0.153157	-0.439389	0.0313952	NaN	-0.520769	-0.828793	0.0407183
4076	High	IsMasterProtein	E9Q7B0	Prolyl 4-hydroxylase subunit alpha-1 OS=Mus musculus GN=P4ha1 PE=1 SV=1	P4ha1	P4ha1	0.519736	0.0146408	0.337107	0.626269	0.813509	0.497093	0.3247		0.429323	0.0863281	0.37746	0.0274807	0.456344	0.643584	0.641746		1.09692	0.0223327	1.17899	1.36623	0.921781	0.920696		0.561697	0.564622	0.67717	0.688852	0.316146	0.42023	0.444667	0.710173	0.380729	0.145351	1.04348	0.989139	1.27262	0.868687	-0.097515	0.0676387	0.351628	-0.311148	-0.498179	0
1874	High	IsMasterProtein	Q3U9R0	Adhesion G protein-coupled receptor E1 OS=Mus musculus GN=Adgre1 PE=1 SV=1	Emr1; Adgre1	Emr1	-0.498304	0.154382	-1.21167	0.00604904	0.259899	-0.476487	-1.06931		-0.626382	0.0941714	-0.304657	-1.36962	-0.514573	-0.260723	-0.682338		-1.49868	0.0250882	-1.48883	-1.23498	-1.15238	-2.11856		-0.472155	-0.562772	-0.498179	-0.641604	-0.186065	-0.664719	-0.388355	-0.766112	-0.798366	-0.706041	-1.48873	-1.23786	-1.54793	-1.68038	-0.0386328	-0.086201	0.570463	-0.192645	-0.446148	0.00046162
315	High	IsMasterProtein	P30355	Arachidonate 5-lipoxygenase-activating protein OS=Mus musculus GN=Alox5ap PE=1 SV=2	Alox5ap	Alox5ap	-0.954203	0.0200442	-1.10244	-1.03507	-1.51698	-1.017	-0.0995357		-1.21725	0.0945074	-0.868581	0.0892944	-1.22575	-1.70766	-2.37353		-1.39802	0.0316914	-1.53661	-2.01852	-1.60604	-0.430929		-0.980418	-0.664288	-0.617056	-1.61706	-1.02327	-1.04238	-0.514573	-2.01742	-0.426625	-1.2109	-1.24365	-1.25498	-0.948976	-1.52699	0.0853165	0.352759	-0.516636	0.0114956	0.493647	0.00046162
6013	High	IsMasterProtein	Q3TFA9	Putative uncharacterized protein OS=Mus musculus GN=Tmod3 PE=2 SV=1	Tmod3	Tmod3	-0.187848	0.102425	-0.18113	-0.263034	-0.39172	-0.047889	-0.0554678		-0.314752	0.0945074	-0.208108	-0.120719	-0.413296	-0.541982	-0.289656		-0.240079	0.131177	-0.317362	-0.446047	-0.147226	-0.0496796		-0.185427	-0.107803	-0.15682	-0.28279	-0.194295	-0.297022	-0.268817	-0.351074	-0.222633	-0.345564	-0.203129	-0.207561	-0.152003	-0.249822	0.0259066	-0.0603973	-0.101598	0.0690147	0.196607	0
4875	High	IsMasterProtein	P62878	E3 ubiquitin-protein ligase RBX1 OS=Mus musculus GN=Rbx1 PE=1 SV=1	Rbx1	Rbx1	0.157056	0.152041	0.267215	0.222168	0.258734	-0.0832555	0.12042		0.280947	0.0945074	0.42971	0.151846	0.193626	0.230192	0.399363		0.201639	0.126791	0.199106	0.235672	0.286439	0.0853374		-0.00821634	-0.321928	0.0271541	0.173767	0.0881416	0.116813	0.190299	0.159629	0.0579701	0.0593553	0.034347	0.0468403	-0.00868224	0.0648829	-0.158636	-0.239566	-0.0923402	-0.132894	-0.169745	0.00046162
3539	High	IsMasterProtein	Q9CY73	39S ribosomal protein L44, mitochondrial OS=Mus musculus GN=Mrpl44 PE=1 SV=3	Mrpl44	Mrpl44	0.135118	0.526492	-0.137504	0.300866	0.650058	0.26632	-0.404149		0.497048	0.0945074	0.343302	0.00681482	0.535332	0.884523	0.715271		0.427939	0.125504	0.517184	0.866375	0.480805	-0.15261		-0.160455	0.335712	-0.556393	-0.289827	-0.131313	0.288496	0.412511	0.784085	-0.145605	0.102994	0.109397	0.549916	-0.305788	0.0840643	-0.324088	0.0690147	-0.152003	-0.432455	-0.780909	0
4947	Medium	IsMasterProtein	Q9D4G9	RecQ-mediated genome instability protein 1 OS=Mus musculus GN=Rmi1 PE=2 SV=1	Rmi1	Rmi1	0.525848	0.0822702		0.582503	0.851941	0.1431			0.943018	0.19782	0.0832977		1.70667	1.9761	0.00600498		1.00755	0.0736675	1.27243	1.54186	0.208355			0.274723	0.246104	NaN	NaN	0.303342	0.573553	0.185232	0.108357	NaN	1.42707	0.651554	0.31034	NaN	0.992768	-0.243143	0.10165	NaN	-0.281036	-0.550043	0.017687
5007	High	IsMasterProtein	Q5I0T8	Ribosomal protein L19 OS=Mus musculus GN=Rpl19 PE=1 SV=1	Rpl19; Rpl19-ps11	Rpl19	0.184107	0.0766031	0.0806686	0.146078	0.357427	0.180676	0.155686		0.319508	0.0946514	0.208451	0.168046	0.221548	0.432896	0.566599		0.31371	0.0742104	0.225346	0.436694	0.469191	0.123609		0.136505	-0.0679388	0.147958	0.0731347	0.392867	0.227184	-0.0394883	0.318461	0.16092	0.468844	0.270313	0.221568	0.116365	0.473008	0.0069011	-0.248108	-0.00723157	0.24732	0.0356239	0
1537	High	IsMasterProtein	Q3TQX5	ATP-dependent RNA helicase DDX3X OS=Mus musculus GN=Ddx3x PE=1 SV=1	Ddx3x	Ddx3x	0.318348	0.0233602	0.483349	0.23644	0.285009	0.17965	0.407295		0.268609	0.0947316	0.261727	0.399051	0.266872	0.315441	0.0999538		0.4326	0.0403055	0.497843	0.546412	0.198904	0.487243		0.230277	0.22404	0.253384	0.329985	0.1137	0.209969	0.305679	0.144046	0.246104	0.144046	0.317028	0.24245	0.334568	0.374066	-0.100699	0.0440443	-0.153607	-0.121863	-0.171368	0
3982	High	IsMasterProtein	Q8BVU5	ADP-ribose pyrophosphatase, mitochondrial OS=Mus musculus GN=Nudt9 PE=1 SV=1	Nudt9	Nudt9	0.273999	0.135712	0.101436	0.526224	0.680911	0.0734865	-0.0120602		0.332622	0.0947316	0.276677	0.0588336	0.41225	0.566937	0.348413		0.74861	0.0353907	0.934476	1.08916	0.683203	0.287595		0.193691	0.0976108	0.1137	0.227741	0.335712	0.270467	0.301002	0.374066	0.185232	0.221568	0.622054	0.708408	0.413594	0.744161	-0.0958353	0.0257376	0.125651	-0.190997	-0.343732	0
4015	High	IsMasterProtein	P11928	2'-5'-oligoadenylate synthase 1A OS=Mus musculus GN=Oas1a PE=1 SV=2	Oas1a	Oas1a	0.287938	0.115946	0.621788	0.121235	0.426349	-0.14372	0.414038		0.364561	0.0947316	0.347469	0.646252	0.209096	0.51421	0.105779		0.598029	0.0280441	0.379303	0.684417	0.544639	0.783756		0.286518	0.00144197	0.211635	0.418999	0.513996	0.447424	0.493647	0.252173	0.443607	0.60027	0.680789	0.690641	0.58111	0.770618	0.105384	0.146655	-0.202572	0.390668	0.0867838	0
2587	High	IsMasterProtein	F6UND7	Tyrosine-protein kinase OS=Mus musculus GN=Hck PE=1 SV=1		Hck	-0.756403	0.0284719	-0.521985	-1.1932	-1.28728	-0.183181	-0.596367		-0.888825	0.0949866	-0.354216	-0.316259	-1.56373	-1.65781	-0.552107		-1.12003	0.0334431	-1.5381	-1.63218	-0.552107	-0.75773		-0.977727	-0.659723	-1.17788	-1.1047	-0.968605	-1.02507	-0.831358	-1.02915	-0.899695	-1.34008	-1.22679	-1.02915	-1.34008	-1.31115	-0.128783	-0.477944	-0.58208	0.225275	0.319618	0
6545	High	IsMasterProtein	I3RSH5	E3 ubiquitin-protein ligase OS=Mus musculus GN=Wwp2 PE=1 SV=1	Wwp2	Wwp2	-0.036186	0.755209	0.0251639	0.119164	0.0302077	-0.349814	-0.00565209		-0.374661	0.0949866	-0.403779	-0.0575428	-0.310679	-0.399636	-0.701671		-0.374467	0.0504397	-0.307182	-0.396138	-0.580594	-0.213956		0.00645279	0.116365	-0.046921	-0.0159576	-0.027675	-0.182526	0.0621217	-0.236164	-0.100051	-0.456009	-0.275443	-0.115597	-0.2567	-0.454032	0.0546657	0.465713	-0.0424568	-0.147202	-0.0573917	0
2975	High	IsMasterProtein	Q3UXZ9	Lysine-specific demethylase 5A OS=Mus musculus GN=Kdm5a PE=1 SV=2	Kdm5a	Kdm5a	0.213151	0.0596895	0.297322	0.0350697	0.307792	0.265621	0.159951		0.282971	0.0949866	0.419345	0.261136	0.0747104	0.347433	0.312232		0.210291	0.1443	0.00708246	0.279805	0.321928	0.232349		0.110759	0.0690147	0.0962619	0.235114	0.0426443	0.154934	0.222805	0.116365	0.197865	0.0827026	0.102883	0.125651	0.168642	0.0143553	-0.129376	-0.195946	-0.0634092	0.0071955	-0.265345	0
5508	High	IsMasterProtein	A2RS68	Small nuclear ribonucleoprotein 70 (U1) OS=Mus musculus GN=Snrnp70 PE=2 SV=1	Snrnp70	Snrnp70	0.220149	0.046659	0.282218	0.0977236	0.296418	0.139485	0.2849		0.286411	0.0949866	0.228611	0.257857	0.303704	0.502398	0.139485		0.215842	0.12281	0.157125	0.355819	0.100782	0.249644		0.21838	0.0935602	0.332278	0.329985	0.117695	0.22625	0.182692	0.0935602	0.304511	0.324235	0.17676	0.0551957	0.297485	0.177599	-0.0391631	-0.0454314	0.0482362	0.0200577	-0.179515	0
6707	High	IsMasterProtein	P17012	Zinc finger X-chromosomal protein OS=Mus musculus GN=Zfx PE=1 SV=2	Zfx	Zfx	0.239612	0.0604929	0.352566	0.145182	0.381249	0.0226962	0.296368		0.289377	0.0949866	0.204416	0.435564	0.206753	0.442821	0.157331		0.265798	0.102995	0.0722604	0.308328	0.212336	0.470267		0.145807	0.172488	0.192825	0.248535	-0.0306192	0.256388	0.353888	0.306846	0.333424	0.0313952	0.208664	0.361768	0.367371	-0.103147	-0.134601	0.15056	-0.103147	-0.174621	-0.411195	0
6380	High	IsMasterProtein	E9Q3B5	Putative ubiquitin carboxyl-terminal hydrolase 50 OS=Mus musculus GN=Usp50 PE=3 SV=1		Usp50	0.346625	0.0154151	0.359639	0.330263	0.492892	0.254997	0.295334		0.291494	0.0949866	0.259021	0.127588	0.340861	0.503491	0.226509		0.453076	0.0422506	0.524071	0.6867	0.249614	0.351917		0.328955	0.380729	0.336855	0.40163	0.196607	0.278336	0.38405	0.352759	0.168642	0.207893	0.387336	0.375178	0.395063	0.391768	-0.0657249	0.125651	0.041243	-0.132894	-0.296899	0.00046162
3107	Medium	IsMasterProtein	O89017	Legumain OS=Mus musculus GN=Lgmn PE=1 SV=1	Lgmn	Lgmn	0.554829	0.046659	-0.0869138	0.883942	0.944434	0.5898	0.442883		0.685877	0.343269	-0.714132	-0.0794676	1.96025	2.02075	0.241986		1.8345	0.0254807	2.40389	2.46438	1.29922	1.17051		0.544672	0.916859	0.747602	0.219091	0.295135	0.444512	-0.386468	0.568519	0.225275	1.37072	1.63855	1.62621	1.47508	1.81435	-0.151748	0.326537	0.305679	-0.588574	-0.650635	0.0269731
3	High	IsMasterProtein	Q9CR13	UPF0562 protein C7orf55 homolog OS=Mus musculus PE=1 SV=1	1110001J03Rik	1110001J03Rik	0.393079	0.0129487	0.500281	0.411519	0.341213	0.441372	0.271008		0.273631	0.0950037	0.0835866	0.272428	0.343901	0.273596	0.394646		0.415657	0.0340932	0.511054	0.440749	0.341037	0.369786		0.319924	0.413594	0.265437	0.493647	0.107018	0.182587	0.0565835	0.368489	0.265437	0.0398403	0.294453	0.313826	0.362891	0.206643	-0.143428	-0.027675	-0.00578235	-0.305788	-0.234465	0.00046162
3384	High	IsMasterProtein	Q3TWT2	Putative uncharacterized protein OS=Mus musculus GN=Memo1 PE=2 SV=1	Memo1	Memo1	0.439438	0.0156314	0.640383	0.346131	0.391989	0.244276	0.574413		0.301421	0.0950037	0.192842	0.517723	0.314218	0.360075	0.122246		0.517966	0.0291803	0.500631	0.546488	0.350621	0.674125		0.404538	0.464668	0.408168	0.475085	0.27023	0.33637	0.412511	0.342555	0.351628	0.238787	0.501605	0.571434	0.507921	0.425459	-0.0354844	0.22033	-0.164884	-0.07552	-0.121863	0.00021917
2069	High	IsMasterProtein	Q99M01	Phenylalanine--tRNA ligase, mitochondrial OS=Mus musculus GN=Fars2 PE=1 SV=1	Fars2	Fars2	0.558355	0.110007		0.766686	0.879808	0.0285692			0.525609	0.151521	0.153157		0.867926	0.981048	0.100305		0.931169	0.0629047	1.20928	1.3224	0.261832			0.588781	0.77484	NaN	NaN	0.402722	0.750067	0.899949	0.846393	NaN	0.503858	0.92635	1.00791	NaN	0.844787	-0.031069	0.746743	NaN	-0.364013	-0.475936	0.00679448
97	High	IsMasterProtein	F8VQH0	Tyrosine-protein kinase OS=Mus musculus GN=Abl2 PE=1 SV=1	Abl2	Abl2	-0.228016	0.140212		-0.139808	-0.193098	-0.35114			-0.417	0.095127	-0.451554		-0.239215	-0.292504	-0.684728		0.329568	0.344165	0.685046	0.631757	-0.3281			-0.0379272	0.590722	NaN	NaN	-0.666576	-0.00651946	0.489543	0.257011	NaN	-0.766112	0.384816	0.612588	NaN	0.157044	-0.0199391	0.941106	NaN	-0.526992	-0.473931	0.00697248
4923	High	IsMasterProtein	Q544K2	Regulator of G-protein signaling 18 OS=Mus musculus GN=Rgs18 PE=1 SV=1	Rgs18	Rgs18	-0.602596	0.0101958	-0.702158	-0.442222	-0.407175	-0.793253	-0.668171		-0.393259	0.095127	-0.294951	-0.501796	-0.212382	-0.177335	-0.779832		-0.794426	0.0381725	-0.461517	-0.42647	-1.09178	-1.19794		-0.7279	-1.03209	-0.680382	-0.713119	-0.486004	-0.580483	-0.533242	-1.01742	-0.514573	-0.2567	-1.01615	-1.32916	-1.2109	-0.508403	-0.0937428	-0.237864	-0.011588	-0.0454314	-0.0800879	0.00046162
6555	High	IsMasterProtein	Q6P5F9	Exportin-1 OS=Mus musculus GN=Xpo1 PE=1 SV=1	Xpo1	Xpo1	0.264942	0.0195252	0.280108	0.265421	0.287888	0.261103	0.230192		0.239337	0.095127	0.313965	0.159871	0.208678	0.231146	0.283025		0.350893	0.0404235	0.361508	0.383975	0.371367	0.286723		0.308616	0.368489	0.271426	0.321928	0.27262	0.306931	0.421156	0.389567	0.201634	0.215368	0.391802	0.479231	0.327687	0.368489	0.0348748	0.107018	0.041243	0.0071955	-0.0159576	0
5654	High	IsMasterProtein	Q9D3E6	Cohesin subunit SA-1 OS=Mus musculus GN=Stag1 PE=1 SV=3	Stag1	Stag1	0.299041	0.0398689	0.477065	0.175699	0.198857	0.154775	0.48881		0.257384	0.095127	0.20912	0.422315	0.223705	0.246862	0.184918		0.225593	0.12281	0.152462	0.17562	0.150615	0.423675		0.298288	0.316146	0.340277	0.328836	0.207893	0.311579	0.370722	0.345964	0.27262	0.257011	0.25685	0.311503	0.273814	0.185232	0.0137473	0.16092	-0.148801	0.0328061	0.0100637	0
5256	High	IsMasterProtein	Q9EP97	Sentrin-specific protease 3 OS=Mus musculus GN=Senp3 PE=1 SV=1	Senp3	Senp3	0.27074	0.0335535	0.357803	0.164973	0.351277	0.117836	0.361808		0.308993	0.095127	0.0805851	0.276677	0.350871	0.537175	0.299656		0.413884	0.049095	0.451901	0.638205	0.17197	0.393459		0.283984	0.297485	0.312665	0.309176	0.21661	0.342531	0.260628	0.480265	0.226509	0.402722	0.399763	0.352759	0.343692	0.50284	0.0116195	0.181421	-0.0499049	0.051024	-0.136062	0
4104	High	IsMasterProtein	Q8BGF7	PAB-dependent poly(A)-specific ribonuclease subunit PAN2 OS=Mus musculus GN=Pan2 PE=1 SV=1	Pan2	Pan2	0.167715	0.0733103	0.262253	0.126193	0.102554	0.20624	0.141335		0.329254	0.095127	0.477032	0.253101	0.451901	0.428263	0.0359715		-0.00877451	0.94851	-0.0833971	-0.107035	0.20624	-0.0509052		0.146795	0.421156	0.0840643	0.205393	-0.123434	0.335721	0.692427	0.250962	0.196607	0.202888	-0.00639201	0.421156	-0.109359	-0.330973	-0.0786587	0.215368	-0.0558912	-0.248108	-0.226004	0
800	High	IsMasterProtein	Q9CXW3	Calcyclin-binding protein OS=Mus musculus GN=Cacybp PE=1 SV=1	Cacybp	Cacybp	0.560856	0.0141408	0.58122	0.656641	0.798793	0.200212	0.567414		0.355873	0.095127	0.17562	0.265524	0.509536	0.651689	0.176997		0.750283	0.0303736	0.910239	1.05239	0.343247	0.695255		0.521866	0.531069	0.607863	0.621993	0.326537	0.375099	0.506907	0.508936	0.305679	0.178874	0.663054	0.674461	0.735522	0.57918	-0.108483	0.331132	0.0398403	-0.330973	-0.473931	0
3818	High	IsMasterProtein	Q8CCP0	Nuclear export mediator factor Nemf OS=Mus musculus GN=Nemf PE=1 SV=2	Nemf	Nemf	0.368695	0.0347947	0.587539	0.293456	0.202415	0.150814	0.609253		0.363992	0.095127	0.101812	0.541777	0.56098	0.469939	0.145451		0.394113	0.05048	0.482191	0.39115	0.146793	0.556316		0.412494	0.505891	0.488515	0.467801	0.187768	0.45863	0.457332	0.500802	0.421156	0.455229	0.438091	0.501821	0.436162	0.37629	0.0288813	0.355016	-0.120294	-0.104697	-0.0144996	0
4948	High	IsMasterProtein	Q80YQ8	Protein RMD5 homolog A OS=Mus musculus GN=Rmnd5a PE=1 SV=2	Rmnd5a	Rmnd5a	0.121692	0.389061		0.116142	-0.00794875	0.256885			0.439318	0.095127	0.302382		0.684537	0.560446	0.209906		0.068847	0.663318	0.20576	0.0816693	-0.0808878			-0.233856	-0.260152	NaN	NaN	-0.207561	-0.0537226	-0.21424	-0.307573	NaN	0.360645	-0.358002	-0.597278	NaN	-0.118727	-0.347094	-0.516636	NaN	-0.323733	-0.200913	0.00046162
3529	High	IsMasterProtein	Q91XB2	Mitochondrial ribosomal protein L3 OS=Mus musculus GN=Mrpl3 PE=2 SV=1	Mrpl3	Mrpl3	0.425159	0.0182516	0.375137	0.482583	0.704975	0.316111	0.246988		0.449897	0.095127	0.264456	0.0400107	0.59816	0.820552	0.526306		0.572809	0.0347312	0.639366	0.861758	0.351334	0.438778		0.403769	0.409255	0.425459	0.553852	0.226509	0.383929	0.35727	0.619178	0.217851	0.341417	0.481965	0.443607	0.618239	0.38405	-0.116394	0.0922074	0.178874	-0.2567	-0.479955	0
801	High	IsMasterProtein	B2RQC6	CAD protein OS=Mus musculus GN=Cad PE=1 SV=1	Cad	Cad	0.225412	0.13816	0.0333908	0.405147	0.556155	0.119754	0.0126123		0.465812	0.095127	0.334361	-0.00422871	0.664568	0.815575	0.518785		0.449308	0.0692678	0.611598	0.762605	0.352977	0.0700542		0.302138	0.178874	0.380729	0.40163	0.24732	0.459978	0.392867	0.577248	0.362891	0.506907	0.433925	0.411426	0.437228	0.453122	-0.0103324	0.0579701	0.368489	-0.158429	-0.309359	0
2858	High	IsMasterProtein	M4TKR7	Tyrosine-protein kinase receptor OS=Mus musculus GN=Insr PE=2 SV=1	Insr	Insr	0.765997	0.0327055	0.91875			0.397678	0.981563		0.51487	0.095127	0.388706	0.699382			0.456521		0.52694				0.130293	0.923587		0.687957	0.536053	0.795767	0.732052	NaN	0.544534	0.526069	0.594549	0.512985	NaN	0.503576	0.269033	0.738119	NaN	-0.0251018	0.137504	-0.187707	NaN	NaN	0.00142908
1040	Medium	IsMasterProtein	P53568	CCAAT/enhancer-binding protein gamma OS=Mus musculus GN=Cebpg PE=1 SV=1	Cebpg	Cebpg	0.75391	0.0172427	0.738167	0.405407	1.11362		0.758445		0.755556	0.095127		0.688056	0.4352	1.14341			0.289559	0.259649	-0.113633	0.594581		0.38773		0.619107	NaN	0.681674	0.662661	0.512985	0.577299	NaN	NaN	0.612588	0.54201	0.15286	NaN	0.311503	-0.00578235	-0.19005	NaN	-0.07552	0.107018	-0.60165	0.0273478
4892	High	IsMasterProtein	Q8K072	Receptor expression-enhancing protein 4 OS=Mus musculus GN=Reep4 PE=1 SV=1	Reep4	Reep4	0.352395	0.0572589		0.264051	0.329568	0.463567			0.394753	0.0952412	0.45805		0.220212	0.28573	0.61502		0.320267	0.125694	0.17635	0.241867	0.542584			0.343916	0.257011	NaN	NaN	0.43082	0.348463	0.250962	0.408168	NaN	0.386259	0.339133	0.335712	NaN	0.342555	0.0206089	-0.205896	NaN	0.166073	0.10165	0.00237248
3106	High	IsMasterProtein	G3X9T7	Galectin OS=Mus musculus GN=Lgals9 PE=1 SV=1	Lgals9	Lgals9	-0.315	0.113699	-0.288931	-0.192807	0.0515067	-0.852668	-0.292101		-0.680846	0.0955151	-0.422152	-0.00649571	-1.28108	-1.03677	-0.657736		-0.605189	0.0274342	-0.762926	-0.518612	-0.734939	-0.404276		-0.272166	-0.300448	-0.298673	-0.296899	-0.192645	-0.316887	0.130931	-0.104697	-0.0144996	-1.27928	-0.451732	-0.182786	-0.411195	-0.761213	0.0752381	0.552869	-0.00723157	0	-0.244685	0
4617	High	IsMasterProtein	Q8BVQ9	26S protease regulatory subunit 7 OS=Mus musculus GN=Psmc2 PE=1 SV=1	Psmc2	Psmc2	0.219907	0.0317127	0.228501	0.209324	0.264694	0.180758	0.216258		0.246832	0.0955227	0.244767	0.13909	0.291248	0.346618	0.212437		0.277278	0.0679619	0.323525	0.378895	0.187704	0.218987		0.208449	0.258217	0.212881	0.226509	0.136191	0.241304	0.321928	0.289244	0.136191	0.217851	0.243532	0.264236	0.21661	0.249749	-0.0319506	0.077243	-0.00288828	-0.0740006	-0.128156	0
4011	High	IsMasterProtein	Q9DBY8	Nuclear valosin-containing protein-like OS=Mus musculus GN=Nvl PE=1 SV=1	Nvl	Nvl	0.418655	0.0134304	0.53373	0.409984	0.456113	0.210885	0.482565		0.262608	0.0955227	0.15895	0.341803	0.313158	0.359287	0.139841		0.459233	0.0402277	0.532454	0.578583	0.187147	0.538748		0.49385	0.564622	0.480265	0.531069	0.399445	0.411477	0.511974	0.492622	0.339137	0.302173	0.533044	0.540027	0.537048	0.522056	0.0709612	0.352759	-0.00288828	-0.0101344	-0.0558912	0
4118	High	IsMasterProtein	A0A0R4J0P6	Poly(A)-specific ribonuclease PARN OS=Mus musculus GN=Parn PE=1 SV=1	Parn	Parn	0.376124	0.0129487	0.39776	0.383101	0.474731	0.307689	0.317341		0.328222	0.0955227	0.227444	0.114722	0.475638	0.567268	0.25604		0.352344	0.0548397	0.432011	0.523641	0.239769	0.213956		0.346991	0.439357	0.323082	0.402722	0.222805	0.295845	0.359521	0.387363	0.120352	0.316146	0.28708	0.370722	0.219091	0.271426	-0.0694849	0.130931	0.00432161	-0.161653	-0.251539	0
4782	High	IsMasterProtein	Q6NXW6	Cell cycle checkpoint protein RAD17 OS=Mus musculus GN=Rad17 PE=1 SV=2	Rad17	Rad17	0.233584	0.118591		0.159688	0.309871	0.231195			0.352062	0.0955227	0.213028		0.275278	0.425461	0.49448		0.422443	0.0548397	0.363299	0.513481	0.39055			-0.18014	-0.137648	NaN	NaN	-0.222633	-0.0452703	-0.155213	0.125651	NaN	-0.106249	0.00056964	0.0214797	NaN	-0.0203404	-0.428513	-0.369595	NaN	-0.382702	-0.533242	0
3863	High	IsMasterProtein	Q3URT5	Putative uncharacterized protein OS=Mus musculus GN=Nle1 PE=2 SV=1	Nle1	Nle1	0.306196	0.053289	0.421779	0.309297	0.538593	-0.0257344	0.287047		0.406272	0.0955227	0.241621	0.102686	0.549189	0.778485	0.359378		0.723645	0.0283592	0.820386	1.04968	0.489974	0.534538		0.330742	0.337996	0.370722	0.505891	0.108357	0.466275	0.60502	0.724214	0.186501	0.349365	0.697004	0.853597	0.617298	0.620117	-0.0453506	0.364012	0.0840643	-0.200913	-0.428566	0
241	High	IsMasterProtein	E9Q616	Protein Ahnak OS=Mus musculus GN=Ahnak PE=1 SV=1	Ahnak	Ahnak	0.559699	0.0263262	0.102433	0.80703	0.836872	0.345443	0.706718		0.422082	0.337497	-0.40639	0.257513	1.17421	1.20405	-0.118975		0.863609	0.0303736	1.17018	1.20002	0.477973	0.606268		0.710416	0.913799	1.00144	0.39835	0.528071	0.514252	0.16092	0.448901	0.551885	0.895303	0.946121	1.04544	0.900722	0.892197	0.0692407	0.567545	0.296311	-0.277534	-0.309359	0
3993	High	IsMasterProtein	Q9Z0W3	Nuclear pore complex protein Nup160 OS=Mus musculus GN=Nup160 PE=1 SV=2	Nup160	Nup160	0.402628	0.0284719	0.681494	0.164434	0.250164	0.348493	0.568557		0.284291	0.0958456	0.301355	0.507902	0.174029	0.259759	0.178411		0.359069	0.0608028	0.279382	0.365112	0.185446	0.606336		0.417646	0.561693	0.420078	0.533065	0.155749	0.357839	0.513996	0.391768	0.359521	0.166073	0.376053	0.39835	0.458382	0.271426	-0.00962035	0.212881	-0.148801	-0.00868224	-0.093879	0
2659	High	IsMasterProtein	Q8R1M0	Embryonic stem cell-specific 5-hydroxymethylcytosine-binding protein OS=Mus musculus GN=Hmces PE=1 SV=1	8430410A17Rik; Hmces	Hmces	-0.336237	0.0983404	-0.53259	-0.263845	0.0245362	-0.108253	-0.801035		0.842499	0.0958456	0.229328	0.286837	1.35953	1.64791	0.688895		0.819553	0.0381725	1.01712	1.3055	0.594203	0.361384		-0.307009	-0.118727	-0.434403	-0.166503	-0.508403	0.666037	0.219091	0.67717	0.653519	1.11437	0.694028	0.582074	0.727703	0.772308	-0.105294	-0.011588	0.366252	-0.244685	-0.531156	0
2049	High	IsMasterProtein	Q68FE6	Protein FAM65A OS=Mus musculus GN=Fam65a PE=1 SV=2	Fam65a	Fam65a	0.171226	0.0690139	0.174852	0.173079	0.250339	0.0713959	0.186463		0.242246	0.0960061	0.229578	0.139446	0.259408	0.336668	0.246129		0.602973	0.0258716	0.664636	0.741895	0.548172	0.457187		0.0897927	0.232661	0.0482362	0.0370307	0.041243	0.232143	0.390668	0.408168	0.00144197	0.128293	0.521284	0.710173	0.319618	0.534062	-0.078578	0.16221	-0.137648	-0.131313	-0.207561	0.00206944
6724	High	IsMasterProtein	Q9CU65	Zinc finger MYM-type protein 2 OS=Mus musculus GN=Zmym2 PE=1 SV=3	Zmym2	Zmym2	0.633507	0.0202974	0.918985	0.382857	0.583607	0.262521	1.01956		0.489451	0.096362	0.0349854	0.908531	0.504994	0.705744	0.293002		0.743994	0.0518204	0.747535	0.948285	0.0793795	1.20078		0.560048	0.41792	0.824564	0.725087	0.27262	0.436629	0.189034	0.447844	0.714575	0.395063	0.626169	0.235114	1.00648	0.636915	-0.114351	0.155749	-0.192645	-0.109359	-0.311148	0.000807855
4551	High	IsMasterProtein	P68404	Protein kinase C beta type OS=Mus musculus GN=Prkcb PE=1 SV=4	Prkcb	Prkcb	-1.19979	0.0161635	-0.638616	-1.68608	-1.92067	-1.11913	-0.63447		-2.01492	0.0965507	-0.820998	-0.100774	-3.45435	-3.68894	-2.00956		-1.97962	0.0283592	-2.56556	-2.80016	-1.70928	-0.843471		-1.45979	-1.58641	-1.45799	-1.46196	-1.33279	-1.94583	-1.28983	-2.47393	-0.924125	-3.09542	-2.02068	-2.17788	-1.66658	-2.21759	-0.0887971	-0.467932	-0.823677	0.350497	0.585924	0
5033	High	IsMasterProtein	P47962	60S ribosomal protein L5 OS=Mus musculus GN=Rpl5 PE=1 SV=3	Rpl5	Rpl5	0.36267	0.0224356	0.571193	0.252823	0.273861	0.223121	0.492351		0.295418	0.0965507	0.481051	0.428523	0.147981	0.169019	0.250519		0.382282	0.0376048	0.361856	0.382894	0.316139	0.468239		0.221548	0.126973	0.290424	0.368489	0.100305	0.190807	0.385155	0.154454	0.226509	-0.00288828	0.232039	0.219091	0.266637	0.210389	-0.155332	-0.0954196	-0.200913	-0.152003	-0.172994	0
3613	Medium	IsMasterProtein	Q7TPM9	Myotubularin-related protein 10 OS=Mus musculus GN=Mtmr10 PE=1 SV=2	Mtmr10	Mtmr10	0.465428	0.0649735	0.6181			0.176558	0.601626		0.447882	0.0965507	0.35739	0.468195			0.518059		0.33141				0.225713	0.437108		0.300047	0.329985	0.276199	0.293959	NaN	0.442252	0.510962	0.671746	0.144046	NaN	0.244771	0.378512	0.111031	NaN	-0.0846395	0.154454	-0.323733	NaN	NaN	0.0210084
558	High	IsMasterProtein	Q9CTG6	Probable cation-transporting ATPase 13A2 OS=Mus musculus GN=Atp13a2 PE=2 SV=3	Atp13a2	Atp13a2	0.453787	0.0258461	0.344521	0.610053	0.782991	0.159016	0.372355		0.653652	0.0965507	0.0421695	0.470052	1.0563	1.22924	0.470504		0.344027	0.13084	0.496496	0.669434	-0.0963734	0.306553		0.585541	0.331132	0.551885	0.524064	0.935083	0.722162	0.214125	0.643394	0.649845	1.38128	0.46114	0.0758749	0.485427	0.822118	0.207182	0.172488	0.180148	0.324235	0.151859	0.000807855
5426	High	IsMasterProtein	Q8CFE6	Sodium-coupled neutral amino acid transporter 2 OS=Mus musculus GN=Slc38a2 PE=1 SV=1	Slc38a2	Slc38a2	0.570737	0.0222707	0.608714			0.650611	0.452886		0.607989	0.10988	0.648041	0.274959			0.900968		0.891075				0.677316	1.10483		0.883973	1.01436	0.740712	0.896853	NaN	0.946647	1.01221	1.26604	0.561693	NaN	1.21713	1.04194	1.39232	NaN	0.326038	0.364012	0.288063	NaN	NaN	0
3878	Medium	IsMasterProtein	Q99JR6	Nicotinamide/nicotinic acid mononucleotide adenylyltransferase 3 OS=Mus musculus GN=Nmnat3 PE=1 SV=1	Nmnat3	Nmnat3	0.832351	0.0226362	1.09989	0.676774	0.35942		1.19332		0.800926	0.0965928		1.22469	0.74772	0.430366			0.686573	0.0472447	0.698682	0.381328		0.979709		0.452181	NaN	0.672652	0.578214	0.105678	0.440793	NaN	NaN	0.703987	0.177599	0.293338	NaN	0.458382	0.128293	-0.448426	NaN	-0.522841	-0.56918	-0.253257	0.0145431
2369	High	IsMasterProtein	Q6IE28	Protein Gm5416 OS=Mus musculus GN=Gm5416 PE=1 SV=1	Gm5416	Gm5416	-1.77861	0.0139864	-2.93651	-1.01021	-1.98011	-0.96132	-2.00489		-1.78607	0.0966079	0.270854	-2.558	-2.3046	-3.2745	-1.06413		-0.430352	0.37021	-0.0976689	-1.06757	0.695607	-1.25177		-2.24608	-2.699	-1.90509	-2.8365	-1.54372	-2.39159	-1.46594	-2.80591	-2.45799	-2.8365	-0.941868	-1.04097	-1.152	-0.632629	-0.434224	-1.73697	0.100305	-0.535332	0.435095	0
1088	High	IsMasterProtein	P18760	Cofilin-1 OS=Mus musculus GN=Cfl1 PE=1 SV=3	Cfl1	Cfl1	-0.794855	0.0172427	-1.30188	-0.413665	-0.661521	-0.48374	-1.11347		-0.510866	0.0966079	-0.623437	-1.07314	-0.112734	-0.36059	-0.38443		-0.764065	0.0300556	-0.527772	-0.775627	-0.54925	-1.20361		-0.781575	-0.746616	-0.788365	-0.974262	-0.617056	-0.648889	-0.8863	-0.646112	-0.746616	-0.316528	-0.805469	-0.810966	-0.875672	-0.72977	-0.0234677	-0.261881	0.326537	-0.202572	0.0440443	0
517	High	IsMasterProtein	O54984	ATPase Asna1 OS=Mus musculus GN=Asna1 PE=1 SV=2	Asna1	Asna1	0.157968	0.11141	0.287188	0.0375497	0.118807	0.100067	0.246227		0.234222	0.0966079	0.276258	0.287188	0.174794	0.256052	0.176816		0.158542	0.184557	0.0907298	0.171987	0.148332	0.223121		-0.0134048	-0.0484122	-0.103147	-0.0603973	0.158337	0.09757	0.126973	0.0285692	-0.0603973	0.295135	0.0288763	0	-0.125006	0.211635	-0.0840018	-0.148801	-0.347399	0.120352	0.0398403	0
1731	High	IsMasterProtein	Q8CHY3	Dymeclin OS=Mus musculus GN=Dym PE=1 SV=1	Dym	Dym	0.197332	0.263228	0.284143	0.559122	0.276305	-0.309728	0.176815		0.261884	0.0966079	0.256126	0.301501	0.418022	0.135205	0.198568		0.0145257	0.911028	0.1085	-0.174317	0.0804187	0.0435016		-0.00214388	-0.529073	-0.07552	0.0313952	0.564622	0.12241	0.0384362	-0.0203404	0.0482362	0.423309	-0.0781697	-0.137648	-0.209228	0.112367	-0.044616	-0.217591	-0.253257	0.00432161	0.288063	0.00046162
3154	High	IsMasterProtein	Q3V2D0	Lon protease homolog OS=Mus musculus GN=Lonp1 PE=2 SV=1	Lonp1	Lonp1	0.316839	0.0173294	0.274729	0.2868	0.454867	0.326543	0.241254		0.297343	0.096671	0.157769	0.138813	0.3504	0.518467	0.321268		0.419049	0.0477981	0.48755	0.655617	0.302652	0.230376		0.253032	0.308011	0.250962	0.284514	0.168642	0.206019	0.138814	0.303342	0.149259	0.232661	0.298043	0.284514	0.240009	0.369606	-0.10307	-0.018878	0.0100637	-0.117161	-0.286304	0
6340	High	IsMasterProtein	Q9CQB4	Cytochrome b-c1 complex subunit 7 OS=Mus musculus GN=Uqcrb PE=1 SV=1	Uqcrb	Uqcrb	0.416987	0.0207166	0.303036	0.319551	0.631495	0.610053	0.220801		0.362254	0.096671	0.407424	0.0819319	0.187627	0.499571	0.634716		0.343856	0.0666491	0.114106	0.42605	0.542584	0.292684		0.440053	0.56267	0.320773	0.402722	0.474047	0.36815	0.360645	0.587845	0.182692	0.341417	0.385865	0.495695	0.392867	0.269033	0.0130417	-0.0484122	0.10165	0.155749	-0.15682	0
67	High	IsMasterProtein	Q3URN5	Putative uncharacterized protein OS=Mus musculus GN=Aatf PE=2 SV=1	Aatf	Aatf	0.378756	0.0338416	0.190684	0.225905	0.681444	0.548481	0.247267		0.429227	0.096671	0.264178	0.144614	0.447897	0.903435	0.386014		0.596443	0.0463158	0.601824	1.05736	0.42997	0.296617		0.469818	0.84318	0.465713	0.408168	0.16221	0.496342	0.558757	0.680774	0.362891	0.382944	0.592711	0.725087	0.515006	0.538041	-0.0177981	0.295135	0.217851	-0.0634092	-0.520769	0
5943	High	IsMasterProtein	Q3UY41	Putative uncharacterized protein OS=Mus musculus GN=Tle4 PE=2 SV=1	Tle4	Tle4	0.187393	0.147037	0.0256866	0.157113	0.32995	0.437233	-0.0130169		0.444741	0.096671	0.503158	-0.0799235	0.540859	0.713696	0.545917		0.0965712	0.518221	-0.0313642	0.141472	0.36526	-0.0890835		0.00677364	0.137504	-0.140826	-0.103147	0.133564	0.189449	0.202888	0.246104	-0.209228	0.518031	-0.0690336	0.0648829	-0.217591	-0.0543923	-0.161176	-0.300448	-0.128156	-0.0218044	-0.194295	0
2326	High	IsMasterProtein	F6YVP7	Protein Gm10260 OS=Mus musculus GN=Gm10260 PE=3 SV=2		Gm10260	0.220482	0.0527441	0.0371132	0.241769	0.218214	0.336027	0.269287		0.525281	0.096671	0.369847	0.0325259	0.91649	0.892935	0.414605		0.619069	0.0399332	0.895366	0.871812	0.372518	0.336578		0.130239	0.329985	0.271426	0.0398403	-0.120294	0.340694	0.365133	0.408168	0.0356239	0.553852	0.413523	0.367371	0.339137	0.534062	-0.176283	-0.00578235	0.00288251	-0.362158	-0.340075	0
3116	Low	IsMasterProtein	D3YU22	LIM and calponin homology domains-containing protein 1 OS=Mus musculus GN=Limch1 PE=1 SV=1		Limch1	0.571034			0.340833	0.801235				1.18283				0.95263	1.41303			1.29754		1.06733	1.52774				0.266637	NaN	NaN	NaN	0.266637	0.878921	NaN	NaN	NaN	0.878921	0.993493	NaN	NaN	0.993493	-0.303621	NaN	NaN	-0.0740006	-0.533242	0.232241
2944	High	IsMasterProtein	P15066	Transcription factor jun-D OS=Mus musculus GN=Jund PE=1 SV=1	Jund	Jund	0.576463	0.0100304	0.52281	0.693257	0.576029	0.564737	0.525482		0.38744	0.0890551	0.273596	0.159858	0.685556	0.568328	0.249864		0.950636	0.0258716	1.19161	1.07438	0.477275	1.05928		0.769385	1.09694	0.655352	0.652601	0.672652	0.635684	0.80653	0.78157	0.289244	0.665393	1.1232	1.00935	1.18903	1.17121	0.184951	0.533065	0.130931	-0.0218044	0.0976108	0.00138321
2359	Low	IsMasterProtein	E9Q9P5	Protein Gm3127 OS=Mus musculus GN=Gm3127 PE=4 SV=1	Gm3127	Gm3127	0.576502			0.628767	0.524236				0.915053				0.967318	0.862787			0.927792		0.980057	0.875526				0.463622	NaN	NaN	NaN	0.463622	0.8024	NaN	NaN	NaN	0.8024	0.814755	NaN	NaN	0.814755	-0.113393	NaN	NaN	-0.164884	-0.0619024	0.219314
3222	High	IsMasterProtein	Q3U6Q5	Tyrosine-protein kinase OS=Mus musculus GN=Lyn PE=2 SV=1	Lyn	Lyn	-0.670536	0.0144281	-1.10042	-0.421441	-0.546226	-0.457494	-0.827097		-0.353593	0.0966963	-0.313842	-0.679311	-0.284404	-0.40919	-0.0812184		-0.728319	0.029537	-0.8144	-0.939186	-0.308592	-0.851096		-0.955472	-1.11716	-0.943416	-1.21759	-0.54372	-0.728736	-0.974262	-0.739372	-0.795859	-0.405451	-0.956502	-0.968605	-0.965784	-0.935117	-0.222823	-0.659723	-0.115597	-0.120294	0.00432161	0
233	Low	IsMasterProtein	M0QWP1	Agrin OS=Mus musculus GN=Agrn PE=1 SV=1	Agrn	Agrn	0.57792		0.807722	0.262231	0.409244		0.832484		0.465943			0.89743	0.176692	0.323706			0.955879		0.54588	0.692894		1.62886		0.458449	NaN	0.560715	0.536053	0.27858	0.409282	NaN	NaN	0.625738	0.192825	0.95997	NaN	1.35727	0.56267	-0.127694	NaN	-0.270556	0.0172093	-0.129734	0.186392
3526	High	IsMasterProtein	Q9CQ06	39S ribosomal protein L24, mitochondrial OS=Mus musculus GN=Mrpl24 PE=1 SV=1	Mrpl24	Mrpl24	0.53151	0.0325488	0.302394	0.745707	0.997625	0.438079	0.173745		0.547359	0.0966963	0.222142	0.0924247	0.79707	1.04899	0.576171		0.608076	0.0565219	0.802793	1.05471	0.408009	0.166792		0.37215	0.510962	0.235114	0.364012	0.378512	0.381972	0.295135	0.649845	0.153157	0.42975	0.381389	0.480265	0.227741	0.436162	-0.213279	0.0717627	0.0621217	-0.367732	-0.619271	0.00046162
4663	High	IsMasterProtein	Q91YR9	Prostaglandin reductase 1 OS=Mus musculus GN=Ptgr1 PE=1 SV=2	Ptgr1	Ptgr1	0.615655	0.0454526	0.979115	0.0846972	0.174679	0.758111	1.08167		0.573334	0.0966963	1.19868	0.783778	0.320048	0.410029	0.154132		-0.685265	0.0606428	-1.12175	-1.03177	-0.485814	-0.10172		0.487885	0.446786	0.664483	0.561693	0.27858	0.402141	0.886745	-0.158429	0.366252	0.513996	-0.749582	-0.798366	-0.520769	-0.929611	-0.108205	-0.312939	-0.416962	0.194087	0.102994	0
4174	High	IsMasterProtein	Q6NS46	Protein RRP5 homolog OS=Mus musculus GN=Pdcd11 PE=1 SV=2	Pdcd11	Pdcd11	0.520231	0.0306412	0.27684	0.688448	0.917799	0.585617	0.13245		0.539924	0.0968863	0.535037	-0.120231	0.653969	0.88332	0.747526		0.618729	0.0533258	0.775081	1.00443	0.60897	0.0864317		0.55158	0.572405	0.484396	0.629473	0.520045	0.49374	0.522056	0.733788	0.232661	0.486457	0.547575	0.595504	0.439357	0.607863	-0.0566407	-0.0144996	0.353888	-0.168123	-0.397828	0
369	High	IsMasterProtein	O35639	Annexin A3 OS=Mus musculus GN=Anxa3 PE=1 SV=4	Anxa3	Anxa3	-0.532856	0.0178894	-0.307992	-0.622651	-0.903785	-0.51508	-0.314773		-0.684499	0.0972659	-0.288586	-0.048627	-1.02226	-1.30339	-0.759629		-0.676918	0.0442245	-0.817856	-1.09899	-0.595058	-0.195771		-0.605633	-0.717857	-0.612637	-0.606035	-0.486004	-0.672187	-0.492079	-0.962969	-0.347399	-0.8863	-0.656783	-0.795859	-0.494109	-0.680382	0.0135447	-0.202572	-0.298673	0.137504	0.41792	0
4741	High	IsMasterProtein	P35285	Ras-related protein Rab-22A OS=Mus musculus GN=Rab22a PE=1 SV=2	Rab22a	Rab22a	-0.478937	0.0398044	-0.340603	-0.688833	-0.944468	-0.185088	-0.235691		-0.525046	0.0972659	-0.357842	-0.223478	-0.794015	-1.04965	-0.200242		-0.770315	0.0344564	-0.933946	-1.18958	-0.544431	-0.413302		-0.544554	-0.560643	-0.461959	-0.567041	-0.588574	-0.613646	-0.734563	-0.575615	-0.450084	-0.694321	-0.798224	-0.92139	-0.639355	-0.833927	-0.0364699	-0.375197	-0.226004	0.100305	0.355016	0
5102	High	IsMasterProtein	Q6NTA4	Ras-related GTP-binding protein B OS=Mus musculus GN=Rragb PE=2 SV=1	Rragb	Rragb	-0.258813	0.028399	-0.182203	-0.201446	-0.236122	-0.386072	-0.28822		-0.257986	0.0972659	-0.318224	-0.244874	-0.144918	-0.179594	-0.402319		-0.499495	0.0280441	-0.555804	-0.59048	-0.474343	-0.377354		-0.21437	-0.520769	-0.343732	-0.237864	0.244887	-0.246558	-0.452057	-0.535332	-0.298673	0.299831	-0.383868	-0.608232	-0.432455	-0.110916	0.184022	-0.134477	-0.0543923	0.445727	0.479231	0
310	Medium	IsMasterProtein	A2AKV6	Alpha-ketoglutarate-dependent dioxygenase alkB homolog 3 OS=Mus musculus GN=Alkbh3 PE=1 SV=1	Alkbh3	Alkbh3	0.249694	0.13072	0.589191	-0.00740985	0.205651	0.0030926	0.457946		0.262481	0.0972659	0.271523	0.230922	0.229134	0.442195	0.138629		0.327846	0.0595968	0.189501	0.402561	0.23779	0.481533		0.218732	0.0799754	0.319618	0.451013	0.0243197	0.228816	0.347099	0.214125	0.0922074	0.261832	0.293441	0.313826	0.343692	0.222805	-0.0521204	0.0758749	-0.137648	0.0328061	-0.179515	0.0162913
1845	High	IsMasterProtein	Q3U0M8	Putative uncharacterized protein OS=Mus musculus GN=Elac2 PE=2 SV=1	Elac2	Elac2	0.400584	0.020904	0.531823	0.437539	0.567041	0.120294	0.346221		0.284291	0.0972659	0.227312	0.1593	0.363539	0.49304	0.178264		0.482407	0.0428882	0.605173	0.734674	0.276043	0.313739		0.329527	0.237564	0.347099	0.533065	0.200379	0.232542	0.345964	0.296311	0.16092	0.126973	0.358388	0.393965	0.313826	0.367371	-0.120392	0.119024	0.00144197	-0.236164	-0.365871	0
344	High	IsMasterProtein	Q99NH0	Ankyrin repeat domain-containing protein 17 OS=Mus musculus GN=Ankrd17 PE=1 SV=2	Ankrd17	Ankrd17	0.375307	0.01617	0.496791	0.326025	0.428738	0.440216	0.184764		0.322498	0.0972659	0.272318	0.0566489	0.443808	0.546521	0.293196		0.497632	0.0357853	0.592918	0.695631	0.379033	0.322947		0.211232	0.510962	-0.112475	0.199123	0.24732	0.207607	0.342555	0.364012	-0.24127	0.365133	0.329897	0.449957	0.0257376	0.513996	-0.121212	0.0717627	-0.296899	-0.0785637	-0.181149	0
1531	High	IsMasterProtein	Q8BND4	Protein DDX26B OS=Mus musculus GN=Ddx26b PE=2 SV=1	Ddx26b	Ddx26b	0.40809	0.052182		0.422153	0.550768	0.251348			0.493816	0.0972659	0.315247		0.663059	0.791673	0.205287		0.623303	0.0472447	0.699754	0.828368	0.341789			0.580131	0.671746	NaN	NaN	0.488515	0.69748	0.736388	0.625738	NaN	0.730314	0.764685	0.762987	NaN	0.766383	0.142197	0.422233	NaN	0.0662614	-0.0619024	0.00021917
4274	High	IsMasterProtein	P83870	PHD finger-like domain-containing protein 5A OS=Mus musculus GN=Phf5a PE=1 SV=1	Phf5a	Phf5a	-0.637959	0.0230765	-0.969626	-0.398731	-0.606422	-0.198675	-1.01634		-0.48477	0.0974986	-0.271484	-1.04959	-0.350464	-0.558155	-0.19415		-0.776044	0.0406127	-0.823736	-1.03143	-0.167295	-1.08172		-0.568354	-0.21424	-0.682696	-0.637109	-0.739372	-0.476344	-0.286304	-0.209228	-0.717857	-0.691989	-0.698903	-0.182786	-0.749038	-1.16488	-0.0390843	-0.0144996	0.331132	-0.340075	-0.132894	0
2911	High	IsMasterProtein	Q3U1U4	Integrin alpha-M OS=Mus musculus GN=Itgam PE=1 SV=1	Itgam	Itgam	-1.15475	0.00643185	-1.16878	-1.26612	-1.35585	-0.891926	-1.09105		-0.893032	0.0975374	-0.357172	-0.16878	-1.57823	-1.66796	-0.693022		-0.978449	0.0383775	-1.37697	-1.4667	-0.358905	-0.711223		-1.4766	-1.82113	-1.52284	-1.59946	-0.962969	-1.19543	-1.2863	-1.62149	-0.60165	-1.2723	-1.16981	-1.28983	-1.14561	-1.074	-0.166464	-0.929611	-0.432455	0.303342	0.392867	0
1561	High	IsMasterProtein	Q8CFK6	DENN domain-containing protein 1C OS=Mus musculus GN=Dennd1c PE=1 SV=1	Dennd1c	Dennd1c	-0.400813	0.0409781	-0.185657	-0.711255	-0.647615	-0.135352	-0.324188		-0.307612	0.0975374	-0.59732	-0.193014	-0.317445	-0.253805	-0.176477		-0.623911	0.0257149	-0.730992	-0.667351	-0.676227	-0.421072		-0.689938	-1.3474	-0.416962	-0.277534	-0.717857	-0.952791	-1.81097	-1.38836	-0.286304	-0.325539	-1.04695	-1.88897	-0.512514	-0.739372	-0.345738	-1.2109	-0.0923402	-0.00723157	-0.0724828	0.000987045
1252	High	IsMasterProtein	O55029	Coatomer subunit beta' OS=Mus musculus GN=Copb2 PE=1 SV=2	Copb2	Copb2	0.243555	0.0487537	0.374298	0.175556	0.274452	0.052522	0.340947		0.237665	0.0975374	0.245351	0.326025	0.179518	0.278413	0.159016		0.144905	0.236987	0.0642602	0.163156	0.0874628	0.264743		0.200228	0.120352	0.214125	0.246104	0.22033	0.240887	0.312665	0.227741	0.197865	0.225275	0.133878	0.155749	0.136191	0.109695	-0.0169924	0.0676387	-0.128156	0.045443	-0.0528949	0
5172	High	IsMasterProtein	Q9JJL8	Serine--tRNA ligase, mitochondrial OS=Mus musculus GN=Sars2 PE=1 SV=2	Sars2	Sars2	0.480853	0.0144281	0.673563	0.230927	0.407204	0.464893	0.627678		0.274657	0.0975374	0.326392	0.453051	0.122198	0.298475	0.173169		0.4425	0.0518204	0.188414	0.36469	0.472348	0.744549		0.36966	0.461529	0.441483	0.487486	0.0881416	0.184217	0.321928	0.168642	0.266637	-0.0203404	0.357334	0.467801	0.558757	0.045443	-0.163196	-0.00433459	-0.187707	-0.142417	-0.318326	0.00046162
5776	High	IsMasterProtein	Q8K0Z7	Translational activator of cytochrome c oxidase 1 OS=Mus musculus GN=Taco1 PE=1 SV=1	Taco1	Taco1	0.39247	0.0248521	0.610119	0.163445	0.235327	0.409681	0.543777		0.277348	0.0975374	0.422012	0.418364	0.131115	0.202997	0.212252		0.342961	0.0643509	0.166107	0.237989	0.409681	0.558067		0.515614	0.953079	0.37629	0.441483	0.291604	0.557175	0.964214	0.755315	0.249749	0.259423	0.545535	0.953079	0.389567	0.293959	0.139344	0.54201	-0.168123	0.128293	0.0551957	0
4321	High	IsMasterProtein	Q80XI4	Phosphatidylinositol 5-phosphate 4-kinase type-2 beta OS=Mus musculus GN=Pip4k2b PE=1 SV=1	Pip4k2b	Pip4k2b	0.202403	0.0728016	0.140383	0.209818	0.211504	0.395862	0.0544478		0.278697	0.0975374	0.14935	0.161799	0.422183	0.423869	0.236286		0.517173	0.0284072	0.621573	0.623259	0.439264	0.384596		0.214138	0.499782	0.0129262	0.0989585	0.244887	0.291986	0.252173	0.339137	0.120352	0.45628	0.514295	0.54201	0.343692	0.657183	0.0326131	0.102994	-0.0409718	0.0356239	0.0328061	0
1100	High	IsMasterProtein	Q91VN4	MICOS complex subunit Mic25 OS=Mus musculus GN=Chchd6 PE=1 SV=2	Chchd6	Chchd6	0.68065	0.0110315	0.420696	0.953885	0.757382	0.487297	0.78399		0.299844	0.0975374	0.159516	0.193953	0.557011	0.360509	0.228229		0.49554	0.0352937	0.672993	0.476491	0.268211	0.564465		1.14141	0.613532	1.59072	1.22651	1.13488	0.59439	0.285698	0.353888	1.00072	0.737254	0.872761	0.393965	1.37072	0.853597	0.372279	0.126973	0.805705	0.180148	0.37629	0
6603	High	IsMasterProtein	A6H6B9	Zinc finger and BTB domain containing 17 OS=Mus musculus GN=Zbtb17 PE=2 SV=1	Zbtb17	Zbtb17	0.313979	0.020025	0.23085	0.357436	0.459587	0.307678	0.214346		0.320613	0.0975374	0.0245223	0.288485	0.342459	0.444611	0.502985		0.29008	0.0699051	0.332388	0.434539	0.226861	0.166533		0.322268	0.285698	0.219091	0.23634	0.547943	0.328161	0.00432161	0.481299	0.293959	0.533065	0.300648	0.205393	0.172488	0.524064	0.0655988	-0.0218044	0.00575927	0.190299	0.0881416	0.00046162
4929	High	IsMasterProtein	Q8BG51	Mitochondrial Rho GTPase 1 OS=Mus musculus GN=Rhot1 PE=1 SV=1	Rhot1	Rhot1	0.227283	0.139499	0.00410829	0.316425	0.345802	0.527433	-0.0573517		0.326382	0.0975374	0.434912	-0.00549599	0.347231	0.376608	0.478654		0.191635	0.212365	0.201704	0.231081	0.393963	-0.0602085		0.325214	0.434028	0.293959	0.355016	0.217851	0.330563	0.341417	0.386259	0.344828	0.249749	0.231867	0.301002	0.291604	0.102994	0.00787379	-0.0923402	0.350497	-0.0985055	-0.128156	0
6661	High	IsMasterProtein	Q99LI5	Zinc finger protein 281 OS=Mus musculus GN=Znf281 PE=1 SV=1	Zfp281	Zfp281	0.191772	0.0735674	0.248095	0.293921	0.235676	0.171644	0.00952277		0.329272	0.0975374	0.145454	0.235977	0.333052	0.274807	0.65707		0.437325	0.0491501	0.633952	0.575707	0.38287	0.156772		-0.0489988	0.117695	-0.174621	0.0635029	-0.202572	0.145781	0.0908534	0.603122	0.0524159	-0.163268	0.146712	0.328836	-0.0262051	0.137504	-0.292907	-0.0543923	-0.182786	-0.496142	-0.438307	0.00046162
5026	High	IsMasterProtein	A0A140T8K6	Protein Rpl36-ps3 OS=Mus musculus GN=Rpl36-ps3 PE=4 SV=1		Rpl36-ps3	0.267899	0.111715	0.384594	0.159829	0.679153	0.00171443	0.114207		0.335401	0.0975374	0.336606	0.20149	0.144893	0.664217	0.329798		0.462406	0.0637296	0.309805	0.829128	0.564809	0.145883		-0.0626207	-0.179515	-0.171368	0.0989585	0.00144197	0.0504847	0.154454	0.146655	-0.0846703	-0.0144996	0.130893	0.382944	-0.140826	0.15056	-0.326838	-0.182786	-0.288065	-0.158429	-0.678072	0.000807855
3591	High	IsMasterProtein	E9PUB7	Protein misato homolog 1 OS=Mus musculus GN=Msto1 PE=1 SV=1	Msto1	Msto1	0.479809	0.0334713	0.592955	0.213658	0.955146	0.337511	0.299775		0.422875	0.0975374	0.294246	0.605427	0.00540842	0.746897	0.462396		0.386809	0.120948	0.188915	0.930403	0.186512	0.241404		0.818019	0.691534	0.813114	1.10568	0.66175	0.759835	0.648926	0.817214	1.11902	0.454176	0.644771	0.54201	0.75446	0.637842	0.255622	0.355016	0.512985	0.447844	-0.293359	0
1036	High	IsMasterProtein	P53566	CCAAT/enhancer-binding protein alpha OS=Mus musculus GN=Cebpa PE=1 SV=2	Cebpa	Cebpa	0.544194	0.0368744	0.31401	0.769027	1.08153	0.333143	0.22326		0.49586	0.0975374	0.254431	0.0797599	0.671754	0.984257	0.489098		0.276538	0.147489	0.315791	0.628294	0.108408	0.0536601		0.614658	0.738984	0.526069	0.617298	0.57628	0.603734	0.659011	0.893751	0.382944	0.479231	0.331423	0.513996	0.35727	0.123004	0.00321577	0.405992	0.302173	-0.190997	-0.504305	0
5146	High	IsMasterProtein	P07091	Protein S100-A4 OS=Mus musculus GN=S100a4 PE=1 SV=1	S100a4	S100a4	0.579684	0.117578	-0.360917	0.766075	0.668379	1.46121	0.363673		1.41545	0.0945074	0.49981	0.23744	2.5618	2.46411	1.31407		2.25304	0.0255835	2.91727	2.81957	2.24827	1.02704		0.643824	1.23205	1.10702	0.381837	-0.145605	0.996932	0.27023	1.08542	0.980391	1.65168	1.93189	2.01899	1.77019	2.00648	-0.301637	-0.227692	0.742437	-0.907793	-0.813499	0
2870	High	IsMasterProtein	Q8K2V6	Importin-11 OS=Mus musculus GN=Ipo11 PE=1 SV=1	Ipo11	Ipo11	0.5823	0.0130801	0.552705	0.758588	0.83622	0.32389	0.440097		0.592491	0.102933	0.169561	0.260323	1.04809	1.12573	0.358748		0.894926	0.0291803	1.17264	1.25027	0.511134	0.645661		0.604546	0.801573	0.552869	0.665393	0.39835	0.635979	0.647084	0.835924	0.372952	0.687956	0.853419	0.988412	0.75873	0.813114	-0.0522716	0.477159	0.112367	-0.360305	-0.438307	0
5338	High	IsMasterProtein	Q9CZN7	Serine hydroxymethyltransferase OS=Mus musculus GN=Shmt2 PE=1 SV=1	Shmt2	Shmt2	0.58423	0.0882989	0.170724	1.00123	1.40078	0.287855	0.0605612		0.552044	0.20775	0.135401	-0.259299	1.04119	1.44074	0.402188		1.08918	0.0569474	1.54509	1.94465	0.545923	0.321065		0.563758	0.675364	0.518031	0.627607	0.434028	0.49581	0.52306	0.788268	0.197865	0.474047	0.896163	0.932817	0.778209	0.977463	-0.172309	0.386259	0.457332	-0.567041	-0.965784	0
4716	High	IsMasterProtein	Q91WP9	Alpha-1,4 glucan phosphorylase OS=Mus musculus GN=Pygl PE=2 SV=1	Pygl	Pygl	-0.886995	0.0134304	-0.659029	-1.16074	-1.41239	-0.529955	-0.672853		-1.29056	0.0980915	-0.39792	-0.184311	-2.19278	-2.44443	-1.23335		-1.57314	0.0279394	-2.0219	-2.27355	-1.12221	-0.874884		-1.20757	-1.45799	-1.24811	-1.23786	-0.8863	-1.54189	-1.32554	-2.16488	-0.761213	-1.91594	-1.75118	-2.05289	-1.45403	-1.74662	-0.176038	-0.929611	-0.575615	0.275007	0.526069	0
1226	High	IsMasterProtein	G3UWH9	Conserved oligomeric Golgi complex subunit 4 (Fragment) OS=Mus musculus GN=Cog4 PE=1 SV=1		Cog4	0.495634	0.013147	0.698344	0.280552	0.498671	0.383591	0.617009		0.266301	0.0980915	0.213364	0.417466	0.154569	0.372687	0.173421		0.35444	0.0627502	0.201305	0.419424	0.213364	0.583666		0.530883	0.705757	0.487486	0.568519	0.361768	0.388237	0.535058	0.494672	0.286881	0.23634	0.424188	0.535058	0.454176	0.283329	0.0336304	0.321928	-0.129734	0.0799754	-0.137648	0
2264	High	IsMasterProtein	Q69ZN0	MKIAA1258 protein (Fragment) OS=Mus musculus GN=Gda PE=2 SV=1	Gda	Gda	-0.760128	0.0164276	-0.314636	-1.01057	-1.07333	-0.983355	-0.418756		-1.13538	0.0983293	-0.65715	0.196296	-1.84322	-1.90597	-1.46684		-1.38558	0.0250882	-1.65962	-1.72237	-1.50546	-0.654865		-0.971464	-1.2969	-0.962969	-0.859876	-0.766112	-1.17455	-0.968605	-1.78091	-0.349235	-1.59946	-1.47751	-1.81604	-1.1976	-1.41889	-0.0766847	-0.311148	-0.54372	0.24245	0.305679	0
3659	High	IsMasterProtein	Q60605	Myosin light polypeptide 6 OS=Mus musculus GN=Myl6 PE=1 SV=3	Myl6	Myl6	-0.562519	0.0134198	-0.665707	-0.66117	-0.785004	-0.258229	-0.442487		-0.354597	0.0986921	-0.171164	-0.318888	-0.520572	-0.644406	-0.117957		-0.387623	0.0863774	-0.565932	-0.689766	-0.077059	-0.217733		-0.580433	-0.628162	-0.492079	-0.715486	-0.486004	-0.436268	-0.54372	-0.488026	-0.369595	-0.343732	-0.36848	-0.448115	-0.26708	-0.390245	0.0139901	-0.37146	-0.0499049	0.176323	0.301002	0
1603	High	IsMasterProtein	Q80X98	DEAH (Asp-Glu-Ala-His) box polypeptide 38 OS=Mus musculus GN=Dhx38 PE=1 SV=1	Dhx38	Dhx38	0.17183	0.0875275	0.275996	0.0543338	0.106004	0.152321	0.270494		0.231916	0.0986921	0.194632	0.304538	0.159979	0.211649	0.288783		0.287278	0.0567561	0.250677	0.302347	0.246504	0.349584		0.186984	0.225275	0.291604	0.297485	-0.0664274	0.248644	0.267835	0.361768	0.326537	0.0384362	0.273318	0.319618	0.370722	0.129613	-0.0504162	0.0731347	0.0200577	-0.121863	-0.172994	0
1737	High	IsMasterProtein	P63168	Dynein light chain 1, cytoplasmic OS=Mus musculus GN=Dynll1 PE=1 SV=1	Dynll1	Dynll1	0.0627797	0.65231	-0.0855061	-0.0931094	-0.10682	0.138052	0.461282		0.251093	0.0986921	0.148982	0.40679	0.215937	0.202227	0.281528		-0.0581396	0.829901	-0.455679	-0.46939	0.25648	0.436031		1.09064	0.745022	1.41251	0.864731	1.34028	1.16264	0.756169	0.888305	1.35671	1.64939	1.07638	0.863938	1.38626	0.978928	1.10972	0.606916	0.950095	1.43403	1.44784	0
1517	High	IsMasterProtein	O54734	Dolichyl-diphosphooligosaccharide--protein glycosyltransferase 48 kDa subunit OS=Mus musculus GN=Ddost PE=1 SV=2	Ddost	Ddost	0.27849	0.0336008	0.233343	0.235549	0.506702	0.212437	0.204419		0.258938	0.0986921	0.193237	0.218265	0.13908	0.410232	0.333875		0.131448	0.303437	-0.0292054	0.241947	0.0961644	0.216886		0.266609	0.313826	0.187768	0.21661	0.348232	0.295412	0.293959	0.435095	0.201634	0.250962	0.160316	0.197865	0.200379	0.0827026	0.00917085	0.10165	-0.0159576	0.111031	-0.16004	0
3722	High	IsMasterProtein	E9Q411	Protein Nbas OS=Mus musculus GN=Nbas PE=1 SV=1	Nbas	Nbas	0.237054	0.0507585	0.364411	0.0229325	0.282979	0.23816	0.276788		0.264957	0.0986921	0.313864	0.297175	0.0507667	0.310813	0.352168		0.0275831	0.855566	-0.239032	0.0210144	0.236795	0.0915539		0.259944	0.538041	0.136191	0.222805	0.14274	0.398511	0.614474	0.652601	0.157044	0.169925	0.122283	0.537048	-0.0499049	-0.120294	0.0345938	0.301002	-0.140826	0.119024	-0.140826	0
4003	High	IsMasterProtein	Q8R480	Nuclear pore complex protein Nup85 OS=Mus musculus GN=Nup85 PE=1 SV=1	Nup85	Nup85	0.3058	0.0182516	0.25471	0.298341	0.4168	0.344111	0.215037		0.28813	0.0986921	0.390761	0.0323177	0.287733	0.406192	0.323647		0.36281	0.0491501	0.400341	0.5188	0.341399	0.190698		0.269078	0.269033	0.279768	0.319618	0.207893	0.21441	0.316146	0.248535	0.0976108	0.195348	0.277605	0.267835	0.255803	0.309176	-0.0780513	-0.07552	0.0648829	-0.0923402	-0.209228	0
1427	High	IsMasterProtein	Q8BKE6	Cytochrome P450 20A1 OS=Mus musculus GN=Cyp20a1 PE=1 SV=1	Cyp20a1	Cyp20a1	0.257893	0.0657699	0.136831	0.260345	0.162207	0.57586	0.154221		0.293004	0.0986921	0.394908	0.0234828	0.418258	0.32012	0.308253		0.0893449	0.452727	0.114609	0.016471	0.224821	0.00147893		0.385942	0.787432	0.269033	0.250962	0.23634	0.414684	0.606916	0.519039	0.138814	0.393965	0.214815	0.437228	0.116365	0.0908534	0.0941093	0.211635	0.115033	-0.0247367	0.0745054	0
6166	High	IsMasterProtein	Q5SWD9	Pre-rRNA-processing protein TSR1 homolog OS=Mus musculus GN=Tsr1 PE=1 SV=1	Tsr1	Tsr1	0.413396	0.0114227	0.396869	0.303823	0.495992	0.387993	0.482304		0.293949	0.0986921	0.26578	0.065663	0.314579	0.506748	0.316973		0.599187	0.0468148	0.786741	0.97891	0.319618	0.311477		0.520321	0.617298	0.504875	0.420078	0.539035	0.419931	0.495695	0.546956	0.0881416	0.54893	0.634611	0.54893	0.333424	1.02148	0.132408	0.228973	0.0229004	0.235114	0.0426443	0
6321	High	IsMasterProtein	Q8VDF2	E3 ubiquitin-protein ligase UHRF1 OS=Mus musculus GN=Uhrf1 PE=1 SV=2	Uhrf1	Uhrf1	0.108595	0.241212	0.131706	0.111269	0.228354	0.139915	-0.0682693		0.298172	0.0986921	0.395433	0.145472	0.153769	0.270854	0.525331		0.500101	0.0300719	0.519225	0.636309	0.529016	0.315854		0.0853356	0.0524159	0.0786098	0.279768	-0.0694519	0.25322	0.308011	0.438293	0.292782	-0.0262051	0.414367	0.441483	0.463622	0.337996	-0.104399	-0.086201	0.146655	-0.181149	-0.296899	0
3191	High	IsMasterProtein	Q3UM18	Large subunit GTPase 1 homolog OS=Mus musculus GN=Lsg1 PE=1 SV=2	Lsg1	Lsg1	0.180172	0.0669687	0.149352	0.193473	0.30179	0.0929127	0.163332		0.309621	0.0986921	0.149326	0.110916	0.419585	0.527903	0.340374		0.389971	0.0442245	0.451429	0.559746	0.284636	0.264073		0.177385	0.27023	0.206643	0.192825	0.0398403	0.315563	0.326537	0.517024	0.154454	0.264236	0.355633	0.462576	0.308011	0.296311	-0.0496143	0.176323	0.0440443	-0.155213	-0.263612	0
6388	High	IsMasterProtein	Q5SSI6	U3 small nucleolar RNA-associated protein 18 homolog OS=Mus musculus GN=Utp18 PE=1 SV=1	Utp18	Utp18	0.38689	0.0217065	0.618869	0.258068	0.506306	0.204031	0.347175		0.343407	0.0986921	0.109278	0.213643	0.417514	0.665752	0.310849		0.496261	0.0411204	0.522484	0.770721	0.233834	0.458004		0.432485	0.337996	0.476122	0.748461	0.167358	0.339641	0.243669	0.444667	0.343692	0.326537	0.462741	0.368489	0.587845	0.43189	-0.0411406	0.134878	0.129613	-0.0908029	-0.33825	0
1602	High	IsMasterProtein	Q6NZL1	DEAH (Asp-Glu-Ala-His) box polypeptide 37 OS=Mus musculus GN=Dhx37 PE=1 SV=1	Dhx37	Dhx37	0.469347	0.0141408	0.665951	0.301625	0.480875	0.300754	0.59753		0.346024	0.0986921	-0.00798394	0.360043	0.407582	0.586832	0.383647		0.465969	0.0401124	0.438397	0.617647	0.212806	0.595025		0.480734	0.400538	0.62854	0.695994	0.197865	0.317607	0.0908534	0.484396	0.390668	0.304511	0.424705	0.312665	0.625738	0.335712	-0.0642488	0.0989585	0.0299829	-0.103147	-0.28279	0
1534	High	IsMasterProtein	Q6NZQ2	Probable ATP-dependent RNA helicase DDX31 OS=Mus musculus GN=Ddx31 PE=2 SV=2	Ddx31	Ddx31	0.381635	0.0342605	0.136017	0.484417	0.493274	0.640979	0.153488		0.346711	0.0986921	0.449178	-0.0285097	0.480626	0.489482	0.342781		0.372227	0.0633618	0.541341	0.550197	0.255954	0.141415		0.321194	0.289244	0.333424	0.316146	0.345964	0.145888	0.0989585	-0.00868224	0.151859	0.341417	0.209359	-0.0954196	0.320773	0.402722	-0.113944	-0.351074	0.180148	-0.137648	-0.147202	0
1972	High	IsMasterProtein	Q571G2	MKIAA4013 protein (Fragment) OS=Mus musculus GN=Exosc8 PE=2 SV=1	Exosc8	Exosc8	0.527829	0.0166041	0.841589	0.263834	0.453284	0.401339	0.679099		0.353464	0.0986921	0.428607	0.650581	0.217815	0.407265	0.0630522		0.483693	0.0377003	0.448631	0.638081	0.239991	0.608068		0.495064	0.43082	0.594549	0.757023	0.197865	0.317087	0.457332	0.0935602	0.565597	0.151859	0.392048	0.269033	0.52306	0.38405	-0.0936457	0.0299829	-0.0846703	-0.0649175	-0.254978	0
5179	High	IsMasterProtein	Q6ZPE2	Myotubularin-related protein 5 OS=Mus musculus GN=Sbf1 PE=1 SV=2	Sbf1	Sbf1	0.287664	0.33983		-0.0699343	0.103978	0.828947			0.361348	0.0986921	0.538814		0.163336	0.337249	0.405992		0.649535	0.0367521	0.643917	0.81783	0.486857			0.32007	0.365133	NaN	NaN	0.275007	0.174511	0.0745054	-0.0588937	NaN	0.507921	0.505656	0.0229004	NaN	0.988412	0.0169839	-0.463947	NaN	0.343692	0.171207	0.00021917
4820	High	IsMasterProtein	E9PYG6	Protein Rasa1 OS=Mus musculus GN=Rasa1 PE=1 SV=1	Rasa1	Rasa1	0.483243	0.0243568	0.738247	0.320187	0.387881	0.19872	0.771181		0.440722	0.0986921	0.324361	0.799701	0.51666	0.584354	-0.0214645		0.599293	0.0303736	0.663423	0.731117	0.282434	0.720197		0.527907	0.656268	0.598365	0.566572	0.290424	0.583192	0.782409	0.437228	0.626673	0.486457	0.640928	0.740712	0.547943	0.634129	0.0399638	0.457332	-0.171368	-0.0291463	-0.0969617	0.00206944
599	Medium	IsMasterProtein	A2AG68	Copper-transporting ATPase 1 OS=Mus musculus GN=Atp7a PE=1 SV=1	Atp7a	Atp7a	0.612012	0.0601853		0.97585	0.591308	0.268879			0.491309	0.0986921	0.753815		0.483784	0.0992421	0.628396		0.432422	0.365616	0.16117	-0.223371	1.35947			0.87774	1.0165	NaN	NaN	0.738984	1.04129	1.5008	1.37573	NaN	0.24732	1.01575	2.10702	NaN	-0.07552	0.219078	0.746743	NaN	-0.236164	0.146655	0.0124273
5870	High	IsMasterProtein	P70371	Telomeric repeat-binding factor 1 OS=Mus musculus GN=Terf1 PE=1 SV=1	Terf1	Terf1	0.394202	0.0609621	0.402782	0.408919	0.81526	-0.0764004	0.420451		0.525571	0.0986921	0.0166089	0.540907	0.658091	1.06443	0.347815		0.554252	0.0679862	0.605173	1.01151	0.0359943	0.564326		0.299332	-0.158429	0.534062	0.516015	0.305679	0.351841	-0.0664274	0.265437	0.653519	0.554834	0.377997	-0.046921	0.678072	0.50284	-0.145199	-0.0816138	0.112367	-0.103147	-0.508403	0
5754	High	IsMasterProtein	P48025	Tyrosine-protein kinase SYK OS=Mus musculus GN=Syk PE=1 SV=2	Syk	Syk	-0.360951	0.0203731	-0.257621	-0.437101	-0.524421	-0.417549	-0.168062		-0.394788	0.0990081	-0.195875	-0.070864	-0.611975	-0.699295	-0.395929		-0.565718	0.0309178	-0.686367	-0.773687	-0.40753	-0.395287		-0.474412	-0.531156	-0.432455	-0.522841	-0.411195	-0.435121	-0.309359	-0.510457	-0.336428	-0.584241	-0.613405	-0.520769	-0.659723	-0.659723	-0.0599854	-0.114035	-0.265345	0.0257376	0.1137	0
687	High	IsMasterProtein	Q9CWI3	BRCA2 and CDKN1A-interacting protein OS=Mus musculus GN=Bccip PE=1 SV=1	Bccip	Bccip	0.331824	0.0378406	0.480747	0.234465	0.520531	0.0465426	0.376833		0.347304	0.0990081	0.120472	0.412764	0.378261	0.664326	0.160698		0.527789	0.0383775	0.509014	0.795079	0.237935	0.569129		0.341522	0.500802	0.309176	0.414677	0.141433	0.45506	0.574344	0.615416	0.345964	0.284514	0.536669	0.692427	0.501821	0.415759	-0.0212688	0.454176	-0.0664274	-0.093879	-0.378944	0
2153	High	IsMasterProtein	Q8BX90	Fibronectin type-III domain-containing protein 3A OS=Mus musculus GN=Fndc3a PE=1 SV=3	Fndc3a	Fndc3a	0.571548	0.019051	0.433331	0.679139	0.807622		0.366099		0.58736	0.0990555		0.301024	0.666286	0.794769			-0.15736	0.479347	-0.400879	-0.272397		0.201197		0.449216	NaN	0.457332	0.524064	0.366252	0.372278	NaN	NaN	0.390668	0.353888	-0.210758	NaN	0.291604	-0.713119	-0.221436	NaN	0.0908534	-0.312939	-0.442222	0.00227492
2363	High	IsMasterProtein	D6RFQ2	Protein Gm42957 OS=Mus musculus GN=Gm42957 PE=1 SV=1		Gm42957	0.585803	0.010036	0.704306	0.381871	0.502886	0.653777	0.686175		0.334487	0.09925	0.275146	0.568089	0.0905632	0.211579	0.527056		0.311927	0.123434	0.0459921	0.167008	0.370863	0.663848		0.289556	0.316146	0.183963	0.202888	0.455229	0.089861	-0.0619024	0.190299	0.0662614	0.164786	0.10558	0.0342157	0.163499	0.119024	-0.202265	-0.336428	-0.500218	0.0745054	-0.046921	0.000807855
3305	High	IsMasterProtein	Q6ZQ61	MCG121979, isoform CRA_c (Fragment) OS=Mus musculus GN=Matr3 PE=2 SV=1	Matr3	Matr3	0.142137	0.125956	0.201434	0	0.182511	0.214687	0.112053		0.234707	0.0993734	0.280587	0.196091	0.146326	0.328836	0.221694		0.205473	0.125694	0.143698	0.326209	0.231446	0.12054		0.194026	0.125651	0.243669	0.332278	0.0745054	0.217957	0.191563	0.132248	0.327687	0.22033	0.204255	0.14274	0.252173	0.217851	0.00209142	-0.0892673	0.130931	0.0745054	-0.107803	0
2954	High	IsMasterProtein	E9PZI6	Katanin p60 ATPase-containing subunit A1 OS=Mus musculus GN=Katna1 PE=1 SV=1	Katna1	Katna1	0.286759	0.0757872	0.544955	0.00599874	0.171422	0.18818	0.52324		0.250526	0.0993734	0.393398	0.23502	0.138869	0.304293	0.181049		0.357673	0.0454	0.252981	0.418404	0.284488	0.474819		0.167379	0.279768	0.22404	0.24732	-0.0816138	0.187062	0.485427	0.273814	-0.0634092	0.0524159	0.239932	0.377401	0.176323	0.166073	-0.136864	0.0922074	-0.298673	-0.0877334	-0.253257	0
3348	High	IsMasterProtein	A2ANY6	Protein Mdn1 OS=Mus musculus GN=Mdn1 PE=1 SV=1	Mdn1	Mdn1	0.322025	0.02806	0.278353	0.370277	0.520125	0.32681	0.11456		0.321956	0.0993734	0.361211	0.00743276	0.294497	0.444345	0.502295		0.299583	0.0854533	0.319338	0.469186	0.357126	0.0526803		0.34994	0.288063	0.329985	0.493647	0.288063	0.305307	0.321928	0.463622	0.22404	0.211635	0.27462	0.318461	0.267835	0.237564	-0.0346971	-0.0394883	0.21661	-0.0831412	-0.232769	0
3159	High	IsMasterProtein	Q99N69	Leupaxin OS=Mus musculus GN=Lpxn PE=1 SV=2	Lpxn	Lpxn	0.585095	0.0950145	0.284113	0.909366	1.48255	-0.0213473	0.270789		1.02959	0.150335	0.202325	0.131947	1.89853	2.47172	0.443451		1.9041	0.0321711	2.41419	2.98738	1.07064	1.14418		0.558763	0.400538	0.721591	0.735522	0.377401	0.859612	0.623867	0.864731	0.583038	1.36681	1.65665	1.4916	1.5955	1.88284	-0.191698	0.421156	0.451013	-0.531156	-1.1078	0
4436	High	IsMasterProtein	Q9D483	DNA-directed RNA polymerase III subunit RPC3 OS=Mus musculus GN=Polr3c PE=1 SV=1	Polr3c	Polr3c	0.348327	0.0385306	0.580205	0.285573	0.449071	0.0211277	0.405656		0.274271	0.0996355	0.116763	0.434937	0.232802	0.396301	0.190553		0.384526	0.0920732	0.551332	0.71483	0.0726317	0.199309		0.197015	-0.0218044	0.282143	0.457332	0.0703893	0.137794	0.0745054	0.147958	0.311503	0.0172093	0.14719	0.0299829	0.0758749	0.335712	-0.189795	-0.0424568	-0.121863	-0.215915	-0.378944	0.00046162
1716	High	IsMasterProtein	Q8BHA3	Probable D-tyrosyl-tRNA(Tyr) deacylase 2 OS=Mus musculus GN=Dtd2 PE=1 SV=1	6530401N04Rik; Dtd2	Dtd2	0.408764	0.0400205	0.740803	0.341636	0.357993	0.0293539	0.574035		0.305623	0.0996451	0.251124	0.51342	0.353142	0.369499	0.0409303		0.226579	0.108101	0.235116	0.251473	0.0821326	0.337595		0.359521	0.231432	0.387363	0.553852	0.265437	0.324611	0.452068	0.24245	0.326537	0.27739	0.197409	0.283329	0.15056	0.158337	-0.0391774	0.200379	-0.187707	-0.077041	-0.0923402	0.00021917
1306	High	IsMasterProtein	O35218	Cleavage and polyadenylation specificity factor subunit 2 OS=Mus musculus GN=Cpsf2 PE=1 SV=1	Cpsf2	Cpsf2	0.292044	0.0444637	0.400169	0.287098	0.393504	-0.00747125	0.386921		0.311807	0.0996451	0.082545	0.332678	0.427803	0.534209	0.181799		0.389792	0.0504397	0.460634	0.567041	0.159288	0.372206		0.263981	0.154454	0.306846	0.319618	0.275007	0.315019	0.246104	0.344828	0.253384	0.415759	0.353832	0.321928	0.292782	0.446786	-0.0120898	0.163499	-0.0800879	-0.013043	-0.118727	0
3249	Medium	IsMasterProtein	Q6NXK9	alpha-1,2-Mannosidase OS=Mus musculus GN=Man1c1 PE=1 SV=1	Man1c1	Man1c1	-0.534998	0.060819	-0.487888	-0.869022	-1.0782	-0.281623	0.0417421		-0.89894	0.0996768	-0.245281	-0.124041	-1.48994	-1.69911	-0.93633		-1.24919	0.0351805	-1.67684	-1.88602	-0.924789	-0.509119		-0.896367	-1.6529	-0.356606	-0.8863	-0.68966	-1.43907	-1.61264	-2.30757	-0.524915	-1.31115	-1.56644	-2.29336	-0.907793	-1.49818	-0.300178	-1.36959	-0.39973	0.180148	0.388465	0.0121026
1944	High	IsMasterProtein	Q921G7	Electron transfer flavoprotein-ubiquinone oxidoreductase, mitochondrial OS=Mus musculus GN=Etfdh PE=1 SV=1	Etfdh	Etfdh	0.370677	0.0494651	0.193756	0.606533	0.703325	0.207428	0.142343		0.304237	0.0999131	0.231205	0.0380063	0.386335	0.483126	0.382514		0.133373	0.303437	0.144629	0.241421	0.201775	-0.0543338		0.321561	0.22404	0.258217	0.31034	0.493647	0.268434	0.24732	0.399445	0.153157	0.273814	0.10426	0.217851	0.0621217	0.0328061	-0.0474223	0.0172093	0.116365	-0.114035	-0.209228	0
6701	High	IsMasterProtein	Q8C0L3	Putative uncharacterized protein OS=Mus musculus GN=Zfp869 PE=2 SV=1	Zfp869	Zfp869	0.0856111	0.630405	-0.125531	0.391359	0.470666	-0.00887815	-0.29956		0.321954	0.100603	0.350324	0.00651919	0.319242	0.398549	0.535137		0.369865	0.142759	0.563555	0.642863	0.470174	-0.197132		0.044677	-0.341903	-0.027675	0.146655	0.40163	0.206565	0.0172093	0.201634	0.27858	0.328836	0.261794	0.137504	0.0745054	0.573375	-0.0298892	-0.332789	0.27262	0.0100637	-0.0694519	0.00046162
2188	Medium	IsMasterProtein	F6SJM7	Fucose mutarotase (Fragment) OS=Mus musculus GN=Fuom PE=1 SV=1		Fuom	0.435785	0.0152774	0.407878	0.442943	0.376854		0.515466		0.539334	0.100789		0.290156	0.696968	0.630878			0.544747	0.0375665	0.59619	0.530101		0.507952		0.314955	NaN	0.479231	0.370722	0.0949116	0.300808	NaN	NaN	0.253384	0.348232	0.359124	NaN	0.470927	0.24732	-0.222732	NaN	-0.0380063	-0.347399	-0.28279	0.0328726
829	High	IsMasterProtein	Q5DQJ3	Capping protein (Actin filament) muscle Z-line, alpha 2, isoform CRA_c OS=Mus musculus GN=Capza2 PE=1 SV=1	Capza2	Capza2	-0.568303	0.0156314	-0.776667	-0.252366	-0.369067	-0.785838	-0.657577		-0.411934	0.10174	-0.711183	-0.565334	-0.0485604	-0.165261	-0.569331		-0.360088	0.0858316	-0.0957164	-0.212418	-0.472908	-0.65931		-0.679924	-0.668868	-0.713119	-0.831358	-0.506353	-0.492163	-0.595097	-0.452057	-0.619271	-0.302226	-0.473776	-0.356606	-0.715486	-0.349235	-0.0826633	0.116365	-0.0543923	-0.254978	-0.137648	0
6292	High	IsMasterProtein	Q99NB8	Ubiquilin-4 OS=Mus musculus GN=Ubqln4 PE=1 SV=1	Ubqln4	Ubqln4	0.375626	0.0173294	0.531478	0.33812	0.366071	0.174269	0.468192		0.252035	0.101812	0.248403	0.355193	0.277615	0.305566	0.0733981		0.25091	0.105814	0.309499	0.33745	0.0283329	0.328358		0.343848	0.365133	0.356144	0.418999	0.235114	0.280272	0.439357	0.264236	0.24245	0.175045	0.214115	0.219091	0.21661	0.206643	-0.0388431	0.191563	-0.112475	-0.103147	-0.131313	0
5195	High	IsMasterProtein	Q8BRF7	Sec1 family domain-containing protein 1 OS=Mus musculus GN=Scfd1 PE=1 SV=1	Scfd1	Scfd1	0.233281	0.0341927	0.299357	0.162364	0.306526	0.151173	0.246988		0.264523	0.101812	0.367358	0.271395	0.0759489	0.220111	0.387804		0.0757876	0.535913	-0.0771203	0.0670417	0.206894	0.106336		0.174488	0.0935602	0.178874	0.231432	0.194087	0.23758	0.309176	0.329985	0.204141	0.107018	0.0465191	0.147958	0.0370307	-0.0454314	-0.051978	-0.0588937	-0.0679388	0.0313952	-0.112475	0
3532	High	IsMasterProtein	Q8C9M6	Putative uncharacterized protein OS=Mus musculus PE=2 SV=1	Mrpl33	Mrpl33	0.726549	0.0338416	0.502985	1.02267	1.11476		0.26578		0.672988	0.101812		0.29295	0.816959	0.909054			0.795971	0.0616725	1.02053	1.11262		0.254767		0.667219	NaN	0.552869	0.791606	0.657183	0.516589	NaN	NaN	0.58111	0.452068	0.598681	NaN	0.54201	0.655352	-0.17798	NaN	0.288063	-0.364013	-0.45799	0.00794475
1108	High	IsMasterProtein	Q8BYH8	Chromodomain-helicase-DNA-binding protein 9 OS=Mus musculus GN=Chd9 PE=1 SV=2	Chd9	Chd9	0.314586	0.277582	-0.195471	0.649646	1.01467	0.405167	-0.301081		0.766482	0.101812	1.23359	-0.260566	0.817136	1.18216	0.86009		0.335927	0.337867	0.587505	0.95253	0.34964	-0.545968		-0.0137756	0	-0.200913	-0.0954196	0.24123	0.382599	0.827006	0.454176	-0.16004	0.409255	-0.107722	-0.0558912	-0.446148	0.178874	-0.371978	-0.407364	0.100305	-0.407364	-0.773491	0
6373	High	IsMasterProtein	Q6ZPG3	MKIAA1891 protein (Fragment) OS=Mus musculus GN=Usp38 PE=2 SV=1	Usp38	Usp38	0.313144	0.0358887	0.452843	0.226162	0.292857		0.280715		0.582822	0.102032		0.284961	0.698406	0.765101			0.579049	0.0518204	0.686415	0.75311		0.297622		0.21732	NaN	0.104337	0.276199	0.271426	0.425828	NaN	NaN	0.108357	0.7433	0.426431	NaN	0.121679	0.731183	-0.0508707	NaN	-0.176251	0.045443	-0.0218044	0.00574315
3536	High	IsMasterProtein	Q9Z2Q5	39S ribosomal protein L40, mitochondrial OS=Mus musculus GN=Mrpl40 PE=1 SV=2	Mrpl40	Mrpl40	0.547181	0.0223607	0.330927	0.665581	0.91003	0.646873	0.182493		0.576375	0.102109	0.447323	-0.126805	0.725779	0.970228	0.86535		0.831907	0.0316413	0.991017	1.23547	0.715586	0.385558		0.466695	0.516015	0.402722	0.551885	0.396159	0.399681	0.316146	0.733788	0.0935602	0.455229	0.637211	0.584	0.606916	0.720716	-0.174028	-0.131313	0.22033	-0.270556	-0.514573	0
1256	High	IsMasterProtein	Q3V3N6	Putative uncharacterized protein OS=Mus musculus GN=Cops2 PE=2 SV=1	Cops2	Cops2	0.240363	0.0272363	0.274644	0.231853	0.275209	0.165773	0.254334		0.24558	0.102395	0.228155	0.233733	0.311768	0.355125	0.099121		0.295283	0.0556651	0.318127	0.361483	0.218835	0.282689		0.297893	0.260628	0.298658	0.318461	0.313826	0.297113	0.323082	0.192825	0.27858	0.393965	0.346986	0.313826	0.327687	0.399445	0.0650326	0.0949116	0.045443	0.0813396	0.0384362	0
6473	High	IsMasterProtein	Q8R3P6	von Willebrand factor A domain-containing protein 9 OS=Mus musculus GN=Vwa9 PE=1 SV=1	2010321M09Rik; Vwa9	Vwa9	0.229823	0.0335535	0.316107	0.146891	0.236192	0.187969	0.261958		0.23585	0.102737	0.224392	0.138383	0.264837	0.354138	0.1975		0.122198	0.29643	0.131446	0.220746	0.0338387	0.10276		0.136235	0.196607	0.133564	0.189034	0.0257376	0.147714	0.232661	0.205393	0.0100637	0.14274	0.00885666	0.041243	-0.0247367	0.0100637	-0.113072	0.00863031	-0.128156	-0.121863	-0.210897	0
680	High	IsMasterProtein	Q497J0	MCG130175, isoform CRA_b OS=Mus musculus GN=BC100530 PE=1 SV=1	BC100530	BC100530	-1.56276	0.018344	-1.5474	-1.62814	-2.81308	-1.36287	-0.462318		-2.76207	0.102933	-0.233591	-0.843851	-4.39587	-5.58081	-2.75622		-0.977732	0.10455	-1.02023	-2.20517	-0.826067	0.140541		-1.34452	-1.91594	-0.556393	-1.64386	-1.26188	-2.26659	-0.785875	-3.30757	-0.937878	-4.03505	-0.66276	-1.38082	0.045443	-0.652901	0.317517	-0.552156	-0.0954196	0.366252	1.55139	0
1937	High	IsMasterProtein	Q3V1V3	ESF1 homolog OS=Mus musculus GN=Esf1 PE=1 SV=1	Esf1	Esf1	0.347366	0.0307439	0.518764	0.149553	0.152616	0.480024	0.435871		0.220951	0.102933	0.268768	0.257194	0.172812	0.175875	0.230109		0.320754	0.0567561	0.267363	0.270426	0.252326	0.492902		0.565422	0.692427	0.613532	0.695103	0.260628	0.410042	0.480265	0.442545	0.434028	0.283329	0.504673	0.464668	0.67084	0.378512	0.151837	0.211635	0.176323	0.111031	0.108357	0
3855	High	IsMasterProtein	Q6KCD5	Nipped-B-like protein OS=Mus musculus GN=Nipbl PE=1 SV=1	Nipbl	Nipbl	0.189357	0.0865141	0.32593	0.0698214	0.210608	0.0468259	0.293599		0.245218	0.102933	0.168271	0.316575	0.232153	0.372939	0.136151		0.126527	0.313121	0.0979451	0.238731	-0.0255085	0.194939		0.151411	0.125651	0.187768	0.219091	0.0731347	0.227351	0.248535	0.215368	0.210389	0.235114	0.080751	0.0538064	0.0881416	0.100305	-0.0402599	0.0799754	-0.106249	0.00288251	-0.137648	0
5755	High	IsMasterProtein	F8WJD4	Symplekin OS=Mus musculus GN=Sympk PE=1 SV=1	Sympk	Sympk	0.319583	0.0368437	0.524195	0.152471	0.254351	0.168258	0.498638		0.254731	0.102933	0.173586	0.347923	0.272372	0.374252	0.105522		0.350043	0.0613449	0.333126	0.435006	0.118013	0.514027		0.394185	0.445727	0.463622	0.488515	0.178874	0.361346	0.449957	0.382944	0.313826	0.298658	0.410906	0.393965	0.479231	0.359521	0.0481965	0.276199	-0.0350469	0.0271541	-0.07552	0
3985	High	IsMasterProtein	Q5F2E7	Nuclear fragile X mental retardation-interacting protein 2 OS=Mus musculus GN=Nufip2 PE=1 SV=1	Nufip2	Nufip2	0.468261	0.0182516	0.405483	0.619036	0.683992	0.480788	0.152003		0.268007	0.102933	0.107725	0.212153	0.372216	0.437172	0.210767		0.47913	0.0701672	0.731511	0.796467	0.269773	0.11877		0.475415	0.623867	0.271426	0.525067	0.481299	0.29277	0.252173	0.353888	0.331132	0.233888	0.414556	0.412511	0.237564	0.593593	-0.0192873	0.144046	0.119024	-0.137648	-0.202572	0
424	High	IsMasterProtein	Q3U0D7	ADP-ribosylation factor 6 OS=Mus musculus GN=Arf6 PE=1 SV=1	Arf6	Arf6	0.0798168	0.33687	-0.0332363	0.0786569	0.088015	0.197109	0.0685391		0.273788	0.102933	0.197109	0.0798878	0.314447	0.323805	0.453691		0.181626	0.197639	0.069797	0.079155	0.387524	0.190029		0.0060508	0.0426443	0.0867838	-0.0159576	-0.0892673	0.146367	0.041243	0.298658	0.0976108	0.147958	0.114531	0.232661	0.207893	-0.0969617	-0.120238	-0.155213	0.0186342	-0.168123	-0.176251	0
5766	High	IsMasterProtein	O09117	Synaptophysin-like protein 1 OS=Mus musculus GN=Sypl1 PE=1 SV=2	Sypl	Sypl	-0.0781266	0.427717	-0.0972635	-0.117451	0.0429314	0.0578517	-0.276701		0.293889	0.102933	0.493588	0.360478	0.0546541	0.215037	0.345689		0.172403	0.242975	0.0398294	0.200212	0.412431	0.0371407		-0.0923207	-0.169745	-0.199255	-0.0203404	0.0200577	0.253612	0.265437	0.117695	0.437228	0.194087	0.158865	0.183963	0.115033	0.177599	-0.00801802	-0.227692	0.0786098	0.138814	-0.0218044	0
3197	High	IsMasterProtein	Q9CY46	LSM4 homolog, U6 small nuclear RNA associated (S. cerevisiae), isoform CRA_b OS=Mus musculus GN=Lsm4 PE=1 SV=1	Lsm4	Lsm4	0.23233	0.0684434	0.393771	0.131865	0.206785	0.0368242	0.392403		0.30064	0.102933	0.162113	0.460574	0.367851	0.442771	0.0698919		0.31752	0.0662888	0.259326	0.334246	0.162113	0.514393		0.226064	0.200379	0.332278	0.334568	0.0370307	0.30868	0.325386	0.233888	0.40163	0.273814	0.315088	0.326537	0.455229	0.163499	-0.0405157	0.163499	-0.0603973	-0.0954196	-0.169745	0
6096	High	IsMasterProtein	Q9D289	Trafficking protein particle complex subunit 6B OS=Mus musculus GN=Trappc6b PE=1 SV=1	Trappc6b	Trappc6b	0.119769	0.701053	0.214975	0.468331	0.611131	0.2464	-0.941994		0.333016	0.102933	0.3966	0.23816	0.4324	0.5752	0.0227201		0.191163	0.691272	0.746752	0.889552	0.243824	-1.11548		0.154501	0.876566	-0.632629	0.526069	-0.152003	0.509591	1.02645	0.651683	0.547943	-0.187707	0.0656665	0.87342	-0.803393	0.126973	-0.110546	0.630405	0.31034	-0.619271	-0.76366	0
2923	High	IsMasterProtein	P11881	Inositol 1,4,5-trisphosphate receptor type 1 OS=Mus musculus GN=Itpr1 PE=1 SV=2	Itpr1	Itpr1	0.392377	0.0189729	0.40806	0.258363	0.624491	0.22921	0.441763		0.358591	0.102933	0.185103	0.392235	0.364814	0.730942	0.119862		0.394229	0.0626976	0.341691	0.707819	0.167351	0.360054		0.428124	0.385155	0.504875	0.471968	0.350497	0.381698	0.340277	0.275007	0.455229	0.45628	0.393117	0.323082	0.423309	0.432959	0.00901621	0.155749	0.0635029	0.0908534	-0.274041	0
5414	High	IsMasterProtein	Q99J27	Acetyl-coenzyme A transporter 1 OS=Mus musculus GN=Slc33a1 PE=1 SV=1	Slc33a1	Slc33a1	0.404094	0.0664803	0.276999	0.614602	0.85353	0.308539	-0.0332001		0.389381	0.102933	0.0245833	0.401057	0.505916	0.744844	0.270505		0.330074	0.354766	0.735908	0.974836	0.0813426	-0.471792		0.627183	0.421156	0.474047	0.784085	0.829444	0.537044	0.137504	0.38405	0.90766	0.718964	0.393269	0.194087	0.0356239	0.950095	0.201798	0.112367	0.506907	0.214125	-0.0262051	0
3809	High	IsMasterProtein	P08551	Neurofilament light polypeptide OS=Mus musculus GN=Nefl PE=1 SV=5	Nefl	Nefl	0.527924	0.0394157	0.0834524	0.60248	0.358135	1.07467	0.520881		0.445869	0.102933	0.50554	-0.00487123	0.846737	0.602392	0.279544		0.331573	0.090074	0.423979	0.179634	0.10883	0.613849		0.752152	0.872632	0.994218	0.556797	0.584963	0.419718	0.303342	0.077243	0.468844	0.829444	0.467175	-0.0923402	1.08678	0.407081	0.119882	-0.202572	0.473008	-0.0174171	0.226509	0.00147059
2894	High	IsMasterProtein	Q8VIM9	Immunity-related GTPase family Q protein OS=Mus musculus GN=Irgq PE=1 SV=1	Irgq	Irgq	0.494336	0.0230542	0.78666	0.366985	0.393765	0.185127	0.739143		0.45296	0.102933	0.0796957	0.876053	0.561558	0.588337	0.159155		0.226787	0.220751	0.199469	0.226249	-0.0874628	0.568892		0.368148	0.446786	0.305679	0.352759	0.367371	0.441433	0.341417	0.420078	0.442545	0.561693	0.17012	0.175045	0.136191	0.199123	-0.0494004	0.263034	-0.434403	0.00144197	-0.027675	0.000807855
2474	High	IsMasterProtein	Q8CB44	GRAM domain-containing protein 4 OS=Mus musculus GN=Gramd4 PE=1 SV=1	Gramd4	Gramd4	0.636613	0.0704874	0.044695	0.964474	1.22673	0.971489	-0.0243197		0.542294	0.102933	0.00194564	0.247106	0.763239	1.02549	0.673685		0.449551	0.114646	0.527963	0.790218	0.651546	-0.171522		0.591759	1.01863	0.27858	0.348232	0.721591	0.460328	0.0496308	0.720716	0.549916	0.521051	0.371764	0.698663	0.130931	0.285698	-0.0996525	0.0468403	0.302173	-0.24127	-0.506353	0
2514	High	IsMasterProtein	Q8VD76	General transcription factor IIH subunit 3 OS=Mus musculus GN=Gtf2h3 PE=1 SV=1	Gtf2h3	Gtf2h3	0.588894	0.0119781	0.535389	0.527372	0.740273		0.552541		0.880972	0.0666246		0.615416	0.907299	1.1202			0.914605	0.0359661	0.991814	1.20472		0.547285		0.323078	NaN	0.42975	0.412511	0.126973	0.500272	NaN	NaN	0.492622	0.507921	0.508511	NaN	0.424385	0.592636	-0.377443	NaN	-0.121863	-0.397828	-0.612637	0.00382827
6341	High	IsMasterProtein	Q3THM1	Putative uncharacterized protein OS=Mus musculus GN=Uqcrc1 PE=2 SV=1	Uqcrc1	Uqcrc1	0.274878	0.0494658	0.512813	0.189221	0.312956	0.0573127	0.302087		0.231037	0.103585	0.207188	0.328949	0.125151	0.248886	0.245014		0.248168	0.0805104	0.145909	0.269645	0.262244	0.314873		0.138653	0.0690147	0.0908534	0.299831	0.0949116	0.155635	0.217851	0.257011	0.117695	0.0299829	0.142213	0.27262	0.102994	0.051024	-0.12894	0.0114956	-0.212568	-0.0954196	-0.21927	0
2492	High	IsMasterProtein	P13020	Gelsolin OS=Mus musculus GN=Gsn PE=1 SV=3	Gsn	Gsn	-0.819062	0.0318429	-0.343111	-0.992608	-1.46989	-1.10668	-0.183012		-1.09027	0.103866	-1.34457	0.464907	-1.30718	-1.78447	-1.48005		-0.170134	0.594369	-0.298041	-0.775328	-0.246555	0.639388		-1.19712	-1.23447	-1.18115	-1.34373	-1.02915	-1.23878	-1.46993	-1.60823	-0.533242	-1.34373	-0.356086	-0.375197	-0.358454	-0.334607	-0.181065	-0.128156	-1	-0.0365259	0.440421	0
3477	High	IsMasterProtein	Q14CH1	Molybdenum cofactor sulfurase OS=Mus musculus GN=Mocos PE=1 SV=1	Mocos	Mocos	-0.863519	0.107664		-1.12283	-1.44674	-0.020985			-1.03204	0.103866	-0.451964		-1.48917	-1.81308	-0.373962		-0.633626	0.105814	-0.756539	-1.08045	-0.0638936			-0.48855	0.0229004	NaN	NaN	-1	-0.700798	-0.407364	-0.32916	NaN	-1.36587	-0.326873	-0.018878	NaN	-0.634867	0.205077	0.045443	NaN	0.123004	0.446786	0.00372868
3710	High	IsMasterProtein	Q3TDT8	Putative uncharacterized protein OS=Mus musculus GN=Napsa PE=2 SV=1	Napsa	Napsa	-0.372341	0.0254091	-0.206451	-0.588468	-0.167416	-0.473332	-0.426036		-0.447612	0.103866	-0.248265	-0.192471	-0.976186	-0.555133	-0.266007		-0.972503	0.0260461	-1.33651	-0.915456	-0.530665	-1.10738		-0.592233	-1.08314	-0.579922	-0.360305	-0.345564	-0.703723	-0.85726	-0.875672	-0.347399	-0.734563	-1.16551	-1.13924	-1.26188	-1.09542	-0.174868	-0.610433	-0.153607	0.24245	-0.177882	0
425	High	IsMasterProtein	Q9EPJ9	ADP-ribosylation factor GTPase-activating protein 1 OS=Mus musculus GN=Arfgap1 PE=1 SV=2	Arfgap1	Arfgap1	-0.121344	0.288321	-0.275569	-0.0645165	-0.0957241	0.130571	-0.301482		-0.309441	0.103866	-0.0414473	-0.416702	-0.435814	-0.467021	-0.186219		-0.562953	0.0419622	-0.776741	-0.807949	-0.225213	-0.44191		-0.0892286	0.0468403	-0.395929	-0.369595	0.361768	-0.228211	-0.123434	-0.268817	-0.510457	-0.0101344	-0.397993	-0.307573	-0.535332	-0.351074	0.176833	-0.0831412	-0.0923402	0.426533	0.45628	0
3361	High	IsMasterProtein	Q924H2	Mediator of RNA polymerase II transcription subunit 15 OS=Mus musculus GN=Med15 PE=1 SV=2	Med15	Med15	0.262652	0.0301404	0.402008	0.138374	0.277314	0.230298	0.265264		0.238575	0.103866	0.178122	0.245635	0.241867	0.380808	0.146444		0.349476	0.0508421	0.369646	0.508586	0.198414	0.321258		0.264969	0.461529	0.264236	0.400538	-0.0664274	0.267069	0.409255	0.378512	0.244887	0.0356239	0.30546	0.43082	0.320773	0.164786	-0.080007	0.231432	0	-0.205896	-0.345564	0.00046162
6261	High	IsMasterProtein	Q5F239	Ubiquitin-conjugating enzyme E2 G1 OS=Mus musculus GN=Ube2g1 PE=1 SV=1	Ube2g1	Ube2g1	0.268426	0.0349947	0.429393	0.189116	0.304855	0.112665	0.306103		0.238994	0.103866	0.193406	0.365676	0.184988	0.300727	0.150176		0.360345	0.0470279	0.379355	0.495093	0.205334	0.361598		0.236583	0.359521	0.146655	0.27023	0.169925	0.302276	0.440421	0.397255	0.206643	0.164786	0.33851	0.453122	0.202888	0.359521	-0.0172806	0.24732	-0.16004	-0.0203404	-0.136062	0
5514	High	IsMasterProtein	P62315	Small nuclear ribonucleoprotein Sm D1 OS=Mus musculus GN=Snrpd1 PE=1 SV=1	Snrpd1	Snrpd1	0.206564	0.147331	0.355179	-0.122109	0.11109	0.455507	0.233153		0.254178	0.103866	0.39626	0.201298	0.1225	0.355699	0.19513		0.124531	0.4123	-0.0492809	0.183918	0.39626	-0.0327722		0.559531	0.87342	0.496718	0.618239	0.249749	0.59623	0.813935	0.611645	0.464668	0.494672	0.455082	0.813114	0.230203	0.321928	0.29791	0.41684	0.263034	0.372952	0.138814	0
580	High	IsMasterProtein	Q06185	ATP synthase subunit e, mitochondrial OS=Mus musculus GN=Atp5i PE=1 SV=2	Atp5k	Atp5k	0.361172	0.017217	0.326788	0.35733	0.567875	0.271756	0.282111		0.273734	0.103866	0.180666	0.125801	0.290611	0.501156	0.270438		0.163116	0.203173	0.0105914	0.221137	0.177856	0.242879		0.352526	0.366252	0.276199	0.321928	0.445727	0.284416	0.275007	0.364012	0.119024	0.379621	0.203496	0.27262	0.237564	0.100305	0.0145833	0.0949116	-0.00578235	0.0894982	-0.120294	0
5136	High	IsMasterProtein	P60122	RuvB-like 1 OS=Mus musculus GN=Ruvbl1 PE=1 SV=1	Ruvbl1	Ruvbl1	0.235793	0.0295702	0.226713	0.240254	0.32262	0.1874	0.20198		0.273803	0.103866	0.194196	0.133876	0.384907	0.467273	0.188762		0.325704	0.0567561	0.384907	0.467273	0.199609	0.251029		0.223593	0.370722	0.168642	0.194087	0.16092	0.289142	0.377401	0.371838	0.10165	0.305679	0.302571	0.382944	0.219091	0.305679	-0.0232406	0.183963	-0.0335695	-0.0800879	-0.163268	0
4437	High	IsMasterProtein	Q91WD1	DNA-directed RNA polymerase III subunit RPC4 OS=Mus musculus GN=Polr3d PE=2 SV=2	Polr3d	Polr3d	0.508632	0.0363539		0.519333	0.671925	0.334639			0.40628	0.103866	0.224215		0.510683	0.663275	0.226945		0.494353	0.0577887	0.523024	0.675616	0.28442			0.469868	0.620117	NaN	NaN	0.319618	0.444762	0.510962	0.512985	NaN	0.31034	0.446772	0.570463	NaN	0.323082	-0.0893768	0.285698	NaN	-0.200913	-0.352916	0.00138321
84	High	IsMasterProtein	P61222	ATP-binding cassette sub-family E member 1 OS=Mus musculus GN=Abce1 PE=1 SV=1	Abce1	Abce1	0.235648	0.105408	0.107545	0.429122	0.499121	0.148342	-0.00588856		0.462536	0.103866	0.285573	0.0175228	0.767486	0.837485	0.404612		0.640209	0.0450893	0.894736	0.964735	0.505235	0.19613		0.242033	0.393965	0.181421	0.295135	0.0976108	0.455784	0.532068	0.650765	0.204141	0.436162	0.565835	0.751892	0.382944	0.56267	-0.0754548	0.246104	0.186501	-0.332789	-0.401635	0
571	High	IsMasterProtein	Q3UZR5	Calcium-transporting ATPase OS=Mus musculus GN=Atp2c1 PE=1 SV=1	Atp2c1	Atp2c1	0.524239	0.0214023	0.338548	0.554662	0.786891		0.416853		0.440616	0.103937		0.403178	0.34322	0.575449			0.625354	0.0381627	0.575707	0.807935		0.492418		0.18493	NaN	0.117695	0.0398403	0.397255	0.145419	NaN	NaN	0.104337	0.186501	0.306543	NaN	0.194087	0.418999	-0.281283	NaN	-0.298673	-0.15682	-0.388355	0.00196782
919	High	IsMasterProtein	Q9JJ89	Coiled-coil domain-containing protein 86 OS=Mus musculus GN=Ccdc86 PE=1 SV=2	Ccdc86	Ccdc86	0.336009	0.0210481	0.246191	0.418054	0.494236	0.344504	0.177059		0.303812	0.104087	0.192645	0.0569458	0.430913	0.507095	0.33146		0.471483	0.0337058	0.542939	0.619121	0.412975	0.310897		0.372667	0.567545	0.27858	0.348232	0.296311	0.36012	0.41684	0.554834	0.159629	0.309176	0.490246	0.635987	0.413594	0.421156	0.00124786	0.222805	0.10165	-0.121863	-0.1976	0
4464	High	IsMasterProtein	A2AR02	Peptidyl-prolyl cis-trans isomerase G OS=Mus musculus GN=Ppig PE=1 SV=1	Ppig	Ppig	0.200315	0.0560593	0.3057	0.153805	0.285909	0.147403	0.108758		0.221908	0.104417	0.17992	0.201494	0.175258	0.307362	0.245508		0.230257	0.0910991	0.152454	0.284557	0.19936	0.284657		0.159807	0.130931	0.0690147	0.264236	0.175045	0.187192	0.163499	0.227741	0.16092	0.196607	0.200449	0.182692	0.244887	0.173767	-0.0369563	-0.0174171	-0.0409718	0.0214797	-0.110916	0
4478	High	IsMasterProtein	P62137	Serine/threonine-protein phosphatase PP1-alpha catalytic subunit OS=Mus musculus GN=Ppp1ca PE=1 SV=1	Ppp1ca	Ppp1ca	0.20592	0.0546101	0.283139	0.176692	0.227376	0.0565236	0.285871		0.235183	0.104483	0.235244	0.195762	0.288776	0.33946	0.116675		0.330528	0.0465032	0.337905	0.388588	0.236567	0.359053		0.127774	0.0579701	0.207893	0.205393	0.0398403	0.155565	0.23634	0.117695	0.116365	0.151859	0.239633	0.237564	0.280956	0.200379	-0.100619	0.00144197	-0.0785637	-0.137648	-0.187707	0
6234	High	IsMasterProtein	P26369	Splicing factor U2AF 65 kDa subunit OS=Mus musculus GN=U2af2 PE=1 SV=3	U2af2	U2af2	0.236781	0.0424888	0.274685	0.17647	0.405691	0.187432	0.139629		0.249253	0.104483	0.230376	0.129684	0.19378	0.423001	0.269425		0.245554	0.100145	0.192456	0.421677	0.241254	0.12683		0.207177	0.244887	0.154454	0.289244	0.140124	0.229218	0.289244	0.326537	0.144046	0.157044	0.19944	0.299831	0.14274	0.155749	-0.0570293	0.0579701	0.015783	-0.0365259	-0.265345	0
3205	High	IsMasterProtein	O88855	Leukotriene B4 receptor 1 OS=Mus musculus GN=Ltb4r PE=2 SV=1	Ltb4r1	Ltb4r1	-1.58078	0.0100304	-1.56819	-1.93206	-1.92752	-0.877023	-1.59909		-2.14364	0.104595	-0.359209	-0.969392	-4.06496	-4.06041	-1.26421		-2.67525	0.0274342	-3.62172	-3.61718	-1.21417	-2.24793		-1.88059	-1.66658	-2.191	-2.15843	-1.50635	-2.10261	-1.1488	-2.05289	-1.5649	-3.64386	-2.68148	-2	-2.84684	-3.1976	-0.133937	-0.788365	-0.592919	0.425459	0.420078	0
2553	High	IsMasterProtein	Q8CA90	Histone H2A OS=Mus musculus GN=H2afy PE=2 SV=1	H2afy	H2afy	0.336845	0.141128	0.130954			0.655519	0.224063		0.743923	0.104719	0.458091	0.574336			1.19934		0.30456				0.358117	0.251004		0.226908	0.353888	0.209141	0.117695	NaN	0.537446	0.155749	0.896853	0.559737	NaN	0.14638	0.0551957	0.237564	NaN	-0.158363	-0.302226	-0.0144996	NaN	NaN	0
492	High	IsMasterProtein	Q9R0Q6	Actin-related protein 2/3 complex subunit 1A OS=Mus musculus GN=Arpc1a PE=1 SV=1	Arpc1a	Arpc1a	-0.589805	0.0350237	-1.03295	-0.293971	-0.424569		-0.607733		-0.454114	0.10472		-0.599749	-0.315997	-0.446596			-0.212934	0.394225	0.0667765	-0.0638219		-0.641756		-0.737045	NaN	-0.494109	-0.91866	-0.798366	-0.653565	NaN	NaN	-0.486004	-0.821126	-0.48369	NaN	-0.529073	-0.438307	-0.254644	NaN	0.1137	-0.504305	-0.373327	0
1305	High	IsMasterProtein	Q9EPU4	Cleavage and polyadenylation specificity factor subunit 1 OS=Mus musculus GN=Cpsf1 PE=1 SV=1	Cpsf1	Cpsf1	0.275892	0.0356249	0.461477	0.182416	0.207727	0.159893	0.367948		0.228381	0.10472	0.275904	0.25638	0.241973	0.267284	0.100363		0.256431	0.0715437	0.270854	0.296165	0.17646	0.282246		0.231936	0.27739	0.199123	0.291604	0.159629	0.229458	0.392867	0.217851	0.0867838	0.22033	0.218287	0.293959	0.112367	0.248535	-0.0312655	0.116365	-0.169745	-0.0232698	-0.0484122	0
3422	High	IsMasterProtein	Q8BI84	Melanoma inhibitory activity protein 3 OS=Mus musculus GN=Mia3 PE=1 SV=2	Mia3	Mia3	0.413582	0.0120665	0.497423	0.292337	0.385654	0.386014	0.506485		0.287545	0.10472	0.455215	0.469893	0.12098	0.214297	0.17734		0.48135	0.02782	0.396614	0.489931	0.553165	0.485689		0.503422	0.604071	0.496718	0.488515	0.424385	0.445895	0.673556	0.396159	0.46048	0.253384	0.592501	0.772308	0.476122	0.529071	0.0952732	0.219091	-0.00868224	0.132248	0.0384362	0
4389	High	IsMasterProtein	G5E8N7	Bifunctional polynucleotide phosphatase/kinase OS=Mus musculus GN=Pnkp PE=1 SV=1	Pnkp	Pnkp	-0.605848	0.0142131	-0.758329	-0.542399	-0.711929	-0.202474	-0.81411		-0.554051	0.104804	0.035931	-0.443348	-0.88516	-1.05469	-0.422989		-0.85343	0.0250882	-0.913861	-1.08339	-0.494129	-0.922338		-0.774389	-0.756331	-0.899695	-0.844251	-0.597278	-0.74138	-0.518701	-0.9771	-0.529073	-0.940645	-1.00807	-1.04692	-1.00868	-0.968605	-0.145333	-0.554273	-0.086201	-0.0558912	0.115033	0
5246	High	IsMasterProtein	P17563	Selenium-binding protein 1 OS=Mus musculus GN=Selenbp1 PE=1 SV=2	Selenbp1	Selenbp1	-0.201437	0.226474	0.168783	-0.370563	-0.389792	-0.46892	0.0533058		-0.475956	0.104804	-0.411889	0.0645769	-0.543988	-0.563217	-0.925264		-1.20345	0.0223327	-1.29597	-1.3152	-1.35434	-0.84829		-0.301203	-0.436354	-0.369595	-0.253257	-0.145605	-0.487292	-0.378944	-0.891643	-0.358454	-0.320126	-1.22057	-1.32193	-1.26882	-1.07097	0.019088	0.0313952	-0.422752	0.22404	0.243669	0
497	High	IsMasterProtein	Q9CPW4	Actin-related protein 2/3 complex subunit 5 OS=Mus musculus GN=Arpc5 PE=1 SV=3	Arpc5	Arpc5	-0.34773	0.0161989	-0.305957	-0.351793	-0.490986	-0.375309	-0.214607		-0.301927	0.104804	-0.246849	-0.0379679	-0.285527	-0.42472	-0.514573		-0.40275	0.0389264	-0.401814	-0.541007	-0.414216	-0.253963		-0.412576	-0.463947	-0.32916	-0.41889	-0.438307	-0.3664	-0.336428	-0.603841	-0.152003	-0.373327	-0.453354	-0.504305	-0.367732	-0.488026	-0.060003	-0.0892673	-0.114035	-0.0877334	0.051024	0
6456	High	IsMasterProtein	Q3TN07	Vacuolar protein sorting 4b (Yeast) OS=Mus musculus GN=Vps4b PE=1 SV=1	Vps4b	Vps4b	-0.155797	0.0753777	-0.139145	-0.12886	-0.200216	-0.188089	-0.122674		-0.256603	0.104804	-0.235443	-0.0543426	-0.310123	-0.38148	-0.301626		-0.298219	0.0553097	-0.257356	-0.328713	-0.375958	-0.23085		-0.186129	-0.194295	-0.184425	-0.200913	-0.164884	-0.252501	-0.24127	-0.307573	-0.115597	-0.345564	-0.322551	-0.382702	-0.293359	-0.291592	-0.017509	-0.00723157	-0.0619024	-0.0365259	0.0356239	0
5166	High	IsMasterProtein	Q02614	SAP30-binding protein OS=Mus musculus GN=Sap30bp PE=1 SV=2	Sap30bp	Sap30bp	0.23443	0.1023	0.457647	-0.0222987	0.0690416	0.244276	0.423483		0.226399	0.104804	0.214722	0.338595	0.143125	0.234465	0.201086		0.19958	0.171376	0.0677175	0.159058	0.14806	0.423483		0.207484	0.323082	0.290424	0.324235	-0.107803	0.20896	0.293959	0.279768	0.204141	0.0579701	0.166505	0.226509	0.290424	-0.0174171	-0.0795918	0.0786098	-0.132894	-0.086201	-0.177882	0
6396	High	IsMasterProtein	Q91XL3	UDP-glucuronic acid decarboxylase 1 OS=Mus musculus GN=Uxs1 PE=1 SV=1	Uxs1	Uxs1	0.285514	0.0207468	0.28831	0.246966	0.260728	0.220645	0.410919		0.233133	0.104804	0.125786	0.161676	0.296132	0.309894	0.272175		0.0548554	0.683236	-0.0463929	-0.032631	0.0061002	0.292345		0.391393	0.392867	0.491597	0.369606	0.311503	0.336312	0.297485	0.444667	0.24245	0.360645	0.189253	0.177599	0.372952	0.0172093	0.0924335	0.172488	0.0813396	0.0648829	0.051024	0
6122	High	IsMasterProtein	Q8CJ53	Cdc42-interacting protein 4 OS=Mus musculus GN=Trip10 PE=1 SV=2	Trip10	Trip10	0.831708	0.0120127	0.826137	0.464898	0.588988	1.1963	1.08222		0.246109	0.104804	0.0748232	0.253967	0.251095	0.375185	0.275475		0.554463	0.0422506	0.360102	0.484192	0.410917	0.962639		1.08954	1.66903	1.09828	0.842375	0.748461	0.524961	0.546956	0.747602	0.27023	0.535058	0.835361	0.882839	0.978928	0.644318	0.233233	0.473008	0.015783	0.284514	0.159629	0.00046162
5054	High	IsMasterProtein	Q3U9P0	Putative uncharacterized protein OS=Mus musculus GN=Rps10 PE=2 SV=1	Rps10	Rps10	0.220573	0.0368541	0.151533	0.177809	0.227084	0.22608	0.320361		0.249647	0.104804	0.106915	0.151533	0.307016	0.356291	0.326482		0.237192	0.0887139	0.187147	0.236422	0.181198	0.344002		0.608729	0.764686	0.689746	0.521051	0.459432	0.654684	0.646163	0.864731	0.519039	0.588805	0.634179	0.720716	0.711935	0.469886	0.355613	0.538041	0.369606	0.282143	0.232661	0
4194	High	IsMasterProtein	Q9D051	Pyruvate dehydrogenase E1 component subunit beta, mitochondrial OS=Mus musculus GN=Pdhb PE=1 SV=1	Pdhb	Pdhb	0.40264	0.0130371	0.457923	0.334312	0.557482	0.338241	0.325241		0.263254	0.104804	0.275844	0.131461	0.254459	0.477628	0.176878		0.274277	0.0763615	0.21616	0.43933	0.19666	0.244957		0.396127	0.43189	0.339137	0.470927	0.342555	0.262028	0.369606	0.271426	0.144046	0.263034	0.257561	0.290424	0.258217	0.22404	-0.024443	0.0949116	0.0129262	0.00863031	-0.21424	0
3454	High	IsMasterProtein	Q8VDI4	MutL homolog 1 (E. coli) OS=Mus musculus GN=Mlh1 PE=2 SV=1	Mlh1	Mlh1	0.433114	0.0204964	0.691878	0.288919	0.506473	0.181919	0.496381		0.273341	0.104804	0.251539	0.146264	0.294199	0.511753	0.162953		0.390669	0.0715437	0.465441	0.682995	0.0816138	0.332628		0.426732	0.423309	0.421156	0.616358	0.246104	0.304703	0.493647	0.403813	0.0703893	0.250962	0.334511	0.323082	0.258217	0.422233	-0.0339197	0.24245	-0.07552	-0.0424568	-0.260152	0.00382827
5742	High	IsMasterProtein	O54864	Histone-lysine N-methyltransferase SUV39H1 OS=Mus musculus GN=Suv39h1 PE=1 SV=1	Suv39h1	Suv39h1	0.210014	0.135831	0.426304	0.0796654	0.43466	-0.0595508	0.168994		0.277159	0.104804	0.206766	0.213027	0.0985774	0.453572	0.413854		0.309978	0.0713944	0.174389	0.529383	0.249835	0.286304		0.123766	0.0565835	0.00288251	0.261832	0.173767	0.273554	0.323082	0.530071	0.0482362	0.192825	0.251922	0.366252	0.121679	0.267835	-0.05421	0.116365	-0.164884	0.0935602	-0.261881	0
2636	High	IsMasterProtein	P43275	Histone H1.1 OS=Mus musculus GN=Hist1h1a PE=1 SV=2	Hist1h1a	Hist1h1a	0.134226	0.305646	0.351612	-0.109727	0.200508	-0.0859354	0.314671		0.288684	0.104804	0.0851765	0.399441	0.194926	0.505162	0.258713		-0.0651542	0.692347	-0.349584	-0.0393487	-0.116796	0.245112		0.172916	0.129613	0.121679	0.157044	0.283329	0.392311	0.301002	0.474047	0.205393	0.588805	0.0655884	0.100305	0.0524159	0.0440443	0.124884	0.21661	-0.192645	0.392867	0.0827026	0
4787	High	IsMasterProtein	P70388	DNA repair protein RAD50 OS=Mus musculus GN=Rad50 PE=1 SV=1	Rad50	Rad50	0.301951	0.0272882	0.434608	0.218965	0.397302	0.13216	0.326718		0.305867	0.104804	0.191328	0.314369	0.385989	0.564326	0.0733235		0.287382	0.0881914	0.304246	0.482583	0.0747526	0.287948		0.251656	0.263034	0.24732	0.356144	0.140124	0.267296	0.323082	0.204141	0.235114	0.306846	0.21327	0.205393	0.209141	0.225275	-0.0719175	0.130931	-0.0800879	-0.0800879	-0.258425	0
3170	High	IsMasterProtein	Q6PB66	Leucine-rich PPR motif-containing protein, mitochondrial OS=Mus musculus GN=Lrpprc PE=1 SV=2	Lrpprc	Lrpprc	0.544996	0.013126	0.456207	0.663459	0.832446	0.366716	0.406152		0.37548	0.104804	0.208399	0.0819934	0.556543	0.725531	0.304932		0.618031	0.0402277	0.791455	0.960442	0.312801	0.407424		0.542703	0.62854	0.500802	0.550901	0.49057	0.398947	0.468844	0.566572	0.176323	0.38405	0.564801	0.574344	0.501821	0.618239	-0.0395384	0.261832	0.0949116	-0.172994	-0.341903	0
2417	High	IsMasterProtein	Q3TK27	Putative uncharacterized protein OS=Mus musculus GN=Gnl3 PE=2 SV=1	Gnl3	Gnl3	0.452738	0.0172427	0.359937	0.657462	0.643208	0.369013	0.234071		0.441512	0.104804	0.234551	0.0172592	0.763728	0.749474	0.44255		0.632362	0.0376833	0.890564	0.87631	0.443808	0.318768		0.441797	0.488515	0.476122	0.602172	0.200379	0.37018	0.352759	0.561693	0.259423	0.306846	0.519107	0.56267	0.561693	0.432959	-0.134657	0.120352	0.24123	-0.45799	-0.442222	0
3596	High	IsMasterProtein	Q9CQ65	S-methyl-5'-thioadenosine phosphorylase OS=Mus musculus GN=Mtap PE=1 SV=1	Mtap	Mtap	0.593745	0.0285718	0.410188	0.879898	1.07159	0.288345	0.318697		0.407322	0.180808	0.0957004	-0.0129681	0.790477	0.982173	0.181229		0.865537	0.0465224	1.22334	1.41504	0.444264	0.379504		0.52285	0.517024	0.56267	0.654436	0.35727	0.308489	0.324235	0.409255	0.231432	0.269033	0.666562	0.673556	0.624803	0.701327	-0.190833	0.227741	0.244887	-0.522841	-0.713119	0
3964	High	IsMasterProtein	Q3URR8	Putative uncharacterized protein OS=Mus musculus GN=Nubpl PE=2 SV=1	Nubpl	Nubpl	0.216226	0.258371	0.425651	-0.0721097	-0.0163387		0.527702		0.518261	0.104804		0.765893	0.366559	0.42233			0.537656	0.040573	0.450166	0.505937		0.656865		0.0199061	NaN	0.0662614	-0.0365259	0.0299829	0.385572	NaN	NaN	0.303342	0.467801	0.373478	NaN	0.194087	0.552869	-0.10517	NaN	-0.463947	0.102994	0.045443	0.00046162
2621	High	IsMasterProtein	Q6A0E4	MKIAA0025 protein (Fragment) OS=Mus musculus GN=Herpud1 PE=2 SV=1	Herpud1	Herpud1	0.576563	0.12935		0.769412	0.982406	-0.0221303			0.649328	0.104804	0.0267793		0.825826	1.03882	0.705887		0.452429	0.0523254	0.36759	0.580584	0.409113			0.189561	-0.112475	NaN	NaN	0.491597	0.366964	-0.0634092	0.616358	NaN	0.547943	0.204558	0.319618	NaN	0.0894982	-0.285617	-0.0892673	NaN	-0.277534	-0.490051	0.00147059
5345	Medium	IsMasterProtein	Q8CIF6	SID1 transmembrane family member 2 OS=Mus musculus GN=Sidt2 PE=1 SV=1	Sidt2	Sidt2	0.774508	0.019051		0.837989	0.937681	0.547855			0.683996	0.104804	0.677854		0.96454	1.06423	0.0293557		0.833513	0.0565219	1.05266	1.15235	0.29552			0.513526	0.627607	NaN	NaN	0.399445	0.464547	0.757877	0.109695	NaN	0.526069	0.495382	0.37629	NaN	0.614474	-0.298585	0.0799754	NaN	-0.438307	-0.537424	0.0487415
4777	Medium	IsMasterProtein	Q9DAI2	Intraflagellar transport protein 22 homolog OS=Mus musculus GN=Ift22 PE=1 SV=1	Rabl5; Ift22	Rabl5	0.594954	0.0153273	0.779509	0.370838	0.684498		0.544973		1.15145	0.0681179		0.710147	1.21527	1.52893			1.0121	0.0280441	0.984369	1.29803		0.753888		0.347906	NaN	0.364012	0.598365	0.0813396	0.726656	NaN	NaN	0.528071	0.92524	0.633347	NaN	0.573375	0.69332	-0.358861	NaN	-0.181149	-0.291592	-0.603841	0.0150398
450	High	IsMasterProtein	Q61599	Rho GDP-dissociation inhibitor 2 OS=Mus musculus GN=Arhgdib PE=1 SV=3	Arhgdib	Arhgdib	-0.412709	0.0442805	-0.0688174	-0.563555	-0.757619	-0.500589	-0.172967		-0.684386	0.104871	-0.331523	0.0994403	-1.01943	-1.21349	-0.956931		-0.795816	0.0291803	-0.881296	-1.07536	-0.884523	-0.342086		-0.426876	-0.479955	-0.490051	-0.384584	-0.352916	-0.568764	-0.311148	-0.937878	-0.217591	-0.808437	-0.732003	-0.865122	-0.659723	-0.671164	0.0797054	0.0200577	-0.316528	0.210389	0.404903	0
3648	High	IsMasterProtein	Q69ZX3	MKIAA0866 protein (Fragment) OS=Mus musculus GN=Myh11 PE=2 SV=1	Myh11	Myh11	-0.420047	0.0555089	-0.480659	-0.480098	-0.905773	-0.124304	-0.109403		-0.496177	0.104871	-0.091228	-0.140034	-0.533186	-0.958861	-0.757576		-0.137636	0.521274	-0.0965835	-0.522258	-0.270667	0.338965		-0.198259	0.145351	-0.148801	-0.520769	-0.268817	-0.202649	0.178874	-0.488026	-0.179515	-0.321928	0.137363	-0.00144342	0.299831	0.1137	0.269591	0.27023	-0.0394883	0.211635	0.635987	0
4943	High	IsMasterProtein	Q60855	Receptor-interacting serine/threonine-protein kinase 1 OS=Mus musculus GN=Ripk1 PE=1 SV=1	Ripk1	Ripk1	0.18701	0.131543	0.259809	0.182941	0.112168	-0.0484615	0.428592		0.30759	0.104871	0.149401	0.504876	0.44337	0.372597	0.0677049		0.21875	0.150533	0.211064	0.140291	0.0704581	0.453188		0.288069	0.215368	0.461529	0.293959	0.181421	0.431615	0.413594	0.332278	0.538041	0.442545	0.343732	0.334568	0.487486	0.209141	0.0915058	0.264236	0.0342157	-0.00144342	0.0690147	0
577	High	IsMasterProtein	Q3TJD4	Putative uncharacterized protein OS=Mus musculus GN=Atp5f1 PE=2 SV=1	Atp5f1	Atp5f1	0.30783	0.0487537	0.17322	0.346485	0.627589	0.280495	0.111361		0.358303	0.104871	0.223803	0.0438543	0.42006	0.701163	0.402632		0.169549	0.216401	0.0457069	0.32681	0.250353	0.0553271		0.334577	0.345964	0.27262	0.334568	0.385155	0.355415	0.289244	0.468844	0.204141	0.459432	0.206446	0.317304	0.21661	0.0854247	0.00566026	0.0662614	0.16092	0.0384362	-0.242977	0
4735	High	IsMasterProtein	E9Q8L9	Rab11 family-interacting protein 1 OS=Mus musculus GN=Rab11fip1 PE=1 SV=1	Rab11fip1	Rab11fip1	-0.533734	0.0312021	-0.499753	-0.702043	-1	-0.168836	-0.298038		-0.583127	0.105208	-0.242027	-0.0387953	-0.877191	-1.17515	-0.582475		-0.580369	0.0699051	-0.787966	-1.08592	-0.23615	-0.211435		-0.432713	-0.0558912	-0.477944	-0.680382	-0.516636	-0.37823	-0.129734	-0.471929	-0.21927	-0.691989	-0.372407	-0.123434	-0.392137	-0.60165	0.149953	0.112367	-0.181149	0.185232	0.483364	0
414	High	IsMasterProtein	P08030	Adenine phosphoribosyltransferase OS=Mus musculus GN=Aprt PE=1 SV=2	Aprt	Aprt	-0.375092	0.0557478	-0.649258	-0.201022	-0.330965	-0.0186342	-0.675579		-0.392002	0.105208	-0.0389746	-0.798547	-0.359465	-0.489409	-0.273612		-0.324693	0.081107	-0.215159	-0.345102	-0.142068	-0.596442		-0.338152	-0.316528	-0.395929	-0.369595	-0.270556	-0.463268	-0.334607	-0.571322	-0.516636	-0.430509	-0.346448	-0.438307	-0.314733	-0.286304	-0.00683956	-0.296899	0.279768	-0.0709665	0.0607392	0
3655	High	IsMasterProtein	Q8VDD5	Myosin-9 OS=Mus musculus GN=Myh9 PE=1 SV=4	Myh9	Myh9	-0.587115	0.0155613	-0.711233	-0.673223	-0.793177	-0.149539	-0.608402		-0.385423	0.105208	-0.128359	-0.413101	-0.58861	-0.708564	-0.0884805		-0.322198	0.105435	-0.4346	-0.554554	0.0307435	-0.330381		-0.640173	-0.608232	-0.639355	-0.741783	-0.571322	-0.515641	-0.586406	-0.547932	-0.442222	-0.486004	-0.374504	-0.428566	-0.362158	-0.332789	-0.0418435	-0.459973	-0.0306192	0.10165	0.221568	0
4628	High	IsMasterProtein	O35593	26S proteasome non-ATPase regulatory subunit 14 OS=Mus musculus GN=Psmd14 PE=1 SV=2	Psmd14	Psmd14	0.262239	0.0282725	0.21901	0.22466	0.33182	0.370519	0.165187		0.244563	0.105208	0.24566	0.152476	0.291095	0.398254	0.135328		0.284135	0.083274	0.349625	0.456784	0.119274	0.210859		0.249493	0.420078	0.159629	0.214125	0.204141	0.22462	0.295135	0.183963	0.147958	0.271426	0.235135	0.169925	0.206643	0.328836	-0.0261621	0.0496308	-0.00578235	-0.0203404	-0.128156	0
3994	High	IsMasterProtein	Q6ZQH8	Nucleoporin NUP188 homolog OS=Mus musculus GN=Nup188 PE=1 SV=2	Nup188	Nup188	0.344432	0.0138901	0.37565	0.255215	0.427286	0.348176	0.315834		0.279326	0.105208	0.443451	0.207352	0.0729864	0.245058	0.427783		0.444382	0.0316413	0.400538	0.572609	0.410616	0.393765		0.288589	0.296311	0.295135	0.355016	0.207893	0.24472	0.391768	0.37629	0.186501	0.0243197	0.361744	0.359521	0.372952	0.352759	-0.0852756	-0.0513992	-0.0203404	-0.0484122	-0.22095	0
3562	High	IsMasterProtein	Q80ZS3	28S ribosomal protein S26, mitochondrial OS=Mus musculus GN=Mrps26 PE=1 SV=1	Mrps26	Mrps26	0.322191	0.0219252	0.429251	0.251344	0.197137	0.471084	0.262141		0.300347	0.105208	0.232517	0.576606	0.179999	0.125792	0.386824		0.41093	0.0317329	0.419903	0.365696	0.430197	0.427925		0.372448	0.748461	0.201634	0.368489	0.171207	0.446618	0.508936	0.663572	0.515006	0.0989585	0.47105	0.706641	0.367371	0.339137	0.0270097	0.276199	-0.0603973	-0.0800879	-0.027675	0.00070391
268	High	IsMasterProtein	Q059U9	A kinase (PRKA) anchor protein 8 OS=Mus musculus GN=Akap8 PE=1 SV=1	Akap8	Akap8	0.217468	0.107236	0.281034	0.00863892	0.0615878	0.499804	0.236275		0.356727	0.105208	0.519907	0.183164	0.15978	0.212729	0.708053		0.243615	0.173517	0.0426864	0.0956353	0.577309	0.258828		0.450129	0.552869	0.511974	0.556797	0.178874	0.531286	0.574344	0.761285	0.458382	0.331132	0.459758	0.631337	0.535058	0.212881	0.154108	0.0538064	0.275007	0.169925	0.117695	0
6184	High	IsMasterProtein	Q3UZC4	Putative uncharacterized protein OS=Mus musculus GN=Ttc4 PE=2 SV=1	Ttc4	Ttc4	0.61628	0.010036	0.733839	0.631538	0.686065	0.337802	0.692157		0.438698	0.105208	0.182828	0.344014	0.754964	0.809491	0.102194		0.799546	0.0418283	1.13169	1.18622	0.238527	0.641746		0.64924	0.789103	0.678973	0.720716	0.408168	0.512508	0.634129	0.553852	0.329985	0.532068	0.741927	0.689746	0.627607	0.908429	-0.0159133	0.451013	-0.0144996	-0.222633	-0.277534	0.00046162
5411	High	IsMasterProtein	J3QMX8	Zinc transporter 6 OS=Mus musculus GN=Slc30a6 PE=1 SV=1	Slc30a6	Slc30a6	0.554497	0.0110874	0.743307	0.299655	0.553936	0.563344	0.612243		0.480269	0.105208	0.534877	1.0116	0.0269951	0.281276	0.546591		0.568791	0.0274342	0.378628	0.632909	0.605018	0.65861		0.593161	0.612588	0.594549	0.725087	0.440421	0.585229	0.584	0.595504	0.992768	0.168642	0.604728	0.653519	0.640621	0.520045	0.0149443	0.0482362	-0.0174171	0.141433	-0.112475	0.00147059
3866	High	IsMasterProtein	Q2LKU9	NACHT, LRR and PYD domains-containing protein 1a OS=Mus musculus GN=Nlrp1a PE=1 SV=1	Nlrp1a	Nlrp1a	1.04668	0.0167668	1.38239	0.890841	1.36466	0.189639	1.40589		0.853271	0.105208	0.122275	0.898257	1.28268	1.75649	0.206651		0.736274	0.0485859	0.63743	1.11125	0.133267	1.06315		0.758291	0.57918	0.857583	0.835116	0.761285	0.652129	0.510962	0.594549	0.350497	1.15251	0.515331	0.522056	0.516015	0.507921	-0.22191	0.389567	-0.545824	-0.129734	-0.60165	0
3786	High	IsMasterProtein	Q9CQJ8	NADH dehydrogenase [ubiquinone] 1 beta subcomplex subunit 9 OS=Mus musculus GN=Ndufb9 PE=1 SV=3	Ndufb9	Ndufb9	0.357618	0.0676854	0.228838	0.413888	0.850528	0.161183	0.133653		0.39317	0.105268	0.326695	0.0058232	0.322541	0.75918	0.551611		0.248755	0.19252	0.134437	0.571077	0.353637	-0.0641303		0.389217	0.195348	0.390668	0.485427	0.485427	0.400652	0.360645	0.584963	0.263034	0.393965	0.262228	0.388465	0.192825	0.205393	-0.00072061	0.0342157	0.257011	0.0717627	-0.365871	0
2985	High	IsMasterProtein	Q8R0A7	Uncharacterized protein KIAA0513 OS=Mus musculus GN=Kiaa0513 PE=1 SV=1	6430548M08Rik	Kiaa0513	-0.109595	0.663191	-0.342084	-0.207549	-0.746819	0.245887	0.502593		-0.662292	0.105471	-0.00621183	-0.506299	-0.892529	-1.4318	-0.47462		-0.835302	0.0600314	-1.0448	-1.58407	-0.436373	-0.275965		-0.603331	-0.606035	-0.340075	-1.18442	-0.28279	-1.1247	-0.85726	-1.32554	-1.3474	-0.968605	-1.17459	-1.2863	-1.11716	-1.12029	-0.327048	-0.852042	-0.844251	-0.07552	0.463622	0.00425416
5087	High	IsMasterProtein	Q9WUT3	Ribosomal protein S6 kinase alpha-2 OS=Mus musculus GN=Rps6ka2 PE=1 SV=1	Rps6ka2	Rps6ka2	-0.759935	0.0110315	-0.660825	-0.955697	-1.03259	-0.384381	-0.766178		-1.04112	0.105488	-0.0439565	-0.50375	-1.90614	-1.98304	-0.768722		-1.18284	0.0250882	-1.43686	-1.51376	-0.924345	-0.856375		-0.788929	-0.915936	-0.72977	-0.62371	-0.8863	-1.04512	-0.575615	-1.30045	-0.467932	-1.8365	-1.21368	-1.45403	-0.821126	-1.36587	-0.0692962	-0.531156	0.0356239	0.0703893	0.147958	0
3632	Medium	IsMasterProtein	Q6DID5	PWWP domain-containing protein MUM1 OS=Mus musculus GN=Mum1 PE=1 SV=1	Mum1	Mum1	0.377974	0.0776678	0.579564	0.111207	0.156245		0.664878		0.427972	0.105488		0.559139	0.33987	0.384907			0.302697	0.129804	0.17992	0.224958		0.503213		0.0448532	NaN	0.147958	0.0621217	-0.07552	0.0965509	NaN	NaN	0.041243	0.151859	-0.0108656	NaN	-0.0144996	-0.00723157	-0.311806	NaN	-0.516636	-0.187707	-0.231075	0.0121026
5889	High	IsMasterProtein	Q3UNK5	Transforming growth factor beta-1 OS=Mus musculus GN=Tgfb1 PE=1 SV=1	Tgfb1	Tgfb1	-0.775347	0.0156314	-0.606875			-0.868196	-0.85097		-0.685011	0.105563	-1.0148	-0.294347			-0.745887		-0.691871				-0.794531	-0.589212		-0.223942	-0.15682	-0.378944	-0.136062	NaN	-0.0542435	-0.304006	-0.0350469	0.176323	NaN	-0.100934	-0.0831412	-0.118727	NaN	0.590991	0.711054	0.470927	NaN	NaN	0
4853	High	IsMasterProtein	Q8BHS3	Pre-mRNA-splicing factor RBM22 OS=Mus musculus GN=Rbm22 PE=1 SV=1	Rbm22	Rbm22	0.179305	0.121155	0.0501733	0.119566	0.265357	0.407038	0.0543938		0.241581	0.105563	0.401962	0.180744	0.138776	0.284568	0.201853		0.0421803	0.726247	-0.0659141	0.0798771	0.175327	-0.0205683		0.323005	0.324235	0.246104	0.24245	0.479231	0.328488	0.320773	0.120352	0.374066	0.498761	0.186242	0.0935602	0.171207	0.293959	0.17118	-0.0816138	0.191563	0.360645	0.214125	0
2864	High	IsMasterProtein	Q8CIM8	Integrator complex subunit 4 OS=Mus musculus GN=Ints4 PE=1 SV=1	Ints4	Ints4	0.388735	0.016435	0.529109	0.233266	0.371519	0.283205	0.526576		0.246432	0.105563	0.369871	0.335741	0.0871984	0.225451	0.213898		0.302201	0.0613449	0.220465	0.358718	0.208207	0.421415		0.338997	0.24732	0.37629	0.379621	0.352759	0.226037	0.333424	0.177599	0.185232	0.207893	0.260998	0.172488	0.27023	0.340277	-0.0209632	-0.0365259	-0.148801	0.120352	-0.018878	0
1520	High	IsMasterProtein	Q80Y44	Probable ATP-dependent RNA helicase DDX10 OS=Mus musculus GN=Ddx10 PE=1 SV=2	Ddx10	Ddx10	0.331712	0.0266446	0.279661	0.264113	0.535918	0.428843	0.150025		0.33056	0.105563	0.354843	-0.00915032	0.326132	0.597936	0.38304		0.450654	0.0542113	0.509057	0.780862	0.271104	0.241593		0.385506	0.324235	0.43082	0.561693	0.225275	0.271066	0.249749	0.27739	0.271426	0.285698	0.385992	0.166073	0.52306	0.468844	-0.0439824	-0.106249	0.280956	-0.0394883	-0.311148	0
1600	Medium	IsMasterProtein	A2ACQ1	Protein Dhx35 OS=Mus musculus GN=Dhx35 PE=1 SV=1	Dhx35	Dhx35	0.54332	0.0262679	0.394321	0.461034	0.415892		0.902035		0.39833	0.105665		0.462559	0.388786	0.343644			0.498473	0.0404339	0.515102	0.46996		0.510358		0.528698	NaN	0.941858	0.435095	0.209141	0.319662	NaN	NaN	0.501821	0.137504	0.407568	NaN	0.550901	0.264236	-0.139198	NaN	0.0398403	-0.251539	-0.205896	0.0187695
4057	High	IsMasterProtein	B9EJ86	Oxysterol-binding protein-related protein 8 OS=Mus musculus GN=Osbpl8 PE=1 SV=1	Osbpl8	Osbpl8	-0.135998	0.406634	-0.361976	-0.0628409	0.0571106	0.205661	-0.517943		0.352015	0.105948	0.393163	0.177144	0.159552	0.279503	0.750715		0.639635	0.0284072	0.572823	0.692775	0.90307	0.389874		-0.152859	-0.0454314	-0.277534	-0.118727	-0.169745	0.278832	0.14274	0.499782	0.418999	0.0538064	0.583876	0.652601	0.632268	0.466758	-0.0849063	-0.249822	0.24245	-0.106249	-0.226004	0
3766	High	IsMasterProtein	Q9CPP6	NADH dehydrogenase [ubiquinone] 1 alpha subcomplex subunit 5 OS=Mus musculus GN=Ndufa5 PE=1 SV=3	Ndufa5	Ndufa5	0.347476	0.0420922	0.164703	0.379253	0.662348	0.421021	0.110054		0.432699	0.10605	0.423774	-0.0923277	0.434981	0.718076	0.678994		0.327284	0.0759023	0.235188	0.518283	0.445613	0.110054		0.339641	0.381837	0.292782	0.348232	0.335712	0.376592	0.38405	0.639695	0.0908534	0.391768	0.297563	0.407081	0.292782	0.192825	-0.0565697	-0.0394883	0.182692	-0.0439433	-0.325539	0
5542	High	IsMasterProtein	Q06EZ3	O-acyltransferase OS=Mus musculus GN=Soat1 PE=2 SV=1	Soat1	Soat1	0.594279	0.0223489	0.318895	0.781457	1.0678	0.399186	0.404054		0.563613	0.10605	0.181838	0.256849	0.893906	1.18025	0.305221		0.234141	0.130178	0.151825	0.438173	0.0631938	0.283372		0.652547	0.989866	0.378512	0.293959	0.947853	0.74083	0.773152	0.896078	0.232661	1.06143	0.410773	0.654436	0.259423	0.318461	0.153262	0.590722	-0.0247367	0.167358	-0.120294	0
1489	Low	IsMasterProtein	Q8BGZ3	DDB1- and CUL4-associated factor 12 OS=Mus musculus GN=Dcaf12 PE=2 SV=1	Dcaf12	Dcaf12	0.596501			0.755124	0.437877				0.618985				0.777608	0.460361			0.867695		1.02632	0.709072				0.551885	NaN	NaN	NaN	0.551885	0.573375	NaN	NaN	NaN	0.573375	0.822118	NaN	NaN	0.822118	-0.0459333	NaN	NaN	-0.204233	0.112367	0.186844
5714	High	IsMasterProtein	F8WGM5	Syntaxin-binding protein 2 (Fragment) OS=Mus musculus GN=Stxbp2 PE=1 SV=1		Stxbp2	-0.170061	0.0646578	-0.226936	-0.107631	-0.175169	-0.139196	-0.201375		-0.247766	0.106635	-0.0597612	-0.220881	-0.284198	-0.351735	-0.322253		-0.393425	0.0342141	-0.367517	-0.435055	-0.366851	-0.404276		-0.17813	-0.0923402	-0.275786	-0.300448	-0.0439433	-0.201227	-0.013043	-0.275786	-0.295128	-0.22095	-0.367359	-0.320126	-0.477944	-0.304006	0.0417983	0.045443	-0.0740006	0.0635029	0.132248	0
552	High	IsMasterProtein	Q62388	Serine-protein kinase ATM OS=Mus musculus GN=Atm PE=1 SV=2	Atm	Atm	0.236689	0.0456974	0.154894	0.313565	0.390641	0.211652	0.112692		0.306545	0.106635	0.211652	0.0172608	0.420863	0.497939	0.38501		0.241292	0.171422	0.385551	0.462627	0.176063	-0.0590746		0.272482	0.182692	0.344828	0.387363	0.175045	0.267697	0.182692	0.355016	0.249749	0.283329	0.189682	0.147958	0.173767	0.24732	-0.0374005	-0.0291463	0.231432	-0.137648	-0.21424	0
1024	High	IsMasterProtein	Q99J95	Cyclin-dependent kinase 9 OS=Mus musculus GN=Cdk9 PE=1 SV=1	Cdk9	Cdk9	0.223584	0.0595593	0.253807	0.294345	0.366068	0.0273073	0.176393		0.242617	0.106849	0.183812	0.104887	0.310555	0.382278	0.231552		0.364292	0.062243	0.492075	0.563798	0.195896	0.205399		0.18765	0.190299	0.166073	0.243669	0.15056	0.250603	0.344828	0.393965	0.0962619	0.167358	0.300659	0.358396	0.195348	0.348232	-0.0515641	0.16221	-0.0101344	-0.142417	-0.215915	0
1455	High	IsMasterProtein	Q3UHX9	Putative methyltransferase C9orf114 homolog OS=Mus musculus GN=D2Wsu81e PE=1 SV=1	D2Wsu81e	D2Wsu81e	0.284726	0.0468609	0.215199	0.297472	0.556646	0.0878179	0.266494		0.4159	0.106942	0.0475004	0.469004	0.561936	0.821109	0.179951		0.591398	0.0411771	0.674113	0.933286	0.221961	0.536232		0.202554	0.27023	0.261832	0.209141	0.0690147	0.347273	0.230203	0.362891	0.462576	0.333424	0.45985	0.403813	0.531069	0.444667	-0.135443	0.181421	-0.00578235	-0.229382	-0.488026	0.00180421
4936	High	IsMasterProtein	J7I1C3	Rif1 OS=Mus musculus GN=Rif1 PE=2 SV=1	Rif1	Rif1	-0.768719	0.0204516	-0.353717	-0.838465	-0.988126	-1.30772	-0.355566		-1.23987	0.10695	-0.471113	0.140392	-2.11209	-2.26175	-1.49476		-1.27838	0.0274342	-1.5389	-1.68857	-1.32617	-0.559884		-1.22985	-1.9105	-1.09542	-1.09234	-0.821126	-1.46608	-1.074	-2.09542	-0.599462	-2.09542	-1.582	-1.92687	-1.30045	-1.5187	-0.288984	-0.603841	-0.739372	0.0186342	0.168642	0
4888	High	IsMasterProtein	Q3UJJ8	Putative uncharacterized protein (Fragment) OS=Mus musculus GN=Rdx PE=2 SV=1	Rdx	Rdx	-0.35393	0.0646578	-0.235042	-0.147825	-0.40578	-0.829155	-0.151848		-0.558187	0.10695	-0.801612	-0.0469326	-0.257829	-0.515785	-1.16877		-0.342373	0.202981	-0.0174874	-0.275443	-0.982612	-0.0939492		-0.37694	-0.397828	-0.369595	-0.454032	-0.286304	-0.442425	-0.37146	-0.736966	-0.265345	-0.395929	-0.340103	-0.552156	-0.312939	-0.155213	0.0481022	0.43189	-0.21927	-0.139236	0.119024	0
5904	High	IsMasterProtein	Q8R3N6	THO complex subunit 1 OS=Mus musculus GN=Thoc1 PE=1 SV=1	Thoc1	Thoc1	0.247476	0.0272363	0.306978	0.158282	0.225835	0.255427	0.290858		0.213439	0.10695	0.258055	0.188715	0.196286	0.263838	0.160299		0.190632	0.13148	0.159657	0.227209	0.118975	0.256686		0.206367	0.351628	0.183963	0.200379	0.0894982	0.205426	0.355016	0.257011	0.0827026	0.126973	0.152674	0.21661	0.15056	0.0908534	-0.0531598	0.0976108	-0.106249	-0.0679388	-0.136062	0
1304	High	IsMasterProtein	Q9WVJ3	Carboxypeptidase Q OS=Mus musculus GN=Cpq PE=1 SV=1	Cpq; Pgcp	Cpq	-0.557685	0.0179321	-0.448564	-0.39446	-0.543796	-1.01501	-0.386598		-0.498462	0.106999	-0.513445	-0.489852	-0.107989	-0.257325	-1.1237		-1.67351	0.013761	-1.45058	-1.59991	-1.90733	-1.73623		-0.546573	-0.564905	-0.504305	-0.567041	-0.550043	-0.400678	-0.0619024	-0.671164	-0.606035	-0.263612	-1.6381	-1.45403	-1.85204	-1.60823	0.0432142	0.451013	-0.117161	-0.155213	-0.00578235	0
3366	High	IsMasterProtein	Q9CQ39	Mediator of RNA polymerase II transcription subunit 21 OS=Mus musculus GN=Med21 PE=1 SV=1	Med21	Med21	0.240754	0.062935	0.336759	0.123913	0.0254556	0.394062	0.323584		0.22319	0.107209	0.299769	0.138858	0.251668	0.153211	0.272444		0.221313	0.0973217	0.298448	0.199991	0.156162	0.230651		0.154948	0.309176	0.185232	0.197865	-0.0724828	0.113955	0.214125	0.186501	0	0.0551957	0.0894389	0.0717627	0.0935602	0.102994	-0.129204	-0.0846703	-0.139236	-0.195946	-0.0969617	0.00110112
4970	High	IsMasterProtein	Q6PDX6	E3 ubiquitin-protein ligase Rnf220 OS=Mus musculus GN=Rnf220 PE=1 SV=1	Rnf220	Rnf220	0.591417	0.019051	0.866022	0.387495	0.61471	0.211985	0.876874		0.358827	0.107209	0.260764	0.722332	0.257944	0.485158	0.0679388		0.435574	0.059319	0.373937	0.601152	0.102155	0.665053		0.477894	0.515006	0.524064	0.512985	0.359521	0.383516	0.563646	0.371838	0.369606	0.228973	0.353745	0.404903	0.311503	0.344828	-0.0838551	0.303342	-0.352916	-0.0291463	-0.2567	0
3989	High	IsMasterProtein	Q569X8	Nucleoporin 107 OS=Mus musculus GN=Nup107 PE=2 SV=1	Nup107	Nup107	0.331343	0.0240255	0.518965	0.171953	0.232559	0.318638	0.414598		0.235424	0.107415	0.339566	0.303513	0.10561	0.166217	0.262213		0.292195	0.05769	0.263542	0.324148	0.213445	0.367644		0.363531	0.372952	0.378512	0.482332	0.22033	0.2831	0.393965	0.316146	0.267835	0.154454	0.303877	0.267835	0.331132	0.312665	0.0134657	0.0551957	-0.0365259	0.0482362	-0.013043	0
1191	High	IsMasterProtein	A0A0R4J0B4	Cytidine monophospho-N-acetylneuraminic acid synthetase OS=Mus musculus GN=Cmas PE=1 SV=1	Cmas	Cmas	0.0522201	0.65896	-0.143814	0.0721498	0.206992	0.269586	-0.143814		0.343835	0.107415	0.469798	0.0109089	0.235649	0.370491	0.632329		0.146375	0.361269	0.0594263	0.194269	0.4383	-0.106494		-0.0332665	-0.115597	-0.0649175	-0.0649175	0.112367	0.173966	0.0840643	0.246104	0.0894982	0.276199	0.0416819	0.0524159	-0.027675	0.100305	-0.0897823	-0.386468	0.0799754	0.041243	-0.093879	0
956	High	IsMasterProtein	Q8C1Y8	Vacuolar fusion protein CCZ1 homolog OS=Mus musculus GN=Ccz1 PE=1 SV=1	Ccz1	Ccz1	-0.818265	0.041295	-1.3487	-0.471876	-0.530387	-0.175541	-1.56482		-0.644418	0.108258	-0.277456	-1.5306	-0.564212	-0.622724	-0.227098		-1.09198	0.0383775	-1.05353	-1.11204	-0.363852	-1.83851		-0.816612	-0.155213	-1.39593	-1.17788	-0.537424	-0.612861	-0.2567	-0.205896	-1.35845	-0.630394	-1.04445	-0.341903	-1.67116	-1.12029	0.0294584	0.0200577	0.169925	-0.0649175	-0.00723157	0
1703	High	IsMasterProtein	Q3UMQ2	Putative uncharacterized protein OS=Mus musculus GN=Dr1 PE=2 SV=1	Dr1	Dr1	0.197329	0.163769	0.141271	0.305552	0.445663	-0.155782	0.249942		0.26173	0.108258	0.125777	0.220111	0.329075	0.469186	0.1645		0.345183	0.0701225	0.430424	0.570535	0.129831	0.249942		0.155829	-0.0619024	0.261832	0.153157	0.27023	0.250985	0.22033	0.258217	0.231432	0.293959	0.293244	0.22404	0.260628	0.395063	-0.0261531	0.0935602	0.0114956	-0.0350469	-0.174621	0
4690	High	IsMasterProtein	Q8R2Y8	Peptidyl-tRNA hydrolase 2, mitochondrial OS=Mus musculus GN=Ptrh2 PE=1 SV=1	Ptrh2	Ptrh2	0.279548	0.112151	0.167727	0.319855	0.709955	0.272571	-0.072367		0.40446	0.108258	0.383205	-0.0299532	0.298358	0.688457	0.682233		0.21351	0.279893	-0.00296241	0.387137	0.555652	-0.0857875		0.261231	0.1137	0.121679	0.360645	0.448901	0.334843	0.225275	0.524064	0.163499	0.426533	0.209899	0.39835	0.107018	0.124328	-0.0247978	-0.158429	0.192825	0.128293	-0.261881	0
[truncated: 5,923 more rows]
[truncated: 71 more columns]
