# Supplementary material for: De novo activating mutations drive clonal evolution and enhance clonal fitness in KMT2A-rearranged leukemia
Source: Nat Commun. 2018 May 2;9:1770. doi: 10.1038/s41467-018-04180-1 (PMC5932012; doi:10.1038/s41467-018-04180-1)
Supplement: Supplementary file 8 — Supplementary Data 5 [file 41467_2018_4180_MOESM8_ESM.xlsx]

## Sheet: Table_9-c2all.KMT2AvsGMP
Preranked_c2all_RNA
KMT2A-MLLT3											GMP
	Gene Set	Size	ES	NES	NOM p-val	FDR q-val	FWER p-val	RANK AT MAX	LEADING EDGE			Gene Set	Size	ES	NES	NOM p-val	FDR q-val	FWER p-val	RANK AT MAX	LEADING EDGE
1	YAO_TEMPORAL_RESPONSE_TO_PROGESTERONE_CLUSTER_13	140	0.73	2.61	0.000	0.000	0.000	775	tags=44%, list=8%, signal=48%		1	ZHANG_TLX_TARGETS_60HR_DN	222	-0.61	-2.08	0.000	0.001	0.001	2216	tags=47%, list=24%, signal=61%
2	MOOTHA_VOXPHOS	77	0.78	2.52	0.000	0.000	0.000	949	tags=58%, list=10%, signal=65%		2	MITSIADES_RESPONSE_TO_APLIDIN_DN	203	-0.57	-1.93	0.000	0.019	0.042	2280	tags=45%, list=24%, signal=59%
3	WONG_MITOCHONDRIA_GENE_MODULE	199	0.65	2.40	0.000	0.000	0.000	864	tags=36%, list=9%, signal=39%		3	BARRIER_CANCER_RELAPSE_NORMAL_SAMPLE_DN	23	-0.79	-1.92	0.000	0.019	0.062	804	tags=61%, list=9%, signal=66%
4	PECE_MAMMARY_STEM_CELL_UP	105	0.65	2.25	0.000	0.000	0.000	975	tags=48%, list=10%, signal=53%		4	ZHANG_TLX_TARGETS_36HR_DN	144	-0.59	-1.91	0.000	0.015	0.064	2762	tags=55%, list=30%, signal=77%
5	LIAN_LIPA_TARGETS_6M	60	0.70	2.23	0.000	0.000	0.000	1431	tags=52%, list=15%, signal=61%		5	ABRAMSON_INTERACT_WITH_AIRE	38	-0.71	-1.91	0.000	0.014	0.072	1645	tags=71%, list=18%, signal=86%
6	KIM_GLIS2_TARGETS_UP	60	0.69	2.17	0.000	0.000	0.000	1338	tags=35%, list=14%, signal=41%		6	OSWALD_HEMATOPOIETIC_STEM_CELL_IN_COLLAGEN_GEL_UP	181	-0.56	-1.89	0.000	0.016	0.103	1915	tags=38%, list=20%, signal=46%
7	BROWN_MYELOID_CELL_DEVELOPMENT_UP	114	0.62	2.16	0.000	0.000	0.000	1761	tags=42%, list=19%, signal=51%		7	ZHANG_TLX_TARGETS_DN	72	-0.63	-1.88	0.000	0.018	0.127	2216	tags=49%, list=24%, signal=63%
8	LIAN_LIPA_TARGETS_3M	53	0.69	2.13	0.000	0.000	0.001	1431	tags=53%, list=15%, signal=62%		8	FEVR_CTNNB1_TARGETS_DN	402	-0.52	-1.87	0.000	0.020	0.158	2161	tags=43%, list=23%, signal=53%
9	CASTELLANO_NRAS_TARGETS_UP	51	0.70	2.13	0.000	0.000	0.001	1227	tags=41%, list=13%, signal=47%		9	ZHAN_MULTIPLE_MYELOMA_CD2_UP	31	-0.72	-1.86	0.000	0.020	0.181	40	tags=10%, list=0%, signal=10%
10	NADLER_OBESITY_UP	51	0.69	2.12	0.000	0.000	0.001	1012	tags=49%, list=11%, signal=55%		10	AMIT_EGF_RESPONSE_40_HELA	34	-0.70	-1.85	0.000	0.022	0.214	754	tags=41%, list=8%, signal=45%
11	STARK_PREFRONTAL_CORTEX_22Q11_DELETION_DN	375	0.53	2.10	0.000	0.000	0.001	1202	tags=32%, list=13%, signal=35%		11	PHONG_TNF_TARGETS_UP	52	-0.65	-1.84	0.000	0.026	0.271	890	tags=33%, list=10%, signal=36%
12	LIU_VAV3_PROSTATE_CARCINOGENESIS_UP	62	0.66	2.09	0.000	0.000	0.003	1206	tags=32%, list=13%, signal=37%		12	ZHOU_CELL_CYCLE_GENES_IN_IR_RESPONSE_6HR	69	-0.63	-1.83	0.000	0.026	0.291	1262	tags=41%, list=13%, signal=47%
13	SCHUETZ_BREAST_CANCER_DUCTAL_INVASIVE_UP	221	0.55	2.08	0.000	0.000	0.004	1751	tags=38%, list=19%, signal=45%		13	WELCSH_BRCA1_TARGETS_DN	117	-0.57	-1.82	0.000	0.034	0.376	2237	tags=49%, list=24%, signal=63%
14	LI_INDUCED_T_TO_NATURAL_KILLER_UP	237	0.54	2.06	0.000	0.001	0.011	1366	tags=32%, list=15%, signal=37%		14	ROSS_AML_WITH_AML1_ETO_FUSION	53	-0.64	-1.81	0.002	0.035	0.401	1680	tags=34%, list=18%, signal=41%
15	POMEROY_MEDULLOBLASTOMA_DESMOPLASIC_VS_CLASSIC_DN	42	0.70	2.03	0.000	0.001	0.014	1184	tags=48%, list=13%, signal=54%		15	VERRECCHIA_DELAYED_RESPONSE_TO_TGFB1	32	-0.70	-1.80	0.002	0.038	0.448	471	tags=16%, list=5%, signal=16%
16	DEMAGALHAES_AGING_UP	37	0.69	2.02	0.000	0.001	0.015	855	tags=35%, list=9%, signal=39%		16	FRASOR_RESPONSE_TO_SERM_OR_FULVESTRANT_DN	48	-0.65	-1.80	0.000	0.037	0.465	1284	tags=46%, list=14%, signal=53%
17	DAZARD_UV_RESPONSE_CLUSTER_G1	52	0.66	2.02	0.000	0.001	0.015	764	tags=42%, list=8%, signal=46%		17	VERRECCHIA_RESPONSE_TO_TGFB1_C5	18	-0.79	-1.79	0.002	0.038	0.502	78	tags=17%, list=1%, signal=17%
18	VANLOO_SP3_TARGETS_DN	66	0.63	2.01	0.000	0.001	0.020	2174	tags=55%, list=23%, signal=71%		18	TOYOTA_TARGETS_OF_MIR34B_AND_MIR34C	298	-0.51	-1.79	0.000	0.038	0.511	2381	tags=43%, list=25%, signal=56%
19	ROSS_LEUKEMIA_WITH_MLL_FUSIONS	60	0.64	2.01	0.000	0.001	0.023	961	tags=30%, list=10%, signal=33%		19	EPPERT_PROGENITOR	104	-0.57	-1.79	0.000	0.039	0.543	2233	tags=47%, list=24%, signal=61%
20	YAMASHITA_METHYLATED_IN_PROSTATE_CANCER	29	0.73	2.00	0.000	0.002	0.027	1755	tags=52%, list=19%, signal=63%		20	TIAN_TNF_SIGNALING_NOT_VIA_NFKB	20	-0.75	-1.77	0.004	0.047	0.635	1308	tags=50%, list=14%, signal=58%
21	VECCHI_GASTRIC_CANCER_ADVANCED_VS_EARLY_DN	61	0.63	2.00	0.000	0.002	0.027	1273	tags=31%, list=14%, signal=36%		21	IVANOVA_HEMATOPOIESIS_STEM_CELL_AND_PROGENITOR	406	-0.50	-1.77	0.000	0.046	0.639	1756	tags=30%, list=19%, signal=35%
22	ROSS_AML_WITH_CBFB_MYH11_FUSION	38	0.70	1.99	0.000	0.002	0.033	818	tags=24%, list=9%, signal=26%		22	DUTERTRE_ESTRADIOL_RESPONSE_24HR_UP	255	-0.52	-1.77	0.000	0.048	0.671	1270	tags=32%, list=14%, signal=36%
23	ZHAN_MULTIPLE_MYELOMA_DN	31	0.71	1.97	0.000	0.002	0.047	1008	tags=35%, list=11%, signal=40%		23	OUYANG_PROSTATE_CANCER_PROGRESSION_DN	17	-0.77	-1.76	0.000	0.048	0.692	906	tags=35%, list=10%, signal=39%
24	FINAK_BREAST_CANCER_SDPP_SIGNATURE	17	0.82	1.96	0.000	0.003	0.051	718	tags=29%, list=8%, signal=32%		24	PUJANA_BREAST_CANCER_LIT_INT_NETWORK	92	-0.57	-1.76	0.000	0.048	0.707	2163	tags=54%, list=23%, signal=70%
25	HUANG_GATA2_TARGETS_UP	123	0.55	1.95	0.000	0.003	0.072	994	tags=28%, list=11%, signal=31%
26	WILENSKY_RESPONSE_TO_DARAPLADIB	27	0.73	1.95	0.000	0.003	0.075	1505	tags=48%, list=16%, signal=57%
27	VERHAAK_GLIOBLASTOMA_MESENCHYMAL	168	0.53	1.92	0.000	0.005	0.112	2060	tags=44%, list=22%, signal=55%
28	LEIN_ASTROCYTE_MARKERS	26	0.72	1.92	0.000	0.005	0.114	1458	tags=50%, list=16%, signal=59%
29	KATSANOU_ELAVL1_TARGETS_UP	109	0.55	1.92	0.000	0.005	0.117	1701	tags=30%, list=18%, signal=37%
30	NAKAYAMA_SOFT_TISSUE_TUMORS_PCA1_UP	49	0.63	1.91	0.000	0.005	0.118	993	tags=31%, list=11%, signal=34%
31	MCLACHLAN_DENTAL_CARIES_UP	176	0.52	1.90	0.000	0.006	0.142	1029	tags=27%, list=11%, signal=29%
32	ICHIBA_GRAFT_VERSUS_HOST_DISEASE_35D_UP	106	0.55	1.89	0.000	0.006	0.166	1092	tags=34%, list=12%, signal=38%
33	WANG_LSD1_TARGETS_UP	16	0.80	1.89	0.000	0.007	0.175	1295	tags=56%, list=14%, signal=65%
34	STEARMAN_TUMOR_FIELD_EFFECT_UP	29	0.69	1.89	0.000	0.006	0.176	1092	tags=34%, list=12%, signal=39%
35	MARKEY_RB1_ACUTE_LOF_DN	176	0.51	1.88	0.000	0.007	0.189	1624	tags=32%, list=17%, signal=38%
36	MARKEY_RB1_CHRONIC_LOF_DN	84	0.56	1.87	0.000	0.008	0.233	1337	tags=35%, list=14%, signal=40%
37	ROSS_AML_WITH_MLL_FUSIONS	59	0.58	1.86	0.003	0.010	0.273	1894	tags=49%, list=20%, signal=61%
38	ANASTASSIOU_CANCER_MESENCHYMAL_TRANSITION_SIGNATURE	45	0.61	1.85	0.000	0.010	0.295	1751	tags=36%, list=19%, signal=44%
39	TAKAO_RESPONSE_TO_UVB_RADIATION_UP	71	0.58	1.85	0.000	0.011	0.322	994	tags=41%, list=11%, signal=45%
40	VALK_AML_CLUSTER_5	21	0.73	1.85	0.005	0.011	0.327	742	tags=33%, list=8%, signal=36%
41	FLECHNER_BIOPSY_KIDNEY_TRANSPLANT_REJECTED_VS_OK_UP	71	0.57	1.84	0.000	0.012	0.357	829	tags=24%, list=9%, signal=26%
42	VALK_AML_CLUSTER_15	26	0.70	1.83	0.000	0.013	0.382	581	tags=23%, list=6%, signal=25%
43	BOUDOUKHA_BOUND_BY_IGF2BP2	88	0.55	1.83	0.000	0.014	0.414	820	tags=32%, list=9%, signal=35%
44	LIU_SMARCA4_TARGETS	37	0.64	1.81	0.000	0.017	0.485	1147	tags=22%, list=12%, signal=25%
45	MORI_LARGE_PRE_BII_LYMPHOCYTE_DN	46	0.62	1.81	0.000	0.016	0.487	1880	tags=46%, list=20%, signal=57%
46	FRIDMAN_IMMORTALIZATION_DN	26	0.67	1.80	0.005	0.020	0.566	1599	tags=58%, list=17%, signal=69%
47	CHICAS_RB1_TARGETS_LOW_SERUM	56	0.59	1.79	0.000	0.021	0.584	239	tags=32%, list=3%, signal=33%
48	NAKAYAMA_FGF2_TARGETS	21	0.69	1.79	0.003	0.021	0.597	629	tags=33%, list=7%, signal=36%
49	NIELSEN_SYNOVIAL_SARCOMA_DN	15	0.75	1.78	0.005	0.022	0.616	1098	tags=40%, list=12%, signal=45%
50	MOOTHA_MITOCHONDRIA	375	0.45	1.78	0.000	0.022	0.619	864	tags=21%, list=9%, signal=23%
51	HARRIS_BRAIN_CANCER_PROGENITORS	18	0.73	1.78	0.004	0.023	0.642	289	tags=28%, list=3%, signal=29%
52	DAVIES_MULTIPLE_MYELOMA_VS_MGUS_DN	23	0.69	1.77	0.004	0.023	0.646	2225	tags=70%, list=24%, signal=91%
53	MULLIGHAN_MLL_SIGNATURE_1_UP	293	0.46	1.77	0.000	0.022	0.654	1223	tags=26%, list=13%, signal=29%
54	ABE_INNER_EAR	31	0.64	1.77	0.000	0.023	0.665	1632	tags=52%, list=17%, signal=62%
55	WIELAND_UP_BY_HBV_INFECTION	71	0.55	1.77	0.003	0.023	0.674	1715	tags=35%, list=18%, signal=43%
56	MULLIGHAN_MLL_SIGNATURE_2_UP	317	0.46	1.77	0.000	0.023	0.681	997	tags=23%, list=11%, signal=25%
57	PICCALUGA_ANGIOIMMUNOBLASTIC_LYMPHOMA_UP	141	0.50	1.77	0.000	0.023	0.681	1780	tags=33%, list=19%, signal=40%
58	ALONSO_METASTASIS_UP	142	0.49	1.75	0.000	0.027	0.758	1376	tags=31%, list=15%, signal=36%
59	CHIARADONNA_NEOPLASTIC_TRANSFORMATION_CDC25_DN	120	0.50	1.75	0.000	0.028	0.781	1082	tags=24%, list=12%, signal=27%
60	JOSEPH_RESPONSE_TO_SODIUM_BUTYRATE_UP	24	0.66	1.75	0.003	0.028	0.788	1269	tags=54%, list=14%, signal=63%
61	POOLA_INVASIVE_BREAST_CANCER_UP	197	0.47	1.73	0.000	0.033	0.838	1751	tags=30%, list=19%, signal=37%
62	MARSON_FOXP3_TARGETS_UP	57	0.56	1.73	0.003	0.035	0.855	1312	tags=30%, list=14%, signal=34%
63	RAMPON_ENRICHED_LEARNING_ENVIRONMENT_LATE_UP	18	0.71	1.73	0.010	0.035	0.860	275	tags=22%, list=3%, signal=23%
64	GOLUB_ALL_VS_AML_DN	20	0.71	1.72	0.007	0.036	0.870	1106	tags=45%, list=12%, signal=51%
65	MOOTHA_HUMAN_MITODB_6_2002	370	0.44	1.72	0.000	0.036	0.874	864	tags=22%, list=9%, signal=23%
66	ZHANG_TLX_TARGETS_UP	90	0.51	1.72	0.000	0.036	0.874	1877	tags=38%, list=20%, signal=47%
67	IGLESIAS_E2F_TARGETS_UP	122	0.48	1.72	0.000	0.037	0.880	978	tags=29%, list=10%, signal=32%
68	LINDGREN_BLADDER_CANCER_HIGH_RECURRENCE	36	0.60	1.72	0.003	0.037	0.888	1301	tags=39%, list=14%, signal=45%
69	GENTILE_UV_RESPONSE_CLUSTER_D6	23	0.66	1.72	0.010	0.037	0.889	1161	tags=26%, list=12%, signal=30%
70	MURATA_VIRULENCE_OF_H_PILORI	16	0.73	1.71	0.005	0.039	0.906	1654	tags=56%, list=18%, signal=68%
71	IVANOVA_HEMATOPOIESIS_MATURE_CELL	216	0.45	1.71	0.000	0.039	0.908	2136	tags=42%, list=23%, signal=53%
72	BOYLAN_MULTIPLE_MYELOMA_D_DN	59	0.54	1.71	0.000	0.038	0.910	687	tags=24%, list=7%, signal=25%
73	HOUSTIS_ROS	28	0.64	1.71	0.005	0.038	0.914	1473	tags=43%, list=16%, signal=51%
74	NIKOLSKY_BREAST_CANCER_7Q21_Q22_AMPLICON	38	0.59	1.70	0.005	0.038	0.919	1257	tags=26%, list=13%, signal=30%
75	FUJII_YBX1_TARGETS_UP	27	0.64	1.70	0.003	0.038	0.919	1383	tags=33%, list=15%, signal=39%
76	LEE_LIVER_CANCER_CIPROFIBRATE_UP	40	0.58	1.70	0.003	0.037	0.919	1217	tags=33%, list=13%, signal=37%
77	KEEN_RESPONSE_TO_ROSIGLITAZONE_DN	88	0.51	1.70	0.000	0.037	0.920	1269	tags=34%, list=14%, signal=39%
78	SABATES_COLORECTAL_ADENOMA_DN	103	0.49	1.70	0.000	0.037	0.921	2128	tags=31%, list=23%, signal=40%
79	WANG_BARRETTS_ESOPHAGUS_AND_ESOPHAGUS_CANCER_UP	17	0.71	1.70	0.005	0.038	0.929	1062	tags=35%, list=11%, signal=40%
80	BOYAULT_LIVER_CANCER_SUBCLASS_G1_DN	28	0.61	1.70	0.007	0.038	0.934	1222	tags=36%, list=13%, signal=41%
81	HUANG_FOXA2_TARGETS_DN	28	0.62	1.70	0.002	0.039	0.937	2076	tags=54%, list=22%, signal=69%
82	TURASHVILI_BREAST_LOBULAR_CARCINOMA_VS_LOBULAR_NORMAL_DN	50	0.56	1.69	0.000	0.040	0.948	1513	tags=36%, list=16%, signal=43%
83	YAO_TEMPORAL_RESPONSE_TO_PROGESTERONE_CLUSTER_9	51	0.56	1.69	0.003	0.041	0.950	1319	tags=33%, list=14%, signal=39%
84	KAAB_FAILED_HEART_VENTRICLE_DN	34	0.60	1.69	0.010	0.040	0.951	1087	tags=38%, list=12%, signal=43%
85	MORI_IMMATURE_B_LYMPHOCYTE_UP	44	0.57	1.69	0.003	0.040	0.954	1847	tags=45%, list=20%, signal=56%
86	LEE_LIVER_CANCER_ACOX1_UP	39	0.58	1.69	0.005	0.041	0.957	1062	tags=26%, list=11%, signal=29%
87	DELYS_THYROID_CANCER_UP	305	0.43	1.68	0.000	0.041	0.961	1341	tags=24%, list=14%, signal=27%
88	LU_EZH2_TARGETS_UP	183	0.46	1.68	0.000	0.042	0.966	1434	tags=27%, list=15%, signal=31%
89	JAATINEN_HEMATOPOIETIC_STEM_CELL_DN	155	0.47	1.68	0.000	0.042	0.967	2137	tags=42%, list=23%, signal=53%
90	VIETOR_IFRD1_TARGETS	16	0.69	1.68	0.008	0.042	0.967	801	tags=44%, list=9%, signal=48%
91	ONGUSAHA_TP53_TARGETS	28	0.61	1.68	0.000	0.041	0.969	1424	tags=43%, list=15%, signal=50%
92	BOYAULT_LIVER_CANCER_SUBCLASS_G5_DN	18	0.69	1.68	0.009	0.041	0.969	595	tags=28%, list=6%, signal=30%
93	LAIHO_COLORECTAL_CANCER_SERRATED_UP	91	0.49	1.68	0.000	0.041	0.972	1184	tags=27%, list=13%, signal=31%
94	CHIARADONNA_NEOPLASTIC_TRANSFORMATION_KRAS_CDC25_UP	40	0.57	1.67	0.002	0.044	0.976	983	tags=40%, list=11%, signal=45%
95	NING_CHRONIC_OBSTRUCTIVE_PULMONARY_DISEASE_DN	93	0.49	1.66	0.003	0.049	0.985	1036	tags=31%, list=11%, signal=35%
