# Supplementary material for: De novo activating mutations drive clonal evolution and enhance clonal fitness in KMT2A-rearranged leukemia
Source: Nat Commun. 2018 May 2;9:1770. doi: 10.1038/s41467-018-04180-1 (PMC5932012; doi:10.1038/s41467-018-04180-1)
Supplement: Supplementary file 9 — Supplementary Data 6 [file 41467_2018_4180_MOESM9_ESM.xlsx]

## Sheet: Table_10-HeatMap_Variable_list
Heat map variable list
Dixdc1
Peak1
Syt11
Hspb3
Noxred1
Msrb3
Slc7a11
H2-Q2
Fam20a
Hivep2
Dusp4
Ppp1r16b
Nras
Piwil2
Car5b
Raet1d
Gem
Spry4
Cdh17
Prrg4
Rasal1
Eps8l2
Tnfaip6
Serinc2
Plekha5
Plcd3
Tac4
Acsbg1
Arhgap6
Prune2
Oasl1
Cobll1
Spp1
Mt3
Gzma
Prf1
Dnase1l3
Tnfrsf9
Ifi205
Ptprn
Ocstamp
Gzmc
Gzmd
Traf1
Serpinb9
Cttnbp2nl
Serpinb6b
Sept3
Arhgap5
Cav1
Egr3
Cdkn2b
Agpat9
Foxs1
Tgtp2
Ifit1
Rsad2
Apol11b
Whrn
Tnfsf8
Spib
Fam129c
Trib2
Hao1
Jakmip1
Vpreb3
Fcrla
Cd19
Slain1
Pou2af1
Cd79a
Ablim1
Cd72
Gramd3
Ero1l
Ppp3cc
Enpp1
Dab2ip
Fam102b
Parp9
Rai14
Syne3
2900026A02Rik
Cadm1
Dusp6
Sypl
Osbpl8
BC005537
Rtp4
Oasl2
Irgm1
Xaf1
Traf3ip2
Mmd
Zbed3
Jag2
Nlrc5
H2-Q7
H2-Q8
H2-M3
H2-Q4
H2-Q5
H2-T10
H2-Q9
Tap1
B2m
Cox6a2
Ggact
Myo1b
Drc7
Phtf2
Atg9b
Hsd17b12
Ncl
Hspa9
Mrps10
Fastkd1
Tubb6
Etv4
Slc39a14
Syncrip
Etf1
Pdp1
Spred1
Otud4
Pi15
Elk3
Rad18
Endod1
Ccnd1
Sh3pxd2a
Nt5e
Mtdh
Morc2a
Ghitm
Stard3nl
Cav2
Polk
Ftx
Tcerg1
Pmpca
Myo1d
Clic4
Dnm1l
Blm
Lrrc40
Trim13
Mgat4a
Dab2
Bora
Amotl1
Htatsf1
4930509E16Rik
Suv39h1
Hmgcr
Zbtb25
Epx
Ear1
Ear6
Etfdh
Elovl6
4930503L19Rik
Ndufs1
E2f5
Tex9
Cenpi
Bbs12
Qser1
Cnn3
Gtf2h3
Coq3
Nt5c3b
Rcor2
Mcpt8
Phgdh
Cdv3
A230050P20Rik
Ptch1
Fam212a
Fyn
Fads3
Acvr1
Tnfsf9
Sestd1
Ccnd2
Alox15
Oosp1
Il1r1
Fzd7
Ryk
Endou
Dmkn
Gfi1b
Fads2
Dnajc6
Bfsp2
Pvt1
Vpreb1
Lonrf3
Lhfpl2
Cxcl10
Nampt
Galnt3
Myo1e
Aqp9
Parvg
Adgrg3
Prkar1a
Lcp1
Rab7b
Kynu
Adamts17
Fcer1a
Crxos
Prr15
Pparg
Sapcd1
Il1rl1
Serpinb9g
Tox
Nov
Stap2
Akr1c18
Ehbp1
Plxdc2
Tph1
Gpr55
Ptger3
Enah
Slc18a2
Htra3
Cp
Tmem178
Large1
Rras2
Wfdc12
Slc30a2
Slc45a3
Ccl17
Gnb4
Inpp4b
Pdyn
Gpc4
Spire2
D330045A20Rik
Esx1
Il4
Nrarp
Csrp3
Casp3
Rec8
Arhgef25
Plekha6
Sdsl
Trio
Tnni3
Hpdl
Exoc3l
Snai3
Dlc1
Meis3
Rcn3
Wtip
St8sia5
Mvd
Mpnd
Slc7a2
Shcbp1l
Cc2d2a
Pla2g12a
Net1
Slc30a4
Luzp1
Gzmb
Mrc1
Ifitm1
Pfkp
Ms4a2
Cyp11a1
Prss34
Socs2
Tbc1d4
Cma1
Rnase12
Perp
Cdh1
Snx2
Gpr34
Cd200r3
Casp6
Shtn1
Slc52a3
Fcgr1
Gbp7
Cish
Eps8
Sphk1
Cd55
Epdr1
Tmem64
Tubb3
Hes1
Pla2g4b
Slc22a3
Plvap
Tango2
Hebp2
Ctnnd1
Myo6
Hspa2
Irx5
Opn3
Kmo
Prag1
Ccr2
Arhgap12
Nav1
Fkbp1b
Clec10a
P2rx1
Abcg1
Smpdl3a
Creb3l3
Wdr41
Msrb1
Ccdc125
Tcn2
Rps6ka2
Atp6v1e1
Slc22a4
Siglecf
Gapt
Srd5a3
S1pr5
Rxra
Dennd2a
Ccpg1
Arhgef3
Wipi1
C1rl
Ppp3ca
Aoah
Nat8l
Rac2
Rab3d
Arhgdib
Prdx5
Pnkp
Olfm4
Gpsm3
Ceacam1
Pi16
Triobp
Atp2a3
Ctdsp1
Was
Mkl1
Scamp2
Galns
Zyx
Palm
Chst12
Eml2
Fam102a
Cnn2
Ap1m1
Shkbp1
Rhog
Cyba
Cotl1
Coro1a
Arpc1b
Unc13d
Fes
Spi1
Gnb2
Limd2
Flot1
Slc9a3r1
Dbnl
Aldh3b1
1700020L24Rik
Taldo1
Twf2
Aldh2
Fermt3
Mgrn1
Adgre5
Prkcd
Myo1f
Man1c1
Prkag2
Sirpa
Rap1gap2
Tnip1
Rin3
Kcnk12
Snx20
Gpc1
Tfeb
Rogdi
Stxbp2
Arhgap9
Borcs6
Jup
Casz1
Fuk
Tusc1
Adck2
Sirt7
Acad10
Mroh1
Pnpla7
Fam132a
Selenbp1
Pdk2
Ppfibp2
Ebi3
Ak8
Slc25a45
Slc22a18
Rasgrp4
Mgst1
Gng7
Ccdc80
Zxdc
Daglb
Cnnm3
Ppm1h
Ncam1
Inpp5j
Aatk
Atg7
Rps6kc1
Mical2
Lrp4
Lonrf1
Rnd1
B3galt5
Eif4g3
C130050O18Rik
F10
Apoc2
Ppp2r5a
Sgpp1
Bbs9
Plekhg5
Sephs2
Pgd
Pld3
Fam107b
Ano6
Micu1
Grb2
Grk2
Pam
Sh3kbp1
Ncf2
Mylip
Csgalnact2
Arsg
Rgs19
AB124611
Rnf130
Myl12b
Itm2b
Phyh
Arpc4
Slc13a5
Mag
Pxt1
Lgr6
Tbc1d30
Ltbr
Ttc38
Nfe2
Hpgd
Fam83a
Zbtb4
B3gnt8
Gm1110
Lst1
Camk1
Mcee
Ago4
Tsc22d2
Zfp467
Rnf43
Gm8615
Pbxip1
Myo18b
Dnah8
Pdlim4
Napsa
Dhrs1
Snta1
Cbx8
Krt80
Adgre1
Khk
Hsd3b7
Smpd1
Ctsf
Cideb
Pmm1
Chst13
Bloc1s1
Man2b1
Atp6v0d1
Cxx1a
Tprgl
Dcxr
Wfs1
Nrg1
Pira6
Lilra6
Galnt9
Slc36a4
Gstk1
Irak4
Atp6v1b2
Rab29
Fam219a
Abca7
Wfdc17
Tspan17
Tln2
Padi3
Selenbp2
Gpnmb
Adamts2
Trpv4
Pkdcc
Rara
Id1
Pyroxd2
Cox6b2
Renbp
Anxa5
Mgmt
Adgrb1
Gamt
Cux2
Ptgr1
Dnajc25
Ptpre
Lrrc8d
Mapkapk2
Padi4
Dgkg
Pdlim2
Actr3
Sp100
