# Supplementary material for: De novo activating mutations drive clonal evolution and enhance clonal fitness in KMT2A-rearranged leukemia
Source: Nat Commun. 2018 May 2;9:1770. doi: 10.1038/s41467-018-04180-1 (PMC5932012; doi:10.1038/s41467-018-04180-1)
Supplement: Supplementary file 10 — Supplementary Data 7 [file 41467_2018_4180_MOESM10_ESM.xlsx]

## Sheet: Table_11-c2all.KMT2AvsAct.mut.
Preranked_c2all_RNA
KMT2A-MLLT3											KMT2A-MLLT3 + Act. mut.
	Gene Set	Size	ES	NES	NOM p-val	FDR q-val	FWER p-val	RANK AT MAX	LEADING EDGE			Gene Set	Size	ES	NES	NOM p-val	FDR q-val	FWER p-val	RANK AT MAX	LEADING EDGE
1	REACTOME_PLATELET_ACTIVATION_SIGNALING_AND_AGGREGATION	159	0.61	2.43	0.000	0.000	0.000	1660	tags=43%, list=18%, signal=51%		1	ZHANG_TLX_TARGETS_60HR_DN	221	-0.65	-2.71	0.000	0.000	0.000	1784	tags=55%, list=19%, signal=67%
2	PID_CXCR4_PATHWAY	86	0.64	2.35	0.000	0.000	0.000	1760	tags=51%, list=19%, signal=62%		2	MANALO_HYPOXIA_DN	235	-0.64	-2.68	0.000	0.000	0.000	1899	tags=57%, list=20%, signal=70%
3	SENGUPTA_EBNA1_ANTICORRELATED	92	0.62	2.32	0.000	0.000	0.001	1636	tags=43%, list=18%, signal=52%		3	CAIRO_HEPATOBLASTOMA_CLASSES_UP	488	-0.58	-2.57	0.000	0.000	0.000	2231	tags=53%, list=24%, signal=66%
4	THEILGAARD_NEUTROPHIL_AT_SKIN_WOUND_DN	193	0.56	2.29	0.000	0.000	0.001	1345	tags=40%, list=14%, signal=46%		4	PENG_RAPAMYCIN_RESPONSE_DN	207	-0.62	-2.54	0.000	0.000	0.000	1702	tags=51%, list=18%, signal=61%
5	KEGG_LYSOSOME	109	0.61	2.29	0.000	0.000	0.001	1778	tags=42%, list=19%, signal=52%		5	ZHANG_TLX_TARGETS_DN	71	-0.71	-2.53	0.000	0.000	0.000	1557	tags=65%, list=17%, signal=77%
6	MARTENS_BOUND_BY_PML_RARA_FUSION	339	0.52	2.26	0.000	0.000	0.001	1502	tags=36%, list=16%, signal=42%		6	SOTIRIOU_BREAST_CANCER_GRADE_1_VS_3_UP	127	-0.64	-2.52	0.000	0.000	0.000	2520	tags=70%, list=27%, signal=95%
7	VERHAAK_GLIOBLASTOMA_MESENCHYMAL	168	0.55	2.24	0.000	0.000	0.001	1403	tags=40%, list=15%, signal=47%		7	WONG_EMBRYONIC_STEM_CELL_CORE	284	-0.58	-2.49	0.000	0.000	0.000	1992	tags=51%, list=21%, signal=63%
8	PID_PDGFRB_PATHWAY	119	0.59	2.23	0.000	0.000	0.001	1396	tags=39%, list=15%, signal=46%		8	GARY_CD5_TARGETS_DN	343	-0.56	-2.47	0.000	0.000	0.000	2053	tags=45%, list=22%, signal=55%
9	HUANG_GATA2_TARGETS_UP	123	0.58	2.23	0.000	0.000	0.001	1226	tags=34%, list=13%, signal=39%		9	KOBAYASHI_EGFR_SIGNALING_24HR_DN	204	-0.60	-2.47	0.000	0.000	0.000	2347	tags=58%, list=25%, signal=76%
10	PID_TXA2PATHWAY	48	0.67	2.21	0.000	0.000	0.001	1660	tags=52%, list=18%, signal=63%		10	ZHANG_TLX_TARGETS_36HR_DN	143	-0.61	-2.43	0.000	0.000	0.000	2203	tags=58%, list=24%, signal=75%
11	BIOCARTA_RHO_PATHWAY	31	0.75	2.21	0.000	0.000	0.001	1525	tags=71%, list=16%, signal=85%		11	BROWN_MYELOID_CELL_DEVELOPMENT_DN	102	-0.65	-2.43	0.000	0.000	0.000	1999	tags=59%, list=21%, signal=74%
12	RAMALHO_STEMNESS_DN	60	0.64	2.19	0.000	0.000	0.001	939	tags=38%, list=10%, signal=42%		12	PENG_GLUTAMINE_DEPRIVATION_DN	274	-0.57	-2.42	0.000	0.000	0.000	1870	tags=50%, list=20%, signal=61%
13	MULLIGHAN_MLL_SIGNATURE_2_UP	317	0.51	2.19	0.000	0.000	0.001	1231	tags=32%, list=13%, signal=35%		13	WINNEPENNINCKX_MELANOMA_METASTASIS_UP	121	-0.62	-2.42	0.000	0.000	0.000	2236	tags=60%, list=24%, signal=78%
14	LIAN_LIPA_TARGETS_3M	53	0.65	2.18	0.000	0.000	0.003	1637	tags=42%, list=18%, signal=50%		14	SCHLOSSER_MYC_TARGETS_REPRESSED_BY_SERUM	125	-0.62	-2.40	0.000	0.000	0.000	1737	tags=55%, list=19%, signal=67%
15	SCHLOSSER_SERUM_RESPONSE_UP	92	0.59	2.17	0.000	0.000	0.004	1355	tags=40%, list=15%, signal=47%		15	GOBERT_OLIGODENDROCYTE_DIFFERENTIATION_UP	415	-0.54	-2.38	0.000	0.000	0.000	2156	tags=48%, list=23%, signal=59%
16	KEGG_LEUKOCYTE_TRANSENDOTHELIAL_MIGRATION	82	0.60	2.17	0.000	0.000	0.004	1625	tags=44%, list=17%, signal=53%		16	RODRIGUES_THYROID_CARCINOMA_POORLY_DIFFERENTIATED_UP	474	-0.53	-2.36	0.000	0.000	0.000	2220	tags=47%, list=24%, signal=59%
17	LIAN_LIPA_TARGETS_6M	60	0.63	2.17	0.000	0.000	0.004	1882	tags=42%, list=20%, signal=52%		17	FEVR_CTNNB1_TARGETS_DN	401	-0.53	-2.34	0.000	0.000	0.000	1893	tags=44%, list=20%, signal=53%
18	PID_RAC1_PATHWAY	49	0.65	2.16	0.000	0.000	0.004	1218	tags=47%, list=13%, signal=54%		18	REACTOME_METABOLISM_OF_NON_CODING_RNA	44	-0.71	-2.33	0.000	0.000	0.000	2211	tags=73%, list=24%, signal=95%
19	BIOCARTA_CDC42RAC_PATHWAY	16	0.84	2.16	0.000	0.000	0.004	1218	tags=75%, list=13%, signal=86%		19	REACTOME_MRNA_PROCESSING	119	-0.60	-2.32	0.000	0.000	0.000	2335	tags=50%, list=25%, signal=66%
20	DELPUECH_FOXO3_TARGETS_UP	54	0.64	2.16	0.000	0.000	0.004	1701	tags=48%, list=18%, signal=59%		20	RAMALHO_STEMNESS_UP	170	-0.58	-2.32	0.000	0.000	0.000	1871	tags=46%, list=20%, signal=57%
21	MULLIGHAN_MLL_SIGNATURE_1_UP	293	0.50	2.14	0.000	0.000	0.005	1371	tags=33%, list=15%, signal=38%		21	SCHUHMACHER_MYC_TARGETS_UP	71	-0.65	-2.29	0.000	0.000	0.000	1930	tags=69%, list=21%, signal=86%
22	LEE_DIFFERENTIATING_T_LYMPHOCYTE	144	0.54	2.13	0.000	0.000	0.006	1502	tags=37%, list=16%, signal=43%		22	DANG_MYC_TARGETS_UP	118	-0.58	-2.27	0.000	0.000	0.000	1898	tags=51%, list=20%, signal=63%
23	BROWN_MYELOID_CELL_DEVELOPMENT_UP	114	0.56	2.12	0.000	0.000	0.006	1454	tags=38%, list=16%, signal=44%		23	KONG_E2F3_TARGETS	80	-0.63	-2.25	0.000	0.000	0.000	2520	tags=63%, list=27%, signal=85%
24	KEGG_REGULATION_OF_ACTIN_CYTOSKELETON	148	0.54	2.12	0.000	0.000	0.006	1620	tags=36%, list=17%, signal=43%		24	SHEDDEN_LUNG_CANCER_POOR_SURVIVAL_A6	354	-0.52	-2.25	0.000	0.000	0.000	2197	tags=49%, list=24%, signal=62%
25	RODWELL_AGING_KIDNEY_UP	308	0.50	2.12	0.000	0.000	0.006	1335	tags=30%, list=14%, signal=34%		25	ZHANG_BREAST_CANCER_PROGENITORS_UP	302	-0.53	-2.25	0.000	0.000	0.000	2529	tags=49%, list=27%, signal=66%
26	PID_CDC42_PATHWAY	66	0.60	2.11	0.000	0.000	0.007	1620	tags=44%, list=17%, signal=53%		26	CHANG_CYCLING_GENES	119	-0.58	-2.25	0.000	0.000	0.000	2148	tags=52%, list=23%, signal=67%
27	REACTOME_LATENT_INFECTION_OF_HOMO_SAPIENS_WITH_MYCOBACTERIUM_TUBERCULOSIS	22	0.76	2.11	0.000	0.000	0.008	1064	tags=55%, list=11%, signal=61%		27	REACTOME_PROCESSING_OF_CAPPED_INTRON_CONTAINING_PRE_MRNA	104	-0.59	-2.25	0.000	0.000	0.000	2335	tags=51%, list=25%, signal=67%
28	MCLACHLAN_DENTAL_CARIES_UP	174	0.52	2.11	0.000	0.000	0.008	1439	tags=36%, list=15%, signal=41%		28	ROSTY_CERVICAL_CANCER_PROLIFERATION_CLUSTER	122	-0.58	-2.24	0.000	0.000	0.000	2520	tags=61%, list=27%, signal=83%
29	KEGG_NEUROTROPHIN_SIGNALING_PATHWAY	102	0.55	2.10	0.000	0.000	0.011	1913	tags=42%, list=21%, signal=52%		29	KARLSSON_TGFB1_TARGETS_UP	96	-0.59	-2.24	0.000	0.000	0.000	1671	tags=56%, list=18%, signal=68%
30	PID_ERBB1_DOWNSTREAM_PATHWAY	101	0.55	2.10	0.000	0.001	0.013	1913	tags=39%, list=21%, signal=48%		30	COLDREN_GEFITINIB_RESISTANCE_UP	55	-0.66	-2.23	0.000	0.000	0.000	1845	tags=55%, list=20%, signal=68%
31	QI_PLASMACYTOMA_UP	227	0.50	2.09	0.000	0.000	0.013	1413	tags=34%, list=15%, signal=40%		31	CROONQUIST_NRAS_SIGNALING_DN	66	-0.62	-2.22	0.000	0.000	0.000	2601	tags=68%, list=28%, signal=94%
32	FLECHNER_BIOPSY_KIDNEY_TRANSPLANT_REJECTED_VS_OK_UP	71	0.59	2.08	0.000	0.001	0.018	1994	tags=55%, list=21%, signal=69%		32	BENPORATH_ES_1	239	-0.53	-2.22	0.000	0.000	0.000	2258	tags=51%, list=24%, signal=65%
33	PID_PTP1B_PATHWAY	40	0.65	2.08	0.000	0.001	0.022	1396	tags=45%, list=15%, signal=53%		33	HOFFMANN_LARGE_TO_SMALL_PRE_BII_LYMPHOCYTE_UP	135	-0.57	-2.22	0.000	0.000	0.000	2236	tags=57%, list=24%, signal=74%
34	PID_IL8_CXCR2_PATHWAY	29	0.69	2.07	0.000	0.001	0.025	1941	tags=59%, list=21%, signal=74%		34	LI_WILMS_TUMOR_VS_FETAL_KIDNEY_1_DN	130	-0.56	-2.19	0.000	0.000	0.001	1557	tags=45%, list=17%, signal=54%
35	KEGG_CHEMOKINE_SIGNALING_PATHWAY	138	0.53	2.07	0.000	0.001	0.026	1871	tags=43%, list=20%, signal=54%		35	GRAHAM_CML_DIVIDING_VS_NORMAL_QUIESCENT_UP	158	-0.55	-2.19	0.000	0.000	0.001	2325	tags=59%, list=25%, signal=78%
36	KEGG_LEISHMANIA_INFECTION	40	0.64	2.06	0.000	0.001	0.031	1049	tags=40%, list=11%, signal=45%		36	MUELLER_PLURINET	240	-0.52	-2.18	0.000	0.000	0.001	1883	tags=48%, list=20%, signal=59%
37	KEGG_FC_GAMMA_R_MEDIATED_PHAGOCYTOSIS	76	0.57	2.05	0.000	0.001	0.033	1513	tags=46%, list=16%, signal=55%		37	PUJANA_XPRSS_INT_NETWORK	145	-0.55	-2.18	0.000	0.000	0.001	2482	tags=54%, list=27%, signal=72%
38	REACTOME_PLATELET_AGGREGATION_PLUG_FORMATION	29	0.69	2.05	0.000	0.001	0.041	2035	tags=62%, list=22%, signal=79%		38	MARKEY_RB1_ACUTE_LOF_UP	186	-0.53	-2.18	0.000	0.000	0.001	1961	tags=44%, list=21%, signal=55%
39	NIELSEN_SYNOVIAL_SARCOMA_DN	15	0.79	2.04	0.000	0.001	0.046	1064	tags=47%, list=11%, signal=53%		39	KAUFFMANN_MELANOMA_RELAPSE_UP	55	-0.63	-2.17	0.000	0.000	0.001	2220	tags=55%, list=24%, signal=71%
40	SMIRNOV_CIRCULATING_ENDOTHELIOCYTES_IN_CANCER_UP	119	0.53	2.04	0.000	0.002	0.051	1585	tags=39%, list=17%, signal=46%		40	REACTOME_TRANSPORT_OF_MATURE_TRANSCRIPT_TO_CYTOPLASM	43	-0.65	-2.16	0.000	0.000	0.002	2211	tags=56%, list=24%, signal=73%
41	PID_TCR_PATHWAY	61	0.59	2.03	0.000	0.002	0.059	1760	tags=49%, list=19%, signal=60%		41	CROONQUIST_IL6_DEPRIVATION_DN	89	-0.59	-2.16	0.000	0.000	0.003	2477	tags=62%, list=27%, signal=83%
42	PID_IFNG_PATHWAY	37	0.65	2.02	0.000	0.002	0.070	2269	tags=54%, list=24%, signal=71%		42	ODONNELL_TARGETS_OF_MYC_AND_TFRC_DN	34	-0.69	-2.16	0.000	0.000	0.003	1958	tags=65%, list=21%, signal=82%
43	REACTOME_SIGNALING_BY_ILS	90	0.54	2.02	0.000	0.002	0.070	1248	tags=36%, list=13%, signal=41%		43	PID_MYC_ACTIV_PATHWAY	70	-0.61	-2.15	0.000	0.000	0.003	2044	tags=56%, list=22%, signal=71%
44	HOSHIDA_LIVER_CANCER_SUBCLASS_S1	198	0.49	2.01	0.000	0.002	0.076	1267	tags=33%, list=14%, signal=38%		44	RHEIN_ALL_GLUCOCORTICOID_THERAPY_DN	311	-0.50	-2.15	0.000	0.000	0.003	1885	tags=43%, list=20%, signal=52%
45	REACTOME_INTEGRIN_ALPHAIIB_BETA3_SIGNALING	23	0.71	2.00	0.000	0.002	0.081	1467	tags=57%, list=16%, signal=67%		45	REACTOME_CELL_CYCLE_CHECKPOINTS	101	-0.57	-2.15	0.000	0.000	0.003	2571	tags=51%, list=28%, signal=70%
46	MARKEY_RB1_ACUTE_LOF_DN	176	0.49	2.00	0.000	0.002	0.082	1413	tags=31%, list=15%, signal=35%		46	BERENJENO_TRANSFORMED_BY_RHOA_UP	432	-0.48	-2.15	0.000	0.000	0.003	1898	tags=44%, list=20%, signal=53%
47	REACTOME_GENERATION_OF_SECOND_MESSENGER_MOLECULES	20	0.70	2.00	0.000	0.002	0.082	1247	tags=50%, list=13%, signal=58%		47	PUJANA_BRCA_CENTERED_NETWORK	106	-0.57	-2.15	0.000	0.000	0.003	1684	tags=43%, list=18%, signal=52%
48	BIOCARTA_MPR_PATHWAY	28	0.69	2.00	0.000	0.002	0.085	1218	tags=57%, list=13%, signal=66%		48	PENG_LEUCINE_DEPRIVATION_DN	162	-0.53	-2.15	0.000	0.000	0.004	1549	tags=44%, list=17%, signal=52%
49	BIOCARTA_MAPK_PATHWAY	81	0.55	2.00	0.000	0.002	0.087	2137	tags=49%, list=23%, signal=64%		49	REACTOME_TRANSPORT_OF_MATURE_MRNA_DERIVED_FROM_AN_INTRONLESS_TRANSCRIPT	32	-0.70	-2.15	0.000	0.000	0.005	2211	tags=69%, list=24%, signal=90%
50	PARK_TRETINOIN_RESPONSE_AND_PML_RARA_FUSION	30	0.67	2.00	0.000	0.002	0.092	1085	tags=40%, list=12%, signal=45%		50	RHODES_UNDIFFERENTIATED_CANCER	63	-0.61	-2.14	0.000	0.000	0.006	1550	tags=46%, list=17%, signal=55%
51	STEARMAN_TUMOR_FIELD_EFFECT_UP	29	0.67	1.99	0.000	0.002	0.097	1324	tags=38%, list=14%, signal=44%		51	REACTOME_MITOCHONDRIAL_PROTEIN_IMPORT	41	-0.66	-2.14	0.000	0.000	0.006	2124	tags=66%, list=23%, signal=85%
52	PID_IL6_7_PATHWAY	42	0.63	1.99	0.000	0.002	0.098	979	tags=38%, list=11%, signal=42%		52	VECCHI_GASTRIC_CANCER_EARLY_UP	287	-0.50	-2.13	0.000	0.000	0.007	2214	tags=49%, list=24%, signal=63%
53	REACTOME_GASTRIN_CREB_SIGNALLING_PATHWAY_VIA_PKC_AND_MAPK	100	0.54	1.99	0.000	0.003	0.113	1774	tags=37%, list=19%, signal=45%		53	REACTOME_S_PHASE	95	-0.57	-2.13	0.000	0.000	0.008	2571	tags=45%, list=28%, signal=62%
54	REACTOME_GPVI_MEDIATED_ACTIVATION_CASCADE	30	0.67	1.99	0.000	0.003	0.113	1249	tags=57%, list=13%, signal=65%		54	TARTE_PLASMA_CELL_VS_PLASMABLAST_DN	269	-0.50	-2.11	0.000	0.000	0.009	1959	tags=46%, list=21%, signal=57%
55	RASHI_RESPONSE_TO_IONIZING_RADIATION_2	101	0.52	1.98	0.000	0.003	0.128	1899	tags=40%, list=20%, signal=49%		55	REN_BOUND_BY_E2F	53	-0.62	-2.10	0.000	0.000	0.010	2190	tags=55%, list=23%, signal=71%
56	REACTOME_SIGNALLING_BY_NGF	176	0.49	1.98	0.000	0.003	0.131	2194	tags=42%, list=24%, signal=54%		56	BIDUS_METASTASIS_UP	156	-0.53	-2.10	0.000	0.000	0.010	2617	tags=54%, list=28%, signal=74%
57	PID_IL8_CXCR1_PATHWAY	23	0.71	1.98	0.000	0.003	0.131	1760	tags=57%, list=19%, signal=70%		57	RHODES_CANCER_META_SIGNATURE	56	-0.61	-2.10	0.000	0.000	0.011	2211	tags=55%, list=24%, signal=72%
58	REACTOME_PLATELET_HOMEOSTASIS	47	0.60	1.97	0.000	0.003	0.132	1203	tags=36%, list=13%, signal=41%		58	REACTOME_INTERACTIONS_OF_VPR_WITH_HOST_CELLULAR_PROTEINS	31	-0.69	-2.10	0.000	0.000	0.012	2004	tags=65%, list=21%, signal=82%
59	BIOCARTA_MCALPAIN_PATHWAY	21	0.72	1.97	0.000	0.003	0.137	999	tags=43%, list=11%, signal=48%		59	DUTERTRE_ESTRADIOL_RESPONSE_24HR_UP	253	-0.50	-2.10	0.000	0.000	0.012	1958	tags=41%, list=21%, signal=51%
60	REACTOME_SEMA4D_INDUCED_CELL_MIGRATION_AND_GROWTH_CONE_COLLAPSE	19	0.74	1.97	0.000	0.003	0.138	1744	tags=63%, list=19%, signal=78%		60	REACTOME_G2_M_CHECKPOINTS	32	-0.68	-2.09	0.000	0.000	0.012	1873	tags=47%, list=20%, signal=58%
61	BIOCARTA_FMLP_PATHWAY	32	0.64	1.97	0.000	0.003	0.144	1910	tags=47%, list=20%, signal=59%		61	MOOTHA_VOXPHOS	77	-0.58	-2.09	0.000	0.000	0.015	2442	tags=51%, list=26%, signal=68%
62	REACTOME_G_ALPHA1213_SIGNALLING_EVENTS	59	0.57	1.96	0.000	0.003	0.160	1227	tags=39%, list=13%, signal=45%		62	KANG_DOXORUBICIN_RESISTANCE_UP	47	-0.62	-2.09	0.000	0.000	0.015	2990	tags=81%, list=32%, signal=118%
63	KEGG_VASOPRESSIN_REGULATED_WATER_REABSORPTION	36	0.63	1.96	0.000	0.003	0.165	999	tags=25%, list=11%, signal=28%		63	REACTOME_ACTIVATION_OF_ATR_IN_RESPONSE_TO_REPLICATION_STRESS	27	-0.71	-2.09	0.000	0.000	0.015	1873	tags=48%, list=20%, signal=60%
64	REACTOME_G_ALPHA_Q_SIGNALLING_EVENTS	82	0.53	1.96	0.000	0.003	0.169	1529	tags=34%, list=16%, signal=40%		64	MOOTHA_HUMAN_MITODB_6_2002	369	-0.48	-2.09	0.000	0.000	0.015	2522	tags=49%, list=27%, signal=65%
65	BIOCARTA_P38MAPK_PATHWAY	36	0.62	1.96	0.000	0.004	0.173	1910	tags=47%, list=20%, signal=59%		65	BILANGES_RAPAMYCIN_SENSITIVE_VIA_TSC1_AND_TSC2	55	-0.60	-2.08	0.000	0.000	0.015	1654	tags=42%, list=18%, signal=51%
66	REACTOME_SPHINGOLIPID_METABOLISM	41	0.61	1.96	0.000	0.003	0.173	1166	tags=39%, list=13%, signal=44%		66	SCHLOSSER_MYC_TARGETS_AND_SERUM_RESPONSE_DN	43	-0.64	-2.08	0.000	0.000	0.017	1862	tags=65%, list=20%, signal=81%
67	ICHIBA_GRAFT_VERSUS_HOST_DISEASE_35D_UP	105	0.52	1.96	0.000	0.003	0.173	1748	tags=39%, list=19%, signal=48%		67	FOURNIER_ACINAR_DEVELOPMENT_LATE_2	226	-0.50	-2.08	0.000	0.000	0.017	1958	tags=43%, list=21%, signal=53%
68	SIG_BCR_SIGNALING_PATHWAY	45	0.60	1.95	0.000	0.004	0.181	1760	tags=49%, list=19%, signal=60%		68	GARCIA_TARGETS_OF_FLI1_AND_DAX1_DN	122	-0.53	-2.07	0.000	0.000	0.022	2043	tags=39%, list=22%, signal=50%
69	REACTOME_IL_2_SIGNALING	35	0.63	1.95	0.000	0.003	0.181	1072	tags=40%, list=12%, signal=45%		69	BOYAULT_LIVER_CANCER_SUBCLASS_G3_UP	151	-0.52	-2.07	0.000	0.000	0.025	1937	tags=48%, list=21%, signal=59%
70	ST_G_ALPHA_I_PATHWAY	28	0.66	1.95	0.000	0.003	0.182	1867	tags=61%, list=20%, signal=76%		70	IRITANI_MAD1_TARGETS_DN	38	-0.66	-2.07	0.000	0.000	0.025	2145	tags=63%, list=23%, signal=82%
71	BIOCARTA_BCR_PATHWAY	32	0.64	1.95	0.000	0.003	0.184	1910	tags=47%, list=20%, signal=59%		71	REACTOME_DNA_REPLICATION	160	-0.52	-2.07	0.000	0.000	0.026	2571	tags=44%, list=28%, signal=60%
72	PID_RAC1_REG_PATHWAY	32	0.63	1.95	0.000	0.004	0.197	1136	tags=38%, list=12%, signal=43%		72	REACTOME_NEP_NS2_INTERACTS_WITH_THE_CELLULAR_EXPORT_MACHINERY	27	-0.71	-2.06	0.000	0.000	0.027	2203	tags=70%, list=24%, signal=92%
73	KEGG_LONG_TERM_POTENTIATION	48	0.58	1.95	0.000	0.004	0.201	1868	tags=44%, list=20%, signal=54%		73	REACTOME_TCA_CYCLE_AND_RESPIRATORY_ELECTRON_TRANSPORT	107	-0.55	-2.06	0.000	0.000	0.028	1280	tags=34%, list=14%, signal=39%
74	BIOCARTA_PYK2_PATHWAY	26	0.67	1.94	0.000	0.004	0.214	1910	tags=58%, list=20%, signal=72%		74	REACTOME_TRANSPORT_OF_RIBONUCLEOPROTEINS_INTO_THE_HOST_NUCLEUS	27	-0.69	-2.06	0.000	0.000	0.030	2203	tags=67%, list=24%, signal=87%
75	BIOCARTA_CREB_PATHWAY	24	0.67	1.93	0.002	0.004	0.247	2194	tags=58%, list=24%, signal=76%		75	WHITEFORD_PEDIATRIC_CANCER_MARKERS	96	-0.54	-2.06	0.000	0.000	0.031	2488	tags=58%, list=27%, signal=79%
76	BIOCARTA_CSK_PATHWAY	18	0.71	1.93	0.002	0.004	0.249	1217	tags=50%, list=13%, signal=57%		76	CAIRO_PML_TARGETS_BOUND_BY_MYC_UP	22	-0.73	-2.05	0.000	0.000	0.031	1595	tags=64%, list=17%, signal=77%
77	JOHNSTONE_PARVB_TARGETS_3_UP	309	0.45	1.93	0.000	0.005	0.257	1802	tags=36%, list=19%, signal=43%		77	FERREIRA_EWINGS_SARCOMA_UNSTABLE_VS_STABLE_UP	119	-0.53	-2.05	0.000	0.000	0.037	2529	tags=59%, list=27%, signal=80%
78	BIOCARTA_UCALPAIN_PATHWAY	15	0.76	1.93	0.000	0.005	0.264	855	tags=53%, list=9%, signal=59%		78	MORI_IMMATURE_B_LYMPHOCYTE_DN	80	-0.56	-2.05	0.000	0.000	0.037	2617	tags=59%, list=28%, signal=81%
79	MIZUSHIMA_AUTOPHAGOSOME_FORMATION	15	0.76	1.92	0.002	0.005	0.274	936	tags=47%, list=10%, signal=52%		79	YU_MYC_TARGETS_UP	35	-0.65	-2.04	0.000	0.000	0.039	2123	tags=60%, list=23%, signal=77%
80	BIOCARTA_PAR1_PATHWAY	27	0.66	1.92	0.002	0.005	0.283	1529	tags=37%, list=16%, signal=44%		80	REACTOME_MITOTIC_M_M_G1_PHASES	142	-0.51	-2.04	0.000	0.000	0.041	2955	tags=53%, list=32%, signal=76%
81	REACTOME_IL_3_5_AND_GM_CSF_SIGNALING	38	0.60	1.92	0.000	0.005	0.303	1248	tags=37%, list=13%, signal=42%		81	MISSIAGLIA_REGULATED_BY_METHYLATION_DN	98	-0.55	-2.04	0.000	0.000	0.043	2488	tags=56%, list=27%, signal=76%
82	REACTOME_HEMOSTASIS	328	0.44	1.92	0.000	0.005	0.319	1660	tags=30%, list=18%, signal=35%		82	REACTOME_SCFSKP2_MEDIATED_DEGRADATION_OF_P27_P21	51	-0.61	-2.04	0.000	0.000	0.045	2693	tags=57%, list=29%, signal=80%
83	ZHAN_V1_LATE_DIFFERENTIATION_GENES_UP	28	0.64	1.91	0.002	0.006	0.355	1175	tags=43%, list=13%, signal=49%		83	ZHOU_CELL_CYCLE_GENES_IN_IR_RESPONSE_24HR	104	-0.54	-2.03	0.000	0.000	0.046	1685	tags=48%, list=18%, signal=58%
84	REACTOME_G_ALPHA_Z_SIGNALLING_EVENTS	31	0.63	1.91	0.000	0.006	0.359	1774	tags=42%, list=19%, signal=52%		84	PID_FANCONI_PATHWAY	42	-0.64	-2.03	0.000	0.000	0.046	2090	tags=48%, list=22%, signal=61%
85	REN_ALVEOLAR_RHABDOMYOSARCOMA_DN	356	0.44	1.90	0.000	0.006	0.371	1539	tags=32%, list=17%, signal=37%		85	SANSOM_APC_TARGETS	121	-0.53	-2.03	0.000	0.000	0.048	1610	tags=40%, list=17%, signal=47%
86	PID_LYSOPHOSPHOLIPID_PATHWAY	52	0.57	1.90	0.000	0.006	0.372	1660	tags=40%, list=18%, signal=49%		86	REACTOME_RESPIRATORY_ELECTRON_TRANSPORT_ATP_SYNTHESIS_BY_CHEMIOSMOTIC_COUPLING_AND_HEAT_PRODUCTION_BY_UNCOUPLING_PROTEINS_	74	-0.57	-2.03	0.000	0.000	0.049	2442	tags=53%, list=26%, signal=71%
87	NABA_CORE_MATRISOME	100	0.50	1.90	0.000	0.006	0.373	2270	tags=46%, list=24%, signal=60%		87	REACTOME_M_G1_TRANSITION	69	-0.57	-2.03	0.000	0.000	0.049	3052	tags=57%, list=33%, signal=83%
88	SIG_INSULIN_RECEPTOR_PATHWAY_IN_CARDIAC_MYOCYTES	44	0.58	1.90	0.000	0.006	0.379	1760	tags=45%, list=19%, signal=56%		88	REACTOME_CELL_CYCLE	326	-0.47	-2.03	0.000	0.000	0.049	2577	tags=44%, list=28%, signal=59%
89	KEGG_EPITHELIAL_CELL_SIGNALING_IN_HELICOBACTER_PYLORI_INFECTION	49	0.58	1.90	0.000	0.006	0.389	1371	tags=43%, list=15%, signal=50%		89	TOYOTA_TARGETS_OF_MIR34B_AND_MIR34C	294	-0.47	-2.02	0.000	0.000	0.051	1958	tags=39%, list=21%, signal=48%
90	MORI_MATURE_B_LYMPHOCYTE_UP	69	0.53	1.90	0.000	0.006	0.395	1428	tags=38%, list=15%, signal=44%		90	REACTOME_SYNTHESIS_OF_DNA	80	-0.56	-2.01	0.000	0.001	0.055	3052	tags=51%, list=33%, signal=76%
91	REACTOME_POST_NMDA_RECEPTOR_ACTIVATION_EVENTS	21	0.68	1.90	0.002	0.006	0.397	2137	tags=57%, list=23%, signal=74%		91	KAMMINGA_EZH2_TARGETS	40	-0.63	-2.01	0.000	0.001	0.057	2567	tags=70%, list=28%, signal=96%
92	REACTOME_ANTIGEN_ACTIVATES_B_CELL_RECEPTOR_LEADING_TO_GENERATION_OF_SECOND_MESSENGERS	28	0.64	1.90	0.000	0.006	0.407	1248	tags=46%, list=13%, signal=53%		92	TIEN_INTESTINE_PROBIOTICS_24HR_UP	456	-0.45	-2.01	0.000	0.001	0.057	1853	tags=37%, list=20%, signal=44%
93	PID_P38_ALPHA_BETA_PATHWAY	28	0.64	1.90	0.000	0.006	0.407	1248	tags=46%, list=13%, signal=53%		93	REACTOME_TRNA_AMINOACYLATION	32	-0.66	-2.00	0.000	0.001	0.070	1780	tags=69%, list=19%, signal=85%
94	STEARMAN_LUNG_CANCER_EARLY_VS_LATE_DN	49	0.57	1.89	0.000	0.006	0.412	907	tags=24%, list=10%, signal=27%		94	REACTOME_RESPIRATORY_ELECTRON_TRANSPORT	61	-0.56	-2.00	0.000	0.001	0.072	2442	tags=54%, list=26%, signal=73%
95	REACTOME_RESPONSE_TO_ELEVATED_PLATELET_CYTOSOLIC_CA2_	57	0.55	1.89	0.000	0.006	0.415	2507	tags=46%, list=27%, signal=62%		95	KEGG_AMINOACYL_TRNA_BIOSYNTHESIS	31	-0.66	-1.99	0.000	0.001	0.081	1780	tags=68%, list=19%, signal=83%
96	REACTOME_NGF_SIGNALLING_VIA_TRKA_FROM_THE_PLASMA_MEMBRANE	110	0.49	1.89	0.000	0.007	0.429	2229	tags=41%, list=24%, signal=53%		96	REACTOME_APC_C_CDH1_MEDIATED_DEGRADATION_OF_CDC20_AND_OTHER_APC_C_CDH1_TARGETED_PROTEINS_IN_LATE_MITOSIS_EARLY_G1	64	-0.58	-1.99	0.000	0.001	0.083	2571	tags=58%, list=28%, signal=79%
97	SANSOM_APC_TARGETS_DN	263	0.44	1.89	0.000	0.007	0.442	2076	tags=39%, list=22%, signal=48%		97	SANSOM_APC_TARGETS_REQUIRE_MYC	150	-0.50	-1.99	0.000	0.001	0.085	1830	tags=41%, list=20%, signal=50%
98	ZHANG_TLX_TARGETS_60HR_UP	233	0.45	1.89	0.000	0.007	0.447	1884	tags=34%, list=20%, signal=41%		98	YAO_TEMPORAL_RESPONSE_TO_PROGESTERONE_CLUSTER_11	75	-0.55	-1.99	0.000	0.001	0.088	1894	tags=51%, list=20%, signal=63%
99	NADLER_OBESITY_UP	51	0.58	1.88	0.000	0.007	0.461	1099	tags=31%, list=12%, signal=35%		99	RUIZ_TNC_TARGETS_DN	111	-0.52	-1.98	0.000	0.001	0.095	2250	tags=51%, list=24%, signal=67%
100	REACTOME_INTEGRIN_CELL_SURFACE_INTERACTIONS	59	0.55	1.88	0.000	0.007	0.470	1467	tags=34%, list=16%, signal=40%		100	BOYLAN_MULTIPLE_MYELOMA_C_D_UP	105	-0.53	-1.98	0.000	0.001	0.097	1804	tags=43%, list=19%, signal=53%
101	BIOCARTA_RAC1_PATHWAY	21	0.68	1.88	0.000	0.007	0.470	1151	tags=48%, list=12%, signal=54%		101	BURTON_ADIPOGENESIS_PEAK_AT_24HR	36	-0.63	-1.98	0.000	0.001	0.097	2548	tags=64%, list=27%, signal=88%
102	ACOSTA_PROLIFERATION_INDEPENDENT_MYC_TARGETS_DN	88	0.51	1.88	0.000	0.007	0.472	1173	tags=32%, list=13%, signal=36%		102	REACTOME_REGULATION_OF_GLUCOKINASE_BY_GLUCOKINASE_REGULATORY_PROTEIN	25	-0.70	-1.98	0.002	0.001	0.099	2203	tags=68%, list=24%, signal=89%
103	REACTOME_TCR_SIGNALING	43	0.58	1.88	0.000	0.007	0.472	1760	tags=47%, list=19%, signal=57%		103	FARMER_BREAST_CANCER_CLUSTER_2	29	-0.68	-1.98	0.000	0.001	0.099	3020	tags=93%, list=32%, signal=137%
104	HAHTOLA_MYCOSIS_FUNGOIDES_CD4_UP	50	0.56	1.88	0.000	0.007	0.474	1693	tags=44%, list=18%, signal=53%		104	REACTOME_CYTOSOLIC_TRNA_AMINOACYLATION	20	-0.73	-1.98	0.002	0.001	0.100	1639	tags=80%, list=18%, signal=97%
105	CAIRO_HEPATOBLASTOMA_CLASSES_DN	124	0.49	1.88	0.000	0.007	0.480	1245	tags=30%, list=13%, signal=34%		105	PUJANA_BREAST_CANCER_WITH_BRCA1_MUTATED_UP	48	-0.60	-1.98	0.000	0.001	0.101	1725	tags=52%, list=19%, signal=64%
106	PARK_TRETINOIN_RESPONSE_AND_RARA_PLZF_FUSION	21	0.67	1.87	0.002	0.008	0.500	837	tags=43%, list=9%, signal=47%		106	ZHOU_CELL_CYCLE_GENES_IN_IR_RESPONSE_6HR	69	-0.56	-1.98	0.000	0.001	0.110	1768	tags=43%, list=19%, signal=53%
107	MIKKELSEN_NPC_LCP_WITH_H3K4ME3	27	0.63	1.87	0.000	0.008	0.501	2197	tags=52%, list=24%, signal=68%		107	MENSSEN_MYC_TARGETS	44	-0.60	-1.97	0.000	0.001	0.110	1702	tags=68%, list=18%, signal=83%
108	MORI_LARGE_PRE_BII_LYMPHOCYTE_DN	46	0.57	1.87	0.000	0.008	0.502	1439	tags=37%, list=15%, signal=43%		108	REACTOME_CYCLIN_E_ASSOCIATED_EVENTS_DURING_G1_S_TRANSITION_	60	-0.57	-1.97	0.000	0.001	0.115	2571	tags=48%, list=28%, signal=66%
109	ODONNELL_TARGETS_OF_MYC_AND_TFRC_UP	57	0.55	1.87	0.000	0.008	0.510	1569	tags=35%, list=17%, signal=42%		109	MOOTHA_MITOCHONDRIA	374	-0.45	-1.97	0.000	0.001	0.115	2449	tags=46%, list=26%, signal=60%
110	SERVITJA_ISLET_HNF1A_TARGETS_UP	104	0.49	1.87	0.000	0.008	0.511	1266	tags=31%, list=14%, signal=35%		110	WANG_TARGETS_OF_MLL_CBP_FUSION_DN	39	-0.63	-1.97	0.000	0.001	0.115	1535	tags=51%, list=16%, signal=61%
111	BIOCARTA_FCER1_PATHWAY	36	0.59	1.87	0.002	0.008	0.514	2137	tags=53%, list=23%, signal=68%		111	MILI_PSEUDOPODIA_HAPTOTAXIS_UP	379	-0.45	-1.97	0.000	0.001	0.116	2163	tags=36%, list=23%, signal=45%
112	BIOCARTA_MYOSIN_PATHWAY	23	0.67	1.87	0.000	0.008	0.518	1529	tags=48%, list=16%, signal=57%		112	REACTOME_ER_PHAGOSOME_PATHWAY	53	-0.59	-1.97	0.000	0.001	0.125	2693	tags=51%, list=29%, signal=71%
113	FEVR_CTNNB1_TARGETS_UP	432	0.42	1.87	0.000	0.008	0.524	2100	tags=36%, list=23%, signal=44%		113	UDAYAKUMAR_MED1_TARGETS_UP	107	-0.52	-1.97	0.000	0.001	0.125	2079	tags=44%, list=22%, signal=56%
114	REACTOME_PEROXISOMAL_LIPID_METABOLISM	17	0.70	1.87	0.000	0.008	0.525	1805	tags=53%, list=19%, signal=66%		114	LEE_METASTASIS_AND_RNA_PROCESSING_UP	15	-0.76	-1.97	0.000	0.001	0.133	1894	tags=73%, list=20%, signal=92%
115	RAY_TUMORIGENESIS_BY_ERBB2_CDC25A_DN	119	0.48	1.87	0.000	0.008	0.526	1222	tags=24%, list=13%, signal=28%		115	MOREAUX_B_LYMPHOCYTE_MATURATION_BY_TACI_DN	52	-0.59	-1.96	0.000	0.001	0.133	2044	tags=52%, list=22%, signal=66%
116	KEGG_SNARE_INTERACTIONS_IN_VESICULAR_TRANSPORT	28	0.63	1.87	0.000	0.008	0.529	1670	tags=43%, list=18%, signal=52%		116	WHITFIELD_CELL_CYCLE_LITERATURE	42	-0.62	-1.96	0.000	0.001	0.135	2706	tags=67%, list=29%, signal=94%
117	LEIN_ASTROCYTE_MARKERS	26	0.64	1.87	0.002	0.008	0.534	1585	tags=35%, list=17%, signal=42%		117	GROSS_HYPOXIA_VIA_HIF1A_UP	63	-0.56	-1.96	0.000	0.001	0.147	1755	tags=48%, list=19%, signal=58%
118	KEGG_NATURAL_KILLER_CELL_MEDIATED_CYTOTOXICITY	80	0.52	1.87	0.000	0.008	0.538	1151	tags=33%, list=12%, signal=37%		118	REACTOME_APC_C_CDC20_MEDIATED_DEGRADATION_OF_MITOTIC_PROTEINS	64	-0.56	-1.96	0.000	0.001	0.150	2706	tags=58%, list=29%, signal=81%
119	PID_RHOA_PATHWAY	40	0.57	1.86	0.000	0.008	0.551	1978	tags=50%, list=21%, signal=63%		119	ZHAN_MULTIPLE_MYELOMA_PR_UP	33	-0.64	-1.96	0.000	0.001	0.155	2567	tags=70%, list=28%, signal=96%
120	PARK_APL_PATHOGENESIS_DN	38	0.58	1.86	0.002	0.008	0.557	2004	tags=50%, list=21%, signal=63%		120	MORI_PRE_BI_LYMPHOCYTE_UP	69	-0.55	-1.96	0.000	0.001	0.156	1768	tags=45%, list=19%, signal=55%
121	REACTOME_COSTIMULATION_BY_THE_CD28_FAMILY	50	0.56	1.86	0.000	0.008	0.560	1249	tags=38%, list=13%, signal=44%		121	SCHLOSSER_MYC_TARGETS_AND_SERUM_RESPONSE_UP	42	-0.61	-1.95	0.000	0.001	0.161	2188	tags=69%, list=23%, signal=90%
122	KAMIKUBO_MYELOID_CEBPA_NETWORK	26	0.64	1.86	0.002	0.008	0.563	1841	tags=58%, list=20%, signal=72%		122	ZHAN_MULTIPLE_MYELOMA_SUBGROUPS	30	-0.65	-1.95	0.000	0.001	0.161	1457	tags=47%, list=16%, signal=55%
123	SIG_PIP3_SIGNALING_IN_B_LYMPHOCYTES	31	0.62	1.86	0.000	0.008	0.572	1249	tags=42%, list=13%, signal=48%		123	REACTOME_MRNA_SPLICING	75	-0.54	-1.95	0.000	0.001	0.164	2808	tags=55%, list=30%, signal=78%
124	REACTOME_REGULATION_OF_INSULIN_SECRETION_BY_GLUCAGON_LIKE_PEPTIDE1	30	0.63	1.86	0.002	0.008	0.574	1829	tags=47%, list=20%, signal=58%		124	AFFAR_YY1_TARGETS_DN	164	-0.49	-1.95	0.000	0.001	0.167	2008	tags=41%, list=22%, signal=51%
125	PID_EPHRINB_REV_PATHWAY	26	0.63	1.86	0.002	0.008	0.577	1317	tags=46%, list=14%, signal=54%		125	TANG_SENESCENCE_TP53_TARGETS_DN	46	-0.61	-1.95	0.000	0.001	0.186	2148	tags=70%, list=23%, signal=90%
126	KATSANOU_ELAVL1_TARGETS_UP	108	0.49	1.86	0.000	0.008	0.578	1613	tags=30%, list=17%, signal=35%		126	XU_CREBBP_TARGETS_UP	21	-0.69	-1.94	0.000	0.001	0.195	1885	tags=52%, list=20%, signal=66%
127	PID_THROMBIN_PAR1_PATHWAY	37	0.60	1.85	0.000	0.008	0.583	1660	tags=46%, list=18%, signal=56%		127	YAO_TEMPORAL_RESPONSE_TO_PROGESTERONE_CLUSTER_14	114	-0.51	-1.94	0.000	0.001	0.196	1373	tags=41%, list=15%, signal=48%
128	ST_ADRENERGIC	25	0.64	1.85	0.002	0.008	0.586	2535	tags=60%, list=27%, signal=82%		128	GRAHAM_NORMAL_QUIESCENT_VS_NORMAL_DIVIDING_DN	75	-0.54	-1.94	0.000	0.001	0.203	1873	tags=52%, list=20%, signal=65%
129	REACTOME_INSULIN_RECEPTOR_RECYCLING	16	0.72	1.85	0.000	0.008	0.586	970	tags=44%, list=10%, signal=49%		129	REACTOME_DEPOSITION_OF_NEW_CENPA_CONTAINING_NUCLEOSOMES_AT_THE_CENTROMERE	44	-0.60	-1.94	0.000	0.001	0.204	2974	tags=66%, list=32%, signal=96%
130	REACTOME_OPIOID_SIGNALLING	60	0.54	1.85	0.000	0.008	0.592	1829	tags=40%, list=20%, signal=49%		130	ODONNELL_TFRC_TARGETS_DN	89	-0.53	-1.94	0.000	0.001	0.206	2236	tags=52%, list=24%, signal=67%
131	PID_BCR_5PATHWAY	64	0.53	1.85	0.002	0.008	0.601	2250	tags=52%, list=24%, signal=68%		131	REACTOME_CHROMOSOME_MAINTENANCE	87	-0.52	-1.94	0.000	0.002	0.222	2265	tags=41%, list=24%, signal=54%
132	ZHAN_MULTIPLE_MYELOMA_DN	31	0.60	1.85	0.002	0.009	0.609	1439	tags=48%, list=15%, signal=57%		132	REACTOME_CDT1_ASSOCIATION_WITH_THE_CDC6_ORC_ORIGIN_COMPLEX	48	-0.58	-1.93	0.000	0.002	0.232	3052	tags=58%, list=33%, signal=86%
133	REACTOME_TRANSFERRIN_ENDOCYTOSIS_AND_RECYCLING	18	0.70	1.85	0.000	0.009	0.609	970	tags=39%, list=10%, signal=43%		133	PUJANA_BRCA2_PCC_NETWORK	347	-0.44	-1.93	0.000	0.002	0.237	2151	tags=39%, list=23%, signal=49%
134	MIKKELSEN_IPS_LCP_WITH_H3K4ME3	88	0.50	1.85	0.000	0.009	0.613	1815	tags=41%, list=19%, signal=50%		134	REACTOME_MITOTIC_G1_G1_S_PHASES	114	-0.50	-1.93	0.000	0.002	0.238	2571	tags=47%, list=28%, signal=65%
135	KEGG_GNRH_SIGNALING_PATHWAY	71	0.51	1.84	0.000	0.009	0.618	2137	tags=46%, list=23%, signal=60%		135	REACTOME_ORC1_REMOVAL_FROM_CHROMATIN	58	-0.56	-1.93	0.000	0.002	0.253	3052	tags=53%, list=33%, signal=79%
136	KEGG_PHOSPHATIDYLINOSITOL_SIGNALING_SYSTEM	58	0.54	1.84	0.000	0.009	0.621	2007	tags=43%, list=22%, signal=55%		136	REACTOME_P53_INDEPENDENT_G1_S_DNA_DAMAGE_CHECKPOINT	48	-0.58	-1.93	0.000	0.002	0.254	3052	tags=58%, list=33%, signal=86%
137	ICHIBA_GRAFT_VERSUS_HOST_DISEASE_D7_UP	83	0.51	1.84	0.000	0.009	0.622	1627	tags=36%, list=17%, signal=43%		137	REACTOME_P53_DEPENDENT_G1_DNA_DAMAGE_RESPONSE	52	-0.57	-1.92	0.000	0.002	0.260	2693	tags=52%, list=29%, signal=73%
138	REACTOME_CREB_PHOSPHORYLATION_THROUGH_THE_ACTIVATION_OF_RAS	18	0.68	1.84	0.002	0.009	0.622	2137	tags=56%, list=23%, signal=72%		138	REACTOME_CDK_MEDIATED_PHOSPHORYLATION_AND_REMOVAL_OF_CDC6	46	-0.58	-1.92	0.000	0.002	0.270	3052	tags=59%, list=33%, signal=87%
139	JAATINEN_HEMATOPOIETIC_STEM_CELL_DN	154	0.46	1.84	0.000	0.009	0.626	1659	tags=32%, list=18%, signal=39%		139	REACTOME_CELL_CYCLE_MITOTIC	264	-0.45	-1.92	0.000	0.002	0.272	2571	tags=43%, list=28%, signal=57%
140	REACTOME_SEMA4D_IN_SEMAPHORIN_SIGNALING	23	0.64	1.84	0.000	0.009	0.627	1744	tags=61%, list=19%, signal=75%		140	REACTOME_DESTABILIZATION_OF_MRNA_BY_AUF1_HNRNP_D0	49	-0.58	-1.92	0.000	0.002	0.272	3052	tags=59%, list=33%, signal=88%
141	REACTOME_ACTIVATION_OF_NMDA_RECEPTOR_UPON_GLUTAMATE_BINDING_AND_POSTSYNAPTIC_EVENTS	22	0.67	1.84	0.000	0.009	0.638	2137	tags=55%, list=23%, signal=71%		141	ABRAMSON_INTERACT_WITH_AIRE	38	-0.60	-1.92	0.000	0.002	0.283	1287	tags=39%, list=14%, signal=46%
142	PID_MAPK_TRK_PATHWAY	31	0.62	1.84	0.000	0.009	0.643	2137	tags=55%, list=23%, signal=71%		142	REACTOME_REGULATION_OF_MITOTIC_CELL_CYCLE	74	-0.54	-1.92	0.000	0.002	0.290	2706	tags=59%, list=29%, signal=83%
143	KEGG_B_CELL_RECEPTOR_SIGNALING_PATHWAY	68	0.52	1.84	0.000	0.009	0.651	1369	tags=34%, list=15%, signal=39%		143	COLLER_MYC_TARGETS_UP	22	-0.68	-1.91	0.002	0.002	0.300	1830	tags=73%, list=20%, signal=90%
144	KEGG_VEGF_SIGNALING_PATHWAY	55	0.54	1.84	0.000	0.009	0.652	1371	tags=35%, list=15%, signal=40%		144	KEGG_SPLICEOSOME	93	-0.52	-1.91	0.000	0.002	0.313	3087	tags=59%, list=33%, signal=88%
145	MEISSNER_NPC_HCP_WITH_H3K4ME2_AND_H3K27ME3	97	0.49	1.84	0.000	0.009	0.654	1170	tags=28%, list=13%, signal=31%		145	REACTOME_VIF_MEDIATED_DEGRADATION_OF_APOBEC3G	46	-0.58	-1.90	0.000	0.002	0.327	3052	tags=59%, list=33%, signal=87%
146	WANG_BARRETTS_ESOPHAGUS_UP	30	0.62	1.84	0.000	0.009	0.661	966	tags=40%, list=10%, signal=44%		146	REACTOME_METABOLISM_OF_RNA	239	-0.46	-1.90	0.000	0.002	0.341	2571	tags=41%, list=28%, signal=55%
147	REACTOME_AXON_GUIDANCE	161	0.46	1.83	0.000	0.010	0.696	1403	tags=29%, list=15%, signal=34%		147	HORIUCHI_WTAP_TARGETS_DN	241	-0.45	-1.90	0.000	0.002	0.349	2148	tags=45%, list=23%, signal=57%
148	CHYLA_CBFA2T3_TARGETS_UP	298	0.43	1.82	0.000	0.011	0.727	1823	tags=36%, list=20%, signal=44%		148	WANG_RESPONSE_TO_GSK3_INHIBITOR_SB216763_DN	284	-0.45	-1.90	0.000	0.002	0.351	2230	tags=41%, list=24%, signal=53%
149	CHARAFE_BREAST_CANCER_LUMINAL_VS_MESENCHYMAL_UP	257	0.43	1.82	0.000	0.011	0.728	1520	tags=30%, list=16%, signal=35%		149	REACTOME_TRANSCRIPTION	156	-0.48	-1.90	0.000	0.002	0.351	2987	tags=54%, list=32%, signal=78%
150	CHIARADONNA_NEOPLASTIC_TRANSFORMATION_KRAS_DN	118	0.47	1.82	0.000	0.011	0.731	2393	tags=48%, list=26%, signal=64%		150	REACTOME_G1_S_TRANSITION	93	-0.51	-1.90	0.000	0.002	0.360	2571	tags=47%, list=28%, signal=65%
151	PID_INTEGRIN_A9B1_PATHWAY	17	0.69	1.82	0.002	0.011	0.735	1792	tags=53%, list=19%, signal=65%		151	KEGG_CITRATE_CYCLE_TCA_CYCLE	26	-0.65	-1.89	0.000	0.003	0.379	1236	tags=42%, list=13%, signal=49%
152	ST_INTEGRIN_SIGNALING_PATHWAY	68	0.52	1.82	0.000	0.011	0.735	1249	tags=34%, list=13%, signal=39%		152	REACTOME_PYRUVATE_METABOLISM_AND_CITRIC_ACID_TCA_CYCLE	37	-0.60	-1.89	0.000	0.003	0.396	1236	tags=38%, list=13%, signal=43%
153	MARKEY_RB1_CHRONIC_LOF_DN	84	0.50	1.82	0.000	0.011	0.737	1936	tags=40%, list=21%, signal=51%		153	GRADE_COLON_AND_RECTAL_CANCER_UP	225	-0.46	-1.89	0.000	0.003	0.397	1727	tags=37%, list=19%, signal=45%
154	REACTOME_GPCR_DOWNSTREAM_SIGNALING	217	0.44	1.82	0.000	0.011	0.741	1529	tags=29%, list=16%, signal=34%		154	REACTOME_RNA_POL_I_RNA_POL_III_AND_MITOCHONDRIAL_TRANSCRIPTION	93	-0.51	-1.89	0.000	0.003	0.399	2608	tags=52%, list=28%, signal=71%
155	BIOCARTA_MAL_PATHWAY	17	0.70	1.82	0.000	0.011	0.765	2137	tags=65%, list=23%, signal=84%		155	MOREAUX_MULTIPLE_MYELOMA_BY_TACI_DN	131	-0.49	-1.89	0.000	0.003	0.402	2044	tags=46%, list=22%, signal=58%
156	PID_P38_MKK3_6PATHWAY	23	0.65	1.81	0.002	0.011	0.768	1999	tags=61%, list=21%, signal=77%		156	BLUM_RESPONSE_TO_SALIRASIB_DN	285	-0.44	-1.89	0.000	0.003	0.406	2658	tags=48%, list=29%, signal=66%
157	HELLEBREKERS_SILENCED_DURING_TUMOR_ANGIOGENESIS	49	0.54	1.81	0.000	0.011	0.770	1244	tags=29%, list=13%, signal=33%		157	REACTOME_AUTODEGRADATION_OF_CDH1_BY_CDH1_APC_C	56	-0.55	-1.89	0.000	0.003	0.410	2571	tags=54%, list=28%, signal=74%
158	PLASARI_TGFB1_TARGETS_1HR_UP	26	0.62	1.81	0.002	0.011	0.770	1506	tags=42%, list=16%, signal=50%		158	MOLENAAR_TARGETS_OF_CCND1_AND_CDK4_DN	36	-0.61	-1.89	0.006	0.003	0.417	2236	tags=53%, list=24%, signal=69%
159	MARSON_FOXP3_TARGETS_UP	57	0.54	1.81	0.002	0.011	0.770	1318	tags=33%, list=14%, signal=39%		159	REACTOME_AUTODEGRADATION_OF_THE_E3_UBIQUITIN_LIGASE_COP1	46	-0.57	-1.88	0.000	0.003	0.421	3052	tags=59%, list=33%, signal=87%
160	PID_IL3_PATHWAY	25	0.62	1.81	0.004	0.011	0.772	1938	tags=44%, list=21%, signal=55%		160	EPPERT_PROGENITOR	104	-0.50	-1.88	0.000	0.003	0.425	1810	tags=42%, list=19%, signal=52%
161	REACTOME_THE_ROLE_OF_NEF_IN_HIV1_REPLICATION_AND_DISEASE_PATHOGENESIS	25	0.63	1.81	0.000	0.011	0.776	997	tags=44%, list=11%, signal=49%		161	REACTOME_DNA_REPAIR	99	-0.50	-1.88	0.000	0.003	0.431	2482	tags=45%, list=27%, signal=61%
162	BIOCARTA_ACTINY_PATHWAY	17	0.67	1.81	0.000	0.011	0.783	1247	tags=59%, list=13%, signal=68%		162	PYEON_CANCER_HEAD_AND_NECK_VS_CERVICAL_UP	126	-0.49	-1.88	0.000	0.003	0.439	2306	tags=41%, list=25%, signal=54%
163	PID_MET_PATHWAY	73	0.51	1.81	0.000	0.011	0.787	1910	tags=40%, list=20%, signal=50%		163	REACTOME_GLUCOSE_TRANSPORT	33	-0.62	-1.88	0.000	0.003	0.452	2203	tags=52%, list=24%, signal=67%
164	PID_AR_NONGENOMIC_PATHWAY	27	0.62	1.81	0.002	0.011	0.789	1721	tags=48%, list=18%, signal=59%		164	CUI_TCF21_TARGETS_2_UP	269	-0.44	-1.87	0.000	0.003	0.482	1937	tags=40%, list=21%, signal=49%
165	PID_ENDOTHELIN_PATHWAY	50	0.55	1.81	0.002	0.011	0.797	1721	tags=42%, list=18%, signal=51%		165	MORI_LARGE_PRE_BII_LYMPHOCYTE_UP	75	-0.53	-1.87	0.000	0.003	0.485	2236	tags=49%, list=24%, signal=64%
166	TONKS_TARGETS_OF_RUNX1_RUNX1T1_FUSION_HSC_DN	147	0.46	1.81	0.000	0.011	0.797	1064	tags=30%, list=11%, signal=33%		166	REACTOME_LATE_PHASE_OF_HIV_LIFE_CYCLE	89	-0.50	-1.87	0.000	0.003	0.496	2249	tags=48%, list=24%, signal=63%
167	RICKMAN_METASTASIS_DN	187	0.44	1.81	0.000	0.012	0.800	1502	tags=32%, list=16%, signal=37%		167	FUJII_YBX1_TARGETS_DN	178	-0.46	-1.87	0.000	0.003	0.499	2509	tags=46%, list=27%, signal=62%
168	BIOCARTA_CXCR4_PATHWAY	20	0.66	1.81	0.000	0.012	0.807	1721	tags=45%, list=18%, signal=55%		168	PAL_PRMT5_TARGETS_UP	162	-0.46	-1.87	0.000	0.003	0.506	1789	tags=41%, list=19%, signal=50%
169	NABA_ECM_GLYCOPROTEINS	73	0.50	1.81	0.000	0.012	0.808	2391	tags=52%, list=26%, signal=69%		169	REACTOME_CROSS_PRESENTATION_OF_SOLUBLE_EXOGENOUS_ANTIGENS_ENDOSOMES	45	-0.58	-1.86	0.000	0.004	0.515	3052	tags=60%, list=33%, signal=89%
170	REACTOME_PLC_BETA_MEDIATED_EVENTS	31	0.60	1.80	0.004	0.012	0.810	2194	tags=45%, list=24%, signal=59%		170	NADERI_BREAST_CANCER_PROGNOSIS_UP	32	-0.61	-1.86	0.000	0.004	0.565	1768	tags=41%, list=19%, signal=50%
171	LUI_THYROID_CANCER_CLUSTER_2	28	0.62	1.80	0.006	0.012	0.818	1328	tags=43%, list=14%, signal=50%		171	CHIANG_LIVER_CANCER_SUBCLASS_UNANNOTATED_DN	152	-0.46	-1.85	0.000	0.004	0.575	2091	tags=42%, list=22%, signal=53%
172	REACTOME_SIGNAL_AMPLIFICATION	27	0.62	1.80	0.004	0.012	0.827	1774	tags=44%, list=19%, signal=55%		172	ZHONG_RESPONSE_TO_AZACITIDINE_AND_TSA_DN	45	-0.57	-1.85	0.000	0.004	0.578	1980	tags=47%, list=21%, signal=59%
173	REACTOME_P75_NTR_RECEPTOR_MEDIATED_SIGNALLING	68	0.52	1.80	0.002	0.012	0.831	1227	tags=34%, list=13%, signal=39%		173	BASSO_B_LYMPHOCYTE_NETWORK	115	-0.48	-1.85	0.000	0.004	0.579	1707	tags=50%, list=18%, signal=60%
174	APPEL_IMATINIB_RESPONSE	30	0.60	1.80	0.002	0.012	0.831	1292	tags=50%, list=14%, signal=58%		174	REACTOME_RNA_POL_III_TRANSCRIPTION_INITIATION_FROM_TYPE_2_PROMOTER	22	-0.67	-1.85	0.000	0.004	0.580	2814	tags=77%, list=30%, signal=110%
175	PID_GMCSF_PATHWAY	35	0.58	1.80	0.000	0.012	0.836	1938	tags=49%, list=21%, signal=61%		175	CHEMNITZ_RESPONSE_TO_PROSTAGLANDIN_E2_UP	108	-0.48	-1.85	0.000	0.004	0.588	2148	tags=50%, list=23%, signal=64%
176	PID_ERBB1_RECEPTOR_PROXIMAL_PATHWAY	33	0.58	1.80	0.004	0.012	0.838	1625	tags=45%, list=17%, signal=55%		176	LI_WILMS_TUMOR_ANAPLASTIC_UP	16	-0.71	-1.85	0.002	0.004	0.591	2488	tags=81%, list=27%, signal=111%
177	KEGG_VASCULAR_SMOOTH_MUSCLE_CONTRACTION	73	0.50	1.80	0.000	0.012	0.840	2346	tags=47%, list=25%, signal=62%		177	OXFORD_RALA_OR_RALB_TARGETS_UP	42	-0.57	-1.85	0.000	0.004	0.608	2571	tags=60%, list=28%, signal=82%
178	PID_EPHA2_FWD_PATHWAY	17	0.69	1.80	0.000	0.012	0.846	1151	tags=47%, list=12%, signal=54%		178	REACTOME_ASSEMBLY_OF_THE_PRE_REPLICATIVE_COMPLEX	57	-0.55	-1.85	0.000	0.004	0.608	3052	tags=53%, list=33%, signal=78%
179	PID_S1P_S1P3_PATHWAY	23	0.62	1.80	0.002	0.012	0.849	1625	tags=52%, list=17%, signal=63%		179	REACTOME_RNA_POL_I_TRANSCRIPTION_INITIATION	21	-0.66	-1.84	0.004	0.004	0.612	2249	tags=48%, list=24%, signal=63%
180	KOHOUTEK_CCNT1_TARGETS	34	0.59	1.80	0.000	0.012	0.849	1899	tags=44%, list=20%, signal=55%		180	REACTOME_CITRIC_ACID_CYCLE_TCA_CYCLE	18	-0.70	-1.84	0.002	0.004	0.614	1236	tags=50%, list=13%, signal=58%
181	MISSIAGLIA_REGULATED_BY_METHYLATION_UP	90	0.49	1.80	0.000	0.012	0.851	1899	tags=40%, list=20%, signal=50%		181	REACTOME_ACTIVATION_OF_THE_PRE_REPLICATIVE_COMPLEX	21	-0.67	-1.84	0.000	0.005	0.631	1873	tags=48%, list=20%, signal=59%
182	MIKKELSEN_MCV6_LCP_WITH_H3K4ME3	98	0.48	1.80	0.000	0.012	0.852	1569	tags=34%, list=17%, signal=40%		182	BILD_MYC_ONCOGENIC_SIGNATURE	135	-0.47	-1.84	0.000	0.005	0.644	1439	tags=39%, list=15%, signal=46%
183	SA_B_CELL_RECEPTOR_COMPLEXES	23	0.64	1.80	0.002	0.012	0.855	1248	tags=39%, list=13%, signal=45%		183	BENPORATH_PROLIFERATION	118	-0.47	-1.84	0.000	0.005	0.656	1958	tags=46%, list=21%, signal=57%
184	BIOCARTA_ERK_PATHWAY	26	0.62	1.80	0.002	0.012	0.856	968	tags=35%, list=10%, signal=39%		184	REACTOME_EXTENSION_OF_TELOMERES	22	-0.65	-1.84	0.000	0.005	0.657	1971	tags=45%, list=21%, signal=58%
185	CLASPER_LYMPHATIC_VESSELS_DURING_METASTASIS_DN	23	0.64	1.79	0.004	0.012	0.862	1201	tags=43%, list=13%, signal=50%		185	STEIN_ESRRA_TARGETS_RESPONSIVE_TO_ESTROGEN_UP	17	-0.69	-1.83	0.004	0.005	0.669	1102	tags=47%, list=12%, signal=53%
186	SASAI_RESISTANCE_TO_NEOPLASTIC_TRANSFROMATION	41	0.56	1.79	0.002	0.012	0.866	1987	tags=46%, list=21%, signal=59%		186	NAKAYAMA_SOFT_TISSUE_TUMORS_PCA2_UP	55	-0.54	-1.83	0.000	0.005	0.674	2091	tags=55%, list=22%, signal=70%
187	PID_EPHB_FWD_PATHWAY	34	0.58	1.79	0.002	0.012	0.868	1403	tags=38%, list=15%, signal=45%		187	REACTOME_MRNA_CAPPING	27	-0.62	-1.83	0.002	0.005	0.677	2335	tags=63%, list=25%, signal=84%
188	FARDIN_HYPOXIA_11	24	0.62	1.79	0.000	0.012	0.869	1294	tags=38%, list=14%, signal=43%		188	REACTOME_DNA_STRAND_ELONGATION	27	-0.62	-1.83	0.000	0.005	0.680	1710	tags=33%, list=18%, signal=41%
189	LENAOUR_DENDRITIC_CELL_MATURATION_DN	106	0.47	1.79	0.000	0.013	0.873	1688	tags=35%, list=18%, signal=42%		189	REACTOME_FANCONI_ANEMIA_PATHWAY	19	-0.67	-1.83	0.002	0.005	0.685	2482	tags=68%, list=27%, signal=93%
190	KEGG_FOCAL_ADHESION	148	0.45	1.79	0.002	0.013	0.875	2137	tags=42%, list=23%, signal=53%		190	SONG_TARGETS_OF_IE86_CMV_PROTEIN	55	-0.53	-1.83	0.000	0.005	0.698	2151	tags=44%, list=23%, signal=56%
191	FINETTI_BREAST_CANCER_KINOME_GREEN	15	0.70	1.79	0.004	0.013	0.876	1697	tags=60%, list=18%, signal=73%		191	REACTOME_SCF_BETA_TRCP_MEDIATED_DEGRADATION_OF_EMI1	48	-0.55	-1.83	0.000	0.005	0.698	2693	tags=54%, list=29%, signal=76%
192	KEGG_INOSITOL_PHOSPHATE_METABOLISM	40	0.56	1.79	0.000	0.013	0.878	2007	tags=48%, list=22%, signal=60%		192	ISHIDA_E2F_TARGETS	47	-0.55	-1.82	0.000	0.005	0.705	2236	tags=53%, list=24%, signal=70%
193	REACTOME_SEMAPHORIN_INTERACTIONS	51	0.53	1.79	0.000	0.013	0.878	1602	tags=47%, list=17%, signal=57%		193	BHATTACHARYA_EMBRYONIC_STEM_CELL	64	-0.52	-1.82	0.000	0.005	0.718	1352	tags=39%, list=15%, signal=45%
194	BIOCARTA_AT1R_PATHWAY	29	0.60	1.79	0.000	0.013	0.883	1910	tags=45%, list=20%, signal=56%		194	REACTOME_RNA_POL_III_TRANSCRIPTION	30	-0.61	-1.82	0.000	0.005	0.725	2608	tags=63%, list=28%, signal=88%
195	NIELSEN_GIST_AND_SYNOVIAL_SARCOMA_DN	15	0.70	1.79	0.004	0.013	0.886	864	tags=47%, list=9%, signal=51%		195	WANG_SMARCE1_TARGETS_DN	236	-0.43	-1.82	0.000	0.006	0.732	1829	tags=34%, list=20%, signal=41%
196	ROSS_AML_WITH_MLL_FUSIONS	59	0.52	1.78	0.000	0.013	0.896	1095	tags=29%, list=12%, signal=32%		196	REACTOME_TRANSLATION	125	-0.46	-1.82	0.000	0.006	0.741	2553	tags=35%, list=27%, signal=48%
197	REACTOME_EFFECTS_OF_PIP2_HYDROLYSIS	17	0.68	1.78	0.006	0.013	0.896	1495	tags=53%, list=16%, signal=63%		197	KAUFFMANN_DNA_REPAIR_GENES	200	-0.43	-1.82	0.000	0.006	0.742	2285	tags=41%, list=25%, signal=53%
198	PID_SHP2_PATHWAY	41	0.56	1.78	0.002	0.013	0.900	2291	tags=49%, list=25%, signal=64%		198	REACTOME_INFLUENZA_LIFE_CYCLE	130	-0.47	-1.82	0.000	0.006	0.745	2823	tags=42%, list=30%, signal=59%
199	REACTOME_IRON_UPTAKE_AND_TRANSPORT	24	0.64	1.78	0.000	0.013	0.903	1042	tags=33%, list=11%, signal=37%		199	FRASOR_RESPONSE_TO_SERM_OR_FULVESTRANT_DN	48	-0.55	-1.82	0.000	0.006	0.746	1958	tags=42%, list=21%, signal=52%
200	REACTOME_RECYCLING_PATHWAY_OF_L1	21	0.64	1.78	0.002	0.014	0.910	1267	tags=38%, list=14%, signal=44%		200	MARIADASON_REGULATED_BY_HISTONE_ACETYLATION_DN	35	-0.58	-1.81	0.000	0.006	0.767	943	tags=29%, list=10%, signal=32%
201	MCBRYAN_PUBERTAL_BREAST_3_4WK_DN	27	0.60	1.77	0.008	0.014	0.921	586	tags=37%, list=6%, signal=39%		201	IVANOVA_HEMATOPOIESIS_EARLY_PROGENITOR	379	-0.41	-1.81	0.000	0.006	0.773	2142	tags=34%, list=23%, signal=43%
202	BONOME_OVARIAN_CANCER_POOR_SURVIVAL_UP	20	0.65	1.77	0.002	0.014	0.921	684	tags=35%, list=7%, signal=38%		202	KEGG_PARKINSONS_DISEASE	97	-0.48	-1.81	0.000	0.006	0.782	2442	tags=51%, list=26%, signal=68%
203	REACTOME_IL_RECEPTOR_SHC_SIGNALING	22	0.63	1.77	0.004	0.014	0.922	1072	tags=36%, list=12%, signal=41%		203	GAVIN_FOXP3_TARGETS_CLUSTER_P6	73	-0.50	-1.81	0.000	0.006	0.791	1965	tags=52%, list=21%, signal=65%
204	REACTOME_SIGNALLING_TO_ERKS	29	0.60	1.77	0.006	0.015	0.934	2137	tags=52%, list=23%, signal=67%		204	EGUCHI_CELL_CYCLE_RB1_TARGETS	22	-0.65	-1.81	0.002	0.006	0.802	2306	tags=64%, list=25%, signal=84%
205	ST_GAQ_PATHWAY	24	0.62	1.77	0.002	0.015	0.939	1345	tags=38%, list=14%, signal=44%		205	REICHERT_MITOSIS_LIN9_TARGETS	25	-0.63	-1.80	0.004	0.007	0.807	1958	tags=60%, list=21%, signal=76%
206	TARTE_PLASMA_CELL_VS_PLASMABLAST_UP	231	0.42	1.77	0.000	0.015	0.939	1720	tags=32%, list=18%, signal=38%		206	DELPUECH_FOXO3_TARGETS_DN	36	-0.58	-1.80	0.000	0.006	0.807	2488	tags=69%, list=27%, signal=94%
207	GNATENKO_PLATELET_SIGNATURE	37	0.56	1.77	0.000	0.015	0.940	1511	tags=38%, list=16%, signal=45%		207	SHEPARD_CRUSH_AND_BURN_MUTANT_UP	140	-0.45	-1.80	0.000	0.007	0.821	2247	tags=50%, list=24%, signal=65%
208	WU_SILENCED_BY_METHYLATION_IN_BLADDER_CANCER	33	0.57	1.77	0.004	0.015	0.940	1947	tags=45%, list=21%, signal=57%		208	WONG_MITOCHONDRIA_GENE_MODULE	199	-0.44	-1.80	0.000	0.007	0.821	2539	tags=49%, list=27%, signal=66%
209	WANG_TARGETS_OF_MLL_CBP_FUSION_UP	33	0.59	1.77	0.000	0.015	0.943	1987	tags=42%, list=21%, signal=54%		209	SENGUPTA_NASOPHARYNGEAL_CARCINOMA_UP	203	-0.44	-1.80	0.000	0.007	0.830	1789	tags=36%, list=19%, signal=44%
210	LEE_BMP2_TARGETS_UP	471	0.40	1.77	0.000	0.015	0.944	2062	tags=34%, list=22%, signal=41%		210	REACTOME_MITOTIC_PROMETAPHASE	69	-0.50	-1.79	0.000	0.007	0.840	1603	tags=35%, list=17%, signal=42%
211	PID_RET_PATHWAY	34	0.56	1.76	0.000	0.015	0.947	1247	tags=32%, list=13%, signal=37%		211	DAIRKEE_CANCER_PRONE_RESPONSE_BPA	45	-0.55	-1.79	0.000	0.008	0.852	1287	tags=38%, list=14%, signal=44%
212	HUTTMANN_B_CLL_POOR_SURVIVAL_UP	187	0.44	1.76	0.000	0.015	0.949	1522	tags=33%, list=16%, signal=39%		212	PID_BARD1_PATHWAY	28	-0.61	-1.79	0.002	0.008	0.858	1399	tags=43%, list=15%, signal=50%
213	JIANG_AGING_CEREBRAL_CORTEX_DN	40	0.55	1.76	0.000	0.015	0.949	733	tags=30%, list=8%, signal=32%		213	REACTOME_PROCESSING_OF_CAPPED_INTRONLESS_PRE_MRNA	20	-0.65	-1.78	0.002	0.008	0.885	1692	tags=45%, list=18%, signal=55%
214	PID_RHOA_REG_PATHWAY	33	0.57	1.76	0.000	0.015	0.950	1227	tags=39%, list=13%, signal=45%		214	FINETTI_BREAST_CANCER_KINOME_RED	15	-0.71	-1.78	0.000	0.008	0.885	1958	tags=80%, list=21%, signal=101%
215	KEGG_FC_EPSILON_RI_SIGNALING_PATHWAY	62	0.51	1.76	0.000	0.016	0.955	1760	tags=45%, list=19%, signal=55%		215	WANG_METASTASIS_OF_BREAST_CANCER_ESR1_UP	17	-0.67	-1.78	0.002	0.009	0.891	2681	tags=76%, list=29%, signal=107%
216	PID_ARF_3PATHWAY	16	0.67	1.76	0.004	0.015	0.955	1025	tags=31%, list=11%, signal=35%		216	IVANOVA_HEMATOPOIESIS_INTERMEDIATE_PROGENITOR	103	-0.47	-1.78	0.000	0.009	0.894	1840	tags=40%, list=20%, signal=49%
217	BIOCARTA_IGF1R_PATHWAY	21	0.64	1.76	0.008	0.016	0.960	2194	tags=52%, list=24%, signal=68%		217	REACTOME_MRNA_SPLICING_MINOR_PATHWAY	35	-0.57	-1.77	0.000	0.009	0.896	2785	tags=66%, list=30%, signal=93%
218	BOYAULT_LIVER_CANCER_SUBCLASS_G5_DN	18	0.67	1.76	0.004	0.016	0.961	830	tags=44%, list=9%, signal=49%		218	PID_AURORA_B_PATHWAY	35	-0.58	-1.77	0.000	0.009	0.906	1432	tags=49%, list=15%, signal=57%
219	REACTOME_INTEGRATION_OF_ENERGY_METABOLISM	77	0.49	1.76	0.000	0.016	0.961	1829	tags=32%, list=20%, signal=40%		219	NIKOLSKY_BREAST_CANCER_8Q12_Q22_AMPLICON	63	-0.51	-1.77	0.000	0.009	0.906	1861	tags=37%, list=20%, signal=45%
220	REACTOME_CELL_CELL_COMMUNICATION	65	0.50	1.76	0.004	0.016	0.961	1468	tags=37%, list=16%, signal=44%		220	SHAFFER_IRF4_TARGETS_IN_ACTIVATED_DENDRITIC_CELL	55	-0.51	-1.77	0.000	0.009	0.908	2228	tags=47%, list=24%, signal=62%
221	ABBUD_LIF_SIGNALING_1_UP	36	0.56	1.75	0.004	0.017	0.963	2270	tags=56%, list=24%, signal=73%		221	REACTOME_RNA_POL_II_TRANSCRIPTION	78	-0.49	-1.77	0.000	0.009	0.911	2987	tags=53%, list=32%, signal=77%
222	FERREIRA_EWINGS_SARCOMA_UNSTABLE_VS_STABLE_DN	63	0.50	1.75	0.002	0.017	0.965	1122	tags=30%, list=12%, signal=34%		222	REACTOME_FORMATION_OF_THE_HIV1_EARLY_ELONGATION_COMPLEX	26	-0.61	-1.77	0.000	0.009	0.912	2335	tags=58%, list=25%, signal=77%
223	BOQUEST_STEM_CELL_UP	129	0.45	1.75	0.000	0.018	0.966	2336	tags=46%, list=25%, signal=60%		223	LY_AGING_OLD_DN	50	-0.53	-1.77	0.000	0.009	0.914	1933	tags=48%, list=21%, signal=60%
224	SAKAI_TUMOR_INFILTRATING_MONOCYTES_UP	20	0.63	1.75	0.000	0.018	0.972	2104	tags=60%, list=23%, signal=77%		224	MITSIADES_RESPONSE_TO_APLIDIN_DN	203	-0.43	-1.77	0.000	0.009	0.920	2520	tags=48%, list=27%, signal=65%
225	TAKEDA_TARGETS_OF_NUP98_HOXA9_FUSION_8D_DN	129	0.44	1.75	0.000	0.018	0.972	1613	tags=33%, list=17%, signal=39%		225	REACTOME_METABOLISM_OF_PROTEINS	331	-0.41	-1.76	0.000	0.010	0.925	2304	tags=37%, list=25%, signal=47%
226	KEGG_T_CELL_RECEPTOR_SIGNALING_PATHWAY	92	0.48	1.75	0.000	0.018	0.972	1808	tags=38%, list=19%, signal=47%		226	SCHMIDT_POR_TARGETS_IN_LIMB_BUD_UP	19	-0.65	-1.76	0.006	0.010	0.926	1655	tags=53%, list=18%, signal=64%
227	BIOCARTA_PDGF_PATHWAY	31	0.58	1.75	0.004	0.018	0.973	979	tags=32%, list=11%, signal=36%		227	BIOCARTA_ATRBRCA_PATHWAY	20	-0.65	-1.76	0.004	0.010	0.928	1923	tags=55%, list=21%, signal=69%
228	REACTOME_LIPID_DIGESTION_MOBILIZATION_AND_TRANSPORT	30	0.59	1.74	0.000	0.019	0.976	1231	tags=37%, list=13%, signal=42%		228	SHEPARD_BMYB_TARGETS	40	-0.55	-1.76	0.004	0.010	0.928	2520	tags=58%, list=27%, signal=78%
229	REACTOME_THROMBIN_SIGNALLING_THROUGH_PROTEINASE_ACTIVATED_RECEPTORS_PARS	28	0.59	1.74	0.000	0.019	0.977	1774	tags=43%, list=19%, signal=53%		229	LIU_VMYB_TARGETS_UP	97	-0.46	-1.76	0.004	0.010	0.930	1563	tags=31%, list=17%, signal=37%
230	BIOCARTA_BIOPEPTIDES_PATHWAY	38	0.55	1.74	0.000	0.019	0.979	2206	tags=47%, list=24%, signal=62%		230	REACTOME_HIV_LIFE_CYCLE	102	-0.47	-1.76	0.000	0.010	0.931	2249	tags=47%, list=24%, signal=61%
231	BIOCARTA_RAS_PATHWAY	22	0.62	1.74	0.008	0.019	0.981	1721	tags=45%, list=18%, signal=56%		231	KEGG_PROTEASOME	42	-0.54	-1.76	0.000	0.010	0.931	3052	tags=62%, list=33%, signal=92%
232	PID_ERBB2_ERBB3_PATHWAY	38	0.54	1.74	0.002	0.019	0.981	1938	tags=47%, list=21%, signal=60%		232	HAMAI_APOPTOSIS_VIA_TRAIL_UP	423	-0.39	-1.76	0.000	0.010	0.934	1274	tags=25%, list=14%, signal=27%
233	KEGG_SPHINGOLIPID_METABOLISM	25	0.60	1.74	0.002	0.019	0.981	1055	tags=36%, list=11%, signal=40%		233	PID_FOXM1_PATHWAY	35	-0.57	-1.76	0.002	0.010	0.944	2567	tags=57%, list=28%, signal=79%
234	ST_B_CELL_ANTIGEN_RECEPTOR	36	0.55	1.74	0.008	0.019	0.982	1721	tags=42%, list=18%, signal=51%		234	MORI_EMU_MYC_LYMPHOMA_BY_ONSET_TIME_UP	84	-0.48	-1.75	0.000	0.010	0.945	1978	tags=39%, list=21%, signal=49%
235	REACTOME_SIGNALING_BY_GPCR	275	0.41	1.73	0.000	0.020	0.984	1529	tags=28%, list=16%, signal=33%		235	REACTOME_LAGGING_STRAND_SYNTHESIS	17	-0.67	-1.75	0.002	0.010	0.947	1484	tags=35%, list=16%, signal=42%
236	GROSS_HYPOXIA_VIA_HIF1A_DN	81	0.48	1.73	0.000	0.019	0.984	2096	tags=42%, list=22%, signal=54%		236	ACOSTA_PROLIFERATION_INDEPENDENT_MYC_TARGETS_UP	66	-0.49	-1.75	0.000	0.011	0.953	1562	tags=39%, list=17%, signal=47%
237	PID_AVB3_INTEGRIN_PATHWAY	51	0.52	1.73	0.002	0.020	0.984	1249	tags=29%, list=13%, signal=34%		237	CHANG_CORE_SERUM_RESPONSE_UP	160	-0.44	-1.75	0.000	0.011	0.953	1926	tags=39%, list=21%, signal=49%
238	KEEN_RESPONSE_TO_ROSIGLITAZONE_DN	86	0.47	1.73	0.000	0.020	0.985	1610	tags=30%, list=17%, signal=36%		238	REACTOME_RNA_POL_III_TRANSCRIPTION_TERMINATION	17	-0.67	-1.75	0.004	0.011	0.954	2436	tags=71%, list=26%, signal=95%
239	REACTOME_ADP_SIGNALLING_THROUGH_P2RY1	22	0.61	1.73	0.006	0.020	0.986	1774	tags=45%, list=19%, signal=56%		239	GARGALOVIC_RESPONSE_TO_OXIDIZED_PHOSPHOLIPIDS_GREEN_UP	19	-0.65	-1.75	0.006	0.011	0.954	1248	tags=47%, list=13%, signal=55%
240	BIOCARTA_INTEGRIN_PATHWAY	35	0.56	1.73	0.000	0.020	0.986	1177	tags=31%, list=13%, signal=36%		240	KEGG_PYRIMIDINE_METABOLISM	83	-0.49	-1.75	0.000	0.011	0.954	2464	tags=46%, list=26%, signal=62%
241	REACTOME_DEVELOPMENTAL_BIOLOGY	238	0.41	1.73	0.000	0.020	0.986	1403	tags=26%, list=15%, signal=30%		241	CAFFAREL_RESPONSE_TO_THC_DN	21	-0.64	-1.75	0.002	0.011	0.954	1648	tags=43%, list=18%, signal=52%
242	PID_TNF_PATHWAY	41	0.55	1.73	0.002	0.021	0.986	1910	tags=49%, list=20%, signal=61%		242	JAERVINEN_AMPLIFIED_IN_LARYNGEAL_CANCER	29	-0.59	-1.75	0.002	0.011	0.956	2414	tags=48%, list=26%, signal=65%
243	REACTOME_EGFR_DOWNREGULATION	22	0.62	1.73	0.004	0.021	0.986	914	tags=18%, list=10%, signal=20%		243	REACTOME_RNA_POL_III_CHAIN_ELONGATION	16	-0.67	-1.74	0.008	0.012	0.961	2436	tags=69%, list=26%, signal=93%
244	SA_PTEN_PATHWAY	16	0.65	1.73	0.012	0.021	0.986	1249	tags=56%, list=13%, signal=65%		244	REACTOME_TELOMERE_MAINTENANCE	55	-0.51	-1.74	0.002	0.012	0.963	2681	tags=49%, list=29%, signal=69%
245	BIOCARTA_EGF_PATHWAY	29	0.58	1.72	0.006	0.021	0.986	979	tags=31%, list=11%, signal=35%		245	REACTOME_RNA_POL_I_TRANSCRIPTION_TERMINATION	19	-0.65	-1.74	0.013	0.012	0.973	2249	tags=47%, list=24%, signal=62%
246	BIOCARTA_EDG1_PATHWAY	22	0.62	1.72	0.008	0.021	0.987	1529	tags=41%, list=16%, signal=49%		246	BURTON_ADIPOGENESIS_3	89	-0.47	-1.74	0.000	0.012	0.974	2567	tags=55%, list=28%, signal=75%
247	REACTOME_SIGNALLING_TO_RAS	21	0.61	1.72	0.002	0.022	0.988	2137	tags=62%, list=23%, signal=80%		247	OUELLET_OVARIAN_CANCER_INVASIVE_VS_LMP_UP	100	-0.46	-1.74	0.000	0.012	0.975	1907	tags=36%, list=20%, signal=45%
248	REACTOME_SPHINGOLIPID_DE_NOVO_BIOSYNTHESIS	15	0.68	1.72	0.004	0.022	0.990	1060	tags=47%, list=11%, signal=53%		248	HESS_TARGETS_OF_HOXA9_AND_MEIS1_UP	58	-0.50	-1.73	0.000	0.013	0.978	2710	tags=60%, list=29%, signal=85%
249	ELLWOOD_MYC_TARGETS_DN	24	0.59	1.72	0.004	0.022	0.990	1434	tags=42%, list=15%, signal=49%		249	KEGG_RNA_POLYMERASE	27	-0.59	-1.73	0.006	0.013	0.984	2814	tags=67%, list=30%, signal=95%
250	LINDSTEDT_DENDRITIC_CELL_MATURATION_B	47	0.52	1.72	0.000	0.022	0.990	2212	tags=47%, list=24%, signal=61%		250	WAKASUGI_HAVE_ZNF143_BINDING_SITES	53	-0.51	-1.73	0.000	0.013	0.986	2462	tags=55%, list=26%, signal=74%
251	DAVIES_MULTIPLE_MYELOMA_VS_MGUS_DN	23	0.61	1.72	0.004	0.022	0.991	2450	tags=65%, list=26%, signal=88%		251	PID_ATR_PATHWAY	36	-0.55	-1.73	0.002	0.014	0.987	1933	tags=44%, list=21%, signal=56%
252	PID_S1P_S1P1_PATHWAY	16	0.66	1.72	0.004	0.022	0.991	1625	tags=50%, list=17%, signal=60%		252	RICKMAN_TUMOR_DIFFERENTIATED_WELL_VS_POORLY_UP	172	-0.43	-1.72	0.000	0.014	0.988	2341	tags=37%, list=25%, signal=48%
253	JUBAN_TARGETS_OF_SPI1_AND_FLI1_UP	87	0.47	1.72	0.000	0.022	0.993	2048	tags=41%, list=22%, signal=53%		253	WEST_ADRENOCORTICAL_TUMOR_UP	240	-0.41	-1.72	0.000	0.015	0.988	2271	tags=39%, list=24%, signal=50%
254	PID_CD8_TCR_PATHWAY	48	0.51	1.71	0.000	0.022	0.994	1808	tags=48%, list=19%, signal=59%		254	MULLIGAN_NTF3_SIGNALING_VIA_INSR_AND_IGF1R_UP	19	-0.64	-1.71	0.008	0.016	0.991	1341	tags=47%, list=14%, signal=55%
255	VALK_AML_CLUSTER_5	21	0.62	1.71	0.014	0.023	0.995	838	tags=38%, list=9%, signal=42%		255	REACTOME_DEADENYLATION_DEPENDENT_MRNA_DECAY	39	-0.54	-1.71	0.002	0.016	0.994	2286	tags=46%, list=25%, signal=61%
256	REACTOME_DOWNSTREAM_SIGNAL_TRANSDUCTION	75	0.48	1.71	0.000	0.023	0.995	1829	tags=35%, list=20%, signal=43%		256	BURTON_ADIPOGENESIS_PEAK_AT_16HR	37	-0.54	-1.71	0.004	0.016	0.994	2379	tags=57%, list=26%, signal=76%
257	BIOCARTA_GH_PATHWAY	24	0.60	1.71	0.006	0.024	0.996	2137	tags=42%, list=23%, signal=54%		257	REACTOME_CLEAVAGE_OF_GROWING_TRANSCRIPT_IN_THE_TERMINATION_REGION_	30	-0.57	-1.71	0.006	0.016	0.995	1692	tags=37%, list=18%, signal=45%
258	REACTOME_ENDOSOMAL_SORTING_COMPLEX_REQUIRED_FOR_TRANSPORT_ESCRT	21	0.62	1.71	0.013	0.023	0.996	1293	tags=38%, list=14%, signal=44%		258	WELCSH_BRCA1_TARGETS_DN	117	-0.45	-1.71	0.002	0.016	0.995	1562	tags=38%, list=17%, signal=45%
259	MARTENS_TRETINOIN_RESPONSE_UP	290	0.40	1.71	0.000	0.024	0.998	1597	tags=26%, list=17%, signal=30%		259	WU_APOPTOSIS_BY_CDKN1A_VIA_TP53	44	-0.53	-1.71	0.002	0.016	0.995	2190	tags=55%, list=23%, signal=71%
260	VERRECCHIA_DELAYED_RESPONSE_TO_TGFB1	31	0.57	1.71	0.002	0.024	0.998	1893	tags=35%, list=20%, signal=44%		260	REACTOME_ANTIVIRAL_MECHANISM_BY_IFN_STIMULATED_GENES	61	-0.49	-1.71	0.004	0.017	0.997	2203	tags=57%, list=24%, signal=75%
261	REACTOME_G_PROTEIN_BETA_GAMMA_SIGNALLING	24	0.60	1.71	0.004	0.024	0.998	1774	tags=50%, list=19%, signal=62%		261	HAHTOLA_MYCOSIS_FUNGOIDES_CD4_DN	99	-0.45	-1.71	0.000	0.017	0.997	2145	tags=39%, list=23%, signal=51%
262	JOHNSTONE_PARVB_TARGETS_2_UP	106	0.45	1.71	0.000	0.024	0.998	1377	tags=28%, list=15%, signal=33%		262	REACTOME_AMINO_ACID_TRANSPORT_ACROSS_THE_PLASMA_MEMBRANE	22	-0.62	-1.70	0.013	0.017	0.997	1345	tags=45%, list=14%, signal=53%
263	IIZUKA_LIVER_CANCER_PROGRESSION_L0_L1_DN	16	0.65	1.70	0.008	0.025	0.998	1141	tags=38%, list=12%, signal=43%		263	BUCKANOVICH_T_LYMPHOCYTE_HOMING_ON_TUMOR_DN	18	-0.66	-1.70	0.008	0.017	0.997	1067	tags=33%, list=11%, signal=38%
264	PETROVA_ENDOTHELIUM_LYMPHATIC_VS_BLOOD_DN	120	0.44	1.70	0.000	0.025	0.998	1708	tags=29%, list=18%, signal=35%		264	BENPORATH_CYCLING_GENES	485	-0.38	-1.70	0.000	0.017	0.997	2165	tags=35%, list=23%, signal=43%
265	DANG_REGULATED_BY_MYC_DN	209	0.41	1.70	0.000	0.025	0.998	1439	tags=27%, list=15%, signal=32%		265	GREENBAUM_E2A_TARGETS_UP	30	-0.56	-1.70	0.006	0.017	0.997	1557	tags=43%, list=17%, signal=52%
266	PID_S1P_S1P2_PATHWAY	21	0.62	1.70	0.008	0.025	0.998	1625	tags=43%, list=17%, signal=52%		266	KIM_MYC_AMPLIFICATION_TARGETS_UP	139	-0.43	-1.70	0.000	0.017	0.997	1833	tags=38%, list=20%, signal=47%
267	BIOCARTA_BAD_PATHWAY	22	0.61	1.70	0.004	0.026	0.999	1249	tags=36%, list=13%, signal=42%		267	REACTOME_FORMATION_OF_RNA_POL_II_ELONGATION_COMPLEX_	32	-0.56	-1.70	0.006	0.018	0.997	2785	tags=56%, list=30%, signal=80%
268	BERENJENO_ROCK_SIGNALING_NOT_VIA_RHOA_UP	20	0.61	1.69	0.006	0.028	0.999	448	tags=25%, list=5%, signal=26%		268	JUBAN_TARGETS_OF_SPI1_AND_FLI1_DN	67	-0.48	-1.69	0.004	0.019	0.997	1470	tags=39%, list=16%, signal=46%
269	KOBAYASHI_EGFR_SIGNALING_24HR_UP	71	0.47	1.69	0.000	0.028	0.999	1585	tags=30%, list=17%, signal=35%		269	GOLDRATH_ANTIGEN_RESPONSE	290	-0.39	-1.69	0.000	0.019	0.997	1721	tags=34%, list=18%, signal=41%
270	PID_LYMPH_ANGIOGENESIS_PATHWAY	24	0.59	1.69	0.011	0.028	0.999	1389	tags=33%, list=15%, signal=39%		270	REACTOME_AMINO_ACID_SYNTHESIS_AND_INTERCONVERSION_TRANSAMINATION	15	-0.65	-1.69	0.006	0.019	0.997	1697	tags=47%, list=18%, signal=57%
271	SIG_IL4RECEPTOR_IN_B_LYPHOCYTES	26	0.58	1.69	0.004	0.028	0.999	2295	tags=65%, list=25%, signal=87%		271	LEE_LIVER_CANCER_SURVIVAL_DN	138	-0.43	-1.69	0.002	0.019	0.997	2276	tags=41%, list=24%, signal=53%
272	REACTOME_SIGNAL_TRANSDUCTION_BY_L1	31	0.56	1.69	0.004	0.028	0.999	1893	tags=39%, list=20%, signal=48%		272	GALE_APL_WITH_FLT3_MUTATED_UP	39	-0.53	-1.69	0.004	0.020	0.998	1731	tags=44%, list=19%, signal=53%
273	BIOCARTA_NKCELLS_PATHWAY	17	0.64	1.69	0.013	0.028	0.999	1151	tags=47%, list=12%, signal=54%		273	HUMMEL_BURKITTS_LYMPHOMA_UP	26	-0.58	-1.69	0.008	0.020	0.998	2385	tags=46%, list=26%, signal=62%
274	REACTOME_REGULATION_OF_INSULIN_SECRETION	55	0.50	1.69	0.006	0.029	0.999	1829	tags=33%, list=20%, signal=40%		274	WILCOX_RESPONSE_TO_PROGESTERONE_UP	93	-0.45	-1.68	0.000	0.020	0.998	1464	tags=35%, list=16%, signal=42%
275	PID_TRKR_PATHWAY	49	0.50	1.68	0.000	0.029	0.999	1119	tags=29%, list=12%, signal=32%		275	STEIN_ESRRA_TARGETS_RESPONSIVE_TO_ESTROGEN_DN	33	-0.54	-1.68	0.006	0.021	0.998	2306	tags=55%, list=25%, signal=72%
276	REACTOME_PHOSPHOLIPID_METABOLISM	127	0.43	1.68	0.000	0.029	0.999	2025	tags=38%, list=22%, signal=48%		276	MARTINEZ_RESPONSE_TO_TRABECTEDIN_DN	218	-0.41	-1.68	0.000	0.021	0.998	2210	tags=38%, list=24%, signal=49%
277	KEGG_AXON_GUIDANCE	81	0.47	1.68	0.000	0.030	0.999	1369	tags=30%, list=15%, signal=34%		277	REACTOME_G1_PHASE	33	-0.55	-1.68	0.002	0.022	0.999	943	tags=33%, list=10%, signal=37%
278	ZHENG_FOXP3_TARGETS_IN_T_LYMPHOCYTE_DN	29	0.56	1.68	0.004	0.030	1.000	1516	tags=38%, list=16%, signal=45%		278	BRUNO_HEMATOPOIESIS	56	-0.49	-1.67	0.000	0.022	0.999	1664	tags=32%, list=18%, signal=39%
279	SARRIO_EPITHELIAL_MESENCHYMAL_TRANSITION_DN	101	0.44	1.68	0.002	0.030	1.000	1999	tags=39%, list=21%, signal=49%		279	GAZDA_DIAMOND_BLACKFAN_ANEMIA_PROGENITOR_DN	49	-0.51	-1.67	0.002	0.022	0.999	2121	tags=47%, list=23%, signal=60%
280	BIOCARTA_HCMV_PATHWAY	17	0.65	1.68	0.016	0.030	1.000	2535	tags=65%, list=27%, signal=89%		280	TONKS_TARGETS_OF_RUNX1_RUNX1T1_FUSION_MONOCYTE_UP	154	-0.42	-1.67	0.000	0.022	0.999	1829	tags=34%, list=20%, signal=41%
281	FULCHER_INFLAMMATORY_RESPONSE_LECTIN_VS_LPS_DN	301	0.39	1.68	0.000	0.031	1.000	1560	tags=26%, list=17%, signal=31%		281	REACTOME_MEIOTIC_RECOMBINATION	62	-0.49	-1.67	0.002	0.022	0.999	2974	tags=58%, list=32%, signal=85%
282	KEGG_GAP_JUNCTION	54	0.49	1.68	0.002	0.031	1.000	1829	tags=41%, list=20%, signal=50%		282	SLEBOS_HEAD_AND_NECK_CANCER_WITH_HPV_UP	55	-0.49	-1.67	0.000	0.024	0.999	1499	tags=35%, list=16%, signal=41%
283	KEGG_MAPK_SIGNALING_PATHWAY	184	0.41	1.68	0.000	0.031	1.000	2137	tags=39%, list=23%, signal=49%		283	MALONEY_RESPONSE_TO_17AAG_DN	66	-0.48	-1.66	0.002	0.025	1.000	2413	tags=48%, list=26%, signal=65%
284	LEIN_CHOROID_PLEXUS_MARKERS	58	0.49	1.67	0.002	0.031	1.000	820	tags=22%, list=9%, signal=24%		284	BIOCARTA_PROTEASOME_PATHWAY	27	-0.57	-1.66	0.002	0.026	1.000	3242	tags=67%, list=35%, signal=102%
285	BOYLAN_MULTIPLE_MYELOMA_C_D_DN	190	0.41	1.67	0.000	0.031	1.000	1627	tags=32%, list=17%, signal=38%		285	SHAFFER_IRF4_TARGETS_IN_ACTIVATED_B_LYMPHOCYTE	68	-0.48	-1.66	0.000	0.026	1.000	2218	tags=50%, list=24%, signal=65%
286	BIOCARTA_TCR_PATHWAY	42	0.52	1.67	0.008	0.032	1.000	1721	tags=38%, list=18%, signal=47%		286	WAMUNYOKOLI_OVARIAN_CANCER_GRADES_1_2_UP	100	-0.44	-1.66	0.002	0.026	1.000	697	tags=21%, list=7%, signal=22%
287	PICCALUGA_ANGIOIMMUNOBLASTIC_LYMPHOMA_UP	141	0.43	1.67	0.000	0.032	1.000	2391	tags=44%, list=26%, signal=58%		287	SAKAI_TUMOR_INFILTRATING_MONOCYTES_DN	67	-0.47	-1.66	0.002	0.026	1.000	1441	tags=31%, list=15%, signal=37%
288	LEE_METASTASIS_AND_ALTERNATIVE_SPLICING_UP	50	0.50	1.67	0.004	0.032	1.000	1123	tags=28%, list=12%, signal=32%		288	CHIANG_LIVER_CANCER_SUBCLASS_PROLIFERATION_UP	132	-0.42	-1.66	0.000	0.026	1.000	2210	tags=48%, list=24%, signal=62%
289	BIOCARTA_GPCR_PATHWAY	29	0.55	1.67	0.008	0.033	1.000	1721	tags=34%, list=18%, signal=42%		289	KEGG_CYSTEINE_AND_METHIONINE_METABOLISM	24	-0.58	-1.66	0.010	0.026	1.000	1680	tags=46%, list=18%, signal=56%
290	ODONNELL_TFRC_TARGETS_UP	223	0.40	1.66	0.000	0.034	1.000	1569	tags=28%, list=17%, signal=33%		290	KEGG_HOMOLOGOUS_RECOMBINATION	25	-0.58	-1.65	0.008	0.026	1.000	1513	tags=40%, list=16%, signal=48%
291	BIOCARTA_HDAC_PATHWAY	25	0.58	1.66	0.014	0.034	1.000	1249	tags=32%, list=13%, signal=37%		291	MONNIER_POSTRADIATION_TUMOR_ESCAPE_UP	286	-0.39	-1.65	0.000	0.027	1.000	1894	tags=36%, list=20%, signal=43%
292	REACTOME_CHONDROITIN_SULFATE_DERMATAN_SULFATE_METABOLISM	28	0.56	1.66	0.013	0.034	1.000	2087	tags=46%, list=22%, signal=60%		292	MARKEY_RB1_CHRONIC_LOF_UP	89	-0.45	-1.65	0.002	0.028	1.000	1893	tags=35%, list=20%, signal=43%
293	JI_METASTASIS_REPRESSED_BY_STK11	17	0.63	1.66	0.018	0.034	1.000	1053	tags=35%, list=11%, signal=40%		293	REACTOME_REGULATION_OF_MRNA_STABILITY_BY_PROTEINS_THAT_BIND_AU_RICH_ELEMENTS	79	-0.45	-1.65	0.004	0.028	1.000	2571	tags=47%, list=28%, signal=64%
294	WANG_RESPONSE_TO_GSK3_INHIBITOR_SB216763_UP	226	0.40	1.66	0.000	0.034	1.000	1703	tags=31%, list=18%, signal=37%		294	YU_BAP1_TARGETS	23	-0.59	-1.64	0.014	0.028	1.000	2482	tags=61%, list=27%, signal=83%
295	REACTOME_MAP_KINASE_ACTIVATION_IN_TLR_CASCADE	42	0.51	1.66	0.002	0.034	1.000	2229	tags=45%, list=24%, signal=59%		295	NAKAMURA_CANCER_MICROENVIRONMENT_DN	40	-0.51	-1.64	0.002	0.029	1.000	1958	tags=52%, list=21%, signal=66%
296	REACTOME_SIGNALING_BY_EGFR_IN_CANCER	87	0.44	1.66	0.000	0.034	1.000	1829	tags=28%, list=20%, signal=34%		296	BOGNI_TREATMENT_RELATED_MYELOID_LEUKEMIA_DN	24	-0.58	-1.64	0.009	0.029	1.000	773	tags=21%, list=8%, signal=23%
297	XU_RESPONSE_TO_TRETINOIN_AND_NSC682994_UP	15	0.65	1.66	0.010	0.034	1.000	921	tags=40%, list=10%, signal=44%		297	GAUSSMANN_MLL_AF4_FUSION_TARGETS_F_DN	21	-0.60	-1.64	0.009	0.029	1.000	678	tags=24%, list=7%, signal=26%
298	PID_NFKAPPAB_ATYPICAL_PATHWAY	16	0.63	1.66	0.008	0.034	1.000	1623	tags=50%, list=17%, signal=60%		298	VANTVEER_BREAST_CANCER_METASTASIS_DN	88	-0.45	-1.64	0.004	0.030	1.000	2567	tags=50%, list=28%, signal=68%
299	GALINDO_IMMUNE_RESPONSE_TO_ENTEROTOXIN	70	0.46	1.66	0.002	0.035	1.000	1893	tags=39%, list=20%, signal=48%		299	KEGG_GLYCINE_SERINE_AND_THREONINE_METABOLISM	18	-0.60	-1.63	0.018	0.031	1.000	1187	tags=56%, list=13%, signal=64%
300	REACTOME_GLYCOSPHINGOLIPID_METABOLISM	26	0.57	1.66	0.008	0.035	1.000	1932	tags=46%, list=21%, signal=58%		300	KEGG_BASAL_CELL_CARCINOMA	26	-0.57	-1.63	0.008	0.032	1.000	485	tags=19%, list=5%, signal=20%
301	HINATA_NFKB_TARGETS_KERATINOCYTE_UP	70	0.46	1.66	0.002	0.035	1.000	1610	tags=30%, list=17%, signal=36%		301	SARRIO_EPITHELIAL_MESENCHYMAL_TRANSITION_UP	134	-0.41	-1.63	0.000	0.032	1.000	2990	tags=55%, list=32%, signal=80%
302	JIANG_TIP30_TARGETS_DN	16	0.63	1.65	0.014	0.036	1.000	591	tags=38%, list=6%, signal=40%		302	REACTOME_RNA_POL_III_TRANSCRIPTION_INITIATION_FROM_TYPE_3_PROMOTER	24	-0.57	-1.63	0.020	0.032	1.000	2814	tags=63%, list=30%, signal=89%
303	KEGG_PANCREATIC_CANCER	61	0.48	1.65	0.002	0.037	1.000	1249	tags=33%, list=13%, signal=38%		303	DUTERTRE_ESTRADIOL_RESPONSE_6HR_UP	175	-0.40	-1.62	0.000	0.034	1.000	1903	tags=37%, list=20%, signal=45%
304	REACTOME_SIGNALING_BY_FGFR_IN_DISEASE	87	0.45	1.65	0.002	0.037	1.000	1867	tags=30%, list=20%, signal=37%		304	MIKKELSEN_IPS_HCP_WITH_H3_UNMETHYLATED	17	-0.61	-1.62	0.026	0.034	1.000	2149	tags=41%, list=23%, signal=53%
305	GROSS_ELK3_TARGETS_UP	24	0.58	1.65	0.017	0.037	1.000	1626	tags=46%, list=17%, signal=55%		305	KEGG_PURINE_METABOLISM	120	-0.42	-1.62	0.000	0.034	1.000	1937	tags=34%, list=21%, signal=43%
306	BROWNE_HCMV_INFECTION_2HR_UP	21	0.59	1.65	0.017	0.037	1.000	1245	tags=38%, list=13%, signal=44%		306	CHIARADONNA_NEOPLASTIC_TRANSFORMATION_KRAS_UP	99	-0.43	-1.62	0.000	0.034	1.000	1769	tags=39%, list=19%, signal=48%
307	BIOCARTA_TOB1_PATHWAY	15	0.63	1.65	0.017	0.037	1.000	1961	tags=67%, list=21%, signal=84%		307	MOOTHA_TCA	15	-0.65	-1.62	0.019	0.034	1.000	2433	tags=60%, list=26%, signal=81%
308	REACTOME_SIGNALING_BY_RHO_GTPASES	85	0.45	1.65	0.000	0.037	1.000	1238	tags=34%, list=13%, signal=39%		308	REACTOME_MITOCHONDRIAL_TRNA_AMINOACYLATION	15	-0.65	-1.62	0.018	0.034	1.000	2627	tags=80%, list=28%, signal=111%
309	URS_ADIPOCYTE_DIFFERENTIATION_UP	49	0.49	1.65	0.008	0.038	1.000	1585	tags=33%, list=17%, signal=39%		309	REACTOME_REGULATION_OF_ORNITHINE_DECARBOXYLASE_ODC	47	-0.49	-1.62	0.008	0.034	1.000	3052	tags=62%, list=33%, signal=91%
310	BIOCARTA_IL10_PATHWAY	16	0.63	1.65	0.021	0.038	1.000	817	tags=31%, list=9%, signal=34%		310	REACTOME_MEIOSIS	83	-0.45	-1.62	0.004	0.035	1.000	2425	tags=42%, list=26%, signal=56%
311	VERRECCHIA_EARLY_RESPONSE_TO_TGFB1	46	0.50	1.65	0.000	0.038	1.000	1513	tags=35%, list=16%, signal=41%		311	BASAKI_YBX1_TARGETS_UP	215	-0.39	-1.62	0.000	0.035	1.000	2218	tags=43%, list=24%, signal=55%
312	CHUNG_BLISTER_CYTOTOXICITY_DN	31	0.54	1.64	0.013	0.038	1.000	1111	tags=42%, list=12%, signal=47%		312	GARGALOVIC_RESPONSE_TO_OXIDIZED_PHOSPHOLIPIDS_TURQUOISE_DN	39	-0.51	-1.62	0.010	0.035	1.000	1958	tags=38%, list=21%, signal=48%
313	REACTOME_SIGNALING_BY_PDGF	92	0.45	1.64	0.004	0.038	1.000	1839	tags=30%, list=20%, signal=38%		313	DING_LUNG_CANCER_EXPRESSION_BY_COPY_NUMBER	91	-0.44	-1.61	0.006	0.036	1.000	1845	tags=34%, list=20%, signal=42%
314	PID_IL2_PI3K_PATHWAY	28	0.56	1.64	0.010	0.039	1.000	627	tags=25%, list=7%, signal=27%		314	KIM_WT1_TARGETS_DN	347	-0.37	-1.61	0.000	0.036	1.000	1959	tags=34%, list=21%, signal=42%
315	PID_EPHA_FWDPATHWAY	23	0.58	1.64	0.012	0.039	1.000	1248	tags=35%, list=13%, signal=40%		315	YAO_TEMPORAL_RESPONSE_TO_PROGESTERONE_CLUSTER_10	53	-0.48	-1.61	0.008	0.037	1.000	3052	tags=57%, list=33%, signal=84%
316	ST_MYOCYTE_AD_PATHWAY	19	0.60	1.64	0.014	0.040	1.000	2236	tags=53%, list=24%, signal=69%		316	WANG_CISPLATIN_RESPONSE_AND_XPC_UP	131	-0.40	-1.61	0.000	0.037	1.000	2485	tags=41%, list=27%, signal=55%
317	DUNNE_TARGETS_OF_AML1_MTG8_FUSION_UP	38	0.52	1.64	0.008	0.040	1.000	1467	tags=39%, list=16%, signal=47%		317	SENGUPTA_NASOPHARYNGEAL_CARCINOMA_WITH_LMP1_UP	239	-0.38	-1.61	0.000	0.037	1.000	1891	tags=28%, list=20%, signal=34%
318	SATO_SILENCED_BY_DEACETYLATION_IN_PANCREATIC_CANCER	25	0.56	1.64	0.012	0.040	1.000	2345	tags=52%, list=25%, signal=69%		318	KEGG_RNA_DEGRADATION	48	-0.48	-1.61	0.008	0.038	1.000	2286	tags=38%, list=25%, signal=49%
319	REACTOME_TOLL_RECEPTOR_CASCADES	98	0.44	1.64	0.000	0.040	1.000	2229	tags=34%, list=24%, signal=44%		319	REACTOME_RNA_POL_II_PRE_TRANSCRIPTION_EVENTS	48	-0.48	-1.60	0.008	0.039	1.000	2987	tags=56%, list=32%, signal=82%
320	REACTOME_G_BETA_GAMMA_SIGNALLING_THROUGH_PI3KGAMMA	21	0.59	1.64	0.010	0.040	1.000	1774	tags=48%, list=19%, signal=59%		320	BROWNE_HCMV_INFECTION_18HR_UP	129	-0.41	-1.60	0.000	0.041	1.000	1742	tags=32%, list=19%, signal=39%
321	HUMMERICH_SKIN_CANCER_PROGRESSION_DN	81	0.45	1.64	0.002	0.040	1.000	2200	tags=42%, list=24%, signal=54%		321	SMITH_TERT_TARGETS_UP	114	-0.42	-1.59	0.002	0.042	1.000	2487	tags=46%, list=27%, signal=63%
322	BIOCARTA_IL2RB_PATHWAY	37	0.52	1.64	0.002	0.040	1.000	2137	tags=41%, list=23%, signal=52%		322	LEE_EARLY_T_LYMPHOCYTE_UP	75	-0.44	-1.59	0.004	0.043	1.000	1648	tags=35%, list=18%, signal=42%
323	PID_PI3KCI_PATHWAY	41	0.51	1.63	0.004	0.040	1.000	995	tags=29%, list=11%, signal=33%		323	REACTOME_PREFOLDIN_MEDIATED_TRANSFER_OF_SUBSTRATE_TO_CCT_TRIC	20	-0.59	-1.59	0.020	0.043	1.000	2304	tags=75%, list=25%, signal=99%
324	BIOCARTA_ECM_PATHWAY	24	0.56	1.63	0.020	0.041	1.000	1721	tags=54%, list=18%, signal=66%		324	HERNANDEZ_ABERRANT_MITOSIS_BY_DOCETACEL_2NM_DN	16	-0.62	-1.59	0.018	0.043	1.000	2230	tags=63%, list=24%, signal=82%
325	REACTOME_CA_DEPENDENT_EVENTS	21	0.59	1.63	0.017	0.041	1.000	2194	tags=38%, list=24%, signal=50%		325	LIANG_HEMATOPOIESIS_STEM_CELL_NUMBER_SMALL_VS_HUGE_UP	32	-0.53	-1.59	0.016	0.043	1.000	983	tags=31%, list=11%, signal=35%
326	GROSS_HIF1A_TARGETS_DN	19	0.60	1.63	0.008	0.041	1.000	2247	tags=53%, list=24%, signal=69%		326	CAIRO_HEPATOBLASTOMA_UP	154	-0.40	-1.59	0.000	0.043	1.000	2025	tags=33%, list=22%, signal=42%
327	BIOCARTA_IL2_PATHWAY	21	0.59	1.63	0.006	0.041	1.000	2109	tags=52%, list=23%, signal=68%		327	CHICAS_RB1_TARGETS_GROWING	170	-0.39	-1.59	0.000	0.044	1.000	2488	tags=46%, list=27%, signal=62%
328	BIOCARTA_KERATINOCYTE_PATHWAY	43	0.50	1.63	0.009	0.041	1.000	1721	tags=47%, list=18%, signal=57%		328	NAKAMURA_TUMOR_ZONE_PERIPHERAL_VS_CENTRAL_UP	197	-0.39	-1.59	0.000	0.044	1.000	1710	tags=31%, list=18%, signal=37%
329	SASSON_RESPONSE_TO_GONADOTROPHINS_DN	68	0.46	1.63	0.002	0.041	1.000	1557	tags=38%, list=17%, signal=46%		329	DEN_INTERACT_WITH_LCA5	24	-0.56	-1.58	0.017	0.046	1.000	1577	tags=42%, list=17%, signal=50%
330	AMBROSINI_FLAVOPIRIDOL_TREATMENT_TP53	70	0.46	1.63	0.000	0.041	1.000	2005	tags=39%, list=22%, signal=49%		330	WEST_ADRENOCORTICAL_TUMOR_MARKERS_UP	15	-0.62	-1.58	0.039	0.046	1.000	1648	tags=53%, list=18%, signal=65%
331	SHIN_B_CELL_LYMPHOMA_CLUSTER_8	34	0.54	1.63	0.010	0.041	1.000	1248	tags=35%, list=13%, signal=41%		331	REACTOME_AMINO_ACID_AND_OLIGOPEPTIDE_SLC_TRANSPORTERS	30	-0.51	-1.58	0.015	0.047	1.000	1345	tags=33%, list=14%, signal=39%
332	WESTON_VEGFA_TARGETS_3HR	52	0.49	1.63	0.004	0.042	1.000	1720	tags=35%, list=18%, signal=42%		332	KEGG_MISMATCH_REPAIR	22	-0.56	-1.58	0.021	0.047	1.000	2685	tags=45%, list=29%, signal=64%
333	SMID_BREAST_CANCER_NORMAL_LIKE_UP	289	0.38	1.63	0.002	0.043	1.000	1519	tags=29%, list=16%, signal=34%		333	LY_AGING_PREMATURE_DN	25	-0.55	-1.58	0.020	0.047	1.000	1228	tags=36%, list=13%, signal=41%
334	RASHI_NFKB1_TARGETS	17	0.61	1.63	0.015	0.043	1.000	1696	tags=35%, list=18%, signal=43%		334	BURTON_ADIPOGENESIS_5	96	-0.42	-1.58	0.002	0.047	1.000	2124	tags=44%, list=23%, signal=56%
335	TIAN_TNF_SIGNALING_VIA_NFKB	23	0.57	1.63	0.024	0.043	1.000	986	tags=22%, list=11%, signal=24%		335	ZHENG_GLIOBLASTOMA_PLASTICITY_UP	176	-0.39	-1.58	0.002	0.047	1.000	2190	tags=38%, list=23%, signal=49%
336	AMIT_EGF_RESPONSE_480_HELA	125	0.42	1.62	0.000	0.044	1.000	1308	tags=32%, list=14%, signal=37%		336	GOLDRATH_HOMEOSTATIC_PROLIFERATION	141	-0.40	-1.58	0.002	0.048	1.000	1611	tags=27%, list=17%, signal=32%
337	REACTOME_L1CAM_INTERACTIONS	59	0.47	1.62	0.002	0.044	1.000	2447	tags=46%, list=26%, signal=62%		337	REACTOME_RNA_POL_II_TRANSCRIPTION_PRE_INITIATION_AND_PROMOTER_OPENING	39	-0.50	-1.58	0.009	0.048	1.000	2987	tags=62%, list=32%, signal=90%
338	MANALO_HYPOXIA_UP	147	0.41	1.62	0.000	0.044	1.000	1560	tags=31%, list=17%, signal=37%
339	KEGG_INSULIN_SIGNALING_PATHWAY	108	0.43	1.62	0.000	0.044	1.000	2209	tags=39%, list=24%, signal=50%
340	SCHOEN_NFKB_SIGNALING	27	0.54	1.62	0.011	0.044	1.000	2514	tags=59%, list=27%, signal=81%
341	BIOCARTA_NTHI_PATHWAY	23	0.57	1.62	0.012	0.043	1.000	2613	tags=65%, list=28%, signal=90%
342	REACTOME_SHC1_EVENTS_IN_ERBB4_SIGNALING	16	0.62	1.62	0.007	0.044	1.000	1733	tags=56%, list=19%, signal=69%
343	REACTOME_SIGNALING_BY_FGFR	75	0.45	1.62	0.002	0.044	1.000	1867	tags=31%, list=20%, signal=38%
344	NIKOLSKY_BREAST_CANCER_7P22_AMPLICON	20	0.60	1.62	0.026	0.044	1.000	1758	tags=55%, list=19%, signal=68%
345	MIKKELSEN_NPC_HCP_WITH_H3K4ME3_AND_H3K27ME3	80	0.44	1.62	0.004	0.044	1.000	1279	tags=24%, list=14%, signal=27%
346	ZHAN_MULTIPLE_MYELOMA_CD1_AND_CD2_DN	40	0.51	1.62	0.015	0.045	1.000	1469	tags=33%, list=16%, signal=38%
347	BIOCARTA_SPPA_PATHWAY	19	0.59	1.62	0.017	0.045	1.000	1721	tags=42%, list=18%, signal=52%
348	KEGG_REGULATION_OF_AUTOPHAGY	18	0.61	1.61	0.022	0.046	1.000	1950	tags=50%, list=21%, signal=63%
349	REACTOME_NEF_MEDIATES_DOWN_MODULATION_OF_CELL_SURFACE_RECEPTORS_BY_RECRUITING_THEM_TO_CLATHRIN_ADAPTERS	18	0.62	1.61	0.024	0.046	1.000	852	tags=39%, list=9%, signal=43%
350	KEGG_GLYCOSAMINOGLYCAN_DEGRADATION	18	0.60	1.61	0.013	0.046	1.000	2153	tags=61%, list=23%, signal=79%
351	MIKKELSEN_ES_LCP_WITH_H3K4ME3	67	0.46	1.61	0.009	0.045	1.000	1876	tags=37%, list=20%, signal=46%
352	REACTOME_DOWNREGULATION_OF_TGF_BETA_RECEPTOR_SIGNALING	20	0.58	1.61	0.029	0.045	1.000	1708	tags=55%, list=18%, signal=67%
353	SCHUETZ_BREAST_CANCER_DUCTAL_INVASIVE_UP	221	0.39	1.61	0.000	0.045	1.000	1676	tags=33%, list=18%, signal=39%
354	PID_ALPHA_SYNUCLEIN_PATHWAY	28	0.54	1.61	0.008	0.046	1.000	1248	tags=43%, list=13%, signal=49%
355	KEGG_ADIPOCYTOKINE_SIGNALING_PATHWAY	53	0.48	1.61	0.002	0.047	1.000	1485	tags=30%, list=16%, signal=36%
356	PID_AMB2_NEUTROPHILS_PATHWAY	34	0.51	1.61	0.015	0.047	1.000	1610	tags=38%, list=17%, signal=46%
357	KARLSSON_TGFB1_TARGETS_DN	158	0.40	1.61	0.002	0.047	1.000	1454	tags=28%, list=16%, signal=33%
358	HALMOS_CEBPA_TARGETS_UP	35	0.52	1.61	0.004	0.047	1.000	1938	tags=46%, list=21%, signal=57%
359	KEGG_LONG_TERM_DEPRESSION	42	0.50	1.61	0.006	0.048	1.000	2346	tags=55%, list=25%, signal=73%
360	WANG_BARRETTS_ESOPHAGUS_DN	18	0.60	1.61	0.027	0.048	1.000	1131	tags=44%, list=12%, signal=50%
361	PID_CXCR3_PATHWAY	37	0.52	1.60	0.014	0.048	1.000	2665	tags=62%, list=29%, signal=87%
362	PID_AVB3_OPN_PATHWAY	30	0.53	1.60	0.017	0.048	1.000	1610	tags=40%, list=17%, signal=48%
363	KEGG_VIBRIO_CHOLERAE_INFECTION	43	0.50	1.60	0.008	0.048	1.000	999	tags=28%, list=11%, signal=31%
364	PID_NECTIN_PATHWAY	26	0.56	1.60	0.009	0.048	1.000	914	tags=27%, list=10%, signal=30%
365	CEBALLOS_TARGETS_OF_TP53_AND_MYC_DN	31	0.53	1.60	0.006	0.049	1.000	1524	tags=32%, list=16%, signal=38%
366	REACTOME_DAG_AND_IP3_SIGNALING	23	0.56	1.60	0.017	0.048	1.000	1829	tags=30%, list=20%, signal=38%
367	MOREAUX_B_LYMPHOCYTE_MATURATION_BY_TACI_UP	51	0.47	1.60	0.000	0.049	1.000	1603	tags=35%, list=17%, signal=42%
