# Supplementary material for: De novo activating mutations drive clonal evolution and enhance clonal fitness in KMT2A-rearranged leukemia
Source: Nat Commun. 2018 May 2;9:1770. doi: 10.1038/s41467-018-04180-1 (PMC5932012; doi:10.1038/s41467-018-04180-1)
Supplement: Supplementary file 11 — Supplementary Data 8 [file 41467_2018_4180_MOESM11_ESM.xlsx]

## Sheet: Table_12-c2all.KMT2AvsFLT3-ITD
Preranked_c2all_RNA
KMT2A-MLLT3											KMT2A-MLLT3 + FLT3-ITD
	Gene Set	Size	ES	NES	NOM p-val	FDR q-val	FWER p-val	RANK AT MAX	LEADING EDGE			Gene Set	Size	ES	NES	NOM p-val	FDR q-val	FWER p-val	RANK AT MAX	LEADING EDGE
1	THEILGAARD_NEUTROPHIL_AT_SKIN_WOUND_DN	193	0.58	2.41	0.000	0.000	0.000	1865	tags=50%, list=20%, signal=61%		1	BROWN_MYELOID_CELL_DEVELOPMENT_DN	102	-0.65	-2.27	0.000	0.000	0.000	1849	tags=56%, list=20%, signal=69%
2	LIAN_LIPA_TARGETS_6M	60	0.68	2.36	0.000	0.000	0.000	2389	tags=73%, list=26%, signal=98%		2	REACTOME_TCA_CYCLE_AND_RESPIRATORY_ELECTRON_TRANSPORT	107	-0.60	-2.09	0.000	0.002	0.005	2020	tags=47%, list=22%, signal=59%
3	BIOCARTA_MPR_PATHWAY	28	0.77	2.32	0.000	0.000	0.000	473	tags=46%, list=5%, signal=49%		3	SCHMIDT_POR_TARGETS_IN_LIMB_BUD_UP	19	-0.81	-2.08	0.000	0.002	0.008	829	tags=68%, list=9%, signal=75%
4	LIAN_LIPA_TARGETS_3M	53	0.68	2.31	0.000	0.000	0.000	2389	tags=75%, list=26%, signal=101%		4	MANALO_HYPOXIA_DN	235	-0.54	-2.08	0.000	0.002	0.008	2539	tags=50%, list=28%, signal=68%
5	REACTOME_SEMA4D_INDUCED_CELL_MIGRATION_AND_GROWTH_CONE_COLLAPSE	19	0.84	2.29	0.000	0.000	0.000	740	tags=58%, list=8%, signal=63%		5	BUCKANOVICH_T_LYMPHOCYTE_HOMING_ON_TUMOR_DN	18	-0.81	-2.03	0.000	0.004	0.023	860	tags=44%, list=9%, signal=49%
6	LEE_DIFFERENTIATING_T_LYMPHOCYTE	143	0.57	2.29	0.000	0.000	0.000	1411	tags=43%, list=15%, signal=50%		6	COLDREN_GEFITINIB_RESISTANCE_UP	55	-0.63	-2.02	0.000	0.004	0.032	1963	tags=49%, list=21%, signal=62%
7	SIG_BCR_SIGNALING_PATHWAY	45	0.69	2.28	0.000	0.000	0.000	1845	tags=60%, list=20%, signal=75%		7	BRUNO_HEMATOPOIESIS	55	-0.65	-2.01	0.000	0.005	0.043	1013	tags=35%, list=11%, signal=39%
8	HUANG_GATA2_TARGETS_UP	123	0.59	2.27	0.000	0.000	0.000	652	tags=33%, list=7%, signal=35%		8	SCHUHMACHER_MYC_TARGETS_UP	71	-0.61	-2.00	0.000	0.004	0.043	2280	tags=70%, list=25%, signal=93%
9	PID_CXCR4_PATHWAY	84	0.61	2.27	0.000	0.000	0.000	1671	tags=54%, list=18%, signal=65%		9	REACTOME_PYRUVATE_METABOLISM_AND_CITRIC_ACID_TCA_CYCLE	37	-0.69	-1.99	0.000	0.005	0.059	1952	tags=57%, list=21%, signal=72%
10	BIOCARTA_CDC42RAC_PATHWAY	16	0.86	2.23	0.000	0.000	0.000	847	tags=69%, list=9%, signal=76%		10	MOOTHA_HUMAN_MITODB_6_2002	369	-0.49	-1.95	0.000	0.011	0.126	2206	tags=43%, list=24%, signal=55%
11	REACTOME_LATENT_INFECTION_OF_HOMO_SAPIENS_WITH_MYCOBACTERIUM_TUBERCULOSIS	22	0.78	2.22	0.000	0.000	0.000	771	tags=50%, list=8%, signal=54%		11	PENG_RAPAMYCIN_RESPONSE_DN	206	-0.51	-1.94	0.000	0.013	0.157	2552	tags=53%, list=28%, signal=72%
12	KEGG_NEUROTROPHIN_SIGNALING_PATHWAY	100	0.58	2.18	0.000	0.000	0.002	1704	tags=42%, list=19%, signal=51%		12	HORTON_SREBF_TARGETS	21	-0.75	-1.94	0.000	0.013	0.170	829	tags=57%, list=9%, signal=63%
13	BIOCARTA_FMLP_PATHWAY	32	0.71	2.18	0.000	0.000	0.002	848	tags=38%, list=9%, signal=41%		13	MOOTHA_MITOCHONDRIA	373	-0.48	-1.92	0.000	0.018	0.244	2206	tags=42%, list=24%, signal=53%
14	FLECHNER_BIOPSY_KIDNEY_TRANSPLANT_REJECTED_VS_OK_UP	71	0.61	2.18	0.000	0.000	0.003	1285	tags=52%, list=14%, signal=60%		14	ROSS_AML_OF_FAB_M7_TYPE	55	-0.60	-1.91	0.000	0.020	0.284	1213	tags=36%, list=13%, signal=42%
15	BIOCARTA_P38MAPK_PATHWAY	36	0.69	2.18	0.000	0.000	0.003	1287	tags=39%, list=14%, signal=45%		15	REACTOME_AMINO_ACID_TRANSPORT_ACROSS_THE_PLASMA_MEMBRANE	21	-0.73	-1.89	0.000	0.023	0.341	1359	tags=48%, list=15%, signal=56%
16	REACTOME_SEMA4D_IN_SEMAPHORIN_SIGNALING	23	0.78	2.17	0.000	0.000	0.005	740	tags=52%, list=8%, signal=57%		16	REACTOME_TRNA_AMINOACYLATION	32	-0.67	-1.89	0.000	0.024	0.364	2176	tags=75%, list=24%, signal=98%
17	REACTOME_DARPP_32_EVENTS	21	0.77	2.17	0.000	0.000	0.005	772	tags=48%, list=8%, signal=52%		17	KEGG_AMINOACYL_TRNA_BIOSYNTHESIS	31	-0.66	-1.87	0.000	0.032	0.489	2176	tags=74%, list=24%, signal=97%
18	MULLIGHAN_MLL_SIGNATURE_2_UP	316	0.49	2.16	0.000	0.000	0.006	1280	tags=33%, list=14%, signal=37%		18	REACTOME_RESPIRATORY_ELECTRON_TRANSPORT_ATP_SYNTHESIS_BY_CHEMIOSMOTIC_COUPLING_AND_HEAT_PRODUCTION_BY_UNCOUPLING_PROTEINS_	74	-0.56	-1.86	0.000	0.035	0.544	2020	tags=43%, list=22%, signal=55%
19	BIOCARTA_RHO_PATHWAY	31	0.72	2.16	0.000	0.000	0.007	1410	tags=61%, list=15%, signal=72%		19	SANSOM_APC_TARGETS_REQUIRE_MYC	150	-0.51	-1.86	0.000	0.034	0.556	2157	tags=46%, list=23%, signal=59%
20	BROWN_MYELOID_CELL_DEVELOPMENT_UP	114	0.56	2.15	0.000	0.000	0.007	1592	tags=43%, list=17%, signal=51%		20	REACTOME_MITOCHONDRIAL_PROTEIN_IMPORT	41	-0.62	-1.85	0.000	0.037	0.596	2814	tags=76%, list=31%, signal=109%
21	REACTOME_NUCLEAR_EVENTS_KINASE_AND_TRANSCRIPTION_FACTOR_ACTIVATION	23	0.75	2.13	0.000	0.001	0.011	923	tags=43%, list=10%, signal=48%		21	RAMALHO_STEMNESS_UP	170	-0.50	-1.84	0.000	0.039	0.634	1801	tags=38%, list=20%, signal=46%
22	REACTOME_PLATELET_ACTIVATION_SIGNALING_AND_AGGREGATION	158	0.52	2.11	0.000	0.001	0.014	1743	tags=45%, list=19%, signal=55%		22	CHYLA_CBFA2T3_TARGETS_DN	149	-0.50	-1.84	0.000	0.037	0.635	2401	tags=43%, list=26%, signal=57%
23	REACTOME_NFKB_AND_MAP_KINASES_ACTIVATION_MEDIATED_BY_TLR4_SIGNALING_REPERTOIRE	58	0.61	2.10	0.000	0.001	0.016	923	tags=28%, list=10%, signal=30%		23	ONO_FOXP3_TARGETS_UP	18	-0.73	-1.84	0.000	0.036	0.637	747	tags=39%, list=8%, signal=42%
24	MARTENS_BOUND_BY_PML_RARA_FUSION	338	0.47	2.08	0.000	0.001	0.024	1585	tags=37%, list=17%, signal=43%		24	SOTIRIOU_BREAST_CANCER_GRADE_1_VS_3_UP	127	-0.51	-1.82	0.000	0.049	0.762	2825	tags=51%, list=31%, signal=73%
25	REACTOME_TRIF_MEDIATED_TLR3_SIGNALING	60	0.60	2.08	0.000	0.001	0.027	923	tags=28%, list=10%, signal=31%
26	REACTOME_NGF_SIGNALLING_VIA_TRKA_FROM_THE_PLASMA_MEMBRANE	108	0.55	2.08	0.000	0.001	0.027	1710	tags=40%, list=19%, signal=48%
27	REACTOME_SIGNALLING_TO_ERKS	29	0.69	2.08	0.000	0.001	0.027	1828	tags=52%, list=20%, signal=64%
28	PID_ERBB1_DOWNSTREAM_PATHWAY	100	0.55	2.06	0.000	0.002	0.034	1290	tags=36%, list=14%, signal=41%
29	REACTOME_SEMAPHORIN_INTERACTIONS	51	0.61	2.06	0.000	0.002	0.036	847	tags=37%, list=9%, signal=41%
30	PID_BCR_5PATHWAY	64	0.59	2.06	0.000	0.002	0.037	2138	tags=53%, list=23%, signal=69%
31	KEGG_CHEMOKINE_SIGNALING_PATHWAY	132	0.52	2.05	0.000	0.002	0.041	1319	tags=39%, list=14%, signal=45%
32	ICHIBA_GRAFT_VERSUS_HOST_DISEASE_35D_UP	104	0.53	2.03	0.000	0.003	0.059	1966	tags=44%, list=21%, signal=56%
33	PID_RAC1_PATHWAY	49	0.61	2.03	0.000	0.002	0.059	1073	tags=43%, list=12%, signal=48%
34	BIOCARTA_ACTINY_PATHWAY	17	0.79	2.03	0.000	0.002	0.061	473	tags=47%, list=5%, signal=50%
35	REACTOME_MAP_KINASE_ACTIVATION_IN_TLR_CASCADE	41	0.63	2.02	0.000	0.003	0.068	923	tags=32%, list=10%, signal=35%
36	WANG_TARGETS_OF_MLL_CBP_FUSION_UP	33	0.65	2.02	0.000	0.003	0.073	2029	tags=52%, list=22%, signal=66%
37	VERHAAK_GLIOBLASTOMA_MESENCHYMAL	166	0.50	2.01	0.000	0.003	0.078	1178	tags=34%, list=13%, signal=39%
38	BIOCARTA_HDAC_PATHWAY	25	0.69	2.01	0.000	0.003	0.096	1671	tags=48%, list=18%, signal=59%
39	REACTOME_ERK_MAPK_TARGETS	20	0.72	2.00	0.000	0.004	0.103	923	tags=40%, list=10%, signal=44%
40	WIELAND_UP_BY_HBV_INFECTION	71	0.55	2.00	0.000	0.004	0.107	1221	tags=37%, list=13%, signal=42%
41	BIOCARTA_CSK_PATHWAY	18	0.74	2.00	0.000	0.004	0.112	773	tags=44%, list=8%, signal=48%
42	REACTOME_SIGNALLING_BY_NGF	174	0.49	1.99	0.000	0.004	0.115	1710	tags=39%, list=19%, signal=47%
43	REACTOME_INSULIN_RECEPTOR_RECYCLING	16	0.77	1.99	0.000	0.004	0.115	628	tags=44%, list=7%, signal=47%
44	REACTOME_SIGNALLING_TO_RAS	21	0.72	1.99	0.000	0.004	0.118	1828	tags=57%, list=20%, signal=71%
45	BIOCARTA_VIP_PATHWAY	23	0.71	1.99	0.000	0.004	0.121	848	tags=39%, list=9%, signal=43%
46	DUNNE_TARGETS_OF_AML1_MTG8_FUSION_UP	38	0.61	1.97	0.000	0.005	0.158	1136	tags=45%, list=12%, signal=51%
47	LENAOUR_DENDRITIC_CELL_MATURATION_DN	105	0.51	1.97	0.000	0.005	0.158	1839	tags=45%, list=20%, signal=55%
48	MULLIGHAN_MLL_SIGNATURE_1_UP	292	0.45	1.97	0.000	0.005	0.160	1240	tags=29%, list=13%, signal=33%
49	KEGG_LEUKOCYTE_TRANSENDOTHELIAL_MIGRATION	82	0.53	1.97	0.000	0.005	0.163	619	tags=28%, list=7%, signal=30%
50	SIG_PIP3_SIGNALING_IN_B_LYMPHOCYTES	30	0.65	1.97	0.000	0.005	0.165	1290	tags=47%, list=14%, signal=54%
51	REACTOME_MYD88_MAL_CASCADE_INITIATED_ON_PLASMA_MEMBRANE	68	0.56	1.96	0.000	0.005	0.172	1068	tags=26%, list=12%, signal=30%
52	KEGG_LYSOSOME	109	0.51	1.96	0.000	0.005	0.181	1482	tags=33%, list=16%, signal=39%
53	PID_MAPK_TRK_PATHWAY	31	0.65	1.96	0.002	0.005	0.183	1920	tags=52%, list=21%, signal=65%
54	NIELSEN_SYNOVIAL_SARCOMA_DN	15	0.77	1.96	0.000	0.005	0.194	508	tags=40%, list=6%, signal=42%
55	REACTOME_NEGATIVE_REGULATORS_OF_RIG_I_MDA5_SIGNALING	23	0.68	1.95	0.000	0.005	0.198	1053	tags=43%, list=11%, signal=49%
56	PID_TXA2PATHWAY	47	0.59	1.95	0.000	0.005	0.208	1410	tags=49%, list=15%, signal=58%
57	SCHLOSSER_SERUM_RESPONSE_UP	92	0.53	1.95	0.000	0.005	0.209	1396	tags=39%, list=15%, signal=46%
58	DAVIES_MULTIPLE_MYELOMA_VS_MGUS_DN	23	0.68	1.95	0.000	0.005	0.215	1714	tags=52%, list=19%, signal=64%
59	REACTOME_RIG_I_MDA5_MEDIATED_INDUCTION_OF_IFN_ALPHA_BETA_PATHWAYS	45	0.61	1.95	0.000	0.005	0.218	1423	tags=40%, list=15%, signal=47%
60	GALINDO_IMMUNE_RESPONSE_TO_ENTEROTOXIN	70	0.55	1.95	0.000	0.005	0.220	1891	tags=49%, list=21%, signal=61%
61	RODWELL_AGING_KIDNEY_UP	303	0.45	1.95	0.000	0.005	0.223	1293	tags=31%, list=14%, signal=35%
62	REACTOME_MAPK_TARGETS_NUCLEAR_EVENTS_MEDIATED_BY_MAP_KINASES	28	0.66	1.95	0.000	0.005	0.224	923	tags=36%, list=10%, signal=40%
63	SIG_INSULIN_RECEPTOR_PATHWAY_IN_CARDIAC_MYOCYTES	43	0.59	1.94	0.000	0.006	0.240	2039	tags=56%, list=22%, signal=71%
64	MARKEY_RB1_ACUTE_LOF_DN	173	0.48	1.94	0.000	0.005	0.240	1476	tags=39%, list=16%, signal=45%
65	RAMALHO_STEMNESS_DN	60	0.57	1.94	0.000	0.005	0.240	1090	tags=40%, list=12%, signal=45%
66	REACTOME_HEMOSTASIS	327	0.44	1.94	0.000	0.006	0.258	1845	tags=38%, list=20%, signal=46%
67	REACTOME_NEF_MEDIATES_DOWN_MODULATION_OF_CELL_SURFACE_RECEPTORS_BY_RECRUITING_THEM_TO_CLATHRIN_ADAPTERS	18	0.71	1.93	0.000	0.006	0.258	1152	tags=44%, list=13%, signal=51%
68	GNATENKO_PLATELET_SIGNATURE	37	0.62	1.93	0.000	0.006	0.267	1752	tags=51%, list=19%, signal=63%
69	WANG_BARRETTS_ESOPHAGUS_UP	28	0.64	1.93	0.000	0.006	0.279	1151	tags=54%, list=13%, signal=61%
70	REACTOME_TRAF6_MEDIATED_INDUCTION_OF_NFKB_AND_MAP_KINASES_UPON_TLR7_8_OR_9_ACTIVATION	62	0.56	1.92	0.000	0.007	0.304	1068	tags=27%, list=12%, signal=31%
71	KEGG_LONG_TERM_POTENTIATION	46	0.58	1.92	0.000	0.007	0.325	1873	tags=52%, list=20%, signal=65%
72	BIOCARTA_MAPK_PATHWAY	81	0.52	1.92	0.000	0.007	0.327	2305	tags=49%, list=25%, signal=65%
73	BONOME_OVARIAN_CANCER_POOR_SURVIVAL_UP	20	0.69	1.92	0.000	0.007	0.330	985	tags=50%, list=11%, signal=56%
74	PID_CXCR3_PATHWAY	37	0.60	1.92	0.002	0.007	0.336	2039	tags=46%, list=22%, signal=59%
75	REACTOME_TOLL_RECEPTOR_CASCADES	96	0.51	1.91	0.000	0.008	0.350	1068	tags=23%, list=12%, signal=26%
76	REACTOME_THE_ROLE_OF_NEF_IN_HIV1_REPLICATION_AND_DISEASE_PATHOGENESIS	25	0.66	1.91	0.000	0.008	0.357	1262	tags=52%, list=14%, signal=60%
77	HOSHIDA_LIVER_CANCER_SUBCLASS_S1	198	0.46	1.91	0.000	0.008	0.357	1506	tags=37%, list=16%, signal=44%
78	MCLACHLAN_DENTAL_CARIES_UP	173	0.47	1.91	0.000	0.008	0.368	1243	tags=34%, list=14%, signal=39%
79	IKEDA_MIR133_TARGETS_UP	39	0.57	1.90	0.000	0.008	0.390	859	tags=31%, list=9%, signal=34%
80	REACTOME_ENDOSOMAL_SORTING_COMPLEX_REQUIRED_FOR_TRANSPORT_ESCRT	21	0.69	1.90	0.000	0.008	0.393	1776	tags=52%, list=19%, signal=65%
81	KEGG_B_CELL_RECEPTOR_SIGNALING_PATHWAY	68	0.54	1.89	0.000	0.009	0.427	1704	tags=43%, list=19%, signal=52%
82	REACTOME_PLC_BETA_MEDIATED_EVENTS	31	0.61	1.89	0.002	0.010	0.459	630	tags=29%, list=7%, signal=31%
83	REACTOME_INNATE_IMMUNE_SYSTEM	159	0.47	1.89	0.000	0.010	0.469	1068	tags=26%, list=12%, signal=29%
84	REACTOME_OPIOID_SIGNALLING	60	0.54	1.88	0.000	0.010	0.474	772	tags=33%, list=8%, signal=36%
85	BIOCARTA_BAD_PATHWAY	22	0.66	1.88	0.002	0.010	0.484	2039	tags=55%, list=22%, signal=70%
86	REACTOME_PLATELET_HOMEOSTASIS	47	0.57	1.88	0.000	0.010	0.484	1199	tags=43%, list=13%, signal=49%
87	BIOCARTA_IGF1R_PATHWAY	20	0.69	1.88	0.000	0.010	0.484	2039	tags=60%, list=22%, signal=77%
88	ST_G_ALPHA_I_PATHWAY	27	0.64	1.88	0.000	0.010	0.494	1828	tags=56%, list=20%, signal=69%
89	KAMIKUBO_MYELOID_CEBPA_NETWORK	26	0.64	1.88	0.002	0.010	0.495	1922	tags=58%, list=21%, signal=73%
90	REACTOME_ACTIVATED_TLR4_SIGNALLING	77	0.51	1.88	0.000	0.010	0.511	1068	tags=23%, list=12%, signal=26%
91	BIOCARTA_GPCR_PATHWAY	29	0.61	1.87	0.000	0.011	0.533	624	tags=28%, list=7%, signal=30%
92	ST_B_CELL_ANTIGEN_RECEPTOR	36	0.60	1.86	0.000	0.011	0.555	2138	tags=56%, list=23%, signal=72%
93	DELPUECH_FOXO3_TARGETS_UP	54	0.54	1.86	0.000	0.013	0.597	1481	tags=43%, list=16%, signal=50%
94	PID_NFKAPPAB_ATYPICAL_PATHWAY	16	0.70	1.85	0.005	0.013	0.606	1410	tags=50%, list=15%, signal=59%
95	PID_TRKR_PATHWAY	49	0.55	1.85	0.000	0.013	0.613	1520	tags=35%, list=17%, signal=41%
96	PID_IL6_7_PATHWAY	42	0.57	1.85	0.000	0.013	0.621	1297	tags=38%, list=14%, signal=44%
97	KEGG_REGULATION_OF_ACTIN_CYTOSKELETON	146	0.46	1.85	0.000	0.014	0.636	1704	tags=40%, list=19%, signal=49%
98	ICHIBA_GRAFT_VERSUS_HOST_DISEASE_D7_UP	80	0.50	1.84	0.000	0.014	0.655	1761	tags=45%, list=19%, signal=55%
99	XU_AKT1_TARGETS_6HR	18	0.68	1.84	0.000	0.014	0.662	1414	tags=44%, list=15%, signal=52%
100	JIANG_AGING_CEREBRAL_CORTEX_DN	40	0.57	1.84	0.000	0.014	0.669	513	tags=33%, list=6%, signal=34%
101	BIOCARTA_NFAT_PATHWAY	38	0.58	1.84	0.000	0.015	0.693	1828	tags=45%, list=20%, signal=56%
102	KEGG_LEISHMANIA_INFECTION	40	0.58	1.83	0.002	0.016	0.710	1068	tags=38%, list=12%, signal=42%
103	PID_LIS1_PATHWAY	23	0.64	1.83	0.005	0.016	0.714	1229	tags=35%, list=13%, signal=40%
104	PARK_APL_PATHOGENESIS_DN	38	0.57	1.83	0.003	0.017	0.724	454	tags=26%, list=5%, signal=28%
105	NADLER_OBESITY_UP	51	0.55	1.83	0.000	0.016	0.725	1224	tags=39%, list=13%, signal=45%
106	PID_PDGFRB_PATHWAY	118	0.47	1.83	0.000	0.017	0.729	1520	tags=38%, list=17%, signal=45%
107	PID_P38_ALPHA_BETA_PATHWAY	27	0.63	1.83	0.005	0.016	0.733	1410	tags=52%, list=15%, signal=61%
108	REACTOME_ANTIGEN_ACTIVATES_B_CELL_RECEPTOR_LEADING_TO_GENERATION_OF_SECOND_MESSENGERS	27	0.62	1.82	0.002	0.017	0.758	1287	tags=48%, list=14%, signal=56%
109	REACTOME_G_ALPHA1213_SIGNALLING_EVENTS	59	0.52	1.82	0.000	0.018	0.766	1288	tags=47%, list=14%, signal=55%
110	BIOCARTA_BCR_PATHWAY	32	0.61	1.82	0.000	0.018	0.774	1704	tags=47%, list=19%, signal=57%
111	BIOCARTA_CREB_PATHWAY	23	0.63	1.81	0.000	0.019	0.793	1828	tags=57%, list=20%, signal=70%
112	PID_ER_NONGENOMIC_PATHWAY	36	0.58	1.81	0.000	0.019	0.797	1410	tags=44%, list=15%, signal=52%
113	REACTOME_EGFR_DOWNREGULATION	22	0.64	1.81	0.000	0.019	0.809	451	tags=18%, list=5%, signal=19%
114	REACTOME_GPVI_MEDIATED_ACTIVATION_CASCADE	30	0.60	1.81	0.002	0.020	0.819	1671	tags=63%, list=18%, signal=77%
115	REACTOME_DOWNREGULATION_OF_TGF_BETA_RECEPTOR_SIGNALING	20	0.66	1.80	0.002	0.021	0.842	574	tags=35%, list=6%, signal=37%
116	REACTOME_EFFECTS_OF_PIP2_HYDROLYSIS	17	0.68	1.80	0.002	0.021	0.850	1388	tags=47%, list=15%, signal=55%
117	PID_ERBB1_RECEPTOR_PROXIMAL_PATHWAY	33	0.58	1.79	0.000	0.023	0.881	1503	tags=42%, list=16%, signal=51%
118	MARSON_FOXP3_TARGETS_UP	55	0.52	1.79	0.000	0.024	0.887	1958	tags=45%, list=21%, signal=57%
119	MORI_LARGE_PRE_BII_LYMPHOCYTE_DN	45	0.54	1.78	0.000	0.024	0.891	1114	tags=36%, list=12%, signal=40%
120	ODONNELL_TARGETS_OF_MYC_AND_TFRC_UP	56	0.53	1.78	0.005	0.024	0.893	1280	tags=30%, list=14%, signal=35%
121	PID_AVB3_OPN_PATHWAY	30	0.60	1.78	0.000	0.024	0.894	848	tags=37%, list=9%, signal=40%
122	BIOCARTA_MEF2D_PATHWAY	16	0.71	1.78	0.002	0.025	0.904	492	tags=31%, list=5%, signal=33%
123	SHIN_B_CELL_LYMPHOMA_CLUSTER_8	34	0.58	1.78	0.003	0.025	0.914	1780	tags=44%, list=19%, signal=55%
124	HERNANDEZ_ABERRANT_MITOSIS_BY_DOCETACEL_2NM_UP	54	0.52	1.78	0.000	0.025	0.914	1122	tags=37%, list=12%, signal=42%
125	BIOCARTA_MCALPAIN_PATHWAY	21	0.64	1.77	0.005	0.026	0.922	535	tags=29%, list=6%, signal=30%
126	VERRECCHIA_EARLY_RESPONSE_TO_TGFB1	46	0.54	1.77	0.000	0.026	0.923	1481	tags=39%, list=16%, signal=46%
127	SIG_CHEMOTAXIS	38	0.56	1.77	0.005	0.026	0.923	1724	tags=42%, list=19%, signal=52%
128	EINAV_INTERFERON_SIGNATURE_IN_CANCER	18	0.68	1.77	0.007	0.027	0.934	1231	tags=44%, list=13%, signal=51%
129	PID_IL8_CXCR2_PATHWAY	29	0.58	1.77	0.005	0.027	0.938	1319	tags=52%, list=14%, signal=60%
130	CAIRO_HEPATOBLASTOMA_CLASSES_DN	121	0.45	1.76	0.000	0.028	0.940	1271	tags=28%, list=14%, signal=32%
131	KEGG_FC_GAMMA_R_MEDIATED_PHAGOCYTOSIS	76	0.49	1.76	0.000	0.028	0.946	1704	tags=49%, list=19%, signal=59%
132	PID_SHP2_PATHWAY	40	0.54	1.76	0.000	0.028	0.949	1297	tags=35%, list=14%, signal=41%
133	BIOCARTA_PYK2_PATHWAY	26	0.61	1.76	0.008	0.028	0.950	1828	tags=54%, list=20%, signal=67%
134	PID_AVB3_INTEGRIN_PATHWAY	50	0.52	1.75	0.000	0.030	0.962	2164	tags=48%, list=24%, signal=62%
135	SENGUPTA_EBNA1_ANTICORRELATED	92	0.47	1.75	0.000	0.030	0.964	1042	tags=25%, list=11%, signal=28%
136	REN_ALVEOLAR_RHABDOMYOSARCOMA_DN	355	0.40	1.75	0.000	0.031	0.966	1543	tags=33%, list=17%, signal=38%
137	BIOCARTA_PAR1_PATHWAY	27	0.59	1.74	0.007	0.032	0.972	1671	tags=44%, list=18%, signal=54%
138	QI_PLASMACYTOMA_UP	219	0.42	1.74	0.000	0.034	0.981	1313	tags=36%, list=14%, signal=41%
139	REACTOME_SIGNALING_BY_ILS	90	0.47	1.74	0.000	0.034	0.981	1520	tags=36%, list=17%, signal=42%
140	MORI_MATURE_B_LYMPHOCYTE_UP	69	0.48	1.73	0.003	0.035	0.982	1279	tags=32%, list=14%, signal=37%
141	BIOCARTA_NTHI_PATHWAY	23	0.62	1.73	0.005	0.035	0.982	848	tags=26%, list=9%, signal=29%
142	LEE_LIVER_CANCER_DENA_UP	41	0.54	1.73	0.002	0.035	0.982	1966	tags=56%, list=21%, signal=71%
143	PID_PI3K_PLC_TRK_PATHWAY	29	0.58	1.73	0.000	0.036	0.984	1623	tags=45%, list=18%, signal=54%
144	KEGG_OOCYTE_MEIOSIS	85	0.46	1.73	0.000	0.037	0.985	1672	tags=34%, list=18%, signal=41%
145	BIOCARTA_UCALPAIN_PATHWAY	15	0.68	1.73	0.007	0.037	0.985	535	tags=40%, list=6%, signal=42%
146	BIOCARTA_GCR_PATHWAY	16	0.67	1.72	0.017	0.037	0.986	2039	tags=63%, list=22%, signal=80%
147	REACTOME_PLATELET_SENSITIZATION_BY_LDL	15	0.69	1.72	0.007	0.038	0.987	1672	tags=67%, list=18%, signal=81%
148	SA_B_CELL_RECEPTOR_COMPLEXES	23	0.61	1.72	0.008	0.038	0.989	1503	tags=48%, list=16%, signal=57%
149	ST_GAQ_PATHWAY	23	0.59	1.72	0.005	0.038	0.992	1290	tags=39%, list=14%, signal=45%
150	REACTOME_TGF_BETA_RECEPTOR_SIGNALING_ACTIVATES_SMADS	23	0.60	1.72	0.008	0.038	0.992	574	tags=30%, list=6%, signal=32%
151	TARTE_PLASMA_CELL_VS_B_LYMPHOCYTE_DN	29	0.57	1.72	0.005	0.038	0.992	1141	tags=41%, list=12%, signal=47%
152	REACTOME_TRANSFERRIN_ENDOCYTOSIS_AND_RECYCLING	18	0.64	1.72	0.013	0.039	0.992	628	tags=39%, list=7%, signal=42%
153	HAHTOLA_CTCL_CUTANEOUS	20	0.63	1.71	0.002	0.039	0.992	1586	tags=50%, list=17%, signal=60%
154	SAKAI_TUMOR_INFILTRATING_MONOCYTES_UP	20	0.63	1.71	0.009	0.040	0.993	1997	tags=60%, list=22%, signal=76%
155	DEMAGALHAES_AGING_UP	37	0.54	1.71	0.007	0.040	0.993	1928	tags=54%, list=21%, signal=68%
156	PID_EPHA2_FWD_PATHWAY	17	0.65	1.71	0.009	0.040	0.994	1410	tags=47%, list=15%, signal=55%
157	PID_S1P_S1P3_PATHWAY	23	0.62	1.71	0.005	0.040	0.994	1828	tags=57%, list=20%, signal=70%
158	LINDSTEDT_DENDRITIC_CELL_MATURATION_B	46	0.51	1.71	0.000	0.041	0.995	1481	tags=35%, list=16%, signal=41%
159	KEGG_PANCREATIC_CANCER	61	0.49	1.71	0.006	0.042	0.995	1921	tags=44%, list=21%, signal=56%
160	PARENT_MTOR_SIGNALING_DN	20	0.62	1.70	0.002	0.044	0.998	658	tags=25%, list=7%, signal=27%
161	PID_TGFBR_PATHWAY	47	0.52	1.70	0.003	0.044	0.998	1792	tags=49%, list=20%, signal=60%
162	REACTOME_POST_NMDA_RECEPTOR_ACTIVATION_EVENTS	20	0.61	1.70	0.008	0.044	0.998	1828	tags=50%, list=20%, signal=62%
163	BASSO_CD40_SIGNALING_UP	78	0.46	1.70	0.006	0.044	0.998	960	tags=28%, list=10%, signal=31%
164	KEGG_EPITHELIAL_CELL_SIGNALING_IN_HELICOBACTER_PYLORI_INFECTION	49	0.51	1.70	0.000	0.044	0.998	1152	tags=39%, list=13%, signal=44%
165	REACTOME_COSTIMULATION_BY_THE_CD28_FAMILY	50	0.51	1.70	0.000	0.045	0.999	1672	tags=48%, list=18%, signal=58%
166	PID_P38_MK2_PATHWAY	19	0.62	1.69	0.007	0.045	0.999	1924	tags=47%, list=21%, signal=60%
167	REACTOME_AXON_GUIDANCE	160	0.42	1.69	0.000	0.045	0.999	1522	tags=31%, list=17%, signal=37%
168	KEGG_VASOPRESSIN_REGULATED_WATER_REABSORPTION	36	0.53	1.69	0.000	0.045	0.999	1797	tags=36%, list=20%, signal=45%
169	PID_IL2_PI3K_PATHWAY	28	0.57	1.69	0.002	0.046	0.999	1290	tags=36%, list=14%, signal=41%
170	REACTOME_INTEGRIN_ALPHAIIB_BETA3_SIGNALING	23	0.60	1.69	0.014	0.046	0.999	1873	tags=61%, list=20%, signal=76%
171	MIZUSHIMA_AUTOPHAGOSOME_FORMATION	15	0.66	1.69	0.009	0.046	0.999	2284	tags=73%, list=25%, signal=97%
172	POMEROY_MEDULLOBLASTOMA_PROGNOSIS_UP	28	0.57	1.69	0.003	0.046	0.999	424	tags=21%, list=5%, signal=22%
173	ST_PHOSPHOINOSITIDE_3_KINASE_PATHWAY	32	0.54	1.69	0.003	0.047	0.999	1724	tags=53%, list=19%, signal=65%
174	PID_EPHB_FWD_PATHWAY	34	0.54	1.69	0.008	0.047	0.999	1503	tags=38%, list=16%, signal=46%
175	DAUER_STAT3_TARGETS_UP	36	0.54	1.68	0.005	0.047	0.999	884	tags=28%, list=10%, signal=31%
176	BIOCARTA_TCR_PATHWAY	42	0.51	1.68	0.005	0.047	0.999	1704	tags=48%, list=19%, signal=58%
177	WILENSKY_RESPONSE_TO_DARAPLADIB	27	0.58	1.68	0.007	0.047	0.999	1484	tags=56%, list=16%, signal=66%
178	BENNETT_SYSTEMIC_LUPUS_ERYTHEMATOSUS	20	0.61	1.68	0.005	0.048	0.999	1994	tags=40%, list=22%, signal=51%
