# Supplementary material for: De novo activating mutations drive clonal evolution and enhance clonal fitness in KMT2A-rearranged leukemia
Source: Nat Commun. 2018 May 2;9:1770. doi: 10.1038/s41467-018-04180-1 (PMC5932012; doi:10.1038/s41467-018-04180-1)
Supplement: Supplementary file 12 — Supplementary Data 9 [file 41467_2018_4180_MOESM12_ESM.xlsx]

## Sheet: Table_13-c2all.KMT2AvsFLT3-N676
Preranked_c2all_RNA
KMT2A-MLLT3											KMT2A-MLLT3 + FLT3-N676K
	Gene Set	Size	ES	NES	NOM p-val	FDR q-val	FWER p-val	RANK AT MAX	LEADING EDGE			Gene Set	Size	ES	NES	NOM p-val	FDR q-val	FWER p-val	RANK AT MAX	LEADING EDGE
1	MCLACHLAN_DENTAL_CARIES_UP	170	0.58	2.45	0.000	0.000	0.000	1847	tags=51%, list=20%, signal=63%		1	ZHANG_TLX_TARGETS_60HR_DN	221	-0.62	-2.65	0.000	0.000	0.000	2159	tags=58%, list=24%, signal=74%
2	KEGG_LYSOSOME	109	0.61	2.41	0.000	0.000	0.000	1896	tags=47%, list=21%, signal=58%		2	ZHANG_TLX_TARGETS_36HR_DN	142	-0.64	-2.59	0.000	0.000	0.000	1720	tags=54%, list=19%, signal=66%
3	MARTENS_BOUND_BY_PML_RARA_FUSION	337	0.53	2.40	0.000	0.000	0.000	1499	tags=39%, list=17%, signal=46%		3	ZHANG_TLX_TARGETS_DN	71	-0.69	-2.55	0.000	0.000	0.000	1997	tags=72%, list=22%, signal=91%
4	REACTOME_PLATELET_ACTIVATION_SIGNALING_AND_AGGREGATION	156	0.57	2.37	0.000	0.000	0.000	2045	tags=56%, list=23%, signal=71%		4	WINNEPENNINCKX_MELANOMA_METASTASIS_UP	120	-0.62	-2.42	0.000	0.000	0.000	2489	tags=63%, list=27%, signal=85%
5	LIAN_LIPA_TARGETS_6M	60	0.66	2.37	0.000	0.000	0.000	2233	tags=67%, list=25%, signal=88%		5	FEVR_CTNNB1_TARGETS_DN	397	-0.54	-2.41	0.000	0.000	0.000	2443	tags=53%, list=27%, signal=70%
6	LIAN_LIPA_TARGETS_3M	53	0.67	2.36	0.000	0.000	0.000	1751	tags=55%, list=19%, signal=67%		6	GARY_CD5_TARGETS_DN	342	-0.53	-2.36	0.000	0.000	0.000	1487	tags=36%, list=16%, signal=41%
7	HELLEBREKERS_SILENCED_DURING_TUMOR_ANGIOGENESIS	46	0.70	2.36	0.000	0.000	0.000	1447	tags=59%, list=16%, signal=69%		7	ZHANG_BREAST_CANCER_PROGENITORS_UP	301	-0.54	-2.35	0.000	0.000	0.000	2151	tags=47%, list=24%, signal=59%
8	BIOCARTA_RHO_PATHWAY	30	0.76	2.35	0.000	0.000	0.000	1339	tags=67%, list=15%, signal=78%		8	WONG_EMBRYONIC_STEM_CELL_CORE	283	-0.53	-2.32	0.000	0.000	0.000	2426	tags=53%, list=27%, signal=70%
9	SENGUPTA_EBNA1_ANTICORRELATED	92	0.61	2.34	0.000	0.000	0.000	1881	tags=46%, list=21%, signal=57%		9	SOTIRIOU_BREAST_CANCER_GRADE_1_VS_3_UP	127	-0.58	-2.31	0.000	0.000	0.000	2148	tags=52%, list=24%, signal=67%
10	HOSHIDA_LIVER_CANCER_SUBCLASS_S1	197	0.54	2.32	0.000	0.000	0.000	1726	tags=48%, list=19%, signal=58%		10	MANALO_HYPOXIA_DN	235	-0.54	-2.30	0.000	0.000	0.000	2792	tags=61%, list=31%, signal=86%
11	PID_TXA2PATHWAY	47	0.68	2.31	0.000	0.000	0.001	1726	tags=57%, list=19%, signal=71%		11	REACTOME_MRNA_PROCESSING	119	-0.59	-2.30	0.000	0.000	0.000	2151	tags=47%, list=24%, signal=61%
12	VERHAAK_GLIOBLASTOMA_MESENCHYMAL	166	0.55	2.30	0.000	0.000	0.001	1332	tags=42%, list=15%, signal=48%		12	KOBAYASHI_EGFR_SIGNALING_24HR_DN	202	-0.55	-2.29	0.000	0.000	0.000	2489	tags=52%, list=27%, signal=71%
13	STEARMAN_LUNG_CANCER_EARLY_VS_LATE_DN	47	0.67	2.30	0.000	0.000	0.001	1277	tags=38%, list=14%, signal=44%		13	RODRIGUES_THYROID_CARCINOMA_POORLY_DIFFERENTIATED_UP	470	-0.50	-2.28	0.000	0.000	0.000	1866	tags=40%, list=21%, signal=47%
14	FEVR_CTNNB1_TARGETS_UP	422	0.49	2.29	0.000	0.000	0.001	1986	tags=41%, list=22%, signal=50%		14	CAIRO_HEPATOBLASTOMA_CLASSES_UP	488	-0.50	-2.28	0.000	0.000	0.000	2167	tags=46%, list=24%, signal=58%
15	STEARMAN_TUMOR_FIELD_EFFECT_UP	28	0.75	2.28	0.000	0.000	0.001	1211	tags=50%, list=13%, signal=58%		15	SCHLOSSER_MYC_TARGETS_REPRESSED_BY_SERUM	125	-0.58	-2.27	0.000	0.000	0.000	1979	tags=52%, list=22%, signal=66%
16	SMIRNOV_CIRCULATING_ENDOTHELIOCYTES_IN_CANCER_UP	116	0.57	2.28	0.000	0.000	0.001	1719	tags=46%, list=19%, signal=56%		16	PUJANA_XPRSS_INT_NETWORK	145	-0.56	-2.27	0.000	0.000	0.000	2421	tags=52%, list=27%, signal=70%
17	PID_RAC1_PATHWAY	48	0.65	2.26	0.000	0.000	0.001	1882	tags=54%, list=21%, signal=68%		17	MILI_PSEUDOPODIA_HAPTOTAXIS_UP	377	-0.51	-2.25	0.000	0.000	0.000	1965	tags=40%, list=22%, signal=49%
18	PID_CDC42_PATHWAY	65	0.62	2.26	0.000	0.000	0.002	1852	tags=46%, list=20%, signal=58%		18	REACTOME_PROCESSING_OF_CAPPED_INTRON_CONTAINING_PRE_MRNA	104	-0.59	-2.24	0.000	0.000	0.000	2151	tags=47%, list=24%, signal=61%
19	NABA_CORE_MATRISOME	94	0.58	2.24	0.000	0.000	0.003	1925	tags=53%, list=21%, signal=67%		19	GOBERT_OLIGODENDROCYTE_DIFFERENTIATION_UP	413	-0.49	-2.22	0.000	0.000	0.000	2146	tags=44%, list=24%, signal=55%
20	PID_PDGFRB_PATHWAY	117	0.56	2.24	0.000	0.000	0.003	1799	tags=48%, list=20%, signal=59%		20	REACTOME_METABOLISM_OF_NON_CODING_RNA	44	-0.67	-2.21	0.000	0.000	0.001	2148	tags=66%, list=24%, signal=86%
21	RODWELL_AGING_KIDNEY_UP	301	0.50	2.24	0.000	0.000	0.003	1932	tags=42%, list=21%, signal=52%		21	KAUFFMANN_MELANOMA_RELAPSE_UP	55	-0.64	-2.21	0.000	0.000	0.001	2457	tags=60%, list=27%, signal=82%
22	BOQUEST_STEM_CELL_UP	125	0.55	2.23	0.000	0.000	0.003	1574	tags=43%, list=17%, signal=52%		22	BROWN_MYELOID_CELL_DEVELOPMENT_DN	98	-0.57	-2.18	0.000	0.000	0.001	1959	tags=50%, list=22%, signal=63%
23	SERVITJA_ISLET_HNF1A_TARGETS_UP	100	0.58	2.22	0.000	0.000	0.003	1399	tags=46%, list=15%, signal=54%		23	WAKASUGI_HAVE_ZNF143_BINDING_SITES	53	-0.64	-2.17	0.000	0.000	0.001	1880	tags=57%, list=21%, signal=71%
24	FLECHNER_BIOPSY_KIDNEY_TRANSPLANT_REJECTED_VS_OK_UP	71	0.59	2.21	0.000	0.000	0.004	1423	tags=46%, list=16%, signal=55%		24	BOYAULT_LIVER_CANCER_SUBCLASS_G3_UP	149	-0.53	-2.15	0.000	0.000	0.002	1413	tags=38%, list=16%, signal=44%
25	PID_PTP1B_PATHWAY	38	0.67	2.21	0.000	0.000	0.004	1152	tags=50%, list=13%, signal=57%		25	RAMALHO_STEMNESS_UP	169	-0.52	-2.14	0.000	0.000	0.004	2043	tags=45%, list=22%, signal=57%
26	BROWN_MYELOID_CELL_DEVELOPMENT_UP	114	0.56	2.21	0.000	0.000	0.004	2269	tags=60%, list=25%, signal=79%		26	ROSTY_CERVICAL_CANCER_PROLIFERATION_CLUSTER	122	-0.54	-2.14	0.000	0.000	0.005	2349	tags=50%, list=26%, signal=67%
27	NADLER_OBESITY_UP	51	0.65	2.20	0.000	0.000	0.004	1724	tags=55%, list=19%, signal=67%		27	REACTOME_TRANSPORT_OF_MATURE_TRANSCRIPT_TO_CYTOPLASM	43	-0.65	-2.14	0.000	0.000	0.006	2137	tags=53%, list=24%, signal=70%
28	REACTOME_INTEGRIN_CELL_SURFACE_INTERACTIONS	57	0.62	2.19	0.000	0.000	0.005	1920	tags=60%, list=21%, signal=75%		28	BIOCARTA_ATRBRCA_PATHWAY	20	-0.78	-2.13	0.000	0.000	0.007	876	tags=55%, list=10%, signal=61%
29	PID_CXCR4_PATHWAY	84	0.58	2.19	0.000	0.000	0.007	2045	tags=54%, list=23%, signal=68%		29	SHEDDEN_LUNG_CANCER_POOR_SURVIVAL_A6	350	-0.48	-2.12	0.000	0.000	0.008	2359	tags=47%, list=26%, signal=60%
30	QI_PLASMACYTOMA_UP	217	0.50	2.17	0.000	0.000	0.007	1924	tags=46%, list=21%, signal=57%		30	REACTOME_TRANSPORT_OF_MATURE_MRNA_DERIVED_FROM_AN_INTRONLESS_TRANSCRIPT	32	-0.68	-2.12	0.000	0.000	0.008	2137	tags=66%, list=24%, signal=86%
31	ICHIBA_GRAFT_VERSUS_HOST_DISEASE_D7_UP	81	0.58	2.16	0.000	0.000	0.010	1760	tags=46%, list=19%, signal=56%		31	PUJANA_BRCA_CENTERED_NETWORK	106	-0.55	-2.10	0.000	0.000	0.014	1724	tags=42%, list=19%, signal=52%
32	BIOCARTA_CDC42RAC_PATHWAY	16	0.80	2.15	0.000	0.001	0.013	675	tags=56%, list=7%, signal=61%		32	PID_FANCONI_PATHWAY	42	-0.64	-2.09	0.000	0.000	0.015	943	tags=36%, list=10%, signal=40%
33	PLASARI_TGFB1_TARGETS_1HR_UP	25	0.71	2.15	0.000	0.001	0.013	1346	tags=48%, list=15%, signal=56%		33	CHANG_CYCLING_GENES	118	-0.53	-2.09	0.000	0.000	0.016	2743	tags=54%, list=30%, signal=77%
34	JAATINEN_HEMATOPOIETIC_STEM_CELL_DN	149	0.52	2.14	0.000	0.001	0.015	2182	tags=49%, list=24%, signal=63%		34	PYEON_CANCER_HEAD_AND_NECK_VS_CERVICAL_UP	122	-0.53	-2.08	0.000	0.000	0.018	2844	tags=54%, list=31%, signal=78%
35	SCHLOSSER_SERUM_RESPONSE_UP	91	0.55	2.14	0.000	0.001	0.016	1579	tags=42%, list=17%, signal=50%		35	BIDUS_METASTASIS_UP	155	-0.51	-2.08	0.000	0.000	0.019	2159	tags=48%, list=24%, signal=62%
36	PICCALUGA_ANGIOIMMUNOBLASTIC_LYMPHOMA_UP	136	0.52	2.13	0.000	0.001	0.019	1956	tags=49%, list=22%, signal=62%		36	LI_WILMS_TUMOR_VS_FETAL_KIDNEY_1_DN	130	-0.53	-2.08	0.000	0.000	0.020	2073	tags=46%, list=23%, signal=59%
37	MARKEY_RB1_ACUTE_LOF_DN	173	0.50	2.12	0.000	0.001	0.022	1985	tags=42%, list=22%, signal=52%		37	PID_BARD1_PATHWAY	28	-0.69	-2.07	0.000	0.000	0.021	1043	tags=43%, list=11%, signal=48%
38	REN_ALVEOLAR_RHABDOMYOSARCOMA_DN	352	0.46	2.12	0.000	0.001	0.023	1586	tags=37%, list=17%, signal=43%		38	PUJANA_BREAST_CANCER_WITH_BRCA1_MUTATED_UP	48	-0.62	-2.06	0.000	0.001	0.028	1895	tags=54%, list=21%, signal=68%
39	REACTOME_CHONDROITIN_SULFATE_DERMATAN_SULFATE_METABOLISM	25	0.70	2.10	0.000	0.001	0.034	902	tags=44%, list=10%, signal=49%		39	ZHAN_MULTIPLE_MYELOMA_SUBGROUPS	30	-0.66	-2.06	0.000	0.001	0.030	1645	tags=50%, list=18%, signal=61%
40	MARKEY_RB1_CHRONIC_LOF_DN	79	0.55	2.10	0.000	0.001	0.036	1773	tags=49%, list=20%, signal=61%		40	REACTOME_CELL_CYCLE	324	-0.46	-2.05	0.000	0.001	0.033	2379	tags=39%, list=26%, signal=50%
41	RAMALHO_STEMNESS_DN	60	0.59	2.09	0.000	0.001	0.040	1827	tags=48%, list=20%, signal=60%		41	SCHUHMACHER_MYC_TARGETS_UP	71	-0.57	-2.05	0.000	0.001	0.037	2145	tags=61%, list=24%, signal=79%
42	KEEN_RESPONSE_TO_ROSIGLITAZONE_DN	86	0.55	2.09	0.000	0.001	0.041	1971	tags=45%, list=22%, signal=57%		42	SANSOM_APC_TARGETS	116	-0.52	-2.05	0.000	0.001	0.037	1330	tags=38%, list=15%, signal=44%
43	REACTOME_PLATELET_AGGREGATION_PLUG_FORMATION	29	0.67	2.08	0.000	0.002	0.049	2009	tags=72%, list=22%, signal=93%		43	REN_BOUND_BY_E2F	53	-0.59	-2.05	0.000	0.001	0.037	2489	tags=57%, list=27%, signal=78%
44	ACOSTA_PROLIFERATION_INDEPENDENT_MYC_TARGETS_DN	87	0.55	2.08	0.000	0.001	0.049	1619	tags=45%, list=18%, signal=54%		44	MOREAUX_MULTIPLE_MYELOMA_BY_TACI_DN	131	-0.51	-2.04	0.000	0.001	0.054	1853	tags=41%, list=20%, signal=51%
45	MISSIAGLIA_REGULATED_BY_METHYLATION_UP	89	0.55	2.07	0.000	0.002	0.055	1814	tags=46%, list=20%, signal=57%		45	BENPORATH_ES_1	237	-0.48	-2.04	0.000	0.001	0.055	2294	tags=48%, list=25%, signal=62%
46	TARTE_PLASMA_CELL_VS_PLASMABLAST_UP	223	0.48	2.07	0.000	0.002	0.060	1699	tags=38%, list=19%, signal=46%		46	PENG_GLUTAMINE_DEPRIVATION_DN	273	-0.47	-2.03	0.000	0.001	0.062	2512	tags=51%, list=28%, signal=68%
47	CHIARADONNA_NEOPLASTIC_TRANSFORMATION_KRAS_DN	116	0.51	2.07	0.000	0.002	0.060	1909	tags=46%, list=21%, signal=57%		47	PENG_RAPAMYCIN_RESPONSE_DN	206	-0.48	-2.02	0.000	0.001	0.067	2159	tags=49%, list=24%, signal=62%
48	ZHANG_TLX_TARGETS_60HR_UP	230	0.47	2.07	0.000	0.002	0.060	1867	tags=39%, list=21%, signal=47%		48	MISSIAGLIA_REGULATED_BY_METHYLATION_DN	97	-0.53	-2.02	0.000	0.001	0.084	2640	tags=54%, list=29%, signal=75%
49	NABA_ECM_GLYCOPROTEINS	67	0.56	2.06	0.000	0.002	0.063	2500	tags=67%, list=28%, signal=92%		49	PUJANA_BRCA2_PCC_NETWORK	341	-0.46	-2.02	0.000	0.001	0.084	2469	tags=45%, list=27%, signal=60%
50	KEGG_REGULATION_OF_ACTIN_CYTOSKELETON	143	0.50	2.06	0.000	0.002	0.064	2147	tags=49%, list=24%, signal=63%		50	KONG_E2F3_TARGETS	80	-0.55	-2.01	0.000	0.001	0.097	3303	tags=69%, list=36%, signal=107%
51	SWEET_KRAS_TARGETS_UP	54	0.58	2.06	0.000	0.002	0.069	1264	tags=39%, list=14%, signal=45%		51	DANG_MYC_TARGETS_UP	118	-0.52	-2.01	0.000	0.001	0.097	1751	tags=42%, list=19%, signal=52%
52	SANSOM_APC_TARGETS_DN	254	0.47	2.05	0.000	0.002	0.072	1924	tags=41%, list=21%, signal=50%		52	REACTOME_FANCONI_ANEMIA_PATHWAY	18	-0.76	-2.01	0.000	0.001	0.098	943	tags=44%, list=10%, signal=49%
53	KEGG_HEMATOPOIETIC_CELL_LINEAGE	49	0.59	2.05	0.000	0.002	0.075	2139	tags=59%, list=24%, signal=77%		53	FARMER_BREAST_CANCER_CLUSTER_2	29	-0.66	-2.01	0.000	0.001	0.106	2293	tags=72%, list=25%, signal=97%
54	HUANG_GATA2_TARGETS_UP	121	0.51	2.04	0.000	0.002	0.076	1999	tags=42%, list=22%, signal=53%		54	ZHOU_CELL_CYCLE_GENES_IN_IR_RESPONSE_24HR	104	-0.52	-2.00	0.000	0.002	0.109	2126	tags=49%, list=23%, signal=63%
55	JOHNSTONE_PARVB_TARGETS_3_UP	306	0.46	2.04	0.000	0.002	0.076	2091	tags=46%, list=23%, signal=57%		55	RHEIN_ALL_GLUCOCORTICOID_THERAPY_DN	310	-0.45	-2.00	0.000	0.001	0.110	2294	tags=46%, list=25%, signal=60%
56	NABA_MATRISOME	370	0.44	2.04	0.000	0.002	0.077	1751	tags=35%, list=19%, signal=42%		56	REACTOME_DNA_REPAIR	98	-0.53	-2.00	0.000	0.002	0.115	2151	tags=44%, list=24%, signal=57%
57	PETROVA_ENDOTHELIUM_LYMPHATIC_VS_BLOOD_DN	116	0.51	2.04	0.000	0.002	0.079	1383	tags=35%, list=15%, signal=41%		57	REACTOME_CHROMOSOME_MAINTENANCE	85	-0.53	-2.00	0.000	0.002	0.123	1895	tags=34%, list=21%, signal=43%
58	PID_IFNG_PATHWAY	37	0.62	2.04	0.002	0.002	0.079	1852	tags=49%, list=20%, signal=61%		58	NIKOLSKY_BREAST_CANCER_8Q12_Q22_AMPLICON	62	-0.57	-1.98	0.000	0.002	0.158	2099	tags=44%, list=23%, signal=56%
59	DELPUECH_FOXO3_TARGETS_UP	53	0.58	2.04	0.000	0.002	0.079	2386	tags=64%, list=26%, signal=86%		59	REACTOME_DNA_REPLICATION	160	-0.48	-1.98	0.000	0.002	0.158	2373	tags=40%, list=26%, signal=53%
60	TONKS_TARGETS_OF_RUNX1_RUNX1T1_FUSION_HSC_DN	142	0.50	2.04	0.000	0.002	0.082	1136	tags=34%, list=13%, signal=38%		60	REACTOME_G2_M_CHECKPOINTS	32	-0.65	-1.98	0.000	0.002	0.160	2349	tags=53%, list=26%, signal=71%
61	KEGG_LEUKOCYTE_TRANSENDOTHELIAL_MIGRATION	80	0.54	2.04	0.000	0.002	0.086	2305	tags=60%, list=25%, signal=80%		61	REACTOME_CELL_CYCLE_MITOTIC	264	-0.46	-1.98	0.000	0.002	0.165	2379	tags=40%, list=26%, signal=52%
62	MULLIGHAN_MLL_SIGNATURE_2_UP	317	0.45	2.04	0.000	0.002	0.086	1590	tags=34%, list=18%, signal=40%		62	REACTOME_CELL_CYCLE_CHECKPOINTS	101	-0.52	-1.98	0.000	0.002	0.166	2349	tags=42%, list=26%, signal=55%
63	VERRECCHIA_EARLY_RESPONSE_TO_TGFB1	45	0.59	2.04	0.000	0.002	0.087	1436	tags=49%, list=16%, signal=58%		63	KAMMINGA_EZH2_TARGETS	39	-0.61	-1.97	0.000	0.002	0.177	2421	tags=59%, list=27%, signal=80%
64	GALINDO_IMMUNE_RESPONSE_TO_ENTEROTOXIN	70	0.56	2.03	0.000	0.002	0.089	1861	tags=51%, list=20%, signal=64%		64	HAMAI_APOPTOSIS_VIA_TRAIL_UP	420	-0.44	-1.97	0.000	0.002	0.183	1748	tags=34%, list=19%, signal=40%
65	TSAI_RESPONSE_TO_RADIATION_THERAPY	23	0.69	2.03	0.002	0.002	0.091	1540	tags=57%, list=17%, signal=68%		65	GRAHAM_CML_DIVIDING_VS_NORMAL_QUIESCENT_UP	157	-0.48	-1.96	0.000	0.002	0.201	2421	tags=54%, list=27%, signal=73%
66	REACTOME_COLLAGEN_FORMATION	26	0.68	2.03	0.000	0.002	0.092	1854	tags=69%, list=20%, signal=87%		66	VECCHI_GASTRIC_CANCER_EARLY_UP	284	-0.45	-1.96	0.000	0.002	0.203	2130	tags=42%, list=23%, signal=53%
67	BIOCARTA_MPR_PATHWAY	28	0.67	2.03	0.000	0.002	0.092	1651	tags=61%, list=18%, signal=74%		67	CROONQUIST_NRAS_SIGNALING_DN	65	-0.55	-1.96	0.000	0.002	0.207	2489	tags=52%, list=27%, signal=72%
68	ZHENG_GLIOBLASTOMA_PLASTICITY_DN	37	0.63	2.03	0.000	0.002	0.094	1359	tags=43%, list=15%, signal=51%		68	HORIUCHI_WTAP_TARGETS_DN	241	-0.45	-1.96	0.000	0.002	0.207	1895	tags=38%, list=21%, signal=47%
69	SCHUETZ_BREAST_CANCER_DUCTAL_INVASIVE_UP	213	0.47	2.03	0.000	0.002	0.096	1771	tags=44%, list=19%, signal=53%		69	CAIRO_PML_TARGETS_BOUND_BY_MYC_UP	22	-0.71	-1.96	0.000	0.002	0.207	1309	tags=55%, list=14%, signal=64%
70	PID_INTEGRIN_A9B1_PATHWAY	17	0.75	2.02	0.000	0.002	0.107	2017	tags=76%, list=22%, signal=98%		70	REACTOME_ACTIVATION_OF_ATR_IN_RESPONSE_TO_REPLICATION_STRESS	27	-0.65	-1.96	0.000	0.002	0.212	2349	tags=56%, list=26%, signal=75%
71	REACTOME_RESPONSE_TO_ELEVATED_PLATELET_CYTOSOLIC_CA2_	56	0.56	2.00	0.000	0.003	0.138	2312	tags=63%, list=25%, signal=83%		71	ZHONG_RESPONSE_TO_AZACITIDINE_AND_TSA_DN	45	-0.58	-1.95	0.000	0.003	0.226	2247	tags=49%, list=25%, signal=65%
72	KEGG_ECM_RECEPTOR_INTERACTION	54	0.58	2.00	0.000	0.003	0.146	2023	tags=59%, list=22%, signal=76%		72	COLDREN_GEFITINIB_RESISTANCE_UP	55	-0.57	-1.95	0.000	0.003	0.241	3096	tags=75%, list=34%, signal=112%
73	ZHANG_TLX_TARGETS_UP	87	0.52	2.00	0.000	0.003	0.147	1534	tags=34%, list=17%, signal=41%		73	REACTOME_REGULATION_OF_GLUCOKINASE_BY_GLUCOKINASE_REGULATORY_PROTEIN	25	-0.67	-1.95	0.000	0.003	0.243	2137	tags=64%, list=24%, signal=83%
74	HAHTOLA_MYCOSIS_FUNGOIDES_CD4_UP	50	0.58	1.99	0.000	0.003	0.152	1840	tags=46%, list=20%, signal=57%		74	REACTOME_MITOTIC_M_M_G1_PHASES	142	-0.48	-1.95	0.000	0.003	0.246	2373	tags=40%, list=26%, signal=53%
75	MCBRYAN_PUBERTAL_BREAST_3_4WK_DN	26	0.64	1.99	0.000	0.003	0.156	989	tags=42%, list=11%, signal=47%		75	MARKEY_RB1_ACUTE_LOF_UP	186	-0.47	-1.95	0.000	0.003	0.248	2515	tags=46%, list=28%, signal=62%
76	KEGG_LEISHMANIA_INFECTION	39	0.61	1.99	0.000	0.003	0.165	2142	tags=59%, list=24%, signal=77%		76	REACTOME_CITRIC_ACID_CYCLE_TCA_CYCLE	18	-0.70	-1.94	0.000	0.003	0.253	2252	tags=67%, list=25%, signal=88%
77	ZHAN_V1_LATE_DIFFERENTIATION_GENES_UP	28	0.64	1.99	0.000	0.003	0.165	2123	tags=61%, list=23%, signal=79%		77	REACTOME_NEP_NS2_INTERACTS_WITH_THE_CELLULAR_EXPORT_MACHINERY	27	-0.66	-1.94	0.000	0.003	0.263	2137	tags=63%, list=24%, signal=82%
78	DANG_REGULATED_BY_MYC_DN	206	0.46	1.99	0.000	0.003	0.166	1503	tags=33%, list=17%, signal=39%		78	SCHLOSSER_MYC_TARGETS_AND_SERUM_RESPONSE_DN	43	-0.60	-1.94	0.000	0.003	0.270	2010	tags=53%, list=22%, signal=68%
79	ICHIBA_GRAFT_VERSUS_HOST_DISEASE_35D_UP	104	0.50	1.99	0.000	0.003	0.167	1939	tags=41%, list=21%, signal=52%		79	REACTOME_TRANSPORT_OF_RIBONUCLEOPROTEINS_INTO_THE_HOST_NUCLEUS	27	-0.66	-1.94	0.000	0.003	0.276	2274	tags=67%, list=25%, signal=89%
80	PARK_APL_PATHOGENESIS_DN	38	0.61	1.99	0.000	0.003	0.169	1709	tags=53%, list=19%, signal=65%		80	KAUFFMANN_DNA_REPAIR_GENES	200	-0.47	-1.94	0.000	0.003	0.280	2124	tags=42%, list=23%, signal=54%
81	RICKMAN_METASTASIS_DN	186	0.46	1.97	0.000	0.004	0.218	1636	tags=34%, list=18%, signal=41%		81	REACTOME_INTERACTIONS_OF_VPR_WITH_HOST_CELLULAR_PROTEINS	31	-0.64	-1.94	0.000	0.003	0.280	2381	tags=68%, list=26%, signal=91%
82	REACTOME_AXON_GUIDANCE	157	0.47	1.97	0.000	0.004	0.222	2023	tags=43%, list=22%, signal=54%		82	REACTOME_MITOCHONDRIAL_PROTEIN_IMPORT	41	-0.59	-1.93	0.000	0.003	0.288	2140	tags=54%, list=24%, signal=70%
83	BERENJENO_ROCK_SIGNALING_NOT_VIA_RHOA_UP	20	0.70	1.97	0.000	0.004	0.230	476	tags=30%, list=5%, signal=32%		83	ABRAMSON_INTERACT_WITH_AIRE	38	-0.62	-1.93	0.002	0.003	0.296	1926	tags=55%, list=21%, signal=70%
84	PID_AVB3_INTEGRIN_PATHWAY	49	0.58	1.97	0.000	0.004	0.230	1920	tags=55%, list=21%, signal=69%		84	LIU_VMYB_TARGETS_UP	97	-0.51	-1.93	0.000	0.003	0.300	1187	tags=30%, list=13%, signal=34%
85	KHETCHOUMIAN_TRIM24_TARGETS_UP	43	0.59	1.97	0.000	0.004	0.230	1975	tags=53%, list=22%, signal=68%		85	MORI_IMMATURE_B_LYMPHOCYTE_DN	79	-0.52	-1.93	0.000	0.003	0.303	2502	tags=48%, list=28%, signal=66%
86	SASAI_RESISTANCE_TO_NEOPLASTIC_TRANSFROMATION	39	0.60	1.97	0.000	0.004	0.235	2338	tags=62%, list=26%, signal=83%		86	KANG_DOXORUBICIN_RESISTANCE_UP	47	-0.58	-1.93	0.000	0.003	0.305	2489	tags=60%, list=27%, signal=82%
87	REACTOME_HEMOSTASIS	325	0.44	1.97	0.000	0.004	0.236	1932	tags=39%, list=21%, signal=47%		87	REACTOME_MRNA_SPLICING	75	-0.53	-1.93	0.000	0.003	0.316	2999	tags=53%, list=33%, signal=79%
88	ANASTASSIOU_CANCER_MESENCHYMAL_TRANSITION_SIGNATURE	43	0.60	1.97	0.000	0.004	0.236	2061	tags=63%, list=23%, signal=81%		88	FOURNIER_ACINAR_DEVELOPMENT_LATE_2	225	-0.46	-1.93	0.000	0.003	0.321	1939	tags=40%, list=21%, signal=50%
89	VECCHI_GASTRIC_CANCER_ADVANCED_VS_EARLY_UP	99	0.51	1.96	0.000	0.004	0.239	908	tags=30%, list=10%, signal=33%		89	PID_MYC_ACTIV_PATHWAY	70	-0.54	-1.92	0.000	0.003	0.327	1751	tags=46%, list=19%, signal=56%
90	REACTOME_INTEGRIN_ALPHAIIB_BETA3_SIGNALING	23	0.67	1.96	0.000	0.004	0.249	1920	tags=70%, list=21%, signal=88%		90	TOYOTA_TARGETS_OF_MIR34B_AND_MIR34C	292	-0.44	-1.92	0.000	0.003	0.348	1994	tags=37%, list=22%, signal=46%
91	VERRECCHIA_RESPONSE_TO_TGFB1_C2	20	0.69	1.96	0.002	0.004	0.255	1423	tags=60%, list=16%, signal=71%		91	MUELLER_PLURINET	239	-0.45	-1.92	0.000	0.003	0.355	2029	tags=46%, list=22%, signal=57%
92	REACTOME_SIGNALING_BY_ILS	87	0.51	1.96	0.000	0.004	0.256	2139	tags=53%, list=24%, signal=68%		92	IVANOVA_HEMATOPOIESIS_EARLY_PROGENITOR	376	-0.43	-1.91	0.000	0.004	0.379	2498	tags=44%, list=28%, signal=58%
93	CLASPER_LYMPHATIC_VESSELS_DURING_METASTASIS_DN	23	0.68	1.96	0.000	0.004	0.256	1423	tags=70%, list=16%, signal=82%		93	REACTOME_DOUBLE_STRAND_BREAK_REPAIR	21	-0.68	-1.91	0.002	0.004	0.407	1300	tags=48%, list=14%, signal=55%
94	CROONQUIST_STROMAL_STIMULATION_UP	43	0.59	1.95	0.000	0.004	0.269	1423	tags=51%, list=16%, signal=60%		94	REACTOME_APC_CDC20_MEDIATED_DEGRADATION_OF_NEK2A	21	-0.67	-1.91	0.002	0.004	0.408	1295	tags=48%, list=14%, signal=55%
95	BIOCARTA_CSK_PATHWAY	18	0.72	1.95	0.002	0.005	0.284	1765	tags=61%, list=19%, signal=76%		95	LI_WILMS_TUMOR_ANAPLASTIC_UP	16	-0.72	-1.90	0.000	0.004	0.417	1110	tags=50%, list=12%, signal=57%
96	RASHI_RESPONSE_TO_IONIZING_RADIATION_2	99	0.51	1.95	0.000	0.005	0.284	1892	tags=38%, list=21%, signal=48%		96	ZHOU_CELL_CYCLE_GENES_IN_IR_RESPONSE_6HR	69	-0.54	-1.90	0.000	0.004	0.420	2133	tags=45%, list=23%, signal=58%
97	THEILGAARD_NEUTROPHIL_AT_SKIN_WOUND_DN	193	0.46	1.95	0.000	0.005	0.288	1852	tags=42%, list=20%, signal=52%		97	HOFFMANN_LARGE_TO_SMALL_PRE_BII_LYMPHOCYTE_UP	134	-0.48	-1.90	0.000	0.004	0.440	2502	tags=51%, list=28%, signal=69%
98	RICKMAN_HEAD_AND_NECK_CANCER_F	25	0.65	1.95	0.000	0.005	0.289	2148	tags=68%, list=24%, signal=89%		98	REACTOME_RNA_POL_II_TRANSCRIPTION	78	-0.51	-1.90	0.000	0.005	0.452	2151	tags=40%, list=24%, signal=52%
99	NABA_ECM_REGULATORS	101	0.50	1.94	0.000	0.005	0.297	1390	tags=34%, list=15%, signal=39%		99	WHITEFORD_PEDIATRIC_CANCER_MARKERS	96	-0.50	-1.89	0.000	0.005	0.475	3123	tags=66%, list=34%, signal=99%
100	KEGG_FC_GAMMA_R_MEDIATED_PHAGOCYTOSIS	75	0.52	1.94	0.000	0.005	0.299	2142	tags=57%, list=24%, signal=74%		100	OXFORD_RALA_OR_RALB_TARGETS_UP	42	-0.57	-1.89	0.000	0.005	0.477	2919	tags=60%, list=32%, signal=87%
101	REACTOME_LIPID_DIGESTION_MOBILIZATION_AND_TRANSPORT	28	0.65	1.94	0.002	0.005	0.304	1406	tags=50%, list=15%, signal=59%		101	MOLENAAR_TARGETS_OF_CCND1_AND_CDK4_DN	35	-0.60	-1.89	0.000	0.005	0.497	2449	tags=51%, list=27%, signal=70%
102	KEGG_FOCAL_ADHESION	143	0.47	1.94	0.000	0.005	0.309	2061	tags=50%, list=23%, signal=63%		102	REACTOME_MEIOSIS	81	-0.51	-1.89	0.000	0.005	0.503	1043	tags=21%, list=11%, signal=23%
103	RODWELL_AGING_KIDNEY_NO_BLOOD_UP	125	0.48	1.94	0.000	0.005	0.314	2017	tags=40%, list=22%, signal=51%		103	WHITFIELD_CELL_CYCLE_LITERATURE	42	-0.57	-1.89	0.000	0.005	0.503	2421	tags=55%, list=27%, signal=74%
104	SCHOEN_NFKB_SIGNALING	26	0.64	1.94	0.000	0.005	0.318	2040	tags=65%, list=22%, signal=84%		104	REACTOME_LATE_PHASE_OF_HIV_LIFE_CYCLE	89	-0.49	-1.89	0.000	0.005	0.503	2151	tags=46%, list=24%, signal=60%
105	KEGG_NEUROTROPHIN_SIGNALING_PATHWAY	99	0.50	1.93	0.000	0.005	0.335	1879	tags=41%, list=21%, signal=52%		105	RHODES_CANCER_META_SIGNATURE	56	-0.55	-1.89	0.000	0.005	0.517	1481	tags=41%, list=16%, signal=49%
106	MIKKELSEN_MCV6_LCP_WITH_H3K4ME3	97	0.50	1.93	0.000	0.005	0.337	1572	tags=37%, list=17%, signal=44%		106	MOREAUX_B_LYMPHOCYTE_MATURATION_BY_TACI_DN	52	-0.55	-1.88	0.000	0.005	0.529	1979	tags=44%, list=22%, signal=56%
107	APPEL_IMATINIB_RESPONSE	30	0.63	1.93	0.002	0.005	0.342	1809	tags=63%, list=20%, signal=79%		107	ODONNELL_TARGETS_OF_MYC_AND_TFRC_DN	34	-0.60	-1.88	0.000	0.005	0.541	2349	tags=62%, list=26%, signal=83%
108	PID_TCR_PATHWAY	61	0.54	1.93	0.000	0.005	0.345	1987	tags=52%, list=22%, signal=67%		108	CROONQUIST_IL6_DEPRIVATION_DN	89	-0.49	-1.87	0.000	0.006	0.557	2409	tags=48%, list=27%, signal=65%
109	ABBUD_LIF_SIGNALING_1_UP	36	0.59	1.93	0.002	0.006	0.360	2066	tags=61%, list=23%, signal=79%		109	FERREIRA_EWINGS_SARCOMA_UNSTABLE_VS_STABLE_UP	115	-0.48	-1.87	0.000	0.006	0.558	2484	tags=52%, list=27%, signal=71%
110	REACTOME_LATENT_INFECTION_OF_HOMO_SAPIENS_WITH_MYCOBACTERIUM_TUBERCULOSIS	22	0.68	1.93	0.000	0.006	0.362	1213	tags=41%, list=13%, signal=47%		110	ZHAN_MULTIPLE_MYELOMA_PR_UP	33	-0.60	-1.87	0.002	0.006	0.585	1612	tags=39%, list=18%, signal=48%
111	ABRAHAM_ALPC_VS_MULTIPLE_MYELOMA_UP	23	0.67	1.93	0.000	0.006	0.364	733	tags=52%, list=8%, signal=57%		111	BLUM_RESPONSE_TO_SALIRASIB_DN	279	-0.44	-1.87	0.000	0.006	0.596	2133	tags=39%, list=23%, signal=50%
112	PID_IL3_PATHWAY	24	0.65	1.93	0.000	0.006	0.375	1881	tags=50%, list=21%, signal=63%		112	ODONNELL_TFRC_TARGETS_DN	89	-0.50	-1.87	0.000	0.006	0.616	2349	tags=47%, list=26%, signal=63%
113	VARELA_ZMPSTE24_TARGETS_UP	32	0.61	1.93	0.000	0.006	0.377	735	tags=34%, list=8%, signal=37%		113	EGUCHI_CELL_CYCLE_RB1_TARGETS	22	-0.65	-1.86	0.002	0.006	0.635	2409	tags=68%, list=27%, signal=93%
114	NIELSEN_SYNOVIAL_SARCOMA_DN	15	0.73	1.92	0.000	0.006	0.391	1882	tags=60%, list=21%, signal=76%		114	REACTOME_CLEAVAGE_OF_GROWING_TRANSCRIPT_IN_THE_TERMINATION_REGION_	30	-0.60	-1.86	0.004	0.007	0.657	2148	tags=43%, list=24%, signal=57%
115	MARSON_FOXP3_TARGETS_UP	56	0.55	1.92	0.000	0.006	0.399	1985	tags=46%, list=22%, signal=59%		115	REACTOME_PHOSPHORYLATION_OF_THE_APC_C	16	-0.70	-1.86	0.004	0.007	0.667	1295	tags=56%, list=14%, signal=65%
116	PID_AMB2_NEUTROPHILS_PATHWAY	32	0.62	1.92	0.000	0.006	0.403	1253	tags=47%, list=14%, signal=54%		116	REACTOME_S_PHASE	95	-0.49	-1.85	0.000	0.007	0.686	2332	tags=38%, list=26%, signal=50%
117	URS_ADIPOCYTE_DIFFERENTIATION_DN	20	0.68	1.92	0.000	0.006	0.420	1920	tags=70%, list=21%, signal=89%		117	EPPERT_LSC_R	24	-0.63	-1.85	0.004	0.008	0.730	880	tags=42%, list=10%, signal=46%
118	PID_ERBB1_DOWNSTREAM_PATHWAY	99	0.50	1.91	0.000	0.007	0.461	1852	tags=41%, list=20%, signal=51%		118	BENPORATH_PROLIFERATION	118	-0.47	-1.84	0.000	0.008	0.736	2148	tags=45%, list=24%, signal=58%
119	PID_INTEGRIN1_PATHWAY	40	0.58	1.91	0.002	0.007	0.464	2023	tags=60%, list=22%, signal=77%		119	REACTOME_DEPOSITION_OF_NEW_CENPA_CONTAINING_NUCLEOSOMES_AT_THE_CENTROMERE	42	-0.57	-1.84	0.000	0.008	0.741	1291	tags=31%, list=14%, signal=36%
120	RAY_TUMORIGENESIS_BY_ERBB2_CDC25A_DN	118	0.48	1.90	0.000	0.007	0.473	1397	tags=31%, list=15%, signal=36%		120	REACTOME_APC_C_CDC20_MEDIATED_DEGRADATION_OF_CYCLIN_B	18	-0.68	-1.84	0.000	0.008	0.766	1295	tags=50%, list=14%, signal=58%
121	REACTOME_IL_3_5_AND_GM_CSF_SIGNALING	36	0.59	1.90	0.000	0.007	0.476	1381	tags=44%, list=15%, signal=52%		121	FUJII_YBX1_TARGETS_DN	176	-0.45	-1.84	0.000	0.008	0.773	2495	tags=44%, list=27%, signal=60%
122	REACTOME_EXTRACELLULAR_MATRIX_ORGANIZATION	40	0.59	1.90	0.000	0.007	0.480	1696	tags=55%, list=19%, signal=67%		122	DUTERTRE_ESTRADIOL_RESPONSE_24HR_UP	248	-0.42	-1.84	0.000	0.008	0.774	2460	tags=43%, list=27%, signal=57%
123	KANNAN_TP53_TARGETS_UP	41	0.57	1.90	0.000	0.007	0.483	1760	tags=46%, list=19%, signal=57%		123	REACTOME_TCA_CYCLE_AND_RESPIRATORY_ELECTRON_TRANSPORT	107	-0.48	-1.83	0.000	0.009	0.802	2328	tags=42%, list=26%, signal=56%
124	LEIN_ASTROCYTE_MARKERS	25	0.64	1.90	0.000	0.007	0.484	1464	tags=52%, list=16%, signal=62%		124	KEGG_HOMOLOGOUS_RECOMBINATION	25	-0.62	-1.83	0.004	0.010	0.818	1282	tags=48%, list=14%, signal=56%
125	REACTOME_IL_2_SIGNALING	33	0.61	1.90	0.000	0.007	0.490	1044	tags=39%, list=11%, signal=44%		125	REACTOME_PROCESSING_OF_CAPPED_INTRONLESS_PRE_MRNA	20	-0.65	-1.83	0.004	0.009	0.819	2148	tags=55%, list=24%, signal=72%
126	REACTOME_NCAM1_INTERACTIONS	17	0.69	1.90	0.004	0.007	0.500	1854	tags=59%, list=20%, signal=74%		126	VANHARANTA_UTERINE_FIBROID_WITH_7Q_DELETION_DN	30	-0.60	-1.83	0.000	0.009	0.822	1381	tags=33%, list=15%, signal=39%
127	NAKAYAMA_SOFT_TISSUE_TUMORS_PCA1_UP	49	0.55	1.89	0.000	0.008	0.520	1751	tags=53%, list=19%, signal=65%		127	REACTOME_HIV_LIFE_CYCLE	102	-0.48	-1.82	0.000	0.010	0.830	2151	tags=45%, list=24%, signal=58%
128	BIOCARTA_ACTINY_PATHWAY	17	0.71	1.89	0.000	0.008	0.530	675	tags=59%, list=7%, signal=63%		128	IRITANI_MAD1_TARGETS_DN	38	-0.56	-1.82	0.002	0.010	0.834	2340	tags=61%, list=26%, signal=81%
129	REACTOME_SEMA4D_INDUCED_CELL_MIGRATION_AND_GROWTH_CONE_COLLAPSE	19	0.68	1.89	0.002	0.008	0.548	1748	tags=63%, list=19%, signal=78%		129	REACTOME_INHIBITION_OF_THE_PROTEOLYTIC_ACTIVITY_OF_APC_C_REQUIRED_FOR_THE_ONSET_OF_ANAPHASE_BY_MITOTIC_SPINDLE_CHECKPOINT_COMPONENTS	18	-0.67	-1.82	0.004	0.010	0.843	1295	tags=50%, list=14%, signal=58%
130	REACTOME_SEMAPHORIN_INTERACTIONS	50	0.54	1.89	0.000	0.008	0.553	1956	tags=52%, list=22%, signal=66%		130	CHIANG_LIVER_CANCER_SUBCLASS_UNANNOTATED_DN	151	-0.45	-1.82	0.000	0.010	0.847	2381	tags=44%, list=26%, signal=59%
131	FULCHER_INFLAMMATORY_RESPONSE_LECTIN_VS_LPS_DN	299	0.42	1.88	0.000	0.009	0.565	1492	tags=30%, list=16%, signal=35%		131	BURTON_ADIPOGENESIS_PEAK_AT_24HR	35	-0.57	-1.81	0.002	0.011	0.869	3010	tags=57%, list=33%, signal=85%
132	REACTOME_NEGATIVE_REGULATION_OF_FGFR_SIGNALING	18	0.68	1.88	0.004	0.009	0.582	2132	tags=56%, list=23%, signal=72%		132	KEGG_BASAL_TRANSCRIPTION_FACTORS	31	-0.59	-1.81	0.000	0.011	0.884	1348	tags=39%, list=15%, signal=45%
133	PID_RHOA_PATHWAY	40	0.57	1.88	0.000	0.009	0.583	1942	tags=55%, list=21%, signal=70%		133	REICHERT_MITOSIS_LIN9_TARGETS	25	-0.62	-1.80	0.002	0.013	0.911	2074	tags=52%, list=23%, signal=67%
134	ZHANG_TLX_TARGETS_36HR_UP	175	0.45	1.88	0.000	0.009	0.591	1534	tags=31%, list=17%, signal=36%		134	GARGALOVIC_RESPONSE_TO_OXIDIZED_PHOSPHOLIPIDS_GREEN_UP	19	-0.65	-1.80	0.004	0.013	0.911	1742	tags=58%, list=19%, signal=71%
135	MULLIGHAN_MLL_SIGNATURE_1_UP	292	0.42	1.88	0.000	0.009	0.601	1585	tags=33%, list=17%, signal=39%		135	BOYLAN_MULTIPLE_MYELOMA_C_D_UP	104	-0.47	-1.80	0.000	0.013	0.912	2618	tags=50%, list=29%, signal=69%
136	BIOCARTA_MCALPAIN_PATHWAY	21	0.66	1.87	0.004	0.009	0.606	1253	tags=38%, list=14%, signal=44%		136	TIEN_INTESTINE_PROBIOTICS_24HR_UP	455	-0.40	-1.80	0.000	0.013	0.912	2403	tags=40%, list=26%, signal=52%
137	BIOCARTA_EDG1_PATHWAY	22	0.64	1.87	0.002	0.009	0.612	2677	tags=77%, list=29%, signal=109%		137	REACTOME_TRNA_AMINOACYLATION	32	-0.58	-1.79	0.004	0.013	0.915	2921	tags=66%, list=32%, signal=96%
138	REACTOME_IRON_UPTAKE_AND_TRANSPORT	24	0.62	1.87	0.002	0.009	0.624	2458	tags=58%, list=27%, signal=80%		138	JAERVINEN_AMPLIFIED_IN_LARYNGEAL_CANCER	29	-0.60	-1.79	0.000	0.013	0.918	1272	tags=38%, list=14%, signal=44%
139	GROSS_HYPOXIA_VIA_HIF1A_DN	79	0.50	1.87	0.000	0.010	0.647	1408	tags=34%, list=16%, signal=40%		139	REACTOME_INFLUENZA_LIFE_CYCLE	130	-0.45	-1.79	0.000	0.013	0.929	2827	tags=40%, list=31%, signal=57%
140	KEGG_CHEMOKINE_SIGNALING_PATHWAY	130	0.46	1.86	0.000	0.011	0.673	2159	tags=44%, list=24%, signal=57%		140	SONG_TARGETS_OF_IE86_CMV_PROTEIN	55	-0.52	-1.79	0.000	0.013	0.929	2954	tags=53%, list=33%, signal=78%
141	BIOCARTA_INTEGRIN_PATHWAY	35	0.58	1.86	0.000	0.011	0.685	802	tags=29%, list=9%, signal=31%		141	UDAYAKUMAR_MED1_TARGETS_UP	107	-0.46	-1.79	0.000	0.013	0.929	1865	tags=36%, list=21%, signal=45%
142	LINDGREN_BLADDER_CANCER_CLUSTER_2B	267	0.42	1.85	0.000	0.011	0.701	2200	tags=45%, list=24%, signal=58%		142	COLLER_MYC_TARGETS_UP	22	-0.62	-1.78	0.004	0.014	0.938	1817	tags=59%, list=20%, signal=74%
143	CAIRO_HEPATOBLASTOMA_CLASSES_DN	121	0.46	1.85	0.000	0.011	0.713	2272	tags=46%, list=25%, signal=61%		143	MENSSEN_MYC_TARGETS	44	-0.55	-1.78	0.004	0.014	0.939	2143	tags=66%, list=24%, signal=86%
144	REACTOME_GASTRIN_CREB_SIGNALLING_PATHWAY_VIA_PKC_AND_MAPK	96	0.48	1.85	0.000	0.012	0.725	1493	tags=39%, list=16%, signal=46%		144	REACTOME_HOMOLOGOUS_RECOMBINATION_REPAIR_OF_REPLICATION_INDEPENDENT_DOUBLE_STRAND_BREAKS	15	-0.68	-1.78	0.000	0.014	0.947	1300	tags=47%, list=14%, signal=54%
145	MORI_LARGE_PRE_BII_LYMPHOCYTE_DN	45	0.54	1.85	0.002	0.012	0.729	1847	tags=51%, list=20%, signal=64%		145	MARTINEZ_RESPONSE_TO_TRABECTEDIN_DN	217	-0.42	-1.78	0.000	0.014	0.947	1722	tags=31%, list=19%, signal=37%
146	HUMMERICH_SKIN_CANCER_PROGRESSION_DN	79	0.49	1.85	0.000	0.012	0.730	2303	tags=49%, list=25%, signal=66%		146	TARTE_PLASMA_CELL_VS_PLASMABLAST_DN	269	-0.41	-1.78	0.000	0.015	0.956	2148	tags=39%, list=24%, signal=50%
147	PID_IL8_CXCR2_PATHWAY	29	0.60	1.85	0.000	0.012	0.730	1561	tags=52%, list=17%, signal=62%		147	KARLSSON_TGFB1_TARGETS_UP	95	-0.46	-1.77	0.000	0.016	0.959	2191	tags=56%, list=24%, signal=73%
148	PID_EPHRINB_REV_PATHWAY	23	0.63	1.84	0.000	0.012	0.743	1799	tags=52%, list=20%, signal=65%		148	REACTOME_ACTIVATION_OF_THE_PRE_REPLICATIVE_COMPLEX	21	-0.64	-1.77	0.004	0.016	0.962	2349	tags=57%, list=26%, signal=77%
149	KINSEY_TARGETS_OF_EWSR1_FLII_FUSION_DN	198	0.43	1.84	0.000	0.012	0.745	1737	tags=36%, list=19%, signal=43%		149	SCHLOSSER_MYC_TARGETS_AND_SERUM_RESPONSE_UP	42	-0.53	-1.77	0.000	0.016	0.963	3078	tags=71%, list=34%, signal=108%
150	REACTOME_SIGNAL_TRANSDUCTION_BY_L1	31	0.59	1.84	0.002	0.012	0.751	1852	tags=39%, list=20%, signal=48%		150	MITSIADES_RESPONSE_TO_APLIDIN_DN	203	-0.42	-1.76	0.000	0.017	0.974	2421	tags=43%, list=27%, signal=57%
151	LABBE_TGFB1_TARGETS_UP	60	0.51	1.84	0.000	0.012	0.754	1264	tags=40%, list=14%, signal=46%		151	MORI_LARGE_PRE_BII_LYMPHOCYTE_UP	75	-0.48	-1.76	0.000	0.017	0.975	2421	tags=43%, list=27%, signal=58%
152	LEE_DIFFERENTIATING_T_LYMPHOCYTE	141	0.45	1.84	0.000	0.013	0.765	1960	tags=43%, list=22%, signal=53%		152	REACTOME_PYRUVATE_METABOLISM_AND_CITRIC_ACID_TCA_CYCLE	37	-0.55	-1.76	0.000	0.017	0.975	1329	tags=35%, list=15%, signal=41%
153	BIOCARTA_MYOSIN_PATHWAY	22	0.64	1.84	0.000	0.013	0.770	2147	tags=55%, list=24%, signal=71%		153	KEGG_SPLICEOSOME	93	-0.46	-1.76	0.000	0.017	0.975	2415	tags=39%, list=27%, signal=52%
154	REACTOME_GPVI_MEDIATED_ACTIVATION_CASCADE	29	0.59	1.84	0.002	0.013	0.771	2045	tags=62%, list=23%, signal=80%		154	JOHNSTONE_PARVB_TARGETS_2_DN	244	-0.41	-1.76	0.000	0.017	0.975	2107	tags=40%, list=23%, signal=50%
155	TIAN_TNF_SIGNALING_VIA_NFKB	22	0.64	1.84	0.002	0.013	0.775	2139	tags=59%, list=24%, signal=77%		155	REACTOME_CONVERSION_FROM_APC_C_CDC20_TO_APC_C_CDH1_IN_LATE_ANAPHASE	16	-0.66	-1.76	0.006	0.017	0.976	1295	tags=50%, list=14%, signal=58%
156	BIOCARTA_IL10_PATHWAY	15	0.71	1.84	0.004	0.013	0.776	1203	tags=40%, list=13%, signal=46%		156	YU_MYC_TARGETS_UP	35	-0.56	-1.76	0.002	0.018	0.982	3046	tags=66%, list=34%, signal=98%
157	PID_LYSOPHOSPHOLIPID_PATHWAY	49	0.53	1.84	0.002	0.013	0.779	1726	tags=43%, list=19%, signal=53%		157	REACTOME_TRANSLATION	125	-0.45	-1.75	0.000	0.018	0.984	2340	tags=32%, list=26%, signal=43%
158	REACTOME_GENERATION_OF_SECOND_MESSENGER_MOLECULES	20	0.64	1.83	0.002	0.013	0.784	1987	tags=60%, list=22%, signal=77%		158	KEGG_BASAL_CELL_CARCINOMA	23	-0.61	-1.75	0.004	0.018	0.984	577	tags=26%, list=6%, signal=28%
159	ZHAN_MULTIPLE_MYELOMA_DN	31	0.58	1.83	0.004	0.013	0.785	2123	tags=58%, list=23%, signal=76%		159	PENG_LEUCINE_DEPRIVATION_DN	161	-0.44	-1.75	0.000	0.018	0.987	2317	tags=48%, list=26%, signal=64%
160	MCBRYAN_PUBERTAL_TGFB1_TARGETS_UP	138	0.45	1.83	0.000	0.013	0.793	1680	tags=39%, list=18%, signal=47%		160	REACTOME_MITOTIC_PROMETAPHASE	69	-0.49	-1.75	0.000	0.018	0.987	2373	tags=42%, list=26%, signal=56%
161	SARRIO_EPITHELIAL_MESENCHYMAL_TRANSITION_DN	100	0.47	1.83	0.000	0.013	0.798	1849	tags=39%, list=20%, signal=48%		161	KEGG_CITRATE_CYCLE_TCA_CYCLE	26	-0.60	-1.75	0.004	0.018	0.988	2252	tags=50%, list=25%, signal=66%
162	ODONNELL_TARGETS_OF_MYC_AND_TFRC_UP	56	0.52	1.83	0.002	0.013	0.800	1469	tags=32%, list=16%, signal=38%		162	MOOTHA_VOXPHOS	77	-0.48	-1.74	0.002	0.019	0.990	2306	tags=42%, list=25%, signal=55%
163	REACTOME_G_ALPHA_Q_SIGNALLING_EVENTS	78	0.48	1.83	0.000	0.014	0.809	1493	tags=41%, list=16%, signal=49%		163	MOOTHA_TCA	15	-0.68	-1.74	0.010	0.019	0.990	2252	tags=60%, list=25%, signal=80%
164	NABA_COLLAGENS	18	0.67	1.83	0.002	0.013	0.809	1854	tags=67%, list=20%, signal=84%		164	MOOTHA_HUMAN_MITODB_6_2002	367	-0.39	-1.74	0.000	0.019	0.991	2669	tags=46%, list=29%, signal=63%
165	AMIT_EGF_RESPONSE_60_MCF10A	31	0.59	1.83	0.002	0.013	0.809	1272	tags=39%, list=14%, signal=45%		165	RUIZ_TNC_TARGETS_DN	110	-0.45	-1.74	0.002	0.019	0.991	2293	tags=45%, list=25%, signal=59%
166	LEE_METASTASIS_AND_ALTERNATIVE_SPLICING_UP	50	0.54	1.82	0.000	0.014	0.822	1712	tags=44%, list=19%, signal=54%		166	CAFFAREL_RESPONSE_TO_THC_DN	21	-0.62	-1.74	0.002	0.019	0.991	1780	tags=43%, list=20%, signal=53%
167	KIM_GLIS2_TARGETS_UP	58	0.52	1.82	0.000	0.014	0.826	1353	tags=40%, list=15%, signal=46%		167	KEGG_MISMATCH_REPAIR	22	-0.61	-1.74	0.010	0.019	0.991	2913	tags=68%, list=32%, signal=100%
168	IIZUKA_LIVER_CANCER_PROGRESSION_L0_L1_DN	16	0.68	1.82	0.002	0.014	0.827	239	tags=25%, list=3%, signal=26%		168	YU_BAP1_TARGETS	23	-0.61	-1.74	0.007	0.020	0.992	519	tags=30%, list=6%, signal=32%
169	KEGG_SNARE_INTERACTIONS_IN_VESICULAR_TRANSPORT	27	0.60	1.82	0.004	0.014	0.834	2323	tags=59%, list=26%, signal=79%		169	REACTOME_MEIOTIC_RECOMBINATION	60	-0.49	-1.74	0.002	0.020	0.993	1043	tags=22%, list=11%, signal=24%
170	WIELAND_UP_BY_HBV_INFECTION	71	0.49	1.82	0.002	0.014	0.841	1780	tags=46%, list=20%, signal=57%		170	REACTOME_SYNTHESIS_OF_DNA	80	-0.47	-1.74	0.000	0.020	0.994	3066	tags=48%, list=34%, signal=71%
171	PID_IL6_7_PATHWAY	41	0.54	1.82	0.000	0.015	0.849	1915	tags=51%, list=21%, signal=65%		171	SAKAI_CHRONIC_HEPATITIS_VS_LIVER_CANCER_UP	66	-0.50	-1.73	0.002	0.020	0.994	1047	tags=29%, list=12%, signal=32%
172	KEGG_B_CELL_RECEPTOR_SIGNALING_PATHWAY	67	0.49	1.81	0.000	0.015	0.873	2258	tags=45%, list=25%, signal=59%		172	BILANGES_RAPAMYCIN_SENSITIVE_VIA_TSC1_AND_TSC2	55	-0.50	-1.73	0.000	0.021	0.998	2068	tags=45%, list=23%, signal=58%
173	TAKEDA_TARGETS_OF_NUP98_HOXA9_FUSION_8D_DN	125	0.45	1.81	0.000	0.016	0.880	1533	tags=35%, list=17%, signal=42%		173	MIDORIKAWA_AMPLIFIED_IN_LIVER_CANCER	33	-0.55	-1.73	0.004	0.022	0.999	709	tags=24%, list=8%, signal=26%
174	CHIANG_LIVER_CANCER_SUBCLASS_CTNNB1_DN	98	0.46	1.81	0.000	0.016	0.883	1606	tags=41%, list=18%, signal=49%		174	RICKMAN_TUMOR_DIFFERENTIATED_WELL_VS_POORLY_UP	170	-0.42	-1.73	0.000	0.022	0.999	2151	tags=40%, list=24%, signal=51%
175	BIOCARTA_UCALPAIN_PATHWAY	15	0.69	1.81	0.002	0.016	0.885	1253	tags=53%, list=14%, signal=62%		175	SENGUPTA_NASOPHARYNGEAL_CARCINOMA_WITH_LMP1_UP	231	-0.41	-1.73	0.000	0.022	0.999	1758	tags=29%, list=19%, signal=35%
176	REACTOME_DEVELOPMENTAL_BIOLOGY	230	0.42	1.80	0.000	0.016	0.888	1879	tags=36%, list=21%, signal=44%		176	REACTOME_DNA_STRAND_ELONGATION	27	-0.58	-1.73	0.002	0.022	0.999	2332	tags=44%, list=26%, signal=60%
177	GROSS_ELK3_TARGETS_UP	23	0.62	1.80	0.007	0.016	0.892	1301	tags=48%, list=14%, signal=56%		177	REACTOME_MRNA_CAPPING	27	-0.58	-1.73	0.002	0.022	0.999	2891	tags=67%, list=32%, signal=98%
178	ZHONG_SECRETOME_OF_LUNG_CANCER_AND_ENDOTHELIUM	50	0.53	1.80	0.000	0.016	0.892	1740	tags=38%, list=19%, signal=47%		178	NAKAMURA_TUMOR_ZONE_PERIPHERAL_VS_CENTRAL_UP	194	-0.41	-1.72	0.000	0.023	0.999	1186	tags=27%, list=13%, signal=30%
179	BOQUEST_STEM_CELL_CULTURED_VS_FRESH_DN	16	0.69	1.80	0.002	0.016	0.892	1085	tags=50%, list=12%, signal=57%		179	PAL_PRMT5_TARGETS_UP	162	-0.42	-1.72	0.000	0.023	0.999	2381	tags=46%, list=26%, signal=62%
180	PID_GLYPICAN_1PATHWAY	17	0.66	1.80	0.002	0.016	0.893	979	tags=47%, list=11%, signal=53%		180	BENPORATH_CYCLING_GENES	481	-0.38	-1.72	0.000	0.023	0.999	2421	tags=37%, list=27%, signal=48%
181	KIM_HYPOXIA	19	0.65	1.80	0.004	0.016	0.894	1700	tags=63%, list=19%, signal=78%		181	REACTOME_EXTENSION_OF_TELOMERES	22	-0.61	-1.71	0.009	0.025	1.000	2913	tags=68%, list=32%, signal=100%
182	SEMENZA_HIF1_TARGETS	23	0.61	1.80	0.002	0.016	0.895	1901	tags=57%, list=21%, signal=71%		182	SANSOM_APC_TARGETS_REQUIRE_MYC	148	-0.42	-1.71	0.000	0.025	1.000	2508	tags=47%, list=28%, signal=64%
183	MARTENS_TRETINOIN_RESPONSE_UP	266	0.41	1.80	0.000	0.016	0.895	1771	tags=33%, list=19%, signal=40%		183	REACTOME_GLOBAL_GENOMIC_NER_GG_NER	32	-0.55	-1.71	0.006	0.025	1.000	1868	tags=38%, list=21%, signal=47%
184	WU_SILENCED_BY_METHYLATION_IN_BLADDER_CANCER	33	0.57	1.80	0.000	0.016	0.898	1756	tags=52%, list=19%, signal=64%		184	KEGG_CELL_CYCLE	107	-0.44	-1.71	0.002	0.025	1.000	1832	tags=34%, list=20%, signal=42%
185	CHIARADONNA_NEOPLASTIC_TRANSFORMATION_CDC25_DN	119	0.45	1.80	0.000	0.016	0.900	1726	tags=39%, list=19%, signal=47%		185	BORCZUK_MALIGNANT_MESOTHELIOMA_UP	249	-0.40	-1.71	0.000	0.025	1.000	2002	tags=38%, list=22%, signal=48%
186	LEE_BMP2_TARGETS_UP	456	0.39	1.80	0.000	0.016	0.901	1977	tags=36%, list=22%, signal=43%		186	REACTOME_TRANSCRIPTION	154	-0.42	-1.71	0.000	0.026	1.000	2956	tags=47%, list=33%, signal=68%
187	LINDSTEDT_DENDRITIC_CELL_MATURATION_B	46	0.54	1.80	0.000	0.016	0.901	2814	tags=63%, list=31%, signal=91%		187	HOFMANN_CELL_LYMPHOMA_UP	36	-0.53	-1.70	0.000	0.026	1.000	874	tags=25%, list=10%, signal=28%
188	DAUER_STAT3_TARGETS_UP	36	0.55	1.80	0.006	0.016	0.902	1291	tags=42%, list=14%, signal=48%		188	WEST_ADRENOCORTICAL_TUMOR_UP	239	-0.40	-1.70	0.000	0.026	1.000	1636	tags=32%, list=18%, signal=38%
189	DEMAGALHAES_AGING_UP	37	0.56	1.80	0.002	0.016	0.905	1751	tags=54%, list=19%, signal=67%		189	REACTOME_MITOTIC_G1_G1_S_PHASES	114	-0.44	-1.70	0.000	0.026	1.000	2349	tags=39%, list=26%, signal=51%
190	HERNANDEZ_ABERRANT_MITOSIS_BY_DOCETACEL_2NM_UP	52	0.52	1.80	0.000	0.016	0.907	1756	tags=40%, list=19%, signal=50%		190	REACTOME_RNA_POL_III_TRANSCRIPTION_INITIATION_FROM_TYPE_2_PROMOTER	22	-0.60	-1.70	0.008	0.026	1.000	2882	tags=82%, list=32%, signal=120%
191	WANG_ESOPHAGUS_CANCER_VS_NORMAL_UP	89	0.47	1.80	0.000	0.016	0.914	1933	tags=46%, list=21%, signal=58%		191	REACTOME_RNA_POL_III_TRANSCRIPTION	30	-0.55	-1.70	0.010	0.026	1.000	2882	tags=70%, list=32%, signal=102%
192	WANG_BARRETTS_ESOPHAGUS_UP	28	0.59	1.79	0.002	0.017	0.924	1343	tags=50%, list=15%, signal=58%		192	KEGG_NUCLEOTIDE_EXCISION_REPAIR	43	-0.52	-1.70	0.006	0.026	1.000	1997	tags=35%, list=22%, signal=45%
193	HESS_TARGETS_OF_HOXA9_AND_MEIS1_DN	67	0.49	1.79	0.000	0.017	0.924	1882	tags=43%, list=21%, signal=54%		193	WANG_RESPONSE_TO_GSK3_INHIBITOR_SB216763_DN	283	-0.39	-1.70	0.000	0.027	1.000	2545	tags=41%, list=28%, signal=56%
194	REACTOME_REGULATION_OF_INSULIN_SECRETION_BY_GLUCAGON_LIKE_PEPTIDE1	29	0.58	1.79	0.002	0.017	0.926	1557	tags=41%, list=17%, signal=50%		194	PYEON_HPV_POSITIVE_TUMORS_UP	56	-0.49	-1.70	0.002	0.026	1.000	2089	tags=41%, list=23%, signal=53%
195	MORI_MATURE_B_LYMPHOCYTE_UP	69	0.48	1.79	0.000	0.017	0.926	1501	tags=43%, list=17%, signal=52%		195	BERENJENO_TRANSFORMED_BY_RHOA_UP	429	-0.37	-1.70	0.000	0.026	1.000	2075	tags=39%, list=23%, signal=49%
196	LUI_THYROID_CANCER_CLUSTER_2	28	0.58	1.79	0.002	0.017	0.926	1383	tags=46%, list=15%, signal=55%		196	IVANOVA_HEMATOPOIESIS_INTERMEDIATE_PROGENITOR	103	-0.45	-1.70	0.002	0.026	1.000	1949	tags=38%, list=21%, signal=48%
197	PENG_GLUCOSE_DEPRIVATION_UP	36	0.55	1.79	0.000	0.017	0.930	1072	tags=28%, list=12%, signal=31%		197	REACTOME_METABOLISM_OF_PROTEINS	329	-0.38	-1.69	0.000	0.028	1.000	2099	tags=31%, list=23%, signal=39%
198	DELACROIX_RAR_TARGETS_UP	32	0.57	1.79	0.002	0.017	0.930	1434	tags=44%, list=16%, signal=52%		198	REACTOME_M_G1_TRANSITION	69	-0.47	-1.69	0.002	0.028	1.000	2349	tags=38%, list=26%, signal=50%
199	MEISSNER_NPC_HCP_WITH_H3K4ME2_AND_H3K27ME3	87	0.47	1.79	0.000	0.017	0.933	2318	tags=52%, list=26%, signal=69%		199	REACTOME_MRNA_3_END_PROCESSING	22	-0.59	-1.69	0.008	0.029	1.000	1977	tags=36%, list=22%, signal=46%
200	JECHLINGER_EPITHELIAL_TO_MESENCHYMAL_TRANSITION_UP	57	0.50	1.79	0.000	0.017	0.933	1514	tags=40%, list=17%, signal=48%		200	REACTOME_RESPIRATORY_ELECTRON_TRANSPORT_ATP_SYNTHESIS_BY_CHEMIOSMOTIC_COUPLING_AND_HEAT_PRODUCTION_BY_UNCOUPLING_PROTEINS_	74	-0.46	-1.69	0.002	0.029	1.000	2306	tags=41%, list=25%, signal=54%
201	MIKKELSEN_MEF_LCP_WITH_H3K4ME3	81	0.48	1.79	0.002	0.017	0.936	2183	tags=46%, list=24%, signal=60%		201	WANG_SMARCE1_TARGETS_DN	231	-0.39	-1.69	0.000	0.028	1.000	1329	tags=27%, list=15%, signal=31%
202	REACTOME_INTEGRATION_OF_ENERGY_METABOLISM	73	0.48	1.79	0.000	0.017	0.936	1557	tags=34%, list=17%, signal=41%		202	REACTOME_CYTOSOLIC_TRNA_AMINOACYLATION	20	-0.61	-1.68	0.011	0.029	1.000	2921	tags=75%, list=32%, signal=110%
203	BOYAULT_LIVER_CANCER_SUBCLASS_G5_DN	18	0.64	1.78	0.004	0.018	0.941	1387	tags=61%, list=15%, signal=72%		203	REACTOME_METABOLISM_OF_RNA	239	-0.39	-1.68	0.000	0.029	1.000	2329	tags=33%, list=26%, signal=43%
204	JOHANSSON_BRAIN_CANCER_EARLY_VS_LATE_DN	38	0.55	1.78	0.000	0.018	0.942	1503	tags=39%, list=17%, signal=47%		204	EPPERT_PROGENITOR	103	-0.44	-1.68	0.000	0.030	1.000	1577	tags=32%, list=17%, signal=38%
205	BURTON_ADIPOGENESIS_PEAK_AT_0HR	44	0.52	1.78	0.000	0.018	0.945	1740	tags=41%, list=19%, signal=50%		205	TORCHIA_TARGETS_OF_EWSR1_FLI1_FUSION_TOP20_DN	17	-0.62	-1.68	0.007	0.031	1.000	191	tags=24%, list=2%, signal=24%
206	FAELT_B_CLL_WITH_VH_REARRANGEMENTS_UP	37	0.54	1.78	0.002	0.018	0.947	1755	tags=49%, list=19%, signal=60%		206	REACTOME_FORMATION_OF_THE_HIV1_EARLY_ELONGATION_COMPLEX	26	-0.57	-1.67	0.006	0.032	1.000	2891	tags=62%, list=32%, signal=90%
207	PID_IL8_CXCR1_PATHWAY	23	0.61	1.78	0.004	0.018	0.947	1946	tags=57%, list=21%, signal=72%		207	STEIN_ESRRA_TARGETS_RESPONSIVE_TO_ESTROGEN_DN	32	-0.55	-1.67	0.006	0.032	1.000	2421	tags=56%, list=27%, signal=76%
208	ZHAN_MULTIPLE_MYELOMA_CD1_AND_CD2_DN	40	0.53	1.78	0.000	0.018	0.947	1095	tags=28%, list=12%, signal=31%		208	OUELLET_OVARIAN_CANCER_INVASIVE_VS_LMP_UP	100	-0.43	-1.67	0.000	0.032	1.000	1735	tags=32%, list=19%, signal=39%
209	FINETTI_BREAST_CANCER_KINOME_GREEN	15	0.67	1.78	0.002	0.018	0.951	1765	tags=67%, list=19%, signal=83%		209	REACTOME_APC_C_CDC20_MEDIATED_DEGRADATION_OF_MITOTIC_PROTEINS	64	-0.47	-1.67	0.002	0.033	1.000	2333	tags=39%, list=26%, signal=52%
210	LIM_MAMMARY_LUMINAL_MATURE_DN	67	0.49	1.78	0.000	0.019	0.953	1162	tags=34%, list=13%, signal=39%		210	BIOCARTA_CARM_ER_PATHWAY	29	-0.54	-1.66	0.010	0.034	1.000	1754	tags=41%, list=19%, signal=51%
211	PID_NFKAPPAB_ATYPICAL_PATHWAY	16	0.67	1.78	0.002	0.019	0.953	1564	tags=56%, list=17%, signal=68%		211	REACTOME_ANTIVIRAL_MECHANISM_BY_IFN_STIMULATED_GENES	61	-0.47	-1.66	0.004	0.034	1.000	2337	tags=54%, list=26%, signal=72%
212	BIOCARTA_BIOPEPTIDES_PATHWAY	37	0.54	1.77	0.000	0.019	0.961	1852	tags=49%, list=20%, signal=61%		212	SU_TESTIS	47	-0.51	-1.66	0.013	0.034	1.000	1057	tags=30%, list=12%, signal=34%
213	REACTOME_COSTIMULATION_BY_THE_CD28_FAMILY	47	0.52	1.77	0.000	0.020	0.964	1497	tags=40%, list=16%, signal=48%		213	VANHARANTA_UTERINE_FIBROID_WITH_7Q_DELETION_UP	54	-0.48	-1.66	0.002	0.034	1.000	1878	tags=43%, list=21%, signal=53%
214	LI_INDUCED_T_TO_NATURAL_KILLER_UP	226	0.41	1.77	0.000	0.020	0.966	1979	tags=39%, list=22%, signal=49%		214	PID_TELOMERASE_PATHWAY	58	-0.48	-1.66	0.004	0.034	1.000	993	tags=29%, list=11%, signal=33%
215	SATO_SILENCED_BY_DEACETYLATION_IN_PANCREATIC_CANCER	24	0.60	1.77	0.007	0.020	0.967	1908	tags=54%, list=21%, signal=68%		215	RHODES_UNDIFFERENTIATED_CANCER	63	-0.47	-1.66	0.004	0.035	1.000	3043	tags=57%, list=34%, signal=85%
216	KEGG_COMPLEMENT_AND_COAGULATION_CASCADES	24	0.60	1.77	0.006	0.020	0.967	1776	tags=58%, list=20%, signal=72%		216	REACTOME_RESPIRATORY_ELECTRON_TRANSPORT	61	-0.46	-1.66	0.004	0.035	1.000	2273	tags=39%, list=25%, signal=52%
217	SHIN_B_CELL_LYMPHOMA_CLUSTER_8	33	0.55	1.77	0.004	0.020	0.969	1184	tags=39%, list=13%, signal=45%		217	DING_LUNG_CANCER_EXPRESSION_BY_COPY_NUMBER	91	-0.44	-1.66	0.000	0.035	1.000	2403	tags=44%, list=26%, signal=59%
218	PARK_TRETINOIN_RESPONSE_AND_PML_RARA_FUSION	30	0.58	1.77	0.000	0.020	0.969	1840	tags=57%, list=20%, signal=71%		218	REACTOME_REGULATION_OF_MITOTIC_CELL_CYCLE	74	-0.46	-1.66	0.000	0.035	1.000	3066	tags=51%, list=34%, signal=77%
219	HUTTMANN_B_CLL_POOR_SURVIVAL_UP	181	0.42	1.77	0.000	0.020	0.970	1809	tags=38%, list=20%, signal=47%		219	KEGG_PYRIMIDINE_METABOLISM	83	-0.45	-1.66	0.000	0.035	1.000	2913	tags=54%, list=32%, signal=79%
220	BROWNE_HCMV_INFECTION_2HR_UP	21	0.62	1.76	0.014	0.020	0.971	575	tags=38%, list=6%, signal=41%		220	REACTOME_G1_S_TRANSITION	93	-0.43	-1.66	0.002	0.036	1.000	2349	tags=39%, list=26%, signal=52%
221	WESTON_VEGFA_TARGETS_12HR	26	0.59	1.76	0.002	0.020	0.971	881	tags=38%, list=10%, signal=42%		221	REACTOME_APC_C_CDH1_MEDIATED_DEGRADATION_OF_CDC20_AND_OTHER_APC_C_CDH1_TARGETED_PROTEINS_IN_LATE_MITOSIS_EARLY_G1	64	-0.47	-1.65	0.004	0.036	1.000	3066	tags=53%, list=34%, signal=80%
222	PID_GMCSF_PATHWAY	35	0.54	1.76	0.004	0.020	0.971	1881	tags=46%, list=21%, signal=57%		222	REACTOME_FORMATION_OF_INCISION_COMPLEX_IN_GG_NER	20	-0.59	-1.65	0.014	0.036	1.000	1868	tags=45%, list=21%, signal=57%
223	MIKKELSEN_IPS_LCP_WITH_H3K4ME3	87	0.47	1.76	0.000	0.020	0.973	1973	tags=38%, list=22%, signal=48%		223	SAKAI_TUMOR_INFILTRATING_MONOCYTES_DN	67	-0.46	-1.65	0.002	0.037	1.000	2526	tags=48%, list=28%, signal=66%
224	KATSANOU_ELAVL1_TARGETS_UP	102	0.45	1.76	0.000	0.020	0.974	1966	tags=40%, list=22%, signal=51%		224	WANG_METASTASIS_OF_BREAST_CANCER_ESR1_UP	17	-0.61	-1.65	0.013	0.038	1.000	1832	tags=53%, list=20%, signal=66%
225	MEISSNER_NPC_HCP_WITH_H3_UNMETHYLATED	193	0.41	1.76	0.000	0.020	0.975	1971	tags=38%, list=22%, signal=48%		225	REACTOME_GLUCOSE_TRANSPORT	33	-0.54	-1.65	0.004	0.038	1.000	2137	tags=55%, list=24%, signal=71%
226	VALK_AML_CLUSTER_5	21	0.63	1.76	0.004	0.020	0.977	1655	tags=52%, list=18%, signal=64%		226	LINDGREN_BLADDER_CANCER_CLUSTER_3_UP	245	-0.38	-1.64	0.000	0.038	1.000	2073	tags=34%, list=23%, signal=43%
227	REACTOME_RECYCLING_PATHWAY_OF_L1	21	0.62	1.76	0.006	0.020	0.978	1837	tags=38%, list=20%, signal=48%		227	VERHAAK_GLIOBLASTOMA_PRONEURAL	74	-0.45	-1.64	0.004	0.040	1.000	1724	tags=39%, list=19%, signal=48%
228	REACTOME_PLATELET_HOMEOSTASIS	46	0.52	1.76	0.000	0.020	0.978	1564	tags=41%, list=17%, signal=50%		228	HAHTOLA_MYCOSIS_FUNGOIDES_CD4_DN	99	-0.43	-1.64	0.002	0.040	1.000	1926	tags=36%, list=21%, signal=46%
229	AMIT_EGF_RESPONSE_480_HELA	121	0.44	1.76	0.000	0.020	0.978	1873	tags=43%, list=21%, signal=53%		229	GAZDA_DIAMOND_BLACKFAN_ANEMIA_PROGENITOR_DN	48	-0.48	-1.64	0.006	0.040	1.000	1898	tags=48%, list=21%, signal=60%
230	MIKKELSEN_NPC_HCP_WITH_H3K4ME3_AND_H3K27ME3	75	0.47	1.76	0.002	0.020	0.978	1078	tags=24%, list=12%, signal=27%		230	IWANAGA_E2F1_TARGETS_INDUCED_BY_SERUM	23	-0.58	-1.64	0.023	0.041	1.000	1138	tags=35%, list=13%, signal=40%
231	LU_IL4_SIGNALING	70	0.48	1.76	0.000	0.020	0.978	1919	tags=37%, list=21%, signal=47%		231	GREENBAUM_E2A_TARGETS_UP	29	-0.53	-1.63	0.008	0.042	1.000	1413	tags=34%, list=16%, signal=41%
232	WINTER_HYPOXIA_METAGENE	164	0.42	1.76	0.000	0.021	0.980	1974	tags=37%, list=22%, signal=47%		232	MALONEY_RESPONSE_TO_17AAG_DN	66	-0.46	-1.63	0.002	0.042	1.000	2247	tags=47%, list=25%, signal=62%
233	REACTOME_NCAM_SIGNALING_FOR_NEURITE_OUT_GROWTH	38	0.53	1.76	0.000	0.020	0.980	1854	tags=39%, list=20%, signal=49%		233	IVANOVA_HEMATOPOIESIS_STEM_CELL_AND_PROGENITOR	388	-0.36	-1.63	0.000	0.042	1.000	1582	tags=28%, list=17%, signal=32%
234	REACTOME_GPCR_DOWNSTREAM_SIGNALING	206	0.41	1.76	0.000	0.021	0.983	1748	tags=36%, list=19%, signal=43%		234	ISHIDA_E2F_TARGETS	47	-0.48	-1.63	0.004	0.042	1.000	3043	tags=57%, list=34%, signal=86%
235	NABA_MATRISOME_ASSOCIATED	276	0.39	1.75	0.000	0.021	0.985	1390	tags=27%, list=15%, signal=31%		235	REACTOME_RNA_POL_I_TRANSCRIPTION_INITIATION	21	-0.58	-1.63	0.016	0.042	1.000	1894	tags=43%, list=21%, signal=54%
236	REACTOME_INTERFERON_GAMMA_SIGNALING	39	0.53	1.75	0.002	0.022	0.986	1755	tags=41%, list=19%, signal=51%		236	MORI_EMU_MYC_LYMPHOMA_BY_ONSET_TIME_UP	81	-0.45	-1.63	0.002	0.044	1.000	2307	tags=44%, list=25%, signal=59%
237	DANG_MYC_TARGETS_DN	28	0.56	1.75	0.002	0.022	0.989	1623	tags=50%, list=18%, signal=61%		237	LEE_LIVER_CANCER_SURVIVAL_DN	135	-0.41	-1.63	0.000	0.044	1.000	2576	tags=45%, list=28%, signal=62%
238	BERENJENO_TRANSFORMED_BY_RHOA_FOREVER_UP	15	0.67	1.75	0.004	0.022	0.989	1085	tags=47%, list=12%, signal=53%		238	DACOSTA_UV_RESPONSE_VIA_ERCC3_COMMON_DN	357	-0.37	-1.63	0.000	0.044	1.000	1772	tags=28%, list=20%, signal=33%
239	BIOCARTA_RAC1_PATHWAY	21	0.61	1.75	0.008	0.022	0.989	1915	tags=43%, list=21%, signal=54%		239	BURTON_ADIPOGENESIS_3	88	-0.44	-1.62	0.004	0.044	1.000	2421	tags=44%, list=27%, signal=60%
240	PID_P38_MKK3_6PATHWAY	23	0.60	1.75	0.004	0.022	0.989	1570	tags=48%, list=17%, signal=58%		240	KEGG_CYSTEINE_AND_METHIONINE_METABOLISM	24	-0.57	-1.62	0.011	0.044	1.000	2378	tags=50%, list=26%, signal=68%
241	PID_CD40_PATHWAY	26	0.58	1.75	0.007	0.022	0.989	1822	tags=46%, list=20%, signal=58%		241	REACTOME_MITOCHONDRIAL_TRNA_AMINOACYLATION	15	-0.63	-1.62	0.020	0.044	1.000	1328	tags=40%, list=15%, signal=47%
242	PID_CD8_TCR_PATHWAY	48	0.51	1.74	0.000	0.022	0.991	1923	tags=52%, list=21%, signal=66%		242	CAIRO_HEPATOBLASTOMA_UP	150	-0.40	-1.62	0.000	0.044	1.000	1160	tags=24%, list=13%, signal=27%
243	PID_NCADHERIN_PATHWAY	28	0.57	1.74	0.004	0.022	0.991	1463	tags=43%, list=16%, signal=51%		243	BROWNE_HCMV_INFECTION_18HR_UP	126	-0.41	-1.62	0.004	0.044	1.000	1808	tags=32%, list=20%, signal=39%
244	ONDER_CDH1_TARGETS_2_UP	155	0.42	1.74	0.000	0.023	0.992	1050	tags=28%, list=12%, signal=32%		244	MOOTHA_MITOCHONDRIA	373	-0.36	-1.62	0.000	0.044	1.000	2816	tags=48%, list=31%, signal=66%
245	ABE_VEGFA_TARGETS_30MIN	16	0.67	1.74	0.002	0.023	0.992	1321	tags=31%, list=15%, signal=37%		245	REACTOME_AUTODEGRADATION_OF_CDH1_BY_CDH1_APC_C	56	-0.47	-1.62	0.013	0.044	1.000	2317	tags=38%, list=26%, signal=50%
246	PID_SYNDECAN_4_PATHWAY	25	0.59	1.74	0.002	0.023	0.992	2589	tags=72%, list=29%, signal=100%		246	LEE_METASTASIS_AND_RNA_PROCESSING_UP	15	-0.64	-1.62	0.010	0.044	1.000	2442	tags=67%, list=27%, signal=91%
247	GOLUB_ALL_VS_AML_DN	20	0.62	1.74	0.010	0.023	0.992	2629	tags=80%, list=29%, signal=112%		247	REACTOME_MRNA_SPLICING_MINOR_PATHWAY	35	-0.52	-1.62	0.018	0.045	1.000	2151	tags=46%, list=24%, signal=60%
248	REACTOME_SEMA4D_IN_SEMAPHORIN_SIGNALING	23	0.61	1.74	0.004	0.023	0.992	1939	tags=61%, list=21%, signal=77%		248	KEGG_DNA_REPLICATION	33	-0.52	-1.62	0.009	0.046	1.000	3113	tags=58%, list=34%, signal=87%
249	REACTOME_THE_ROLE_OF_NEF_IN_HIV1_REPLICATION_AND_DISEASE_PATHOGENESIS	25	0.59	1.74	0.010	0.024	0.993	1142	tags=44%, list=13%, signal=50%		249	GARCIA_TARGETS_OF_FLI1_AND_DAX1_DN	121	-0.41	-1.62	0.002	0.046	1.000	2269	tags=36%, list=25%, signal=48%
250	NABA_BASEMENT_MEMBRANES	15	0.68	1.74	0.002	0.024	0.993	1623	tags=73%, list=18%, signal=89%		250	JISON_SICKLE_CELL_DISEASE_DN	129	-0.41	-1.61	0.000	0.046	1.000	2347	tags=40%, list=26%, signal=53%
251	SANA_TNF_SIGNALING_UP	52	0.50	1.74	0.004	0.024	0.993	1966	tags=48%, list=22%, signal=61%		251	HESS_TARGETS_OF_HOXA9_AND_MEIS1_UP	58	-0.46	-1.61	0.005	0.046	1.000	2859	tags=62%, list=31%, signal=90%
252	YAO_TEMPORAL_RESPONSE_TO_PROGESTERONE_CLUSTER_1	51	0.50	1.74	0.002	0.024	0.993	1744	tags=43%, list=19%, signal=53%		252	TANG_SENESCENCE_TP53_TARGETS_DN	46	-0.49	-1.61	0.009	0.046	1.000	2898	tags=70%, list=32%, signal=102%
253	DELYS_THYROID_CANCER_UP	295	0.39	1.74	0.000	0.024	0.993	1760	tags=37%, list=19%, signal=45%		253	KIM_WT1_TARGETS_DN	343	-0.36	-1.61	0.000	0.046	1.000	2175	tags=35%, list=24%, signal=44%
254	PID_S1P_S1P3_PATHWAY	23	0.61	1.73	0.006	0.024	0.994	2415	tags=70%, list=27%, signal=95%		254	SENGUPTA_NASOPHARYNGEAL_CARCINOMA_UP	202	-0.39	-1.61	0.000	0.046	1.000	1862	tags=36%, list=20%, signal=44%
255	CHARAFE_BREAST_CANCER_LUMINAL_VS_MESENCHYMAL_UP	250	0.39	1.73	0.000	0.024	0.994	2051	tags=41%, list=23%, signal=52%		255	ASGHARZADEH_NEUROBLASTOMA_POOR_SURVIVAL_DN	18	-0.61	-1.61	0.017	0.046	1.000	1908	tags=44%, list=21%, signal=56%
256	ZHAN_MULTIPLE_MYELOMA_CD1_DN	31	0.56	1.73	0.002	0.024	0.994	1822	tags=48%, list=20%, signal=60%		256	NAKAYAMA_SOFT_TISSUE_TUMORS_PCA2_UP	54	-0.47	-1.61	0.009	0.046	1.000	2376	tags=54%, list=26%, signal=72%
257	BANDRES_RESPONSE_TO_CARMUSTIN_MGMT_24HR_DN	19	0.63	1.73	0.013	0.024	0.994	892	tags=37%, list=10%, signal=41%		257	WHITFIELD_CELL_CYCLE_S	110	-0.41	-1.61	0.000	0.046	1.000	2236	tags=36%, list=25%, signal=48%
258	VILIMAS_NOTCH1_TARGETS_UP	39	0.53	1.73	0.002	0.024	0.994	1831	tags=44%, list=20%, signal=54%		258	KEGG_AMINOACYL_TRNA_BIOSYNTHESIS	31	-0.51	-1.61	0.013	0.047	1.000	2921	tags=61%, list=32%, signal=90%
259	HELLER_SILENCED_BY_METHYLATION_UP	182	0.40	1.73	0.000	0.024	0.994	1840	tags=35%, list=20%, signal=43%		259	GALE_APL_WITH_FLT3_MUTATED_UP	39	-0.50	-1.61	0.007	0.047	1.000	1444	tags=36%, list=16%, signal=42%
260	REACTOME_CELL_CELL_COMMUNICATION	64	0.48	1.73	0.002	0.024	0.994	1108	tags=31%, list=12%, signal=35%		260	REACTOME_RNA_POL_III_TRANSCRIPTION_TERMINATION	17	-0.60	-1.61	0.022	0.048	1.000	2882	tags=82%, list=32%, signal=120%
261	REACTOME_SPHINGOLIPID_METABOLISM	40	0.53	1.73	0.004	0.024	0.994	2115	tags=45%, list=23%, signal=58%		261	WU_APOPTOSIS_BY_CDKN1A_VIA_TP53	44	-0.49	-1.61	0.009	0.048	1.000	1214	tags=32%, list=13%, signal=37%
262	KYNG_RESPONSE_TO_H2O2	57	0.48	1.73	0.000	0.024	0.995	2360	tags=49%, list=26%, signal=66%		262	WILCOX_RESPONSE_TO_PROGESTERONE_UP	93	-0.42	-1.61	0.004	0.048	1.000	1449	tags=34%, list=16%, signal=41%
263	TURASHVILI_BREAST_LOBULAR_CARCINOMA_VS_LOBULAR_NORMAL_DN	50	0.50	1.73	0.000	0.024	0.995	1740	tags=44%, list=19%, signal=54%		263	KEGG_RNA_POLYMERASE	27	-0.54	-1.60	0.015	0.048	1.000	2891	tags=70%, list=32%, signal=103%
264	PETRETTO_CARDIAC_HYPERTROPHY	25	0.58	1.73	0.004	0.024	0.995	2323	tags=64%, list=26%, signal=86%		264	JUBAN_TARGETS_OF_SPI1_AND_FLI1_DN	65	-0.45	-1.60	0.006	0.049	1.000	1807	tags=42%, list=20%, signal=51%
265	REACTOME_ENDOSOMAL_SORTING_COMPLEX_REQUIRED_FOR_TRANSPORT_ESCRT	21	0.61	1.73	0.004	0.025	0.995	1417	tags=43%, list=16%, signal=51%
266	REACTOME_GLYCOSPHINGOLIPID_METABOLISM	26	0.57	1.73	0.002	0.025	0.995	1780	tags=42%, list=20%, signal=52%
267	MOREAUX_B_LYMPHOCYTE_MATURATION_BY_TACI_UP	51	0.50	1.73	0.005	0.025	0.995	1407	tags=37%, list=15%, signal=44%
268	PID_S1P_S1P1_PATHWAY	16	0.66	1.73	0.015	0.025	0.995	2466	tags=88%, list=27%, signal=120%
269	DAVIES_MULTIPLE_MYELOMA_VS_MGUS_DN	23	0.60	1.73	0.010	0.025	0.995	1966	tags=57%, list=22%, signal=72%
270	KEGG_NATURAL_KILLER_CELL_MEDIATED_CYTOTOXICITY	77	0.45	1.73	0.000	0.025	0.995	2258	tags=47%, list=25%, signal=62%
271	REACTOME_REGULATION_OF_KIT_SIGNALING	15	0.66	1.72	0.007	0.025	0.995	1502	tags=60%, list=17%, signal=72%
272	BOYLAN_MULTIPLE_MYELOMA_C_D_DN	185	0.41	1.72	0.000	0.025	0.995	1928	tags=44%, list=21%, signal=54%
273	KEGG_ADIPOCYTOKINE_SIGNALING_PATHWAY	51	0.50	1.72	0.000	0.025	0.996	1755	tags=41%, list=19%, signal=51%
274	SEKI_INFLAMMATORY_RESPONSE_LPS_UP	58	0.48	1.72	0.002	0.025	0.996	1910	tags=45%, list=21%, signal=56%
275	REACTOME_G_ALPHA_Z_SIGNALLING_EVENTS	30	0.56	1.72	0.004	0.025	0.996	1557	tags=43%, list=17%, signal=52%
276	ONDER_CDH1_SIGNALING_VIA_CTNNB1	54	0.48	1.72	0.004	0.026	0.996	1814	tags=46%, list=20%, signal=58%
277	REACTOME_L1CAM_INTERACTIONS	59	0.48	1.72	0.000	0.026	0.996	1852	tags=34%, list=20%, signal=42%
278	REACTOME_TRANSFERRIN_ENDOCYTOSIS_AND_RECYCLING	18	0.62	1.72	0.013	0.026	0.996	2458	tags=61%, list=27%, signal=84%
279	WANG_SMARCE1_TARGETS_UP	158	0.41	1.72	0.000	0.026	0.996	1754	tags=37%, list=19%, signal=45%
280	PID_IL23_PATHWAY	23	0.58	1.72	0.008	0.026	0.996	1850	tags=48%, list=20%, signal=60%
281	ROSS_AML_WITH_MLL_FUSIONS	58	0.48	1.72	0.000	0.026	0.996	486	tags=21%, list=5%, signal=22%
282	KAAB_FAILED_HEART_ATRIUM_UP	21	0.60	1.71	0.012	0.027	0.996	1579	tags=52%, list=17%, signal=63%
283	XU_RESPONSE_TO_TRETINOIN_AND_NSC682994_UP	15	0.66	1.71	0.009	0.027	0.996	1389	tags=47%, list=15%, signal=55%
284	PID_P38_ALPHA_BETA_PATHWAY	27	0.56	1.71	0.004	0.028	0.996	1564	tags=52%, list=17%, signal=62%
285	JOHNSTONE_PARVB_TARGETS_2_UP	105	0.43	1.71	0.002	0.028	0.996	1873	tags=38%, list=21%, signal=47%
286	TURASHVILI_BREAST_LOBULAR_CARCINOMA_VS_DUCTAL_NORMAL_UP	44	0.52	1.70	0.002	0.029	0.996	2054	tags=48%, list=23%, signal=61%
287	BIOCARTA_MAL_PATHWAY	17	0.63	1.70	0.004	0.029	0.996	2132	tags=41%, list=23%, signal=54%
288	SASSON_RESPONSE_TO_GONADOTROPHINS_DN	66	0.46	1.70	0.004	0.029	0.996	1702	tags=44%, list=19%, signal=54%
289	CHEBOTAEV_GR_TARGETS_DN	50	0.49	1.70	0.002	0.029	0.997	878	tags=28%, list=10%, signal=31%
290	REACTOME_ANTIGEN_ACTIVATES_B_CELL_RECEPTOR_LEADING_TO_GENERATION_OF_SECOND_MESSENGERS	27	0.57	1.70	0.006	0.029	0.997	2096	tags=59%, list=23%, signal=77%
291	LENAOUR_DENDRITIC_CELL_MATURATION_DN	106	0.44	1.70	0.000	0.029	0.997	2224	tags=46%, list=24%, signal=61%
292	ZWANG_CLASS_2_TRANSIENTLY_INDUCED_BY_EGF	25	0.58	1.70	0.006	0.029	0.997	1552	tags=40%, list=17%, signal=48%
293	WU_CELL_MIGRATION	113	0.43	1.70	0.000	0.029	0.997	1604	tags=39%, list=18%, signal=47%
294	REACTOME_GROWTH_HORMONE_RECEPTOR_SIGNALING	18	0.64	1.70	0.008	0.030	0.998	2132	tags=72%, list=23%, signal=94%
295	BIOCARTA_NTHI_PATHWAY	23	0.58	1.70	0.008	0.030	0.998	1982	tags=43%, list=22%, signal=55%
296	GERHOLD_ADIPOGENESIS_UP	42	0.50	1.70	0.004	0.031	1.000	1538	tags=40%, list=17%, signal=49%
297	LEE_LIVER_CANCER_DENA_UP	41	0.51	1.69	0.002	0.031	1.000	1974	tags=51%, list=22%, signal=65%
298	BIOCARTA_ERK_PATHWAY	25	0.57	1.69	0.015	0.031	1.000	2315	tags=56%, list=25%, signal=75%
299	MARCHINI_TRABECTEDIN_RESISTANCE_DN	40	0.52	1.69	0.000	0.031	1.000	1299	tags=38%, list=14%, signal=44%
300	FERRANDO_TAL1_NEIGHBORS	15	0.64	1.69	0.017	0.031	1.000	1497	tags=47%, list=16%, signal=56%
301	REACTOME_THROMBIN_SIGNALLING_THROUGH_PROTEINASE_ACTIVATED_RECEPTORS_PARS	27	0.54	1.69	0.015	0.031	1.000	1561	tags=44%, list=17%, signal=54%
302	PID_INTEGRIN2_PATHWAY	18	0.62	1.69	0.019	0.031	1.000	1687	tags=61%, list=19%, signal=75%
303	BOYAULT_LIVER_CANCER_SUBCLASS_G3_DN	27	0.56	1.69	0.009	0.031	1.000	1335	tags=33%, list=15%, signal=39%
304	SAKAI_TUMOR_INFILTRATING_MONOCYTES_UP	20	0.59	1.69	0.004	0.031	1.000	2098	tags=50%, list=23%, signal=65%
305	ALTEMEIER_RESPONSE_TO_LPS_WITH_MECHANICAL_VENTILATION	98	0.43	1.69	0.000	0.031	1.000	2200	tags=52%, list=24%, signal=68%
306	BIDUS_METASTASIS_DN	106	0.43	1.69	0.002	0.031	1.000	2237	tags=37%, list=25%, signal=48%
307	REACTOME_IL_RECEPTOR_SHC_SIGNALING	20	0.61	1.69	0.007	0.031	1.000	1755	tags=55%, list=19%, signal=68%
308	CHEN_LVAD_SUPPORT_OF_FAILING_HEART_UP	67	0.46	1.69	0.000	0.031	1.000	1384	tags=31%, list=15%, signal=37%
309	BERENJENO_ROCK_SIGNALING_NOT_VIA_RHOA_DN	37	0.52	1.69	0.002	0.032	1.000	1690	tags=43%, list=19%, signal=53%
310	ZHU_CMV_24_HR_DN	65	0.47	1.69	0.004	0.031	1.000	1690	tags=38%, list=19%, signal=47%
311	KEGG_EPITHELIAL_CELL_SIGNALING_IN_HELICOBACTER_PYLORI_INFECTION	49	0.49	1.69	0.008	0.031	1.000	2037	tags=43%, list=22%, signal=55%
312	SA_B_CELL_RECEPTOR_COMPLEXES	23	0.59	1.69	0.002	0.032	1.000	979	tags=30%, list=11%, signal=34%
313	HINATA_NFKB_TARGETS_KERATINOCYTE_UP	66	0.47	1.69	0.000	0.032	1.000	1933	tags=45%, list=21%, signal=57%
314	HORIUCHI_WTAP_TARGETS_UP	196	0.40	1.68	0.000	0.032	1.000	1737	tags=33%, list=19%, signal=40%
315	KARLSSON_TGFB1_TARGETS_DN	155	0.40	1.68	0.000	0.033	1.000	1604	tags=34%, list=18%, signal=40%
316	PID_SHP2_PATHWAY	38	0.51	1.68	0.004	0.033	1.000	2533	tags=55%, list=28%, signal=76%
317	BIOCARTA_IL2RB_PATHWAY	35	0.53	1.68	0.004	0.033	1.000	2132	tags=49%, list=23%, signal=63%
318	NAKAMURA_ADIPOGENESIS_LATE_DN	22	0.58	1.68	0.008	0.033	1.000	632	tags=41%, list=7%, signal=44%
319	HAN_JNK_SINGALING_DN	30	0.54	1.68	0.010	0.033	1.000	992	tags=30%, list=11%, signal=34%
320	BIOCARTA_MAPK_PATHWAY	81	0.44	1.68	0.002	0.033	1.000	1874	tags=33%, list=21%, signal=42%
321	SIG_INSULIN_RECEPTOR_PATHWAY_IN_CARDIAC_MYOCYTES	43	0.50	1.68	0.004	0.033	1.000	1879	tags=49%, list=21%, signal=61%
322	BORLAK_LIVER_CANCER_EGF_UP	42	0.51	1.68	0.004	0.033	1.000	978	tags=33%, list=11%, signal=37%
323	ENK_UV_RESPONSE_KERATINOCYTE_UP	400	0.37	1.68	0.000	0.033	1.000	1402	tags=24%, list=15%, signal=27%
324	MEISSNER_NPC_HCP_WITH_H3K4ME2	222	0.39	1.68	0.000	0.034	1.000	1871	tags=33%, list=21%, signal=41%
325	REACTOME_REGULATION_OF_INSULIN_SECRETION	51	0.49	1.68	0.002	0.034	1.000	1557	tags=35%, list=17%, signal=42%
326	LIAN_NEUTROPHIL_GRANULE_CONSTITUENTS	21	0.59	1.67	0.009	0.034	1.000	1882	tags=43%, list=21%, signal=54%
327	CHEMELLO_SOLEUS_VS_EDL_MYOFIBERS_DN	15	0.63	1.67	0.020	0.034	1.000	2288	tags=67%, list=25%, signal=89%
328	PARK_TRETINOIN_RESPONSE_AND_RARA_PLZF_FUSION	21	0.58	1.67	0.013	0.034	1.000	1060	tags=48%, list=12%, signal=54%
329	BURTON_ADIPOGENESIS_8	65	0.46	1.67	0.000	0.034	1.000	1975	tags=49%, list=22%, signal=62%
330	PID_INTEGRIN3_PATHWAY	32	0.53	1.67	0.009	0.035	1.000	2200	tags=66%, list=24%, signal=86%
331	YU_MYC_TARGETS_DN	36	0.53	1.67	0.002	0.034	1.000	1439	tags=39%, list=16%, signal=46%
332	GROSS_HIF1A_TARGETS_DN	19	0.61	1.67	0.009	0.034	1.000	1901	tags=53%, list=21%, signal=66%
333	PAPASPYRIDONOS_UNSTABLE_ATEROSCLEROTIC_PLAQUE_UP	41	0.51	1.67	0.002	0.034	1.000	1795	tags=46%, list=20%, signal=57%
334	BASSO_CD40_SIGNALING_UP	77	0.45	1.67	0.000	0.035	1.000	1319	tags=35%, list=15%, signal=41%
335	MANALO_HYPOXIA_UP	139	0.41	1.67	0.000	0.035	1.000	1700	tags=39%, list=19%, signal=47%
336	JIANG_TIP30_TARGETS_DN	16	0.64	1.67	0.014	0.035	1.000	309	tags=25%, list=3%, signal=26%
337	WESTON_VEGFA_TARGETS	78	0.45	1.67	0.000	0.035	1.000	1805	tags=37%, list=20%, signal=46%
338	GNATENKO_PLATELET_SIGNATURE	37	0.53	1.67	0.000	0.035	1.000	2123	tags=57%, list=23%, signal=74%
339	BONOME_OVARIAN_CANCER_POOR_SURVIVAL_UP	20	0.61	1.67	0.006	0.034	1.000	569	tags=30%, list=6%, signal=32%
340	XU_CREBBP_TARGETS_DN	31	0.52	1.67	0.004	0.035	1.000	2091	tags=42%, list=23%, signal=54%
341	REACTOME_SIGNAL_AMPLIFICATION	26	0.56	1.67	0.008	0.035	1.000	1204	tags=35%, list=13%, signal=40%
342	GAUSSMANN_MLL_AF4_FUSION_TARGETS_D_UP	15	0.64	1.67	0.014	0.035	1.000	764	tags=33%, list=8%, signal=36%
343	PID_ARF_3PATHWAY	16	0.63	1.66	0.024	0.036	1.000	1061	tags=31%, list=12%, signal=35%
344	IVANOVA_HEMATOPOIESIS_MATURE_CELL	215	0.39	1.66	0.000	0.036	1.000	2302	tags=39%, list=25%, signal=51%
345	KEGG_ADHERENS_JUNCTION	57	0.48	1.66	0.002	0.036	1.000	944	tags=25%, list=10%, signal=27%
346	LANDIS_BREAST_CANCER_PROGRESSION_DN	59	0.46	1.66	0.011	0.036	1.000	1423	tags=31%, list=16%, signal=36%
347	GRAESSMANN_RESPONSE_TO_MC_AND_SERUM_DEPRIVATION_UP	130	0.41	1.66	0.000	0.036	1.000	2061	tags=38%, list=23%, signal=49%
348	REACTOME_EGFR_DOWNREGULATION	22	0.57	1.66	0.020	0.036	1.000	244	tags=14%, list=3%, signal=14%
349	REACTOME_TCR_SIGNALING	42	0.50	1.66	0.002	0.036	1.000	1987	tags=48%, list=22%, signal=61%
350	LI_WILMS_TUMOR_VS_FETAL_KIDNEY_2_DN	38	0.50	1.66	0.009	0.036	1.000	736	tags=29%, list=8%, signal=31%
351	WANG_BARRETTS_ESOPHAGUS_DN	17	0.62	1.66	0.012	0.036	1.000	1062	tags=53%, list=12%, signal=60%
352	MCBRYAN_PUBERTAL_TGFB1_TARGETS_DN	47	0.49	1.66	0.002	0.036	1.000	2623	tags=62%, list=29%, signal=86%
353	NIKOLSKY_BREAST_CANCER_16Q24_AMPLICON	29	0.54	1.66	0.010	0.036	1.000	1238	tags=24%, list=14%, signal=28%
354	WILENSKY_RESPONSE_TO_DARAPLADIB	27	0.55	1.66	0.011	0.036	1.000	2233	tags=74%, list=25%, signal=98%
355	ZAMORA_NOS2_TARGETS_DN	77	0.44	1.66	0.000	0.037	1.000	1402	tags=34%, list=15%, signal=40%
356	ODONNELL_TFRC_TARGETS_UP	220	0.39	1.66	0.000	0.036	1.000	1771	tags=32%, list=19%, signal=39%
357	PROVENZANI_METASTASIS_DN	94	0.44	1.66	0.000	0.037	1.000	1771	tags=37%, list=19%, signal=46%
358	KEGG_PATHOGENIC_ESCHERICHIA_COLI_INFECTION	41	0.50	1.66	0.008	0.037	1.000	763	tags=24%, list=8%, signal=27%
359	SMID_BREAST_CANCER_LUMINAL_A_UP	38	0.51	1.66	0.002	0.037	1.000	691	tags=24%, list=8%, signal=26%
360	REACTOME_INSULIN_RECEPTOR_RECYCLING	16	0.62	1.66	0.018	0.036	1.000	2458	tags=63%, list=27%, signal=86%
361	LIU_VAV3_PROSTATE_CARCINOGENESIS_UP	59	0.46	1.66	0.007	0.036	1.000	1966	tags=51%, list=22%, signal=64%
362	PID_HIF1_TFPATHWAY	49	0.49	1.66	0.002	0.037	1.000	1700	tags=43%, list=19%, signal=52%
363	CHIANG_LIVER_CANCER_SUBCLASS_UNANNOTATED_UP	49	0.49	1.66	0.006	0.037	1.000	1222	tags=29%, list=13%, signal=33%
364	ST_G_ALPHA_I_PATHWAY	27	0.55	1.65	0.006	0.037	1.000	2132	tags=59%, list=23%, signal=77%
365	REACTOME_LIPOPROTEIN_METABOLISM	17	0.62	1.65	0.015	0.038	1.000	677	tags=41%, list=7%, signal=44%
366	BIOCARTA_BAD_PATHWAY	22	0.57	1.65	0.018	0.038	1.000	2315	tags=55%, list=25%, signal=73%
367	REACTOME_LYSOSOME_VESICLE_BIOGENESIS	20	0.59	1.65	0.009	0.038	1.000	1636	tags=45%, list=18%, signal=55%
368	ZHU_CMV_ALL_DN	91	0.43	1.65	0.000	0.038	1.000	1716	tags=37%, list=19%, signal=46%
369	NOJIMA_SFRP2_TARGETS_UP	21	0.57	1.65	0.013	0.038	1.000	1532	tags=38%, list=17%, signal=46%
370	NIKOLSKY_BREAST_CANCER_20Q12_Q13_AMPLICON	68	0.44	1.65	0.007	0.038	1.000	1785	tags=31%, list=20%, signal=38%
371	AMBROSINI_FLAVOPIRIDOL_TREATMENT_TP53	70	0.45	1.65	0.002	0.038	1.000	2065	tags=43%, list=23%, signal=55%
372	JIANG_AGING_CEREBRAL_CORTEX_DN	40	0.50	1.65	0.004	0.038	1.000	1218	tags=33%, list=13%, signal=37%
373	BASSO_HAIRY_CELL_LEUKEMIA_DN	57	0.46	1.65	0.002	0.038	1.000	1389	tags=37%, list=15%, signal=43%
374	BIOCARTA_PYK2_PATHWAY	26	0.55	1.65	0.010	0.039	1.000	1852	tags=42%, list=20%, signal=53%
375	KOBAYASHI_EGFR_SIGNALING_24HR_UP	68	0.46	1.65	0.000	0.039	1.000	1578	tags=35%, list=17%, signal=42%
376	CHIARETTI_ACUTE_LYMPHOBLASTIC_LEUKEMIA_ZAP70	44	0.49	1.65	0.002	0.039	1.000	2012	tags=48%, list=22%, signal=61%
377	RICKMAN_TUMOR_DIFFERENTIATED_WELL_VS_POORLY_DN	245	0.38	1.65	0.000	0.039	1.000	1928	tags=35%, list=21%, signal=43%
378	ST_MYOCYTE_AD_PATHWAY	18	0.61	1.64	0.004	0.039	1.000	970	tags=33%, list=11%, signal=37%
379	PID_BCR_5PATHWAY	64	0.46	1.64	0.004	0.039	1.000	2132	tags=45%, list=23%, signal=59%
380	ABE_VEGFA_TARGETS_2HR	19	0.58	1.64	0.011	0.040	1.000	1903	tags=53%, list=21%, signal=66%
381	BIOCARTA_IL2_PATHWAY	20	0.58	1.64	0.021	0.040	1.000	880	tags=35%, list=10%, signal=39%
382	GU_PDEF_TARGETS_UP	51	0.47	1.64	0.009	0.040	1.000	1920	tags=47%, list=21%, signal=59%
383	WESTON_VEGFA_TARGETS_3HR	52	0.47	1.64	0.002	0.040	1.000	1966	tags=38%, list=22%, signal=49%
384	WANG_MLL_TARGETS	145	0.40	1.64	0.000	0.040	1.000	1881	tags=40%, list=21%, signal=50%
385	LAMB_CCND1_TARGETS	16	0.62	1.64	0.013	0.040	1.000	523	tags=38%, list=6%, signal=40%
386	BIOCARTA_SPPA_PATHWAY	19	0.59	1.64	0.015	0.040	1.000	2747	tags=74%, list=30%, signal=105%
387	JEON_SMAD6_TARGETS_UP	16	0.61	1.64	0.017	0.040	1.000	1805	tags=50%, list=20%, signal=62%
388	ENGELMANN_CANCER_PROGENITORS_DN	35	0.51	1.64	0.006	0.040	1.000	1337	tags=46%, list=15%, signal=53%
389	SARTIPY_BLUNTED_BY_INSULIN_RESISTANCE_UP	15	0.62	1.64	0.032	0.040	1.000	1688	tags=47%, list=19%, signal=57%
390	BERENJENO_TRANSFORMED_BY_RHOA_REVERSIBLY_DN	25	0.56	1.64	0.010	0.040	1.000	1443	tags=48%, list=16%, signal=57%
391	CAIRO_LIVER_DEVELOPMENT_DN	140	0.40	1.63	0.002	0.042	1.000	1928	tags=36%, list=21%, signal=46%
392	PID_NECTIN_PATHWAY	26	0.55	1.63	0.020	0.042	1.000	1687	tags=46%, list=19%, signal=57%
393	LINDGREN_BLADDER_CANCER_HIGH_RECURRENCE	36	0.50	1.63	0.009	0.042	1.000	1814	tags=53%, list=20%, signal=66%
394	ROZANOV_MMP14_TARGETS_SUBSET	24	0.56	1.63	0.002	0.042	1.000	1335	tags=50%, list=15%, signal=58%
395	TSUNODA_CISPLATIN_RESISTANCE_DN	29	0.52	1.63	0.010	0.042	1.000	1430	tags=34%, list=16%, signal=41%
396	REACTOME_SIGNALING_BY_PDGF	92	0.42	1.63	0.005	0.042	1.000	2132	tags=40%, list=23%, signal=52%
397	REACTOME_CELL_SURFACE_INTERACTIONS_AT_THE_VASCULAR_WALL	70	0.44	1.63	0.002	0.043	1.000	1932	tags=39%, list=21%, signal=49%
398	LEE_LIVER_CANCER_CIPROFIBRATE_UP	38	0.50	1.63	0.008	0.043	1.000	983	tags=37%, list=11%, signal=41%
399	MORI_PRE_BI_LYMPHOCYTE_DN	64	0.44	1.63	0.006	0.043	1.000	2049	tags=41%, list=23%, signal=52%
400	LEIN_CHOROID_PLEXUS_MARKERS	57	0.46	1.63	0.004	0.044	1.000	1200	tags=26%, list=13%, signal=30%
401	ZHOU_TNF_SIGNALING_4HR	46	0.49	1.62	0.006	0.044	1.000	1590	tags=37%, list=18%, signal=45%
402	PID_MAPK_TRK_PATHWAY	31	0.52	1.62	0.016	0.044	1.000	2160	tags=42%, list=24%, signal=55%
403	HECKER_IFNB1_TARGETS	61	0.46	1.62	0.006	0.044	1.000	1897	tags=48%, list=21%, signal=60%
404	REACTOME_SIGNALING_BY_GPCR	260	0.37	1.62	0.000	0.045	1.000	1748	tags=33%, list=19%, signal=40%
405	REACTOME_SIGNALLING_BY_NGF	174	0.39	1.62	0.000	0.045	1.000	1931	tags=33%, list=21%, signal=42%
406	KEGG_VASCULAR_SMOOTH_MUSCLE_CONTRACTION	72	0.44	1.62	0.002	0.046	1.000	2147	tags=47%, list=24%, signal=61%
407	BIOCARTA_PAR1_PATHWAY	27	0.54	1.62	0.012	0.045	1.000	2147	tags=44%, list=24%, signal=58%
408	REACTOME_MUSCLE_CONTRACTION	35	0.51	1.62	0.014	0.046	1.000	1951	tags=51%, list=21%, signal=65%
409	SASSON_RESPONSE_TO_FORSKOLIN_DN	66	0.45	1.62	0.002	0.046	1.000	1702	tags=42%, list=19%, signal=52%
410	BHAT_ESR1_TARGETS_VIA_AKT1_UP	176	0.39	1.62	0.000	0.046	1.000	1087	tags=24%, list=12%, signal=27%
411	HOUSTIS_ROS	28	0.53	1.62	0.008	0.045	1.000	855	tags=25%, list=9%, signal=28%
412	STEGER_ADIPOGENESIS_DN	15	0.62	1.62	0.026	0.046	1.000	1012	tags=53%, list=11%, signal=60%
413	SMID_BREAST_CANCER_NORMAL_LIKE_UP	280	0.37	1.62	0.000	0.046	1.000	1849	tags=37%, list=20%, signal=45%
414	KEGG_NEUROACTIVE_LIGAND_RECEPTOR_INTERACTION	64	0.45	1.62	0.006	0.046	1.000	1743	tags=38%, list=19%, signal=46%
415	KEGG_GNRH_SIGNALING_PATHWAY	71	0.44	1.62	0.006	0.046	1.000	2132	tags=45%, list=23%, signal=58%
416	KANG_CISPLATIN_RESISTANCE_UP	16	0.60	1.62	0.013	0.046	1.000	602	tags=25%, list=7%, signal=27%
417	PID_ENDOTHELIN_PATHWAY	50	0.47	1.61	0.004	0.047	1.000	2296	tags=54%, list=25%, signal=72%
418	LABBE_TARGETS_OF_TGFB1_AND_WNT3A_UP	70	0.44	1.61	0.002	0.047	1.000	1366	tags=33%, list=15%, signal=38%
419	KEGG_GAP_JUNCTION	54	0.46	1.61	0.006	0.047	1.000	2182	tags=43%, list=24%, signal=56%
420	BIOCARTA_P38MAPK_PATHWAY	36	0.50	1.61	0.008	0.047	1.000	1982	tags=42%, list=22%, signal=53%
421	JOSEPH_RESPONSE_TO_SODIUM_BUTYRATE_UP	24	0.55	1.61	0.024	0.047	1.000	2031	tags=46%, list=22%, signal=59%
422	FOSTER_TOLERANT_MACROPHAGE_UP	117	0.40	1.61	0.002	0.048	1.000	1662	tags=40%, list=18%, signal=49%
423	HENDRICKS_SMARCA4_TARGETS_UP	40	0.48	1.61	0.010	0.048	1.000	764	tags=28%, list=8%, signal=30%
424	GRUETZMANN_PANCREATIC_CANCER_UP	274	0.36	1.61	0.000	0.049	1.000	1853	tags=39%, list=20%, signal=47%
425	HUMMERICH_SKIN_CANCER_PROGRESSION_UP	66	0.44	1.61	0.002	0.049	1.000	1901	tags=35%, list=21%, signal=44%
426	JECHLINGER_EPITHELIAL_TO_MESENCHYMAL_TRANSITION_DN	49	0.46	1.61	0.000	0.049	1.000	1375	tags=37%, list=15%, signal=43%
427	VERHAAK_AML_WITH_NPM1_MUTATED_UP	140	0.39	1.61	0.000	0.049	1.000	1966	tags=40%, list=22%, signal=50%
428	WESTON_VEGFA_TARGETS_6HR	41	0.49	1.61	0.015	0.049	1.000	877	tags=29%, list=10%, signal=32%
