# Supplementary material for: De novo activating mutations drive clonal evolution and enhance clonal fitness in KMT2A-rearranged leukemia
Source: Nat Commun. 2018 May 2;9:1770. doi: 10.1038/s41467-018-04180-1 (PMC5932012; doi:10.1038/s41467-018-04180-1)
Supplement: Supplementary file 13 — Supplementary Data 10 [file 41467_2018_4180_MOESM13_ESM.xlsx]

## Sheet: Table_14-c2all.KMT2AvsNRAS-G12D
Preranked_c2all_RNA
KMT2A-MLLT3											KMT2A-MLLT3 + NRAS-G12D
	Gene Set	Size	ES	NES	NOM p-val	FDR q-val	FWER p-val	RANK AT MAX	LEADING EDGE			Gene Set	Size	ES	NES	NOM p-val	FDR q-val	FWER p-val	RANK AT MAX	LEADING EDGE
1	KEGG_LYSOSOME	109	0.62	2.39	0.000	0.000	0.000	1692	tags=50%, list=18%, signal=60%		1	ZHANG_TLX_TARGETS_60HR_DN	221	-0.65	-2.67	0.000	0.000	0.000	1939	tags=57%, list=21%, signal=71%
2	SENGUPTA_EBNA1_ANTICORRELATED	92	0.61	2.28	0.000	0.000	0.000	1592	tags=50%, list=17%, signal=60%		2	SOTIRIOU_BREAST_CANCER_GRADE_1_VS_3_UP	127	-0.68	-2.59	0.000	0.000	0.000	1915	tags=65%, list=21%, signal=81%
3	REACTOME_LATENT_INFECTION_OF_HOMO_SAPIENS_WITH_MYCOBACTERIUM_TUBERCULOSIS	22	0.78	2.23	0.000	0.000	0.000	1642	tags=64%, list=18%, signal=77%		3	CAIRO_HEPATOBLASTOMA_CLASSES_UP	488	-0.58	-2.55	0.000	0.000	0.000	2335	tags=55%, list=25%, signal=70%
4	MULLIGHAN_MLL_SIGNATURE_2_UP	317	0.50	2.18	0.000	0.000	0.002	1536	tags=37%, list=17%, signal=43%		4	KOBAYASHI_EGFR_SIGNALING_24HR_DN	203	-0.62	-2.51	0.000	0.000	0.000	1985	tags=58%, list=22%, signal=72%
5	THEILGAARD_NEUTROPHIL_AT_SKIN_WOUND_DN	193	0.51	2.14	0.000	0.002	0.008	1792	tags=44%, list=20%, signal=53%		5	PENG_RAPAMYCIN_RESPONSE_DN	207	-0.60	-2.47	0.000	0.000	0.000	1934	tags=51%, list=21%, signal=63%
6	MULLIGHAN_MLL_SIGNATURE_1_UP	293	0.49	2.14	0.000	0.001	0.008	1547	tags=36%, list=17%, signal=42%		6	WINNEPENNINCKX_MELANOMA_METASTASIS_UP	121	-0.65	-2.45	0.000	0.000	0.000	2270	tags=64%, list=25%, signal=85%
7	MIZUSHIMA_AUTOPHAGOSOME_FORMATION	15	0.82	2.13	0.000	0.001	0.008	1041	tags=53%, list=11%, signal=60%		7	GOBERT_OLIGODENDROCYTE_DIFFERENTIATION_UP	413	-0.56	-2.43	0.000	0.000	0.000	2461	tags=56%, list=27%, signal=73%
8	REACTOME_G_ALPHA1213_SIGNALLING_EVENTS	57	0.61	2.12	0.000	0.001	0.008	1505	tags=47%, list=16%, signal=56%		8	MANALO_HYPOXIA_DN	235	-0.59	-2.42	0.000	0.000	0.000	2161	tags=57%, list=24%, signal=73%
9	REACTOME_PEROXISOMAL_LIPID_METABOLISM	17	0.79	2.10	0.000	0.001	0.009	1211	tags=59%, list=13%, signal=68%		9	FEVR_CTNNB1_TARGETS_DN	400	-0.56	-2.40	0.000	0.000	0.000	2430	tags=54%, list=27%, signal=70%
10	ZHAN_V1_LATE_DIFFERENTIATION_GENES_UP	28	0.69	2.10	0.000	0.001	0.012	1821	tags=61%, list=20%, signal=76%		10	BERENJENO_TRANSFORMED_BY_RHOA_UP	432	-0.55	-2.40	0.000	0.000	0.000	2065	tags=51%, list=23%, signal=63%
11	HUANG_GATA2_TARGETS_UP	122	0.54	2.08	0.000	0.001	0.014	1195	tags=35%, list=13%, signal=40%		11	ZHANG_TLX_TARGETS_DN	71	-0.69	-2.39	0.000	0.000	0.000	2567	tags=83%, list=28%, signal=115%
12	KEGG_SNARE_INTERACTIONS_IN_VESICULAR_TRANSPORT	27	0.71	2.07	0.000	0.001	0.018	1691	tags=48%, list=18%, signal=59%		12	HOFFMANN_LARGE_TO_SMALL_PRE_BII_LYMPHOCYTE_UP	135	-0.62	-2.37	0.000	0.000	0.000	2580	tags=70%, list=28%, signal=97%
13	RAMALHO_STEMNESS_DN	60	0.58	2.03	0.000	0.003	0.044	738	tags=33%, list=8%, signal=36%		13	ZHANG_TLX_TARGETS_36HR_DN	143	-0.61	-2.37	0.000	0.000	0.000	2500	tags=66%, list=27%, signal=90%
14	REACTOME_PLATELET_ACTIVATION_SIGNALING_AND_AGGREGATION	155	0.50	2.02	0.000	0.004	0.062	2222	tags=43%, list=24%, signal=56%		14	ROSTY_CERVICAL_CANCER_PROLIFERATION_CLUSTER	122	-0.63	-2.37	0.000	0.000	0.000	1807	tags=57%, list=20%, signal=70%
15	VALK_AML_CLUSTER_5	21	0.70	2.01	0.000	0.006	0.082	1824	tags=67%, list=20%, signal=83%		15	SCHLOSSER_MYC_TARGETS_REPRESSED_BY_SERUM	125	-0.63	-2.36	0.000	0.000	0.000	1859	tags=61%, list=20%, signal=75%
16	KOHOUTEK_CCNT1_TARGETS	33	0.65	1.99	0.000	0.007	0.112	1930	tags=45%, list=21%, signal=57%		16	BIDUS_METASTASIS_UP	156	-0.60	-2.36	0.000	0.000	0.000	1567	tags=44%, list=17%, signal=52%
17	REACTOME_INTEGRIN_ALPHAIIB_BETA3_SIGNALING	23	0.71	1.98	0.000	0.009	0.144	2222	tags=70%, list=24%, signal=92%		17	RODRIGUES_THYROID_CARCINOMA_POORLY_DIFFERENTIATED_UP	472	-0.54	-2.36	0.000	0.000	0.000	2585	tags=55%, list=28%, signal=73%
18	APPEL_IMATINIB_RESPONSE	29	0.66	1.98	0.000	0.008	0.146	1499	tags=52%, list=16%, signal=62%		18	GARY_CD5_TARGETS_DN	342	-0.55	-2.35	0.000	0.000	0.000	1831	tags=43%, list=20%, signal=52%
19	KEGG_AMINO_SUGAR_AND_NUCLEOTIDE_SUGAR_METABOLISM	40	0.61	1.98	0.000	0.008	0.146	1767	tags=38%, list=19%, signal=46%		19	CROONQUIST_IL6_DEPRIVATION_DN	89	-0.64	-2.35	0.000	0.000	0.000	1352	tags=46%, list=15%, signal=54%
20	REACTOME_INSULIN_RECEPTOR_RECYCLING	16	0.77	1.98	0.000	0.008	0.147	1642	tags=56%, list=18%, signal=68%		20	WONG_EMBRYONIC_STEM_CELL_CORE	284	-0.57	-2.35	0.000	0.000	0.000	2587	tags=62%, list=28%, signal=84%
21	PID_IFNG_PATHWAY	36	0.64	1.97	0.000	0.008	0.158	1780	tags=47%, list=19%, signal=58%		21	PENG_GLUTAMINE_DEPRIVATION_DN	273	-0.56	-2.35	0.000	0.000	0.000	2096	tags=53%, list=23%, signal=67%
22	REACTOME_TRANSFERRIN_ENDOCYTOSIS_AND_RECYCLING	18	0.74	1.97	0.000	0.008	0.164	1642	tags=50%, list=18%, signal=61%		22	BROWN_MYELOID_CELL_DEVELOPMENT_DN	99	-0.64	-2.35	0.000	0.000	0.000	1771	tags=56%, list=19%, signal=68%
23	BROWN_MYELOID_CELL_DEVELOPMENT_UP	114	0.51	1.96	0.000	0.008	0.182	1154	tags=33%, list=13%, signal=38%		23	KONG_E2F3_TARGETS	80	-0.65	-2.33	0.000	0.000	0.000	2481	tags=69%, list=27%, signal=93%
24	JOHNSTONE_PARVB_TARGETS_3_UP	308	0.45	1.96	0.000	0.008	0.184	1338	tags=28%, list=15%, signal=32%		24	REACTOME_PROCESSING_OF_CAPPED_INTRON_CONTAINING_PRE_MRNA	104	-0.64	-2.33	0.000	0.000	0.000	2493	tags=62%, list=27%, signal=84%
25	REACTOME_GASTRIN_CREB_SIGNALLING_PATHWAY_VIA_PKC_AND_MAPK	97	0.51	1.96	0.000	0.008	0.185	1505	tags=33%, list=16%, signal=39%		25	REACTOME_MRNA_PROCESSING	119	-0.62	-2.33	0.000	0.000	0.000	2493	tags=58%, list=27%, signal=79%
26	REACTOME_IRON_UPTAKE_AND_TRANSPORT	24	0.69	1.95	0.000	0.009	0.228	1642	tags=46%, list=18%, signal=56%		26	GRAHAM_CML_DIVIDING_VS_NORMAL_QUIESCENT_UP	157	-0.60	-2.33	0.000	0.000	0.000	1782	tags=53%, list=19%, signal=65%
27	LUI_THYROID_CANCER_CLUSTER_2	28	0.65	1.95	0.000	0.009	0.231	2341	tags=64%, list=26%, signal=86%		27	KARLSSON_TGFB1_TARGETS_UP	96	-0.64	-2.32	0.000	0.000	0.000	1882	tags=60%, list=21%, signal=75%
28	ACOSTA_PROLIFERATION_INDEPENDENT_MYC_TARGETS_DN	87	0.52	1.94	0.000	0.009	0.232	1376	tags=36%, list=15%, signal=42%		28	TANG_SENESCENCE_TP53_TARGETS_DN	46	-0.71	-2.31	0.000	0.000	0.000	1473	tags=67%, list=16%, signal=80%
29	REACTOME_PLATELET_AGGREGATION_PLUG_FORMATION	29	0.67	1.94	0.000	0.009	0.244	2306	tags=62%, list=25%, signal=83%		29	LI_WILMS_TUMOR_VS_FETAL_KIDNEY_1_DN	130	-0.60	-2.30	0.000	0.000	0.000	1509	tags=51%, list=16%, signal=60%
30	REACTOME_SEMA4D_INDUCED_CELL_MIGRATION_AND_GROWTH_CONE_COLLAPSE	19	0.72	1.93	0.002	0.010	0.266	1381	tags=42%, list=15%, signal=49%		30	ZHANG_BREAST_CANCER_PROGENITORS_UP	301	-0.54	-2.29	0.000	0.000	0.000	2375	tags=51%, list=26%, signal=67%
31	BIOCARTA_CDC42RAC_PATHWAY	16	0.75	1.93	0.000	0.011	0.300	1645	tags=63%, list=18%, signal=76%		31	PUJANA_XPRSS_INT_NETWORK	145	-0.59	-2.29	0.000	0.000	0.000	2555	tags=62%, list=28%, signal=85%
32	MARTENS_BOUND_BY_PML_RARA_FUSION	338	0.44	1.93	0.000	0.011	0.307	1539	tags=34%, list=17%, signal=39%		32	CHANG_CYCLING_GENES	118	-0.61	-2.28	0.000	0.000	0.000	2585	tags=64%, list=28%, signal=89%
33	KAMIKUBO_MYELOID_CEBPA_NETWORK	26	0.65	1.92	0.000	0.011	0.313	1721	tags=54%, list=19%, signal=66%		33	RHODES_UNDIFFERENTIATED_CANCER	63	-0.66	-2.28	0.000	0.000	0.000	1794	tags=54%, list=20%, signal=67%
34	VERHAAK_GLIOBLASTOMA_MESENCHYMAL	168	0.47	1.92	0.000	0.011	0.332	1930	tags=42%, list=21%, signal=52%		34	REACTOME_METABOLISM_OF_NON_CODING_RNA	44	-0.71	-2.25	0.000	0.000	0.000	2081	tags=70%, list=23%, signal=91%
35	ZHANG_TLX_TARGETS_60HR_UP	230	0.45	1.91	0.000	0.013	0.376	1248	tags=28%, list=14%, signal=31%		35	SHEDDEN_LUNG_CANCER_POOR_SURVIVAL_A6	353	-0.53	-2.24	0.000	0.000	0.000	1905	tags=45%, list=21%, signal=55%
36	REACTOME_P75_NTR_RECEPTOR_MEDIATED_SIGNALLING	67	0.54	1.90	0.000	0.013	0.391	1736	tags=42%, list=19%, signal=51%		36	PUJANA_BRCA_CENTERED_NETWORK	106	-0.60	-2.23	0.000	0.000	0.000	2537	tags=61%, list=28%, signal=84%
37	BIOCARTA_GH_PATHWAY	24	0.66	1.90	0.000	0.014	0.428	1647	tags=38%, list=18%, signal=46%		37	CROONQUIST_NRAS_SIGNALING_DN	66	-0.65	-2.23	0.000	0.000	0.000	2555	tags=70%, list=28%, signal=96%
38	SCHLOSSER_SERUM_RESPONSE_UP	91	0.51	1.88	0.000	0.016	0.474	1341	tags=35%, list=15%, signal=41%		38	MORI_IMMATURE_B_LYMPHOCYTE_DN	80	-0.62	-2.22	0.000	0.000	0.000	2173	tags=59%, list=24%, signal=76%
39	REACTOME_SPHINGOLIPID_METABOLISM	40	0.58	1.88	0.000	0.016	0.488	1809	tags=50%, list=20%, signal=62%		39	REACTOME_DNA_REPLICATION	160	-0.57	-2.22	0.000	0.000	0.000	2824	tags=59%, list=31%, signal=84%
40	MIKKELSEN_IPS_LCP_WITH_H3K4ME3	87	0.51	1.88	0.000	0.017	0.502	1037	tags=32%, list=11%, signal=36%		40	TARTE_PLASMA_CELL_VS_PLASMABLAST_DN	269	-0.53	-2.22	0.000	0.000	0.000	2028	tags=49%, list=22%, signal=62%
41	CHYLA_CBFA2T3_TARGETS_UP	296	0.43	1.88	0.000	0.016	0.506	1474	tags=33%, list=16%, signal=38%		41	PID_MYC_ACTIV_PATHWAY	70	-0.64	-2.22	0.000	0.000	0.000	1999	tags=56%, list=22%, signal=71%
42	KEGG_REGULATION_OF_AUTOPHAGY	18	0.70	1.88	0.000	0.016	0.511	1298	tags=44%, list=14%, signal=52%		42	MORI_PRE_BI_LYMPHOCYTE_UP	69	-0.63	-2.22	0.000	0.000	0.000	1913	tags=55%, list=21%, signal=69%
43	PID_THROMBIN_PAR1_PATHWAY	37	0.59	1.87	0.002	0.018	0.562	1505	tags=43%, list=16%, signal=52%		43	ZHAN_MULTIPLE_MYELOMA_PR_UP	33	-0.73	-2.21	0.000	0.000	0.000	1180	tags=58%, list=13%, signal=66%
44	REACTOME_G_ALPHA_Q_SIGNALLING_EVENTS	79	0.50	1.86	0.000	0.019	0.579	1505	tags=32%, list=16%, signal=38%		44	FOURNIER_ACINAR_DEVELOPMENT_LATE_2	225	-0.54	-2.21	0.000	0.000	0.000	2337	tags=54%, list=26%, signal=71%
45	LEE_DIFFERENTIATING_T_LYMPHOCYTE	142	0.47	1.86	0.000	0.018	0.582	2037	tags=39%, list=22%, signal=50%		45	RAMALHO_STEMNESS_UP	169	-0.56	-2.20	0.000	0.000	0.002	2918	tags=64%, list=32%, signal=92%
46	PARK_APL_PATHOGENESIS_DN	38	0.58	1.86	0.000	0.019	0.602	1137	tags=37%, list=12%, signal=42%		46	MARKEY_RB1_ACUTE_LOF_UP	186	-0.55	-2.20	0.000	0.000	0.002	2581	tags=58%, list=28%, signal=78%
47	BIOCARTA_PAR1_PATHWAY	27	0.62	1.85	0.002	0.021	0.653	1490	tags=33%, list=16%, signal=40%		47	RHODES_CANCER_META_SIGNATURE	56	-0.65	-2.20	0.000	0.000	0.002	2142	tags=57%, list=23%, signal=74%
48	KEGG_NEUROTROPHIN_SIGNALING_PATHWAY	99	0.49	1.84	0.000	0.022	0.675	1953	tags=43%, list=21%, signal=55%		48	REACTOME_MITOTIC_M_M_G1_PHASES	142	-0.57	-2.20	0.000	0.000	0.002	2824	tags=62%, list=31%, signal=88%
49	REACTOME_ABC_FAMILY_PROTEINS_MEDIATED_TRANSPORT	23	0.65	1.84	0.002	0.022	0.682	1834	tags=39%, list=20%, signal=49%		49	VECCHI_GASTRIC_CANCER_EARLY_UP	285	-0.53	-2.19	0.000	0.000	0.002	1939	tags=45%, list=21%, signal=56%
50	CHARAFE_BREAST_CANCER_LUMINAL_VS_MESENCHYMAL_UP	253	0.43	1.84	0.000	0.022	0.688	1586	tags=34%, list=17%, signal=40%		50	KEGG_SPLICEOSOME	93	-0.60	-2.18	0.000	0.000	0.002	2631	tags=59%, list=29%, signal=82%
51	PID_RAC1_REG_PATHWAY	32	0.60	1.84	0.002	0.022	0.690	2095	tags=53%, list=23%, signal=69%		51	KANG_DOXORUBICIN_RESISTANCE_UP	47	-0.67	-2.18	0.000	0.000	0.002	2585	tags=79%, list=28%, signal=109%
52	ODONNELL_TARGETS_OF_MYC_AND_TFRC_UP	56	0.54	1.84	0.000	0.021	0.692	1005	tags=30%, list=11%, signal=34%		52	ZHOU_CELL_CYCLE_GENES_IN_IR_RESPONSE_6HR	69	-0.63	-2.18	0.000	0.000	0.002	2128	tags=59%, list=23%, signal=77%
53	BIOCARTA_MAPK_PATHWAY	81	0.50	1.83	0.000	0.024	0.725	2068	tags=47%, list=23%, signal=60%		53	WHITEFORD_PEDIATRIC_CANCER_MARKERS	96	-0.60	-2.18	0.000	0.000	0.002	1913	tags=51%, list=21%, signal=64%
54	BIOCARTA_PYK2_PATHWAY	26	0.60	1.82	0.000	0.025	0.742	1647	tags=54%, list=18%, signal=65%		54	ZHOU_CELL_CYCLE_GENES_IN_IR_RESPONSE_24HR	104	-0.58	-2.17	0.000	0.000	0.002	1915	tags=53%, list=21%, signal=66%
55	ROSS_AML_WITH_MLL_FUSIONS	59	0.53	1.82	0.002	0.026	0.764	473	tags=27%, list=5%, signal=28%		55	DANG_MYC_TARGETS_UP	118	-0.57	-2.17	0.000	0.000	0.002	1999	tags=53%, list=22%, signal=66%
56	PID_IL3_PATHWAY	25	0.62	1.82	0.006	0.026	0.770	1636	tags=36%, list=18%, signal=44%		56	BENPORATH_ES_1	238	-0.53	-2.16	0.000	0.000	0.002	2461	tags=53%, list=27%, signal=70%
57	KEGG_LEUKOCYTE_TRANSENDOTHELIAL_MIGRATION	81	0.50	1.81	0.000	0.027	0.796	1501	tags=36%, list=16%, signal=42%		57	KEGG_AMINOACYL_TRNA_BIOSYNTHESIS	31	-0.72	-2.16	0.000	0.000	0.002	1365	tags=65%, list=15%, signal=76%
58	BIOCARTA_FMLP_PATHWAY	32	0.59	1.81	0.002	0.028	0.803	1647	tags=47%, list=18%, signal=57%		58	MORI_LARGE_PRE_BII_LYMPHOCYTE_UP	75	-0.61	-2.16	0.000	0.000	0.002	2173	tags=57%, list=24%, signal=75%
59	PID_AR_NONGENOMIC_PATHWAY	27	0.60	1.81	0.004	0.027	0.803	1647	tags=41%, list=18%, signal=50%		59	REACTOME_M_G1_TRANSITION	69	-0.61	-2.15	0.000	0.000	0.002	2583	tags=59%, list=28%, signal=82%
60	REACTOME_GLYCOSPHINGOLIPID_METABOLISM	26	0.63	1.81	0.000	0.027	0.809	1692	tags=54%, list=18%, signal=66%		60	REACTOME_MRNA_SPLICING	75	-0.62	-2.15	0.000	0.000	0.002	2493	tags=60%, list=27%, signal=82%
61	CHANG_CORE_SERUM_RESPONSE_DN	139	0.46	1.81	0.000	0.027	0.815	1033	tags=28%, list=11%, signal=31%		61	RHEIN_ALL_GLUCOCORTICOID_THERAPY_DN	310	-0.51	-2.15	0.000	0.000	0.002	2555	tags=54%, list=28%, signal=72%
62	PID_IL8_CXCR2_PATHWAY	29	0.60	1.80	0.000	0.028	0.827	2430	tags=55%, list=27%, signal=75%		62	REN_BOUND_BY_E2F	53	-0.65	-2.14	0.000	0.000	0.002	2262	tags=55%, list=25%, signal=72%
63	KEGG_CHEMOKINE_SIGNALING_PATHWAY	136	0.45	1.80	0.000	0.029	0.838	1647	tags=38%, list=18%, signal=46%		63	FERREIRA_EWINGS_SARCOMA_UNSTABLE_VS_STABLE_UP	116	-0.56	-2.14	0.000	0.000	0.002	2699	tags=63%, list=29%, signal=88%
64	HUTTMANN_B_CLL_POOR_SURVIVAL_UP	185	0.43	1.80	0.000	0.028	0.838	992	tags=25%, list=11%, signal=28%		64	KAMMINGA_EZH2_TARGETS	40	-0.68	-2.13	0.000	0.000	0.004	2028	tags=65%, list=22%, signal=83%
65	BIOCARTA_MAL_PATHWAY	17	0.68	1.80	0.002	0.028	0.844	1647	tags=53%, list=18%, signal=64%		65	REACTOME_SCFSKP2_MEDIATED_DEGRADATION_OF_P27_P21	51	-0.64	-2.13	0.000	0.000	0.004	2816	tags=73%, list=31%, signal=104%
66	KEGG_VASOPRESSIN_REGULATED_WATER_REABSORPTION	35	0.58	1.80	0.000	0.029	0.853	1339	tags=26%, list=15%, signal=30%		66	REACTOME_TRNA_AMINOACYLATION	32	-0.72	-2.13	0.000	0.000	0.005	1532	tags=66%, list=17%, signal=79%
67	SANSOM_APC_TARGETS_DN	257	0.42	1.79	0.000	0.030	0.868	1729	tags=33%, list=19%, signal=40%		67	REACTOME_TRANSPORT_OF_MATURE_MRNA_DERIVED_FROM_AN_INTRONLESS_TRANSCRIPT	32	-0.71	-2.12	0.000	0.000	0.005	2081	tags=63%, list=23%, signal=81%
68	MA_PITUITARY_FETAL_VS_ADULT_UP	18	0.66	1.79	0.009	0.029	0.868	771	tags=33%, list=8%, signal=36%		68	YAO_TEMPORAL_RESPONSE_TO_PROGESTERONE_CLUSTER_14	114	-0.56	-2.12	0.000	0.000	0.007	1652	tags=48%, list=18%, signal=58%
69	BIOCARTA_RAC1_PATHWAY	21	0.64	1.79	0.000	0.030	0.878	714	tags=38%, list=8%, signal=41%		69	MISSIAGLIA_REGULATED_BY_METHYLATION_DN	97	-0.58	-2.12	0.000	0.000	0.007	2768	tags=63%, list=30%, signal=89%
70	BIOCARTA_CXCR4_PATHWAY	20	0.65	1.79	0.002	0.031	0.882	1647	tags=45%, list=18%, signal=55%		70	REACTOME_TRANSPORT_OF_MATURE_TRANSCRIPT_TO_CYTOPLASM	43	-0.66	-2.11	0.000	0.000	0.008	2465	tags=63%, list=27%, signal=85%
71	PID_RAC1_PATHWAY	49	0.53	1.78	0.000	0.031	0.891	1594	tags=45%, list=17%, signal=54%		71	REACTOME_S_PHASE	95	-0.58	-2.10	0.000	0.000	0.008	2941	tags=59%, list=32%, signal=86%
72	PID_CXCR4_PATHWAY	85	0.48	1.78	0.000	0.033	0.917	1736	tags=40%, list=19%, signal=49%		72	REACTOME_CELL_CYCLE	326	-0.49	-2.10	0.000	0.000	0.010	2586	tags=49%, list=28%, signal=66%
73	KOBAYASHI_EGFR_SIGNALING_24HR_UP	68	0.50	1.78	0.000	0.033	0.918	2369	tags=43%, list=26%, signal=57%		73	DUTERTRE_ESTRADIOL_RESPONSE_24HR_UP	251	-0.50	-2.09	0.000	0.000	0.012	2593	tags=53%, list=28%, signal=72%
74	REACTOME_CHONDROITIN_SULFATE_DERMATAN_SULFATE_METABOLISM	28	0.60	1.77	0.002	0.033	0.918	1218	tags=39%, list=13%, signal=45%		74	CAIRO_PML_TARGETS_BOUND_BY_MYC_UP	22	-0.76	-2.09	0.000	0.000	0.012	1580	tags=77%, list=17%, signal=93%
75	KEGG_PEROXISOME	65	0.50	1.77	0.002	0.034	0.926	1364	tags=37%, list=15%, signal=43%		75	BURTON_ADIPOGENESIS_PEAK_AT_24HR	35	-0.68	-2.09	0.000	0.000	0.012	2129	tags=63%, list=23%, signal=82%
76	DELPUECH_FOXO3_TARGETS_UP	53	0.51	1.77	0.000	0.033	0.929	1384	tags=42%, list=15%, signal=49%		76	COLDREN_GEFITINIB_RESISTANCE_UP	55	-0.62	-2.09	0.000	0.000	0.013	1952	tags=51%, list=21%, signal=64%
77	PID_P75_NTR_PATHWAY	53	0.52	1.77	0.000	0.035	0.944	1736	tags=40%, list=19%, signal=49%		77	MILI_PSEUDOPODIA_HAPTOTAXIS_UP	378	-0.49	-2.09	0.000	0.000	0.013	2512	tags=44%, list=27%, signal=58%
78	LIM_MAMMARY_STEM_CELL_DN	286	0.41	1.77	0.000	0.035	0.945	1848	tags=31%, list=20%, signal=38%		78	PENG_LEUCINE_DEPRIVATION_DN	161	-0.53	-2.08	0.000	0.000	0.015	2107	tags=48%, list=23%, signal=62%
79	NIELSEN_SYNOVIAL_SARCOMA_DN	15	0.70	1.75	0.013	0.039	0.968	1117	tags=47%, list=12%, signal=53%		79	RUIZ_TNC_TARGETS_DN	110	-0.56	-2.08	0.000	0.000	0.015	1853	tags=52%, list=20%, signal=64%
80	PARK_TRETINOIN_RESPONSE_AND_RARA_PLZF_FUSION	21	0.63	1.75	0.006	0.040	0.970	1192	tags=43%, list=13%, signal=49%		80	REACTOME_MITOCHONDRIAL_PROTEIN_IMPORT	41	-0.66	-2.08	0.000	0.000	0.015	1984	tags=63%, list=22%, signal=81%
81	KEGG_REGULATION_OF_ACTIN_CYTOSKELETON	145	0.44	1.75	0.000	0.039	0.970	1648	tags=30%, list=18%, signal=36%		81	BENPORATH_PROLIFERATION	118	-0.54	-2.08	0.000	0.000	0.015	1928	tags=48%, list=21%, signal=60%
82	ST_ADRENERGIC	24	0.61	1.75	0.004	0.039	0.970	2456	tags=63%, list=27%, signal=85%		82	REACTOME_CELL_CYCLE_MITOTIC	264	-0.50	-2.08	0.000	0.000	0.016	2555	tags=48%, list=28%, signal=65%
83	ZHAN_MULTIPLE_MYELOMA_DN	31	0.58	1.75	0.004	0.039	0.973	807	tags=35%, list=9%, signal=39%		83	YU_MYC_TARGETS_UP	35	-0.70	-2.08	0.000	0.000	0.016	1755	tags=60%, list=19%, signal=74%
84	KEGG_FC_GAMMA_R_MEDIATED_PHAGOCYTOSIS	75	0.48	1.74	0.000	0.041	0.976	1700	tags=40%, list=19%, signal=49%		84	REACTOME_CROSS_PRESENTATION_OF_SOLUBLE_EXOGENOUS_ANTIGENS_ENDOSOMES	45	-0.64	-2.07	0.000	0.000	0.016	2583	tags=67%, list=28%, signal=92%
85	PARK_TRETINOIN_RESPONSE_AND_PML_RARA_FUSION	30	0.59	1.74	0.006	0.041	0.976	1777	tags=50%, list=19%, signal=62%		85	FARMER_BREAST_CANCER_CLUSTER_2	29	-0.71	-2.07	0.000	0.000	0.016	2585	tags=86%, list=28%, signal=120%
86	BIOCARTA_CREB_PATHWAY	23	0.61	1.74	0.002	0.040	0.976	1766	tags=48%, list=19%, signal=59%		86	REACTOME_SYNTHESIS_OF_DNA	80	-0.58	-2.07	0.000	0.000	0.016	2583	tags=52%, list=28%, signal=72%
87	MIKKELSEN_ES_LCP_WITH_H3K4ME3	66	0.48	1.74	0.000	0.041	0.981	1137	tags=30%, list=12%, signal=34%		87	OUELLET_OVARIAN_CANCER_INVASIVE_VS_LMP_UP	100	-0.56	-2.06	0.000	0.000	0.018	1981	tags=49%, list=22%, signal=62%
88	WANG_RESPONSE_TO_GSK3_INHIBITOR_SB216763_UP	224	0.42	1.74	0.000	0.042	0.981	1723	tags=36%, list=19%, signal=43%		88	REACTOME_ER_PHAGOSOME_PATHWAY	53	-0.63	-2.06	0.000	0.000	0.019	2816	tags=68%, list=31%, signal=97%
89	REACTOME_SIGNALLING_BY_NGF	175	0.42	1.74	0.000	0.041	0.982	1803	tags=37%, list=20%, signal=45%		89	PUJANA_BREAST_CANCER_WITH_BRCA1_MUTATED_UP	48	-0.63	-2.06	0.000	0.000	0.019	1473	tags=52%, list=16%, signal=62%
90	REACTOME_G_PROTEIN_BETA_GAMMA_SIGNALLING	23	0.60	1.74	0.000	0.041	0.982	1644	tags=48%, list=18%, signal=58%		90	ISHIDA_E2F_TARGETS	47	-0.63	-2.06	0.000	0.000	0.020	1913	tags=51%, list=21%, signal=64%
91	REACTOME_GPCR_DOWNSTREAM_SIGNALING	210	0.42	1.73	0.000	0.042	0.982	1511	tags=27%, list=16%, signal=32%		91	REACTOME_CYCLIN_E_ASSOCIATED_EVENTS_DURING_G1_S_TRANSITION_	60	-0.61	-2.06	0.000	0.000	0.020	2941	tags=65%, list=32%, signal=95%
92	GROSS_ELK3_TARGETS_UP	23	0.60	1.73	0.004	0.043	0.983	1315	tags=43%, list=14%, signal=51%		92	SCHUHMACHER_MYC_TARGETS_UP	71	-0.59	-2.05	0.000	0.000	0.020	2082	tags=63%, list=23%, signal=81%
93	BIOCARTA_PDGF_PATHWAY	31	0.56	1.73	0.009	0.044	0.985	1647	tags=42%, list=18%, signal=51%		93	REACTOME_CELL_CYCLE_CHECKPOINTS	101	-0.56	-2.05	0.000	0.000	0.020	2583	tags=57%, list=28%, signal=79%
94	RAY_TUMORIGENESIS_BY_ERBB2_CDC25A_DN	119	0.44	1.73	0.000	0.044	0.985	1498	tags=30%, list=16%, signal=36%		94	REACTOME_MITOTIC_G1_G1_S_PHASES	114	-0.55	-2.05	0.000	0.000	0.021	2583	tags=54%, list=28%, signal=74%
95	KEGG_LEISHMANIA_INFECTION	40	0.53	1.72	0.000	0.045	0.989	1803	tags=50%, list=20%, signal=62%		95	SENGUPTA_NASOPHARYNGEAL_CARCINOMA_UP	203	-0.51	-2.05	0.000	0.000	0.021	1567	tags=36%, list=17%, signal=43%
96	REACTOME_ENDOSOMAL_SORTING_COMPLEX_REQUIRED_FOR_TRANSPORT_ESCRT	21	0.61	1.72	0.004	0.045	0.989	1787	tags=43%, list=20%, signal=53%		96	REACTOME_CYTOSOLIC_TRNA_AMINOACYLATION	20	-0.76	-2.05	0.000	0.000	0.022	1532	tags=85%, list=17%, signal=102%
97	PID_IL6_7_PATHWAY	41	0.54	1.72	0.004	0.045	0.989	1786	tags=49%, list=19%, signal=60%		97	MUELLER_PLURINET	240	-0.50	-2.05	0.000	0.000	0.024	2307	tags=51%, list=25%, signal=66%
98	REACTOME_NUCLEAR_SIGNALING_BY_ERBB4	23	0.60	1.72	0.011	0.046	0.992	762	tags=35%, list=8%, signal=38%		98	REACTOME_P53_DEPENDENT_G1_DNA_DAMAGE_RESPONSE	52	-0.61	-2.04	0.000	0.000	0.025	2583	tags=62%, list=28%, signal=85%
99	YAO_TEMPORAL_RESPONSE_TO_PROGESTERONE_CLUSTER_1	51	0.51	1.71	0.002	0.047	0.994	1384	tags=31%, list=15%, signal=37%		99	REACTOME_CDT1_ASSOCIATION_WITH_THE_CDC6_ORC_ORIGIN_COMPLEX	48	-0.63	-2.04	0.000	0.000	0.026	2583	tags=65%, list=28%, signal=89%
100	PID_IL8_CXCR1_PATHWAY	23	0.61	1.71	0.005	0.047	0.996	1644	tags=39%, list=18%, signal=48%		100	REACTOME_VIF_MEDIATED_DEGRADATION_OF_APOBEC3G	46	-0.63	-2.04	0.000	0.000	0.026	2583	tags=63%, list=28%, signal=87%
101	KEGG_GLYCOSAMINOGLYCAN_DEGRADATION	18	0.64	1.71	0.004	0.048	0.996	1515	tags=56%, list=17%, signal=66%		101	LY_AGING_OLD_DN	50	-0.64	-2.04	0.000	0.000	0.026	1853	tags=50%, list=20%, signal=62%
											102	ODONNELL_TARGETS_OF_MYC_AND_TFRC_DN	34	-0.68	-2.04	0.000	0.000	0.026	2457	tags=74%, list=27%, signal=100%
											103	WHITFIELD_CELL_CYCLE_LITERATURE	42	-0.64	-2.04	0.000	0.000	0.027	1717	tags=52%, list=19%, signal=64%
											104	MOLENAAR_TARGETS_OF_CCND1_AND_CDK4_DN	35	-0.66	-2.04	0.000	0.000	0.027	2262	tags=63%, list=25%, signal=83%
											105	SANSOM_APC_TARGETS	118	-0.54	-2.04	0.000	0.000	0.027	1923	tags=44%, list=21%, signal=55%
											106	REACTOME_ORC1_REMOVAL_FROM_CHROMATIN	58	-0.60	-2.04	0.000	0.000	0.029	2583	tags=57%, list=28%, signal=79%
											107	REACTOME_TRANSPORT_OF_RIBONUCLEOPROTEINS_INTO_THE_HOST_NUCLEUS	27	-0.71	-2.04	0.000	0.000	0.029	2081	tags=67%, list=23%, signal=86%
											108	REACTOME_NEP_NS2_INTERACTS_WITH_THE_CELLULAR_EXPORT_MACHINERY	27	-0.71	-2.03	0.000	0.000	0.031	2081	tags=67%, list=23%, signal=86%
											109	REACTOME_DESTABILIZATION_OF_MRNA_BY_AUF1_HNRNP_D0	49	-0.63	-2.03	0.000	0.000	0.031	2583	tags=65%, list=28%, signal=90%
											110	PUJANA_BRCA2_PCC_NETWORK	346	-0.47	-2.03	0.000	0.000	0.031	2491	tags=47%, list=27%, signal=62%
											111	REACTOME_CDK_MEDIATED_PHOSPHORYLATION_AND_REMOVAL_OF_CDC6	46	-0.63	-2.03	0.000	0.000	0.033	2583	tags=63%, list=28%, signal=87%
											112	REACTOME_SCF_BETA_TRCP_MEDIATED_DEGRADATION_OF_EMI1	48	-0.62	-2.02	0.000	0.000	0.036	2583	tags=65%, list=28%, signal=89%
											113	GOLDRATH_ANTIGEN_RESPONSE	290	-0.49	-2.02	0.000	0.000	0.039	2275	tags=50%, list=25%, signal=64%
											114	SHIN_B_CELL_LYMPHOMA_CLUSTER_9	15	-0.80	-2.01	0.000	0.000	0.046	1029	tags=53%, list=11%, signal=60%
											115	REACTOME_REGULATION_OF_MITOTIC_CELL_CYCLE	74	-0.57	-2.01	0.000	0.000	0.046	2583	tags=62%, list=28%, signal=86%
											116	ZHENG_GLIOBLASTOMA_PLASTICITY_UP	169	-0.52	-2.01	0.000	0.000	0.046	1816	tags=39%, list=20%, signal=48%
											117	REACTOME_INTERACTIONS_OF_VPR_WITH_HOST_CELLULAR_PROTEINS	31	-0.68	-2.01	0.000	0.000	0.051	2081	tags=65%, list=23%, signal=83%
											118	GRAHAM_NORMAL_QUIESCENT_VS_NORMAL_DIVIDING_DN	74	-0.57	-2.01	0.000	0.000	0.054	2481	tags=65%, list=27%, signal=88%
											119	HORIUCHI_WTAP_TARGETS_DN	241	-0.50	-2.01	0.000	0.001	0.057	1838	tags=44%, list=20%, signal=54%
											120	WEST_ADRENOCORTICAL_TUMOR_UP	239	-0.49	-2.00	0.000	0.001	0.062	1985	tags=38%, list=22%, signal=48%
											121	REACTOME_G1_S_TRANSITION	93	-0.55	-1.99	0.000	0.001	0.070	2941	tags=60%, list=32%, signal=88%
											122	REACTOME_REGULATION_OF_GLUCOKINASE_BY_GLUCOKINASE_REGULATORY_PROTEIN	25	-0.70	-1.99	0.000	0.001	0.078	2081	tags=64%, list=23%, signal=83%
											123	BURTON_ADIPOGENESIS_3	89	-0.55	-1.99	0.000	0.001	0.079	2262	tags=58%, list=25%, signal=77%
											124	PID_AURORA_B_PATHWAY	35	-0.66	-1.99	0.000	0.001	0.080	1800	tags=63%, list=20%, signal=78%
											125	REACTOME_ASSEMBLY_OF_THE_PRE_REPLICATIVE_COMPLEX	57	-0.60	-1.99	0.000	0.001	0.084	2583	tags=58%, list=28%, signal=80%
											126	TONKS_TARGETS_OF_RUNX1_RUNX1T1_FUSION_MONOCYTE_UP	151	-0.51	-1.99	0.000	0.001	0.085	1647	tags=37%, list=18%, signal=44%
											127	REACTOME_METABOLISM_OF_RNA	239	-0.48	-1.99	0.000	0.001	0.087	2816	tags=49%, list=31%, signal=68%
											128	KRASNOSELSKAYA_ILF3_TARGETS_UP	25	-0.70	-1.98	0.000	0.001	0.100	945	tags=44%, list=10%, signal=49%
											129	CHEMNITZ_RESPONSE_TO_PROSTAGLANDIN_E2_UP	107	-0.53	-1.98	0.000	0.001	0.102	1456	tags=39%, list=16%, signal=46%
											130	REACTOME_P53_INDEPENDENT_G1_S_DNA_DAMAGE_CHECKPOINT	48	-0.61	-1.98	0.000	0.001	0.102	2583	tags=63%, list=28%, signal=87%
											131	MITSIADES_RESPONSE_TO_APLIDIN_DN	203	-0.49	-1.97	0.000	0.001	0.107	2509	tags=52%, list=27%, signal=70%
											132	REACTOME_APC_C_CDH1_MEDIATED_DEGRADATION_OF_CDC20_AND_OTHER_APC_C_CDH1_TARGETED_PROTEINS_IN_LATE_MITOSIS_EARLY_G1	64	-0.57	-1.97	0.000	0.001	0.111	2583	tags=63%, list=28%, signal=86%
											133	REACTOME_AUTODEGRADATION_OF_THE_E3_UBIQUITIN_LIGASE_COP1	46	-0.62	-1.97	0.000	0.001	0.114	2583	tags=63%, list=28%, signal=87%
											134	KEGG_PROTEASOME	42	-0.62	-1.96	0.000	0.001	0.126	2583	tags=69%, list=28%, signal=96%
											135	BOYAULT_LIVER_CANCER_SUBCLASS_G3_UP	150	-0.51	-1.96	0.000	0.001	0.126	1939	tags=47%, list=21%, signal=58%
											136	REACTOME_APC_C_CDC20_MEDIATED_DEGRADATION_OF_MITOTIC_PROTEINS	64	-0.58	-1.96	0.000	0.001	0.132	2583	tags=63%, list=28%, signal=86%
											137	FUJII_YBX1_TARGETS_DN	177	-0.49	-1.96	0.000	0.001	0.135	2169	tags=44%, list=24%, signal=56%
											138	EGUCHI_CELL_CYCLE_RB1_TARGETS	22	-0.71	-1.96	0.000	0.001	0.141	1746	tags=64%, list=19%, signal=78%
											139	KAUFFMANN_MELANOMA_RELAPSE_UP	55	-0.59	-1.96	0.000	0.001	0.141	2461	tags=58%, list=27%, signal=79%
											140	STONER_ESOPHAGEAL_CARCINOGENESIS_UP	25	-0.68	-1.95	0.000	0.001	0.151	1371	tags=52%, list=15%, signal=61%
											141	CHIARADONNA_NEOPLASTIC_TRANSFORMATION_KRAS_UP	99	-0.53	-1.95	0.000	0.001	0.151	1963	tags=51%, list=21%, signal=64%
											142	SCHLOSSER_MYC_TARGETS_AND_SERUM_RESPONSE_DN	43	-0.62	-1.95	0.000	0.001	0.151	2082	tags=70%, list=23%, signal=90%
											143	UDAYAKUMAR_MED1_TARGETS_UP	107	-0.53	-1.95	0.000	0.001	0.151	1467	tags=38%, list=16%, signal=45%
											144	WANG_RESPONSE_TO_GSK3_INHIBITOR_SB216763_DN	284	-0.46	-1.95	0.000	0.001	0.157	2585	tags=49%, list=28%, signal=66%
											145	GRADE_COLON_AND_RECTAL_CANCER_UP	225	-0.48	-1.94	0.000	0.001	0.163	2197	tags=47%, list=24%, signal=60%
											146	BLUM_RESPONSE_TO_SALIRASIB_DN	282	-0.46	-1.94	0.000	0.001	0.166	2575	tags=52%, list=28%, signal=70%
											147	GAVIN_FOXP3_TARGETS_CLUSTER_P6	72	-0.55	-1.94	0.000	0.001	0.175	1816	tags=56%, list=20%, signal=69%
											148	REACTOME_AUTODEGRADATION_OF_CDH1_BY_CDH1_APC_C	56	-0.58	-1.94	0.000	0.001	0.181	2583	tags=64%, list=28%, signal=89%
											149	GROSS_HYPOXIA_VIA_HIF1A_UP	63	-0.57	-1.94	0.000	0.001	0.183	2116	tags=49%, list=23%, signal=64%
											150	BOYLAN_MULTIPLE_MYELOMA_C_D_UP	104	-0.52	-1.94	0.000	0.001	0.185	2339	tags=52%, list=26%, signal=69%
											151	LEE_EARLY_T_LYMPHOCYTE_UP	73	-0.55	-1.94	0.000	0.001	0.191	1905	tags=48%, list=21%, signal=60%
											152	VANTVEER_BREAST_CANCER_METASTASIS_DN	87	-0.54	-1.94	0.000	0.001	0.192	1928	tags=49%, list=21%, signal=62%
											153	MOOTHA_VOXPHOS	77	-0.55	-1.93	0.000	0.001	0.197	2688	tags=52%, list=29%, signal=73%
											154	PEDERSEN_METASTASIS_BY_ERBB2_ISOFORM_1	32	-0.65	-1.93	0.000	0.001	0.197	1596	tags=47%, list=17%, signal=57%
											155	TIEN_INTESTINE_PROBIOTICS_24HR_UP	455	-0.44	-1.93	0.000	0.001	0.200	1979	tags=39%, list=22%, signal=47%
											156	JUBAN_TARGETS_OF_SPI1_AND_FLI1_DN	66	-0.56	-1.93	0.000	0.002	0.211	1771	tags=50%, list=19%, signal=62%
											157	ODONNELL_TFRC_TARGETS_DN	89	-0.54	-1.92	0.000	0.002	0.233	1957	tags=51%, list=21%, signal=64%
											158	REACTOME_DEPOSITION_OF_NEW_CENPA_CONTAINING_NUCLEOSOMES_AT_THE_CENTROMERE	44	-0.60	-1.92	0.000	0.002	0.234	3292	tags=77%, list=36%, signal=120%
											159	TOYOTA_TARGETS_OF_MIR34B_AND_MIR34C	292	-0.46	-1.92	0.000	0.002	0.235	2491	tags=46%, list=27%, signal=61%
											160	REACTOME_ANTIVIRAL_MECHANISM_BY_IFN_STIMULATED_GENES	61	-0.57	-1.92	0.000	0.002	0.236	1542	tags=51%, list=17%, signal=61%
											161	REACTOME_LATE_PHASE_OF_HIV_LIFE_CYCLE	89	-0.53	-1.92	0.000	0.002	0.248	2504	tags=55%, list=27%, signal=75%
											162	REICHERT_MITOSIS_LIN9_TARGETS	25	-0.67	-1.91	0.002	0.002	0.254	2142	tags=68%, list=23%, signal=89%
											163	RADAEVA_RESPONSE_TO_IFNA1_UP	41	-0.61	-1.91	0.002	0.002	0.256	1455	tags=44%, list=16%, signal=52%
											164	SHEPARD_BMYB_TARGETS	40	-0.62	-1.91	0.000	0.002	0.272	1905	tags=55%, list=21%, signal=69%
											165	LE_EGR2_TARGETS_UP	91	-0.52	-1.91	0.000	0.002	0.282	1746	tags=45%, list=19%, signal=55%
											166	REACTOME_GLUCOSE_TRANSPORT	33	-0.64	-1.91	0.000	0.002	0.284	2081	tags=48%, list=23%, signal=63%
											167	BIOCARTA_PROTEASOME_PATHWAY	27	-0.64	-1.90	0.000	0.002	0.289	2583	tags=70%, list=28%, signal=98%
											168	SONG_TARGETS_OF_IE86_CMV_PROTEIN	55	-0.57	-1.90	0.000	0.002	0.289	1450	tags=36%, list=16%, signal=43%
											169	FINETTI_BREAST_CANCER_KINOME_RED	15	-0.77	-1.90	0.000	0.002	0.289	1014	tags=67%, list=11%, signal=75%
											170	DELPUECH_FOXO3_TARGETS_DN	35	-0.63	-1.90	0.000	0.002	0.289	1515	tags=57%, list=17%, signal=68%
											171	SCHLOSSER_MYC_TARGETS_AND_SERUM_RESPONSE_UP	42	-0.60	-1.90	0.000	0.002	0.293	2478	tags=69%, list=27%, signal=94%
											172	REACTOME_TRANSLATION	125	-0.50	-1.90	0.000	0.002	0.301	3616	tags=61%, list=39%, signal=99%
											173	REACTOME_MRNA_SPLICING_MINOR_PATHWAY	35	-0.63	-1.90	0.000	0.002	0.321	2493	tags=63%, list=27%, signal=86%
											174	PACHER_TARGETS_OF_IGF1_AND_IGF2_UP	24	-0.69	-1.90	0.000	0.002	0.325	756	tags=38%, list=8%, signal=41%
											175	SARRIO_EPITHELIAL_MESENCHYMAL_TRANSITION_UP	133	-0.50	-1.90	0.000	0.002	0.334	2623	tags=54%, list=29%, signal=75%
											176	WANG_TARGETS_OF_MLL_CBP_FUSION_DN	39	-0.61	-1.90	0.000	0.002	0.334	1770	tags=51%, list=19%, signal=63%
											177	MOREAUX_B_LYMPHOCYTE_MATURATION_BY_TACI_DN	52	-0.58	-1.90	0.000	0.002	0.341	2356	tags=58%, list=26%, signal=77%
											178	REACTOME_RNA_POL_II_TRANSCRIPTION	78	-0.53	-1.89	0.000	0.003	0.360	2504	tags=51%, list=27%, signal=70%
											179	NAKAYAMA_SOFT_TISSUE_TUMORS_PCA2_UP	54	-0.57	-1.89	0.000	0.003	0.369	1038	tags=46%, list=11%, signal=52%
											180	LY_AGING_PREMATURE_DN	25	-0.65	-1.89	0.002	0.003	0.374	1919	tags=52%, list=21%, signal=66%
											181	REACTOME_RESPIRATORY_ELECTRON_TRANSPORT	61	-0.55	-1.89	0.000	0.003	0.379	2626	tags=54%, list=29%, signal=75%
											182	NIKOLSKY_BREAST_CANCER_8Q12_Q22_AMPLICON	63	-0.55	-1.89	0.000	0.003	0.381	1379	tags=29%, list=15%, signal=33%
											183	REACTOME_RESPIRATORY_ELECTRON_TRANSPORT_ATP_SYNTHESIS_BY_CHEMIOSMOTIC_COUPLING_AND_HEAT_PRODUCTION_BY_UNCOUPLING_PROTEINS_	74	-0.55	-1.89	0.000	0.003	0.381	2626	tags=53%, list=29%, signal=73%
											184	ZHU_CMV_ALL_UP	94	-0.51	-1.88	0.000	0.003	0.389	2552	tags=59%, list=28%, signal=80%
											185	FRASOR_RESPONSE_TO_SERM_OR_FULVESTRANT_DN	48	-0.58	-1.88	0.000	0.003	0.402	1989	tags=48%, list=22%, signal=61%
											186	CHICAS_RB1_TARGETS_GROWING	168	-0.47	-1.88	0.000	0.003	0.411	2481	tags=52%, list=27%, signal=71%
											187	MOOTHA_HUMAN_MITODB_6_2002	368	-0.44	-1.88	0.000	0.003	0.429	2021	tags=38%, list=22%, signal=47%
											188	REACTOME_INFLUENZA_LIFE_CYCLE	130	-0.49	-1.87	0.000	0.003	0.441	3754	tags=66%, list=41%, signal=110%
											189	BENPORATH_CYCLING_GENES	481	-0.43	-1.87	0.000	0.003	0.450	2195	tags=39%, list=24%, signal=49%
											190	CHIANG_LIVER_CANCER_SUBCLASS_PROLIFERATION_UP	132	-0.49	-1.87	0.000	0.003	0.455	1473	tags=38%, list=16%, signal=44%
											191	REACTOME_CHROMOSOME_MAINTENANCE	87	-0.52	-1.87	0.000	0.003	0.457	2824	tags=54%, list=31%, signal=77%
											192	EPPERT_PROGENITOR	104	-0.50	-1.87	0.000	0.003	0.458	2290	tags=48%, list=25%, signal=63%
											193	REACTOME_REGULATION_OF_ORNITHINE_DECARBOXYLASE_ODC	47	-0.57	-1.87	0.000	0.003	0.466	2583	tags=64%, list=28%, signal=88%
											194	NADERI_BREAST_CANCER_PROGNOSIS_UP	32	-0.63	-1.86	0.000	0.004	0.491	2055	tags=53%, list=22%, signal=68%
											195	REACTOME_MITOTIC_PROMETAPHASE	69	-0.54	-1.86	0.000	0.004	0.500	2457	tags=54%, list=27%, signal=73%
											196	BASSO_B_LYMPHOCYTE_NETWORK	115	-0.50	-1.86	0.000	0.004	0.517	2286	tags=60%, list=25%, signal=79%
											197	PID_BARD1_PATHWAY	28	-0.64	-1.86	0.000	0.004	0.522	1879	tags=50%, list=21%, signal=63%
											198	REACTOME_PREFOLDIN_MEDIATED_TRANSFER_OF_SUBSTRATE_TO_CCT_TRIC	20	-0.70	-1.86	0.000	0.004	0.522	1441	tags=65%, list=16%, signal=77%
											199	FOURNIER_ACINAR_DEVELOPMENT_LATE_DN	19	-0.70	-1.86	0.000	0.004	0.527	1362	tags=58%, list=15%, signal=68%
											200	FARMER_BREAST_CANCER_CLUSTER_1	28	-0.64	-1.86	0.002	0.004	0.528	1699	tags=46%, list=19%, signal=57%
											201	SHEPARD_CRUSH_AND_BURN_MUTANT_UP	138	-0.48	-1.85	0.000	0.004	0.539	2117	tags=51%, list=23%, signal=65%
											202	REACTOME_TRANSCRIPTION	156	-0.48	-1.85	0.000	0.004	0.557	2838	tags=54%, list=31%, signal=77%
											203	HAMAI_APOPTOSIS_VIA_TRAIL_UP	420	-0.43	-1.85	0.000	0.004	0.562	1794	tags=31%, list=20%, signal=37%
											204	ABRAMSON_INTERACT_WITH_AIRE	38	-0.59	-1.85	0.000	0.004	0.568	2286	tags=58%, list=25%, signal=77%
											205	SHEPARD_CRUSH_AND_BURN_MUTANT_DN	106	-0.50	-1.85	0.000	0.004	0.571	1327	tags=33%, list=14%, signal=38%
											206	BHATTACHARYA_EMBRYONIC_STEM_CELL	63	-0.54	-1.85	0.000	0.004	0.581	1313	tags=40%, list=14%, signal=46%
											207	GARCIA_TARGETS_OF_FLI1_AND_DAX1_DN	122	-0.48	-1.85	0.000	0.004	0.581	2451	tags=46%, list=27%, signal=62%
											208	HECKER_IFNB1_TARGETS	61	-0.54	-1.84	0.000	0.005	0.614	1722	tags=41%, list=19%, signal=50%
											209	NAKAMURA_CANCER_MICROENVIRONMENT_DN	40	-0.58	-1.84	0.000	0.005	0.630	1473	tags=50%, list=16%, signal=59%
											210	REACTOME_HOST_INTERACTIONS_OF_HIV_FACTORS	113	-0.49	-1.84	0.000	0.005	0.633	2413	tags=54%, list=26%, signal=72%
											211	MOSERLE_IFNA_RESPONSE	18	-0.70	-1.83	0.000	0.005	0.667	319	tags=33%, list=3%, signal=34%
											212	OXFORD_RALA_OR_RALB_TARGETS_UP	42	-0.58	-1.83	0.002	0.005	0.677	1160	tags=40%, list=13%, signal=46%
											213	MARTINEZ_RESPONSE_TO_TRABECTEDIN_DN	217	-0.45	-1.83	0.000	0.006	0.681	1762	tags=35%, list=19%, signal=42%
											214	REACTOME_HIV_INFECTION	176	-0.46	-1.82	0.000	0.006	0.685	2504	tags=52%, list=27%, signal=70%
											215	ZHU_CMV_24_HR_UP	75	-0.52	-1.82	0.000	0.006	0.685	2044	tags=48%, list=22%, signal=61%
											216	CROONQUIST_NRAS_VS_STROMAL_STIMULATION_DN	77	-0.51	-1.82	0.000	0.006	0.692	1621	tags=34%, list=18%, signal=41%
											217	YAO_TEMPORAL_RESPONSE_TO_PROGESTERONE_CLUSTER_11	75	-0.51	-1.82	0.000	0.006	0.696	2117	tags=49%, list=23%, signal=64%
											218	WORSCHECH_TUMOR_EVASION_AND_TOLEROGENICITY_UP	23	-0.66	-1.82	0.002	0.006	0.702	1464	tags=52%, list=16%, signal=62%
											219	SMID_BREAST_CANCER_BASAL_UP	370	-0.42	-1.82	0.000	0.006	0.731	1879	tags=32%, list=21%, signal=38%
											220	GREENBAUM_E2A_TARGETS_UP	29	-0.62	-1.82	0.002	0.006	0.735	1327	tags=45%, list=14%, signal=52%
											221	SANSOM_APC_TARGETS_REQUIRE_MYC	149	-0.46	-1.82	0.000	0.006	0.739	1961	tags=41%, list=21%, signal=51%
											222	MORI_EMU_MYC_LYMPHOMA_BY_ONSET_TIME_UP	84	-0.50	-1.82	0.002	0.006	0.740	2457	tags=49%, list=27%, signal=66%
											223	REACTOME_HIV_LIFE_CYCLE	102	-0.49	-1.82	0.000	0.006	0.744	2504	tags=53%, list=27%, signal=72%
											224	DAVICIONI_PAX_FOXO1_SIGNATURE_IN_ARMS_DN	15	-0.72	-1.82	0.004	0.006	0.749	810	tags=40%, list=9%, signal=44%
											225	WANG_METHYLATED_IN_BREAST_CANCER	28	-0.62	-1.81	0.004	0.006	0.762	538	tags=32%, list=6%, signal=34%
											226	WEST_ADRENOCORTICAL_TUMOR_MARKERS_UP	15	-0.72	-1.81	0.000	0.006	0.763	1905	tags=73%, list=21%, signal=92%
											227	SANSOM_WNT_PATHWAY_REQUIRE_MYC	37	-0.59	-1.81	0.002	0.006	0.767	1554	tags=38%, list=17%, signal=45%
											228	CHAUHAN_RESPONSE_TO_METHOXYESTRADIOL_UP	43	-0.57	-1.81	0.000	0.007	0.772	1693	tags=47%, list=18%, signal=57%
											229	HAN_JNK_SINGALING_UP	29	-0.62	-1.81	0.002	0.007	0.789	1307	tags=38%, list=14%, signal=44%
											230	MONNIER_POSTRADIATION_TUMOR_ESCAPE_UP	282	-0.43	-1.81	0.000	0.007	0.789	1771	tags=35%, list=19%, signal=43%
											231	PID_FANCONI_PATHWAY	42	-0.57	-1.80	0.000	0.007	0.809	2141	tags=43%, list=23%, signal=56%
											232	SHAFFER_IRF4_TARGETS_IN_ACTIVATED_B_LYMPHOCYTE	68	-0.52	-1.80	0.000	0.007	0.811	1539	tags=41%, list=17%, signal=49%
											233	LEE_LIVER_CANCER_SURVIVAL_DN	136	-0.47	-1.80	0.000	0.008	0.821	2586	tags=50%, list=28%, signal=69%
											234	BILANGES_RAPAMYCIN_SENSITIVE_VIA_TSC1_AND_TSC2	55	-0.54	-1.79	0.000	0.008	0.843	2934	tags=53%, list=32%, signal=77%
											235	KUMAR_TARGETS_OF_MLL_AF9_FUSION	308	-0.42	-1.79	0.000	0.008	0.843	1539	tags=29%, list=17%, signal=34%
											236	MOREAUX_MULTIPLE_MYELOMA_BY_TACI_DN	131	-0.47	-1.79	0.000	0.008	0.858	2356	tags=50%, list=26%, signal=66%
											237	CHANG_CORE_SERUM_RESPONSE_UP	160	-0.46	-1.79	0.000	0.008	0.863	2469	tags=48%, list=27%, signal=65%
											238	IKEDA_MIR1_TARGETS_UP	46	-0.56	-1.79	0.002	0.009	0.872	1345	tags=35%, list=15%, signal=41%
											239	ZHONG_RESPONSE_TO_AZACITIDINE_AND_TSA_DN	45	-0.56	-1.79	0.000	0.008	0.873	1624	tags=44%, list=18%, signal=54%
											240	TAKEDA_TARGETS_OF_NUP98_HOXA9_FUSION_8D_UP	94	-0.49	-1.79	0.000	0.009	0.875	1382	tags=30%, list=15%, signal=35%
											241	LY_AGING_MIDDLE_DN	15	-0.71	-1.79	0.000	0.009	0.875	1473	tags=67%, list=16%, signal=79%
											242	HAHTOLA_MYCOSIS_FUNGOIDES_CD4_DN	99	-0.49	-1.78	0.000	0.009	0.875	2478	tags=49%, list=27%, signal=67%
											243	WHITFIELD_CELL_CYCLE_M_G1	107	-0.48	-1.78	0.000	0.009	0.880	2138	tags=43%, list=23%, signal=55%
											244	AFFAR_YY1_TARGETS_DN	163	-0.45	-1.78	0.000	0.009	0.882	2482	tags=52%, list=27%, signal=70%
											245	KUNINGER_IGF1_VS_PDGFB_TARGETS_DN	30	-0.61	-1.78	0.004	0.009	0.884	1300	tags=37%, list=14%, signal=43%
											246	BASAKI_YBX1_TARGETS_UP	215	-0.44	-1.78	0.000	0.010	0.899	2142	tags=44%, list=23%, signal=56%
											247	MORI_SMALL_PRE_BII_LYMPHOCYTE_DN	68	-0.51	-1.77	0.002	0.010	0.902	2576	tags=57%, list=28%, signal=79%
											248	REACTOME_REGULATION_OF_MRNA_STABILITY_BY_PROTEINS_THAT_BIND_AU_RICH_ELEMENTS	79	-0.50	-1.77	0.000	0.010	0.904	2816	tags=58%, list=31%, signal=83%
											249	SENGUPTA_NASOPHARYNGEAL_CARCINOMA_WITH_LMP1_UP	232	-0.43	-1.77	0.000	0.010	0.905	1848	tags=33%, list=20%, signal=41%
											250	DAIRKEE_CANCER_PRONE_RESPONSE_BPA	44	-0.56	-1.77	0.000	0.010	0.905	1989	tags=41%, list=22%, signal=52%
											251	HERNANDEZ_ABERRANT_MITOSIS_BY_DOCETACEL_2NM_DN	16	-0.70	-1.77	0.002	0.010	0.906	743	tags=38%, list=8%, signal=41%
											252	LU_TUMOR_ANGIOGENESIS_UP	18	-0.68	-1.77	0.004	0.010	0.910	210	tags=33%, list=2%, signal=34%
											253	WU_APOPTOSIS_BY_CDKN1A_VIA_TP53	44	-0.55	-1.77	0.000	0.010	0.915	1129	tags=41%, list=12%, signal=46%
											254	SCHAEFFER_PROSTATE_DEVELOPMENT_AND_CANCER_BOX4_DN	26	-0.61	-1.77	0.003	0.010	0.918	1242	tags=46%, list=14%, signal=53%
											255	ZHAN_MULTIPLE_MYELOMA_SUBGROUPS	30	-0.61	-1.77	0.002	0.010	0.923	1750	tags=47%, list=19%, signal=57%
											256	REACTOME_CITRIC_ACID_CYCLE_TCA_CYCLE	18	-0.69	-1.76	0.002	0.011	0.928	2250	tags=72%, list=25%, signal=96%
											257	MALONEY_RESPONSE_TO_17AAG_DN	66	-0.51	-1.76	0.000	0.011	0.938	2586	tags=58%, list=28%, signal=80%
											258	GARGALOVIC_RESPONSE_TO_OXIDIZED_PHOSPHOLIPIDS_GREEN_UP	19	-0.67	-1.76	0.004	0.011	0.940	974	tags=37%, list=11%, signal=41%
											259	IRITANI_MAD1_TARGETS_DN	38	-0.57	-1.75	0.002	0.012	0.949	2028	tags=50%, list=22%, signal=64%
											260	JACKSON_DNMT1_TARGETS_UP	64	-0.51	-1.75	0.000	0.012	0.951	2141	tags=44%, list=23%, signal=57%
											261	CUI_TCF21_TARGETS_2_UP	268	-0.42	-1.75	0.000	0.013	0.953	1961	tags=37%, list=21%, signal=45%
											262	AMUNDSON_GAMMA_RADIATION_RESPONSE	35	-0.58	-1.75	0.002	0.013	0.953	1069	tags=51%, list=12%, signal=58%
											263	COLLER_MYC_TARGETS_UP	22	-0.63	-1.75	0.002	0.013	0.954	2531	tags=82%, list=28%, signal=113%
											264	AMIT_EGF_RESPONSE_40_MCF10A	18	-0.66	-1.75	0.002	0.013	0.956	1437	tags=50%, list=16%, signal=59%
											265	REACTOME_G1_PHASE	33	-0.58	-1.74	0.004	0.013	0.958	1565	tags=36%, list=17%, signal=44%
											266	KORKOLA_TERATOMA	22	-0.63	-1.74	0.000	0.013	0.962	1473	tags=55%, list=16%, signal=65%
											267	FIGUEROA_AML_METHYLATION_CLUSTER_2_UP	26	-0.62	-1.74	0.000	0.014	0.966	1950	tags=50%, list=21%, signal=63%
											268	SHAFFER_IRF4_TARGETS_IN_ACTIVATED_DENDRITIC_CELL	54	-0.52	-1.74	0.000	0.014	0.975	1822	tags=41%, list=20%, signal=51%
											269	KEGG_BASAL_CELL_CARCINOMA	24	-0.62	-1.73	0.004	0.015	0.981	860	tags=25%, list=9%, signal=28%
											270	LI_WILMS_TUMOR_ANAPLASTIC_UP	16	-0.68	-1.73	0.006	0.015	0.981	2128	tags=75%, list=23%, signal=98%
											271	BIOCARTA_CELLCYCLE_PATHWAY	21	-0.63	-1.73	0.004	0.016	0.984	244	tags=24%, list=3%, signal=24%
											272	WANG_SMARCE1_TARGETS_DN	232	-0.42	-1.72	0.000	0.017	0.985	1873	tags=33%, list=20%, signal=41%
											273	CHICAS_RB1_TARGETS_SENESCENT	385	-0.40	-1.72	0.000	0.017	0.986	1791	tags=29%, list=20%, signal=34%
											274	AKL_HTLV1_INFECTION_DN	47	-0.53	-1.72	0.000	0.018	0.987	1128	tags=30%, list=12%, signal=34%
											275	SEIDEN_ONCOGENESIS_BY_MET	69	-0.50	-1.72	0.000	0.018	0.987	1729	tags=39%, list=19%, signal=48%
											276	BOSCO_TH1_CYTOTOXIC_MODULE	69	-0.49	-1.72	0.000	0.018	0.987	1545	tags=30%, list=17%, signal=36%
											277	FURUKAWA_DUSP6_TARGETS_PCI35_DN	55	-0.52	-1.72	0.002	0.018	0.987	1905	tags=55%, list=21%, signal=68%
											278	SAKAI_TUMOR_INFILTRATING_MONOCYTES_DN	67	-0.49	-1.72	0.004	0.018	0.988	1685	tags=40%, list=18%, signal=49%
											279	REACTOME_ACTIVATION_OF_NF_KAPPAB_IN_B_CELLS	59	-0.51	-1.71	0.000	0.018	0.990	2583	tags=53%, list=28%, signal=73%
											280	SESTO_RESPONSE_TO_UV_C1	54	-0.52	-1.71	0.000	0.018	0.991	1509	tags=35%, list=16%, signal=42%
											281	VANTVEER_BREAST_CANCER_BRCA1_UP	26	-0.61	-1.71	0.004	0.018	0.991	1207	tags=38%, list=13%, signal=44%
											282	STAMBOLSKY_TARGETS_OF_MUTATED_TP53_UP	30	-0.58	-1.71	0.005	0.018	0.993	918	tags=30%, list=10%, signal=33%
											283	TAKEDA_TARGETS_OF_NUP98_HOXA9_FUSION_10D_UP	106	-0.46	-1.71	0.000	0.018	0.993	1127	tags=26%, list=12%, signal=30%
											284	PID_E2F_PATHWAY	61	-0.50	-1.71	0.000	0.018	0.994	1472	tags=31%, list=16%, signal=37%
											285	BROWNE_HCMV_INFECTION_2HR_DN	33	-0.56	-1.71	0.004	0.019	0.995	1346	tags=33%, list=15%, signal=39%
											286	REACTOME_MICRORNA_MIRNA_BIOGENESIS	17	-0.66	-1.71	0.007	0.019	0.995	2330	tags=71%, list=25%, signal=94%
											287	MILI_PSEUDOPODIA_CHEMOTAXIS_UP	45	-0.53	-1.71	0.000	0.019	0.995	1092	tags=31%, list=12%, signal=35%
											288	REACTOME_ACTIVATION_OF_ATR_IN_RESPONSE_TO_REPLICATION_STRESS	27	-0.59	-1.70	0.004	0.019	0.996	3466	tags=74%, list=38%, signal=119%
											289	BOHN_PRIMARY_IMMUNODEFICIENCY_SYNDROM_UP	34	-0.58	-1.70	0.000	0.019	0.996	1755	tags=44%, list=19%, signal=54%
											290	KRIGE_AMINO_ACID_DEPRIVATION	25	-0.60	-1.70	0.010	0.019	0.996	895	tags=44%, list=10%, signal=49%
											291	HU_GENOTOXIC_DAMAGE_24HR	30	-0.58	-1.70	0.004	0.020	0.997	2199	tags=53%, list=24%, signal=70%
											292	WHITFIELD_CELL_CYCLE_G2	126	-0.45	-1.70	0.000	0.020	0.997	1822	tags=37%, list=20%, signal=45%
											293	PID_FOXM1_PATHWAY	35	-0.55	-1.70	0.004	0.020	0.997	2295	tags=54%, list=25%, signal=72%
											294	GALE_APL_WITH_FLT3_MUTATED_UP	39	-0.55	-1.70	0.002	0.020	0.997	2063	tags=46%, list=23%, signal=59%
											295	MOOTHA_TCA	15	-0.68	-1.70	0.015	0.020	0.997	2250	tags=67%, list=25%, signal=88%
											296	MOOTHA_MITOCHONDRIA	374	-0.40	-1.70	0.000	0.021	0.998	2021	tags=37%, list=22%, signal=45%
											297	KIM_LRRC3B_TARGETS	15	-0.69	-1.69	0.006	0.021	0.998	470	tags=33%, list=5%, signal=35%
											298	REACTOME_PROCESSING_OF_CAPPED_INTRONLESS_PRE_MRNA	20	-0.63	-1.69	0.006	0.021	0.998	1695	tags=45%, list=18%, signal=55%
											299	VALK_AML_CLUSTER_11	33	-0.56	-1.69	0.002	0.022	0.998	1001	tags=33%, list=11%, signal=37%
											300	REACTOME_METABOLISM_OF_MRNA	198	-0.42	-1.69	0.000	0.022	0.998	2872	tags=43%, list=31%, signal=61%
											301	REACTOME_AMINO_ACID_TRANSPORT_ACROSS_THE_PLASMA_MEMBRANE	22	-0.61	-1.69	0.006	0.022	0.998	854	tags=41%, list=9%, signal=45%
											302	WHITFIELD_CELL_CYCLE_G2_M	155	-0.44	-1.69	0.000	0.022	0.998	1479	tags=34%, list=16%, signal=39%
											303	MARKEY_RB1_CHRONIC_LOF_UP	89	-0.47	-1.69	0.000	0.022	0.998	2177	tags=43%, list=24%, signal=55%
											304	GAUSSMANN_MLL_AF4_FUSION_TARGETS_F_DN	21	-0.62	-1.69	0.016	0.022	0.998	887	tags=29%, list=10%, signal=32%
											305	SCIBETTA_KDM5B_TARGETS_DN	59	-0.50	-1.69	0.006	0.022	0.998	1093	tags=39%, list=12%, signal=44%
											306	SMITH_TERT_TARGETS_UP	113	-0.45	-1.69	0.000	0.022	0.998	1980	tags=42%, list=22%, signal=52%
											307	WONG_PROTEASOME_GENE_MODULE	43	-0.54	-1.68	0.002	0.023	0.998	2413	tags=53%, list=26%, signal=72%
											308	JOHNSTONE_PARVB_TARGETS_2_DN	245	-0.41	-1.68	0.000	0.023	0.998	2324	tags=37%, list=25%, signal=48%
											309	REACTOME_TCA_CYCLE_AND_RESPIRATORY_ELECTRON_TRANSPORT	107	-0.45	-1.68	0.000	0.024	0.998	2626	tags=50%, list=29%, signal=70%
											310	ONDER_CDH1_TARGETS_1_DN	99	-0.45	-1.68	0.000	0.024	0.998	2662	tags=49%, list=29%, signal=69%
											311	REACTOME_MRNA_CAPPING	27	-0.58	-1.68	0.007	0.024	0.998	2493	tags=59%, list=27%, signal=81%
											312	YAO_TEMPORAL_RESPONSE_TO_PROGESTERONE_CLUSTER_10	53	-0.51	-1.68	0.002	0.024	0.998	2118	tags=43%, list=23%, signal=56%
											313	WHITFIELD_CELL_CYCLE_S	109	-0.46	-1.68	0.002	0.024	0.998	2629	tags=45%, list=29%, signal=62%
											314	PAL_PRMT5_TARGETS_UP	162	-0.43	-1.68	0.000	0.024	0.998	2700	tags=52%, list=29%, signal=72%
											315	BILD_MYC_ONCOGENIC_SIGNATURE	134	-0.44	-1.68	0.000	0.024	0.998	2200	tags=46%, list=24%, signal=60%
											316	HESS_TARGETS_OF_HOXA9_AND_MEIS1_UP	58	-0.50	-1.67	0.000	0.024	0.998	1999	tags=45%, list=22%, signal=57%
											317	REACTOME_CLEAVAGE_OF_GROWING_TRANSCRIPT_IN_THE_TERMINATION_REGION_	30	-0.57	-1.67	0.000	0.025	0.998	1903	tags=43%, list=21%, signal=55%
											318	REACTOME_RNA_POL_I_RNA_POL_III_AND_MITOCHONDRIAL_TRANSCRIPTION	93	-0.46	-1.67	0.000	0.025	0.998	3463	tags=72%, list=38%, signal=115%
											319	DORN_ADENOVIRUS_INFECTION_32HR_DN	28	-0.57	-1.67	0.008	0.026	0.999	2184	tags=50%, list=24%, signal=65%
											320	VERNELL_RETINOBLASTOMA_PATHWAY_UP	57	-0.50	-1.67	0.002	0.026	0.999	2225	tags=47%, list=24%, signal=62%
											321	PYEON_CANCER_HEAD_AND_NECK_VS_CERVICAL_UP	124	-0.44	-1.67	0.000	0.026	0.999	2416	tags=44%, list=26%, signal=59%
											322	HUMMEL_BURKITTS_LYMPHOMA_UP	26	-0.58	-1.67	0.008	0.026	0.999	2011	tags=38%, list=22%, signal=49%
											323	DEBIASI_APOPTOSIS_BY_REOVIRUS_INFECTION_UP	223	-0.41	-1.67	0.000	0.026	0.999	1214	tags=22%, list=13%, signal=25%
											324	MENSSEN_MYC_TARGETS	44	-0.52	-1.67	0.007	0.026	0.999	1756	tags=57%, list=19%, signal=70%
											325	PLASARI_TGFB1_SIGNALING_VIA_NFIC_1HR_UP	21	-0.62	-1.67	0.008	0.026	0.999	1155	tags=43%, list=13%, signal=49%
											326	REACTOME_AMINO_ACID_SYNTHESIS_AND_INTERCONVERSION_TRANSAMINATION	15	-0.67	-1.66	0.004	0.026	0.999	1956	tags=53%, list=21%, signal=68%
											327	FOSTER_TOLERANT_MACROPHAGE_DN	313	-0.39	-1.66	0.000	0.026	0.999	1326	tags=24%, list=14%, signal=27%
											328	KANG_GIST_WITH_PDGFRA_UP	36	-0.54	-1.66	0.002	0.027	0.999	1326	tags=25%, list=14%, signal=29%
											329	CHIANG_LIVER_CANCER_SUBCLASS_UNANNOTATED_DN	151	-0.43	-1.66	0.000	0.027	0.999	2358	tags=45%, list=26%, signal=60%
											330	KEGG_PARKINSONS_DISEASE	97	-0.45	-1.66	0.003	0.027	0.999	2626	tags=51%, list=29%, signal=70%
											331	BRUNO_HEMATOPOIESIS	54	-0.50	-1.66	0.000	0.027	0.999	2249	tags=44%, list=25%, signal=59%
											332	PETROVA_ENDOTHELIUM_LYMPHATIC_VS_BLOOD_UP	97	-0.45	-1.65	0.000	0.029	0.999	1520	tags=34%, list=17%, signal=40%
											333	REACTOME_3_UTR_MEDIATED_TRANSLATIONAL_REGULATION	88	-0.46	-1.65	0.000	0.029	0.999	3754	tags=63%, list=41%, signal=105%
											334	REACTOME_ACTIVATION_OF_THE_PRE_REPLICATIVE_COMPLEX	21	-0.60	-1.65	0.011	0.029	0.999	3481	tags=81%, list=38%, signal=130%
											335	YAO_TEMPORAL_RESPONSE_TO_PROGESTERONE_CLUSTER_17	151	-0.43	-1.65	0.000	0.029	0.999	2618	tags=44%, list=29%, signal=61%
											336	XU_CREBBP_TARGETS_UP	21	-0.61	-1.65	0.004	0.030	0.999	2876	tags=67%, list=31%, signal=97%
											337	WAMUNYOKOLI_OVARIAN_CANCER_GRADES_1_2_UP	98	-0.44	-1.65	0.000	0.031	0.999	1762	tags=33%, list=19%, signal=40%
											338	REACTOME_G2_M_CHECKPOINTS	32	-0.55	-1.65	0.011	0.031	0.999	2500	tags=50%, list=27%, signal=69%
											339	REACTOME_RNA_POL_II_PRE_TRANSCRIPTION_EVENTS	48	-0.50	-1.64	0.007	0.032	0.999	2504	tags=50%, list=27%, signal=68%
											340	REACTOME_SRP_DEPENDENT_COTRANSLATIONAL_PROTEIN_TARGETING_TO_MEMBRANE	101	-0.44	-1.64	0.000	0.032	0.999	3754	tags=59%, list=41%, signal=100%
											341	DEN_INTERACT_WITH_LCA5	24	-0.58	-1.64	0.019	0.032	1.000	1154	tags=33%, list=13%, signal=38%
											342	HAHTOLA_SEZARY_SYNDROM_DN	25	-0.57	-1.64	0.015	0.032	1.000	1349	tags=40%, list=15%, signal=47%
											343	DER_IFN_BETA_RESPONSE_UP	81	-0.47	-1.64	0.000	0.032	1.000	1699	tags=40%, list=19%, signal=48%
											344	YANG_BCL3_TARGETS_UP	238	-0.40	-1.64	0.000	0.032	1.000	1486	tags=27%, list=16%, signal=31%
											345	GENTILE_UV_RESPONSE_CLUSTER_D8	31	-0.56	-1.64	0.013	0.032	1.000	1284	tags=39%, list=14%, signal=45%
											346	VILIMAS_NOTCH1_TARGETS_UP	43	-0.51	-1.64	0.005	0.032	1.000	2014	tags=40%, list=22%, signal=50%
											347	KEGG_RNA_DEGRADATION	48	-0.49	-1.64	0.002	0.032	1.000	2023	tags=35%, list=22%, signal=45%
											348	LINDGREN_BLADDER_CANCER_CLUSTER_3_UP	247	-0.40	-1.64	0.000	0.032	1.000	2369	tags=42%, list=26%, signal=55%
											349	IVANOVA_HEMATOPOIESIS_EARLY_PROGENITOR	378	-0.38	-1.64	0.000	0.033	1.000	2144	tags=34%, list=23%, signal=42%
											350	YAO_TEMPORAL_RESPONSE_TO_PROGESTERONE_CLUSTER_15	21	-0.61	-1.64	0.015	0.033	1.000	1322	tags=29%, list=14%, signal=33%
											351	LEE_METASTASIS_AND_RNA_PROCESSING_UP	15	-0.66	-1.63	0.015	0.033	1.000	2954	tags=80%, list=32%, signal=118%
											352	NAM_FXYD5_TARGETS_DN	16	-0.63	-1.63	0.013	0.034	1.000	2110	tags=44%, list=23%, signal=57%
											353	BORCZUK_MALIGNANT_MESOTHELIOMA_UP	250	-0.40	-1.63	0.000	0.035	1.000	1812	tags=34%, list=20%, signal=42%
											354	VIETOR_IFRD1_TARGETS	16	-0.64	-1.63	0.010	0.035	1.000	983	tags=31%, list=11%, signal=35%
											355	ZHANG_INTERFERON_RESPONSE	17	-0.64	-1.62	0.011	0.037	1.000	1699	tags=53%, list=19%, signal=65%
											356	SU_TESTIS	48	-0.50	-1.62	0.000	0.037	1.000	1190	tags=35%, list=13%, signal=40%
											357	SHETH_LIVER_CANCER_VS_TXNIP_LOSS_PAM3	49	-0.50	-1.62	0.006	0.037	1.000	1753	tags=35%, list=19%, signal=43%
											358	YU_BAP1_TARGETS	23	-0.58	-1.62	0.017	0.039	1.000	2416	tags=57%, list=26%, signal=77%
											359	NAKAMURA_TUMOR_ZONE_PERIPHERAL_VS_CENTRAL_UP	195	-0.40	-1.62	0.000	0.039	1.000	1126	tags=27%, list=12%, signal=30%
											360	REACTOME_RNA_POL_III_TRANSCRIPTION_INITIATION_FROM_TYPE_2_PROMOTER	22	-0.58	-1.61	0.018	0.040	1.000	2490	tags=68%, list=27%, signal=93%
											361	REACTOME_HOMOLOGOUS_RECOMBINATION_REPAIR_OF_REPLICATION_INDEPENDENT_DOUBLE_STRAND_BREAKS	15	-0.64	-1.61	0.021	0.040	1.000	1707	tags=33%, list=19%, signal=41%
											362	OLSSON_E2F3_TARGETS_DN	36	-0.52	-1.61	0.013	0.041	1.000	1793	tags=44%, list=20%, signal=55%
											363	REACTOME_RNA_POL_II_TRANSCRIPTION_PRE_INITIATION_AND_PROMOTER_OPENING	39	-0.52	-1.61	0.013	0.042	1.000	2504	tags=56%, list=27%, signal=77%
											364	CREIGHTON_ENDOCRINE_THERAPY_RESISTANCE_1	317	-0.38	-1.61	0.000	0.042	1.000	2461	tags=39%, list=27%, signal=52%
											365	REACTOME_TELOMERE_MAINTENANCE	55	-0.49	-1.61	0.009	0.043	1.000	2776	tags=53%, list=30%, signal=75%
											366	SATO_SILENCED_BY_METHYLATION_IN_PANCREATIC_CANCER_2	23	-0.57	-1.60	0.015	0.044	1.000	266	tags=26%, list=3%, signal=27%
											367	REACTOME_REGULATION_OF_APOPTOSIS	53	-0.49	-1.60	0.007	0.044	1.000	2583	tags=57%, list=28%, signal=78%
											368	REACTOME_METABOLISM_OF_PROTEINS	329	-0.38	-1.60	0.000	0.044	1.000	2520	tags=38%, list=28%, signal=51%
											369	NUNODA_RESPONSE_TO_DASATINIB_IMATINIB_UP	28	-0.54	-1.60	0.013	0.044	1.000	1707	tags=43%, list=19%, signal=53%
											370	REACTOME_FORMATION_OF_RNA_POL_II_ELONGATION_COMPLEX_	32	-0.53	-1.60	0.013	0.045	1.000	2493	tags=47%, list=27%, signal=64%
											371	VALK_AML_CLUSTER_1	20	-0.60	-1.60	0.006	0.045	1.000	1839	tags=50%, list=20%, signal=62%
											372	DAUER_STAT3_TARGETS_DN	36	-0.52	-1.60	0.006	0.045	1.000	1699	tags=42%, list=19%, signal=51%
											373	KEGG_RNA_POLYMERASE	27	-0.55	-1.60	0.020	0.046	1.000	2783	tags=70%, list=30%, signal=101%
											374	IVANOVA_HEMATOPOIESIS_INTERMEDIATE_PROGENITOR	103	-0.43	-1.59	0.000	0.047	1.000	2257	tags=45%, list=25%, signal=59%
											375	BILANGES_SERUM_SENSITIVE_VIA_TSC2	29	-0.54	-1.59	0.015	0.047	1.000	2478	tags=48%, list=27%, signal=66%
											376	REACTOME_INFLUENZA_VIRAL_RNA_TRANSCRIPTION_AND_REPLICATION	96	-0.44	-1.59	0.002	0.048	1.000	3832	tags=64%, list=42%, signal=108%
											377	WINZEN_DEGRADED_VIA_KHSRP	63	-0.46	-1.59	0.004	0.048	1.000	519	tags=14%, list=6%, signal=15%
											378	HU_GENOTOXIC_DAMAGE_4HR	34	-0.53	-1.59	0.010	0.048	1.000	1510	tags=38%, list=16%, signal=46%
											379	REACTOME_MRNA_3_END_PROCESSING	22	-0.58	-1.59	0.013	0.048	1.000	2838	tags=59%, list=31%, signal=85%
											380	ACOSTA_PROLIFERATION_INDEPENDENT_MYC_TARGETS_UP	66	-0.46	-1.59	0.003	0.048	1.000	2559	tags=50%, list=28%, signal=69%
											381	REACTOME_ACTIVATION_OF_GENES_BY_ATF4	21	-0.59	-1.59	0.023	0.048	1.000	1319	tags=48%, list=14%, signal=55%
											382	SESTO_RESPONSE_TO_UV_C0	88	-0.44	-1.59	0.004	0.048	1.000	1593	tags=28%, list=17%, signal=34%
											383	ONO_AML1_TARGETS_DN	30	-0.53	-1.59	0.016	0.048	1.000	2227	tags=50%, list=24%, signal=66%
