# Supplementary material for: De novo activating mutations drive clonal evolution and enhance clonal fitness in KMT2A-rearranged leukemia
Source: Nat Commun. 2018 May 2;9:1770. doi: 10.1038/s41467-018-04180-1 (PMC5932012; doi:10.1038/s41467-018-04180-1)
Supplement: Supplementary file 14 — Supplementary Data 11 [file 41467_2018_4180_MOESM14_ESM.xlsx]

## Sheet: Table_15-c2all.KMT2AvsAct.mut.
Preranked_c2all_Protein
KMT2A-MLLT3											KMT2A-MLLT3 + Act. mut.
	Gene Set	Size	ES	NES	NOM p-val	FDR q-val	FWER p-val	RANK AT MAX	LEADING EDGE			Gene Set	Size	ES	NES	NOM p-val	FDR q-val	FWER p-val	RANK AT MAX	LEADING EDGE
1	PID_RAC1_PATHWAY	40	0.78	3.14	0.000	0.000	0.000	391	tags=55%, list=8%, signal=59%		1	REACTOME_INFLUENZA_LIFE_CYCLE	107	-0.61	-2.05	0.000	0.001	0.002	1163	tags=51%, list=23%, signal=66%
2	BIOCARTA_MPR_PATHWAY	21	0.88	3.06	0.000	0.000	0.000	456	tags=86%, list=9%, signal=94%		2	PENG_RAPAMYCIN_RESPONSE_DN	164	-0.59	-2.04	0.000	0.000	0.002	992	tags=48%, list=20%, signal=58%
3	REACTOME_PLATELET_ACTIVATION_SIGNALING_AND_AGGREGATION	80	0.67	3.03	0.000	0.000	0.000	643	tags=51%, list=13%, signal=58%		3	REACTOME_SRP_DEPENDENT_COTRANSLATIONAL_PROTEIN_TARGETING_TO_MEMBRANE	82	-0.63	-2.04	0.000	0.000	0.002	467	tags=38%, list=9%, signal=41%
4	VERHAAK_GLIOBLASTOMA_MESENCHYMAL	98	0.63	2.93	0.000	0.000	0.000	524	tags=41%, list=11%, signal=45%		4	REACTOME_TRANSLATION	100	-0.61	-2.04	0.000	0.001	0.004	1231	tags=54%, list=25%, signal=70%
5	KEGG_FC_GAMMA_R_MEDIATED_PHAGOCYTOSIS	56	0.67	2.88	0.000	0.000	0.000	571	tags=48%, list=12%, signal=54%		5	REACTOME_TRANSPORT_OF_MATURE_TRANSCRIPT_TO_CYTOPLASM	40	-0.68	-2.02	0.000	0.001	0.005	1133	tags=68%, list=23%, signal=87%
6	PID_PDGFRB_PATHWAY	85	0.63	2.82	0.000	0.000	0.000	578	tags=47%, list=12%, signal=52%		6	LEE_BMP2_TARGETS_DN	479	-0.56	-2.01	0.000	0.001	0.006	1345	tags=52%, list=27%, signal=64%
7	KEGG_NEUROTROPHIN_SIGNALING_PATHWAY	67	0.66	2.80	0.000	0.000	0.000	895	tags=57%, list=18%, signal=68%		7	REACTOME_NEP_NS2_INTERACTS_WITH_THE_CELLULAR_EXPORT_MACHINERY	24	-0.73	-2.00	0.000	0.001	0.007	1128	tags=83%, list=23%, signal=107%
8	KEGG_LEUKOCYTE_TRANSENDOTHELIAL_MIGRATION	52	0.66	2.76	0.000	0.000	0.000	578	tags=52%, list=12%, signal=58%		8	REACTOME_TRANSPORT_OF_MATURE_MRNA_DERIVED_FROM_AN_INTRONLESS_TRANSCRIPT	30	-0.71	-2.00	0.000	0.001	0.007	615	tags=60%, list=12%, signal=68%
9	PID_TXA2PATHWAY	28	0.79	2.75	0.000	0.000	0.000	641	tags=68%, list=13%, signal=78%		9	REACTOME_TCA_CYCLE_AND_RESPIRATORY_ELECTRON_TRANSPORT	87	-0.60	-1.97	0.000	0.001	0.012	1159	tags=53%, list=23%, signal=68%
10	SIG_REGULATION_OF_THE_ACTIN_CYTOSKELETON_BY_RHO_GTPASES	18	0.85	2.73	0.000	0.000	0.000	376	tags=61%, list=8%, signal=66%		10	REACTOME_TRANSPORT_OF_RIBONUCLEOPROTEINS_INTO_THE_HOST_NUCLEUS	25	-0.71	-1.96	0.000	0.001	0.013	1128	tags=80%, list=23%, signal=103%
11	REACTOME_SIGNALING_BY_GPCR	108	0.57	2.69	0.000	0.000	0.000	586	tags=42%, list=12%, signal=46%		11	GARY_CD5_TARGETS_DN	252	-0.55	-1.95	0.000	0.001	0.014	1141	tags=45%, list=23%, signal=55%
12	QI_PLASMACYTOMA_UP	101	0.56	2.69	0.000	0.000	0.000	591	tags=40%, list=12%, signal=44%		12	REACTOME_AUTODEGRADATION_OF_CDH1_BY_CDH1_APC_C	52	-0.63	-1.94	0.000	0.001	0.018	959	tags=52%, list=19%, signal=64%
13	BIOCARTA_RHO_PATHWAY	22	0.79	2.67	0.000	0.000	0.000	578	tags=64%, list=12%, signal=72%		13	REACTOME_REGULATION_OF_GLUCOKINASE_BY_GLUCOKINASE_REGULATORY_PROTEIN	23	-0.73	-1.94	0.001	0.001	0.019	1128	tags=83%, list=23%, signal=106%
14	KEGG_FC_EPSILON_RI_SIGNALING_PATHWAY	42	0.66	2.67	0.000	0.000	0.000	840	tags=57%, list=17%, signal=68%		14	REACTOME_MRNA_PROCESSING	107	-0.57	-1.94	0.000	0.001	0.019	1459	tags=61%, list=29%, signal=84%
15	PID_CDC42_PATHWAY	48	0.63	2.65	0.000	0.000	0.000	415	tags=35%, list=8%, signal=38%		15	BROWN_MYELOID_CELL_DEVELOPMENT_DN	59	-0.62	-1.94	0.000	0.001	0.023	1306	tags=68%, list=26%, signal=91%
16	KEGG_CHEMOKINE_SIGNALING_PATHWAY	77	0.58	2.64	0.000	0.000	0.000	895	tags=53%, list=18%, signal=64%		16	REACTOME_PROCESSING_OF_CAPPED_INTRON_CONTAINING_PRE_MRNA	95	-0.59	-1.93	0.000	0.001	0.031	1371	tags=60%, list=28%, signal=81%
17	PID_CXCR4_PATHWAY	60	0.60	2.62	0.000	0.000	0.000	727	tags=52%, list=15%, signal=60%		17	REACTOME_INTERACTIONS_OF_VPR_WITH_HOST_CELLULAR_PROTEINS	28	-0.69	-1.92	0.000	0.001	0.034	1128	tags=75%, list=23%, signal=97%
18	REACTOME_HEMOSTASIS	183	0.52	2.62	0.000	0.000	0.000	648	tags=40%, list=13%, signal=45%		18	REACTOME_METABOLISM_OF_PROTEINS	216	-0.55	-1.92	0.000	0.001	0.035	1236	tags=48%, list=25%, signal=61%
19	REACTOME_ANTIGEN_ACTIVATES_B_CELL_RECEPTOR_LEADING_TO_GENERATION_OF_SECOND_MESSENGERS	19	0.80	2.59	0.000	0.000	0.000	288	tags=47%, list=6%, signal=50%		19	REACTOME_METABOLISM_OF_RNA	200	-0.55	-1.92	0.000	0.001	0.035	1163	tags=50%, list=23%, signal=62%
20	PID_MAPK_TRK_PATHWAY	20	0.77	2.59	0.000	0.000	0.000	982	tags=80%, list=20%, signal=99%		20	REACTOME_METABOLISM_OF_NON_CODING_RNA	39	-0.65	-1.91	0.000	0.001	0.039	1128	tags=64%, list=23%, signal=82%
21	MCLACHLAN_DENTAL_CARIES_UP	76	0.60	2.57	0.000	0.000	0.000	573	tags=45%, list=12%, signal=50%		21	MANALO_HYPOXIA_DN	186	-0.55	-1.91	0.000	0.001	0.046	1309	tags=48%, list=26%, signal=63%
22	KEGG_REGULATION_OF_ACTIN_CYTOSKELETON	95	0.56	2.57	0.000	0.000	0.000	538	tags=40%, list=11%, signal=44%		22	REACTOME_NONSENSE_MEDIATED_DECAY_ENHANCED_BY_THE_EXON_JUNCTION_COMPLEX	80	-0.59	-1.91	0.000	0.002	0.050	1280	tags=51%, list=26%, signal=68%
23	PID_ERBB1_DOWNSTREAM_PATHWAY	69	0.58	2.57	0.000	0.000	0.000	415	tags=35%, list=8%, signal=37%		23	REACTOME_RESPIRATORY_ELECTRON_TRANSPORT_ATP_SYNTHESIS_BY_CHEMIOSMOTIC_COUPLING_AND_HEAT_PRODUCTION_BY_UNCOUPLING_PROTEINS_	60	-0.61	-1.90	0.000	0.002	0.053	1159	tags=57%, list=23%, signal=73%
24	KEGG_VEGF_SIGNALING_PATHWAY	32	0.67	2.56	0.000	0.000	0.000	806	tags=56%, list=16%, signal=67%		24	REACTOME_PEPTIDE_CHAIN_ELONGATION	64	-0.60	-1.89	0.000	0.002	0.077	1163	tags=48%, list=23%, signal=62%
25	SIG_INSULIN_RECEPTOR_PATHWAY_IN_CARDIAC_MYOCYTES	36	0.66	2.55	0.000	0.000	0.001	415	tags=39%, list=8%, signal=42%		25	BIOCARTA_PROTEASOME_PATHWAY	25	-0.68	-1.89	0.000	0.002	0.081	731	tags=60%, list=15%, signal=70%
26	BROWN_MYELOID_CELL_DEVELOPMENT_UP	67	0.59	2.54	0.000	0.000	0.001	406	tags=37%, list=8%, signal=40%		26	REACTOME_ER_PHAGOSOME_PATHWAY	47	-0.61	-1.88	0.000	0.002	0.081	959	tags=53%, list=19%, signal=65%
27	KEGG_LEISHMANIA_INFECTION	26	0.70	2.52	0.000	0.000	0.001	415	tags=50%, list=8%, signal=54%		27	REACTOME_ANTIVIRAL_MECHANISM_BY_IFN_STIMULATED_GENES	53	-0.61	-1.88	0.000	0.002	0.084	1128	tags=55%, list=23%, signal=70%
28	RAMALHO_STEMNESS_DN	38	0.63	2.52	0.000	0.000	0.001	338	tags=39%, list=7%, signal=42%		28	COLLER_MYC_TARGETS_UP	15	-0.75	-1.87	0.001	0.002	0.099	757	tags=67%, list=15%, signal=78%
29	REACTOME_AXON_GUIDANCE	85	0.55	2.49	0.000	0.000	0.001	449	tags=35%, list=9%, signal=38%		29	KARLSSON_TGFB1_TARGETS_UP	67	-0.58	-1.87	0.000	0.003	0.113	778	tags=52%, list=16%, signal=61%
30	JAATINEN_HEMATOPOIETIC_STEM_CELL_DN	60	0.59	2.49	0.000	0.000	0.001	709	tags=43%, list=14%, signal=50%		30	YAO_TEMPORAL_RESPONSE_TO_PROGESTERONE_CLUSTER_14	84	-0.58	-1.86	0.000	0.003	0.118	1014	tags=46%, list=20%, signal=57%
31	BIOCARTA_BCR_PATHWAY	19	0.73	2.49	0.000	0.000	0.002	523	tags=47%, list=11%, signal=53%		31	REACTOME_INFLUENZA_VIRAL_RNA_TRANSCRIPTION_AND_REPLICATION	77	-0.58	-1.86	0.000	0.003	0.129	1280	tags=48%, list=26%, signal=64%
32	SMIRNOV_CIRCULATING_ENDOTHELIOCYTES_IN_CANCER_UP	48	0.61	2.47	0.000	0.000	0.002	1013	tags=54%, list=20%, signal=67%		32	KEGG_RIBOSOME	67	-0.59	-1.86	0.000	0.003	0.130	1163	tags=48%, list=23%, signal=62%
33	KEGG_B_CELL_RECEPTOR_SIGNALING_PATHWAY	47	0.60	2.45	0.000	0.000	0.003	941	tags=60%, list=19%, signal=73%		33	REACTOME_APC_C_CDH1_MEDIATED_DEGRADATION_OF_CDC20_AND_OTHER_APC_C_CDH1_TARGETED_PROTEINS_IN_LATE_MITOSIS_EARLY_G1	57	-0.60	-1.85	0.000	0.003	0.147	1340	tags=58%, list=27%, signal=78%
34	PID_ENDOTHELIN_PATHWAY	26	0.67	2.43	0.000	0.000	0.004	578	tags=54%, list=12%, signal=61%		34	REACTOME_MITOCHONDRIAL_PROTEIN_IMPORT	33	-0.65	-1.85	0.000	0.003	0.149	1116	tags=67%, list=23%, signal=85%
35	REACTOME_SIGNALLING_TO_ERKS	20	0.73	2.43	0.000	0.000	0.004	715	tags=65%, list=14%, signal=76%		35	SHEPARD_CRUSH_AND_BURN_MUTANT_UP	76	-0.57	-1.85	0.000	0.003	0.156	1322	tags=61%, list=27%, signal=81%
36	BIOCARTA_NFAT_PATHWAY	28	0.67	2.42	0.000	0.000	0.004	478	tags=43%, list=10%, signal=47%		36	REACTOME_M_G1_TRANSITION	59	-0.59	-1.84	0.000	0.004	0.184	1328	tags=53%, list=27%, signal=71%
37	BIOCARTA_FCER1_PATHWAY	26	0.69	2.42	0.000	0.000	0.004	478	tags=50%, list=10%, signal=55%		37	MOOTHA_MITOCHONDRIA	284	-0.52	-1.84	0.000	0.004	0.197	1002	tags=40%, list=20%, signal=47%
38	BIOCARTA_GPCR_PATHWAY	19	0.72	2.41	0.000	0.000	0.004	634	tags=42%, list=13%, signal=48%		38	CHNG_MULTIPLE_MYELOMA_HYPERPLOID_UP	32	-0.64	-1.84	0.000	0.004	0.197	1280	tags=56%, list=26%, signal=75%
39	KAMIKUBO_MYELOID_CEBPA_NETWORK	20	0.74	2.40	0.000	0.000	0.004	710	tags=75%, list=14%, signal=87%		39	REACTOME_APC_C_CDC20_MEDIATED_DEGRADATION_OF_MITOTIC_PROTEINS	58	-0.59	-1.84	0.000	0.004	0.198	1150	tags=52%, list=23%, signal=67%
40	BIOCARTA_IGF1R_PATHWAY	17	0.76	2.40	0.000	0.000	0.004	415	tags=65%, list=8%, signal=70%		40	REACTOME_3_UTR_MEDIATED_TRANSLATIONAL_REGULATION	72	-0.57	-1.84	0.000	0.004	0.210	1163	tags=46%, list=23%, signal=59%
41	SMID_BREAST_CANCER_NORMAL_LIKE_UP	112	0.51	2.40	0.000	0.000	0.004	672	tags=40%, list=14%, signal=45%		41	REACTOME_ANTIGEN_PROCESSING_UBIQUITINATION_PROTEASOME_DEGRADATION	116	-0.54	-1.84	0.000	0.004	0.210	1150	tags=43%, list=23%, signal=55%
42	PID_VEGFR1_2_PATHWAY	46	0.58	2.40	0.000	0.000	0.004	578	tags=43%, list=12%, signal=49%		42	SCHLOSSER_MYC_TARGETS_REPRESSED_BY_SERUM	103	-0.55	-1.83	0.000	0.004	0.216	1175	tags=50%, list=24%, signal=64%
43	REACTOME_PLC_BETA_MEDIATED_EVENTS	19	0.73	2.36	0.000	0.000	0.004	571	tags=58%, list=12%, signal=65%		43	CAIRO_HEPATOBLASTOMA_CLASSES_UP	402	-0.51	-1.83	0.000	0.004	0.226	1422	tags=49%, list=29%, signal=63%
44	REACTOME_IL_3_5_AND_GM_CSF_SIGNALING	24	0.70	2.36	0.000	0.000	0.004	187	tags=33%, list=4%, signal=34%		44	KEGG_PROTEASOME	37	-0.63	-1.83	0.000	0.004	0.248	1326	tags=65%, list=27%, signal=88%
45	PID_ALPHA_SYNUCLEIN_PATHWAY	17	0.73	2.36	0.000	0.000	0.004	571	tags=59%, list=12%, signal=66%		45	REACTOME_CROSS_PRESENTATION_OF_SOLUBLE_EXOGENOUS_ANTIGENS_ENDOSOMES	38	-0.62	-1.82	0.000	0.005	0.269	1326	tags=66%, list=27%, signal=89%
46	LEE_DIFFERENTIATING_T_LYMPHOCYTE	86	0.52	2.36	0.000	0.000	0.004	587	tags=37%, list=12%, signal=41%		46	BILANGES_SERUM_RESPONSE_TRANSLATION	20	-0.70	-1.81	0.000	0.006	0.325	310	tags=40%, list=6%, signal=42%
47	REACTOME_GPCR_DOWNSTREAM_SIGNALING	75	0.53	2.35	0.000	0.000	0.004	578	tags=39%, list=12%, signal=43%		47	REACTOME_VIF_MEDIATED_DEGRADATION_OF_APOBEC3G	44	-0.60	-1.81	0.000	0.006	0.330	1150	tags=55%, list=23%, signal=70%
48	REACTOME_GPVI_MEDIATED_ACTIVATION_CASCADE	21	0.70	2.33	0.000	0.000	0.004	840	tags=67%, list=17%, signal=80%		48	REACTOME_GLUCOSE_TRANSPORT	28	-0.65	-1.81	0.000	0.006	0.333	1128	tags=68%, list=23%, signal=87%
49	REACTOME_SIGNALLING_TO_RAS	16	0.75	2.32	0.000	0.000	0.005	715	tags=75%, list=14%, signal=87%		49	REACTOME_REGULATION_OF_ORNITHINE_DECARBOXYLASE_ODC	38	-0.62	-1.81	0.000	0.006	0.348	1326	tags=66%, list=27%, signal=89%
50	BIOCARTA_PYK2_PATHWAY	20	0.71	2.32	0.000	0.000	0.006	523	tags=50%, list=11%, signal=56%		50	REACTOME_RESPIRATORY_ELECTRON_TRANSPORT	51	-0.59	-1.81	0.000	0.006	0.359	1159	tags=53%, list=23%, signal=68%
51	KEGG_NATURAL_KILLER_CELL_MEDIATED_CYTOTOXICITY	47	0.57	2.32	0.000	0.000	0.006	840	tags=49%, list=17%, signal=58%		51	REACTOME_CYCLIN_E_ASSOCIATED_EVENTS_DURING_G1_S_TRANSITION_	50	-0.59	-1.81	0.000	0.006	0.362	959	tags=48%, list=19%, signal=59%
52	BIOCARTA_CREB_PATHWAY	19	0.72	2.32	0.000	0.000	0.006	634	tags=63%, list=13%, signal=72%		52	REACTOME_FORMATION_OF_THE_TERNARY_COMPLEX_AND_SUBSEQUENTLY_THE_43S_COMPLEX	29	-0.65	-1.80	0.000	0.006	0.384	704	tags=45%, list=14%, signal=52%
53	PID_LYSOPHOSPHOLIPID_PATHWAY	30	0.62	2.32	0.000	0.000	0.006	941	tags=57%, list=19%, signal=70%		53	REACTOME_CDK_MEDIATED_PHOSPHORYLATION_AND_REMOVAL_OF_CDC6	41	-0.60	-1.80	0.000	0.006	0.391	1150	tags=56%, list=23%, signal=72%
54	ZHAN_MULTIPLE_MYELOMA_DN	17	0.71	2.30	0.000	0.000	0.008	867	tags=71%, list=18%, signal=85%		54	RAMALHO_STEMNESS_UP	115	-0.53	-1.80	0.000	0.007	0.404	1465	tags=57%, list=30%, signal=78%
55	BIOCARTA_BAD_PATHWAY	15	0.74	2.29	0.000	0.000	0.008	548	tags=67%, list=11%, signal=75%		55	REACTOME_REGULATION_OF_MITOTIC_CELL_CYCLE	64	-0.56	-1.79	0.000	0.007	0.413	1340	tags=52%, list=27%, signal=70%
56	HUANG_GATA2_TARGETS_UP	76	0.52	2.29	0.000	0.000	0.008	673	tags=42%, list=14%, signal=48%		56	REACTOME_METABOLISM_OF_MRNA	164	-0.52	-1.79	0.000	0.007	0.417	1255	tags=49%, list=25%, signal=63%
57	REACTOME_LATENT_INFECTION_OF_HOMO_SAPIENS_WITH_MYCOBACTERIUM_TUBERCULOSIS	19	0.70	2.29	0.000	0.000	0.008	782	tags=63%, list=16%, signal=75%		57	REACTOME_CDT1_ASSOCIATION_WITH_THE_CDC6_ORC_ORIGIN_COMPLEX	43	-0.60	-1.79	0.000	0.007	0.421	1150	tags=53%, list=23%, signal=69%
58	REACTOME_NGF_SIGNALLING_VIA_TRKA_FROM_THE_PLASMA_MEMBRANE	71	0.51	2.29	0.000	0.000	0.008	838	tags=44%, list=17%, signal=52%		58	REACTOME_ACTIVATION_OF_THE_MRNA_UPON_BINDING_OF_THE_CAP_BINDING_COMPLEX_AND_EIFS_AND_SUBSEQUENT_BINDING_TO_43S	35	-0.62	-1.79	0.000	0.006	0.422	704	tags=40%, list=14%, signal=46%
59	KEGG_PATHOGENIC_ESCHERICHIA_COLI_INFECTION	27	0.65	2.29	0.000	0.000	0.008	578	tags=48%, list=12%, signal=54%		59	IRITANI_MAD1_TARGETS_DN	29	-0.65	-1.79	0.000	0.006	0.428	1330	tags=72%, list=27%, signal=98%
60	REACTOME_GASTRIN_CREB_SIGNALLING_PATHWAY_VIA_PKC_AND_MAPK	41	0.57	2.28	0.000	0.000	0.009	571	tags=41%, list=12%, signal=46%		60	REACTOME_P53_INDEPENDENT_G1_S_DNA_DAMAGE_CHECKPOINT	43	-0.60	-1.79	0.000	0.006	0.432	959	tags=51%, list=19%, signal=63%
61	PID_GMCSF_PATHWAY	24	0.66	2.28	0.000	0.000	0.009	415	tags=42%, list=8%, signal=45%		61	YAO_TEMPORAL_RESPONSE_TO_PROGESTERONE_CLUSTER_2	26	-0.64	-1.79	0.000	0.007	0.443	829	tags=46%, list=17%, signal=55%
62	REACTOME_G_ALPHA_I_SIGNALLING_EVENTS	19	0.70	2.27	0.000	0.000	0.009	634	tags=53%, list=13%, signal=60%		62	REACTOME_SCF_BETA_TRCP_MEDIATED_DEGRADATION_OF_EMI1	42	-0.60	-1.79	0.000	0.007	0.466	1150	tags=57%, list=23%, signal=74%
63	PID_MTOR_4PATHWAY	41	0.58	2.27	0.000	0.000	0.009	727	tags=37%, list=15%, signal=43%		63	REACTOME_AUTODEGRADATION_OF_THE_E3_UBIQUITIN_LIGASE_COP1	42	-0.60	-1.78	0.000	0.007	0.472	959	tags=52%, list=19%, signal=64%
64	REACTOME_SEMA4D_IN_SEMAPHORIN_SIGNALING	16	0.73	2.27	0.000	0.000	0.009	578	tags=63%, list=12%, signal=71%		64	ELVIDGE_HIF1A_TARGETS_UP	31	-0.62	-1.78	0.001	0.007	0.475	858	tags=55%, list=17%, signal=66%
65	SA_B_CELL_RECEPTOR_COMPLEXES	16	0.72	2.27	0.000	0.000	0.009	523	tags=56%, list=11%, signal=63%		65	REACTOME_DESTABILIZATION_OF_MRNA_BY_AUF1_HNRNP_D0	44	-0.60	-1.78	0.001	0.007	0.495	1337	tags=61%, list=27%, signal=83%
66	REACTOME_SIGNALING_BY_ILS	54	0.54	2.26	0.000	0.000	0.009	704	tags=37%, list=14%, signal=43%		66	REACTOME_P53_DEPENDENT_G1_DNA_DAMAGE_RESPONSE	45	-0.59	-1.78	0.000	0.007	0.501	959	tags=49%, list=19%, signal=60%
67	PID_IL8_CXCR2_PATHWAY	21	0.68	2.26	0.000	0.000	0.010	478	tags=52%, list=10%, signal=58%		67	WINNEPENNINCKX_MELANOMA_METASTASIS_UP	96	-0.53	-1.77	0.000	0.009	0.565	1175	tags=44%, list=24%, signal=56%
68	PID_EPO_PATHWAY	19	0.70	2.26	0.000	0.000	0.010	322	tags=37%, list=7%, signal=39%		68	KRIGE_RESPONSE_TO_TOSEDOSTAT_24HR_DN	469	-0.50	-1.76	0.000	0.009	0.586	1355	tags=45%, list=27%, signal=56%
69	PID_INTEGRIN_A4B1_PATHWAY	21	0.66	2.26	0.000	0.000	0.010	641	tags=43%, list=13%, signal=49%		69	PENG_GLUTAMINE_DEPRIVATION_DN	217	-0.51	-1.76	0.000	0.009	0.598	1251	tags=46%, list=25%, signal=58%
70	BIOCARTA_BIOPEPTIDES_PATHWAY	25	0.63	2.25	0.000	0.000	0.010	586	tags=48%, list=12%, signal=54%		70	BILANGES_SERUM_AND_RAPAMYCIN_SENSITIVE_GENES	46	-0.58	-1.76	0.000	0.010	0.619	1183	tags=48%, list=24%, signal=62%
71	HOSHIDA_LIVER_CANCER_SUBCLASS_S1	107	0.47	2.24	0.000	0.001	0.013	645	tags=36%, list=13%, signal=41%		71	MOOTHA_HUMAN_MITODB_6_2002	286	-0.50	-1.76	0.000	0.010	0.643	1002	tags=38%, list=20%, signal=45%
72	SIG_BCR_SIGNALING_PATHWAY	36	0.58	2.24	0.000	0.001	0.015	450	tags=36%, list=9%, signal=39%		72	REACTOME_HOST_INTERACTIONS_OF_HIV_FACTORS	99	-0.53	-1.76	0.000	0.010	0.644	1150	tags=51%, list=23%, signal=64%
73	BIOCARTA_INTEGRIN_PATHWAY	25	0.62	2.23	0.000	0.001	0.016	578	tags=44%, list=12%, signal=50%		73	REACTOME_SCFSKP2_MEDIATED_DEGRADATION_OF_P27_P21	44	-0.59	-1.75	0.000	0.010	0.660	959	tags=48%, list=19%, signal=59%
74	THEILGAARD_NEUTROPHIL_AT_SKIN_WOUND_DN	142	0.45	2.23	0.000	0.001	0.017	824	tags=43%, list=17%, signal=50%		74	REACTOME_ORC1_REMOVAL_FROM_CHROMATIN	52	-0.56	-1.75	0.000	0.010	0.680	959	tags=40%, list=19%, signal=50%
75	BIOCARTA_FMLP_PATHWAY	23	0.65	2.23	0.000	0.001	0.017	523	tags=43%, list=11%, signal=48%		75	COLDREN_GEFITINIB_RESISTANCE_UP	37	-0.59	-1.75	0.000	0.011	0.712	928	tags=46%, list=19%, signal=56%
76	PID_TCR_PATHWAY	34	0.60	2.22	0.000	0.001	0.020	695	tags=47%, list=14%, signal=54%		76	QI_HYPOXIA_TARGETS_OF_HIF1A_AND_FOXA2	18	-0.68	-1.75	0.001	0.012	0.736	787	tags=44%, list=16%, signal=53%
77	KEGG_MELANOGENESIS	27	0.60	2.21	0.000	0.001	0.021	695	tags=44%, list=14%, signal=51%		77	SHIPP_DLBCL_CURED_VS_FATAL_DN	22	-0.66	-1.74	0.000	0.012	0.737	337	tags=27%, list=7%, signal=29%
78	ST_INTEGRIN_SIGNALING_PATHWAY	51	0.52	2.21	0.000	0.001	0.021	838	tags=39%, list=17%, signal=47%		78	MOOTHA_VOXPHOS	57	-0.56	-1.74	0.000	0.012	0.751	986	tags=44%, list=20%, signal=54%
79	BIOCARTA_CHREBP2_PATHWAY	30	0.59	2.20	0.000	0.001	0.024	250	tags=30%, list=5%, signal=31%		79	POMEROY_MEDULLOBLASTOMA_PROGNOSIS_DN	30	-0.61	-1.74	0.001	0.012	0.752	746	tags=43%, list=15%, signal=51%
80	REACTOME_PLATELET_HOMEOSTASIS	31	0.60	2.20	0.000	0.001	0.025	802	tags=52%, list=16%, signal=61%		80	REACTOME_G1_S_TRANSITION	76	-0.54	-1.74	0.000	0.012	0.755	1328	tags=47%, list=27%, signal=64%
81	TAKEDA_TARGETS_OF_NUP98_HOXA9_FUSION_16D_DN	41	0.56	2.20	0.000	0.001	0.025	666	tags=46%, list=13%, signal=53%		81	REACTOME_SYNTHESIS_OF_DNA	72	-0.54	-1.74	0.000	0.012	0.764	1328	tags=49%, list=27%, signal=65%
82	CHUNG_BLISTER_CYTOTOXICITY_DN	25	0.63	2.20	0.000	0.001	0.027	722	tags=56%, list=15%, signal=65%		82	GOLDRATH_HOMEOSTATIC_PROLIFERATION	95	-0.52	-1.74	0.000	0.012	0.773	922	tags=38%, list=19%, signal=46%
83	WINTER_HYPOXIA_DN	19	0.67	2.19	0.000	0.001	0.029	409	tags=53%, list=8%, signal=57%		83	KEGG_PARKINSONS_DISEASE	71	-0.54	-1.74	0.000	0.012	0.781	1159	tags=49%, list=23%, signal=63%
84	REACTOME_RESPONSE_TO_ELEVATED_PLATELET_CYTOSOLIC_CA2_	24	0.61	2.19	0.000	0.001	0.035	643	tags=46%, list=13%, signal=52%		84	WIERENGA_PML_INTERACTOME	28	-0.62	-1.74	0.001	0.012	0.794	688	tags=61%, list=14%, signal=70%
85	REACTOME_OPIOID_SIGNALLING	36	0.57	2.18	0.000	0.001	0.035	586	tags=44%, list=12%, signal=50%		85	GROSS_HYPOXIA_VIA_HIF1A_UP	35	-0.61	-1.73	0.000	0.013	0.804	769	tags=46%, list=16%, signal=54%
86	KHETCHOUMIAN_TRIM24_TARGETS_UP	15	0.71	2.18	0.000	0.001	0.035	824	tags=73%, list=17%, signal=88%		86	BILD_MYC_ONCOGENIC_SIGNATURE	81	-0.53	-1.73	0.000	0.013	0.808	1168	tags=43%, list=24%, signal=56%
87	REACTOME_THE_ROLE_OF_NEF_IN_HIV1_REPLICATION_AND_DISEASE_PATHOGENESIS	19	0.67	2.17	0.000	0.002	0.041	597	tags=58%, list=12%, signal=66%		87	WONG_EMBRYONIC_STEM_CELL_CORE	234	-0.50	-1.73	0.000	0.013	0.810	1449	tags=48%, list=29%, signal=65%
88	MARKEY_RB1_ACUTE_LOF_DN	98	0.46	2.17	0.000	0.002	0.041	400	tags=28%, list=8%, signal=29%		88	ABRAMSON_INTERACT_WITH_AIRE	37	-0.59	-1.73	0.002	0.013	0.830	1306	tags=57%, list=26%, signal=77%
89	REACTOME_CELL_CELL_COMMUNICATION	30	0.60	2.17	0.000	0.002	0.041	579	tags=53%, list=12%, signal=60%		89	REACTOME_ASSEMBLY_OF_THE_PRE_REPLICATIVE_COMPLEX	50	-0.57	-1.73	0.000	0.013	0.830	959	tags=42%, list=19%, signal=52%
90	REACTOME_REGULATION_OF_INSULIN_SECRETION_BY_GLUCAGON_LIKE_PEPTIDE1	17	0.69	2.15	0.000	0.002	0.045	634	tags=53%, list=13%, signal=61%		90	SCHUHMACHER_MYC_TARGETS_UP	56	-0.55	-1.72	0.000	0.014	0.840	768	tags=43%, list=16%, signal=50%
91	PID_A6B1_A6B4_INTEGRIN_PATHWAY	21	0.65	2.15	0.000	0.002	0.046	561	tags=43%, list=11%, signal=48%		91	DANG_MYC_TARGETS_UP	92	-0.52	-1.72	0.000	0.014	0.840	1339	tags=57%, list=27%, signal=76%
92	KEGG_FOCAL_ADHESION	81	0.46	2.14	0.000	0.002	0.053	844	tags=40%, list=17%, signal=47%		92	BROWNE_HCMV_INFECTION_24HR_UP	61	-0.55	-1.72	0.000	0.013	0.840	1104	tags=44%, list=22%, signal=56%
93	REACTOME_SIGNALLING_BY_NGF	112	0.45	2.14	0.000	0.002	0.053	881	tags=40%, list=18%, signal=48%		93	REACTOME_S_PHASE	79	-0.53	-1.72	0.000	0.014	0.860	1150	tags=44%, list=23%, signal=57%
94	SASSON_RESPONSE_TO_FORSKOLIN_DN	39	0.54	2.14	0.000	0.002	0.053	462	tags=38%, list=9%, signal=42%		94	REACTOME_MRNA_SPLICING	68	-0.53	-1.71	0.000	0.015	0.883	1450	tags=54%, list=29%, signal=76%
95	REACTOME_SEMA4D_INDUCED_CELL_MIGRATION_AND_GROWTH_CONE_COLLAPSE	15	0.70	2.13	0.000	0.002	0.057	578	tags=60%, list=12%, signal=68%		95	REACTOME_SIGNALING_BY_WNT	49	-0.55	-1.70	0.000	0.018	0.916	959	tags=45%, list=19%, signal=55%
96	REACTOME_NUCLEAR_EVENTS_KINASE_AND_TRANSCRIPTION_FACTOR_ACTIVATION	17	0.65	2.13	0.000	0.002	0.057	415	tags=47%, list=8%, signal=51%		96	REACTOME_MRNA_SPLICING_MINOR_PATHWAY	32	-0.60	-1.70	0.001	0.018	0.919	1450	tags=63%, list=29%, signal=88%
97	SIG_PIP3_SIGNALING_IN_CARDIAC_MYOCTES	40	0.53	2.13	0.000	0.002	0.061	561	tags=30%, list=11%, signal=34%		97	REACTOME_SLC_MEDIATED_TRANSMEMBRANE_TRANSPORT	66	-0.54	-1.70	0.000	0.018	0.922	615	tags=30%, list=12%, signal=34%
98	PID_AR_NONGENOMIC_PATHWAY	21	0.62	2.13	0.000	0.002	0.062	523	tags=48%, list=11%, signal=53%		98	KEGG_AMINOACYL_TRNA_BIOSYNTHESIS	29	-0.60	-1.70	0.002	0.018	0.927	1002	tags=55%, list=20%, signal=69%
99	APPEL_IMATINIB_RESPONSE	21	0.63	2.12	0.000	0.002	0.064	408	tags=33%, list=8%, signal=36%		99	MOREAUX_B_LYMPHOCYTE_MATURATION_BY_TACI_DN	47	-0.56	-1.70	0.002	0.018	0.928	889	tags=47%, list=18%, signal=57%
100	PID_P38_ALPHA_BETA_PATHWAY	16	0.69	2.11	0.000	0.002	0.073	523	tags=56%, list=11%, signal=63%		100	REACTOME_CELL_CYCLE_CHECKPOINTS	86	-0.53	-1.70	0.000	0.018	0.928	1150	tags=43%, list=23%, signal=55%
101	PID_FCER1_PATHWAY	40	0.54	2.10	0.000	0.003	0.083	1032	tags=60%, list=21%, signal=75%		101	BOYAULT_LIVER_CANCER_SUBCLASS_G3_UP	129	-0.50	-1.70	0.000	0.018	0.933	1191	tags=44%, list=24%, signal=57%
102	ACOSTA_PROLIFERATION_INDEPENDENT_MYC_TARGETS_DN	47	0.51	2.10	0.000	0.003	0.085	552	tags=38%, list=11%, signal=43%		102	RICKMAN_METASTASIS_UP	113	-0.51	-1.70	0.000	0.018	0.936	1277	tags=42%, list=26%, signal=56%
103	TAVOR_CEBPA_TARGETS_UP	15	0.69	2.10	0.000	0.003	0.085	668	tags=60%, list=13%, signal=69%		103	REACTOME_CLASS_I_MHC_MEDIATED_ANTIGEN_PROCESSING_PRESENTATION	138	-0.50	-1.69	0.000	0.019	0.947	1150	tags=42%, list=23%, signal=53%
104	REACTOME_RECYCLING_PATHWAY_OF_L1	18	0.65	2.09	0.000	0.003	0.093	415	tags=39%, list=8%, signal=42%		104	RHODES_CANCER_META_SIGNATURE	40	-0.56	-1.69	0.001	0.019	0.947	868	tags=45%, list=18%, signal=54%
105	REACTOME_SEMAPHORIN_INTERACTIONS	30	0.57	2.08	0.000	0.003	0.101	586	tags=43%, list=12%, signal=49%		105	REACTOME_TRNA_AMINOACYLATION	31	-0.60	-1.69	0.000	0.019	0.952	1002	tags=55%, list=20%, signal=68%
106	KEGG_PANCREATIC_CANCER	43	0.53	2.08	0.000	0.003	0.107	895	tags=47%, list=18%, signal=56%		106	CHANG_CORE_SERUM_RESPONSE_UP	107	-0.50	-1.69	0.000	0.021	0.961	806	tags=38%, list=16%, signal=45%
107	KEGG_BLADDER_CANCER	17	0.66	2.07	0.000	0.003	0.108	844	tags=59%, list=17%, signal=71%		107	KEGG_SPLICEOSOME	85	-0.52	-1.69	0.000	0.021	0.962	1704	tags=59%, list=34%, signal=88%
108	FLECHNER_BIOPSY_KIDNEY_TRANSPLANT_REJECTED_VS_OK_UP	45	0.53	2.07	0.000	0.004	0.113	591	tags=47%, list=12%, signal=53%		108	ZHANG_TLX_TARGETS_36HR_DN	122	-0.50	-1.68	0.001	0.021	0.963	1314	tags=40%, list=27%, signal=53%
109	PID_CXCR3_PATHWAY	25	0.60	2.06	0.000	0.004	0.116	824	tags=52%, list=17%, signal=62%		109	REACTOME_ACTIVATION_OF_NF_KAPPAB_IN_B_CELLS	50	-0.55	-1.68	0.000	0.021	0.964	1326	tags=56%, list=27%, signal=76%
110	REACTOME_SIGNALING_BY_RHO_GTPASES	51	0.51	2.06	0.000	0.004	0.117	578	tags=35%, list=12%, signal=40%		110	REACTOME_PYRUVATE_METABOLISM_AND_CITRIC_ACID_TCA_CYCLE	29	-0.60	-1.68	0.002	0.021	0.967	1121	tags=48%, list=23%, signal=62%
111	REACTOME_INTEGRIN_CELL_SURFACE_INTERACTIONS	31	0.55	2.06	0.000	0.004	0.118	641	tags=35%, list=13%, signal=41%		111	KEGG_RNA_POLYMERASE	21	-0.64	-1.68	0.002	0.022	0.971	1270	tags=62%, list=26%, signal=83%
112	BIOCARTA_MCALPAIN_PATHWAY	15	0.66	2.06	0.000	0.004	0.120	509	tags=60%, list=10%, signal=67%		112	REACTOME_LATE_PHASE_OF_HIV_LIFE_CYCLE	81	-0.52	-1.68	0.000	0.022	0.973	1128	tags=41%, list=23%, signal=52%
113	KLEIN_PRIMARY_EFFUSION_LYMPHOMA_DN	18	0.61	2.06	0.000	0.004	0.120	437	tags=44%, list=9%, signal=49%		113	CHNG_MULTIPLE_MYELOMA_HYPERPLOID_DN	20	-0.65	-1.68	0.001	0.022	0.974	693	tags=40%, list=14%, signal=46%
114	KEGG_T_CELL_RECEPTOR_SIGNALING_PATHWAY	54	0.50	2.06	0.000	0.004	0.121	943	tags=46%, list=19%, signal=57%		114	WONG_MITOCHONDRIA_GENE_MODULE	157	-0.49	-1.68	0.000	0.022	0.974	976	tags=38%, list=20%, signal=46%
115	ONDER_CDH1_TARGETS_2_DN	87	0.45	2.05	0.000	0.004	0.124	689	tags=38%, list=14%, signal=43%		115	KEGG_RNA_DEGRADATION	44	-0.56	-1.68	0.000	0.022	0.974	787	tags=45%, list=16%, signal=54%
116	REACTOME_MAP_KINASE_ACTIVATION_IN_TLR_CASCADE	31	0.56	2.05	0.000	0.004	0.126	415	tags=35%, list=8%, signal=38%		116	WONG_PROTEASOME_GENE_MODULE	35	-0.57	-1.68	0.005	0.022	0.976	1250	tags=51%, list=25%, signal=68%
117	ST_GA13_PATHWAY	22	0.61	2.05	0.000	0.004	0.126	951	tags=55%, list=19%, signal=67%		117	REACTOME_HIV_LIFE_CYCLE	89	-0.51	-1.67	0.001	0.023	0.983	1128	tags=39%, list=23%, signal=50%
118	BIOCARTA_ERK_PATHWAY	18	0.65	2.05	0.000	0.004	0.127	858	tags=72%, list=17%, signal=87%		118	REACTOME_MRNA_3_END_PROCESSING	20	-0.64	-1.67	0.005	0.023	0.984	1133	tags=55%, list=23%, signal=71%
119	KEGG_ERBB_SIGNALING_PATHWAY	49	0.48	2.05	0.000	0.004	0.127	943	tags=39%, list=19%, signal=47%		119	WANG_TARGETS_OF_MLL_CBP_FUSION_DN	31	-0.59	-1.67	0.000	0.024	0.984	1020	tags=48%, list=21%, signal=61%
120	LINDGREN_BLADDER_CANCER_CLUSTER_2B	108	0.42	2.04	0.000	0.004	0.137	388	tags=27%, list=8%, signal=28%		120	KEGG_OXIDATIVE_PHOSPHORYLATION	79	-0.52	-1.67	0.000	0.024	0.985	1159	tags=46%, list=23%, signal=59%
121	ST_PHOSPHOINOSITIDE_3_KINASE_PATHWAY	28	0.57	2.04	0.000	0.004	0.137	250	tags=32%, list=5%, signal=34%		121	BURTON_ADIPOGENESIS_PEAK_AT_8HR	19	-0.65	-1.67	0.004	0.024	0.985	564	tags=32%, list=11%, signal=36%
122	REACTOME_SIGNALING_BY_ROBO_RECEPTOR	17	0.63	2.04	0.000	0.004	0.138	523	tags=47%, list=11%, signal=52%		122	GAZDA_DIAMOND_BLACKFAN_ANEMIA_PROGENITOR_DN	39	-0.56	-1.67	0.000	0.024	0.986	1349	tags=51%, list=27%, signal=70%
123	HUANG_DASATINIB_RESISTANCE_UP	26	0.56	2.04	0.000	0.004	0.146	380	tags=31%, list=8%, signal=33%		123	REACTOME_REGULATION_OF_APOPTOSIS	46	-0.55	-1.66	0.000	0.025	0.990	1326	tags=57%, list=27%, signal=76%
124	SIG_PIP3_SIGNALING_IN_B_LYMPHOCYTES	24	0.57	2.04	0.000	0.004	0.146	389	tags=38%, list=8%, signal=40%		124	PENG_LEUCINE_DEPRIVATION_DN	134	-0.49	-1.66	0.000	0.025	0.990	1178	tags=44%, list=24%, signal=56%
125	PID_KIT_PATHWAY	29	0.55	2.04	0.000	0.004	0.154	548	tags=38%, list=11%, signal=42%		125	LI_WILMS_TUMOR_VS_FETAL_KIDNEY_1_DN	111	-0.50	-1.66	0.000	0.025	0.991	1245	tags=46%, list=25%, signal=60%
126	PETROVA_ENDOTHELIUM_LYMPHATIC_VS_BLOOD_DN	44	0.50	2.03	0.000	0.004	0.159	573	tags=41%, list=12%, signal=46%		126	SCHLOSSER_MYC_TARGETS_AND_SERUM_RESPONSE_DN	31	-0.58	-1.66	0.004	0.026	0.991	1322	tags=58%, list=27%, signal=79%
127	REACTOME_MAPK_TARGETS_NUCLEAR_EVENTS_MEDIATED_BY_MAP_KINASES	21	0.60	2.03	0.000	0.004	0.159	415	tags=38%, list=8%, signal=41%		127	PELLICCIOTTA_HDAC_IN_ANTIGEN_PRESENTATION_DN	37	-0.57	-1.65	0.000	0.028	0.995	1326	tags=54%, list=27%, signal=73%
128	YU_MYC_TARGETS_DN	19	0.62	2.03	0.000	0.005	0.171	544	tags=47%, list=11%, signal=53%		128	SMITH_TERT_TARGETS_UP	82	-0.51	-1.65	0.000	0.029	0.995	1282	tags=43%, list=26%, signal=57%
129	PID_PI3KCI_PATHWAY	25	0.57	2.02	0.000	0.005	0.183	695	tags=52%, list=14%, signal=60%		129	REACTOME_RNA_POL_III_TRANSCRIPTION	20	-0.63	-1.65	0.005	0.029	0.996	1028	tags=45%, list=21%, signal=57%
130	REACTOME_DEVELOPMENTAL_BIOLOGY	126	0.42	2.01	0.000	0.005	0.185	449	tags=28%, list=9%, signal=30%		130	ZHANG_TLX_TARGETS_60HR_DN	174	-0.48	-1.65	0.000	0.029	0.996	1449	tags=43%, list=29%, signal=58%
131	ICHIBA_GRAFT_VERSUS_HOST_DISEASE_35D_UP	58	0.46	2.01	0.000	0.005	0.191	766	tags=40%, list=15%, signal=46%		131	TONKS_TARGETS_OF_RUNX1_RUNX1T1_FUSION_MONOCYTE_UP	82	-0.50	-1.64	0.001	0.031	0.998	1009	tags=35%, list=20%, signal=44%
132	NADLER_OBESITY_UP	32	0.54	2.00	0.000	0.006	0.201	568	tags=38%, list=11%, signal=42%		132	BILANGES_RAPAMYCIN_SENSITIVE_VIA_TSC1_AND_TSC2	43	-0.54	-1.64	0.000	0.031	0.999	1187	tags=49%, list=24%, signal=64%
133	ST_B_CELL_ANTIGEN_RECEPTOR	26	0.57	2.00	0.000	0.006	0.204	442	tags=35%, list=9%, signal=38%		133	REACTOME_CLEAVAGE_OF_GROWING_TRANSCRIPT_IN_THE_TERMINATION_REGION_	26	-0.60	-1.64	0.003	0.031	0.999	1576	tags=65%, list=32%, signal=95%
134	KEGG_CELL_ADHESION_MOLECULES_CAMS	20	0.61	1.99	0.005	0.006	0.218	641	tags=45%, list=13%, signal=51%		134	MOREAUX_MULTIPLE_MYELOMA_BY_TACI_DN	104	-0.49	-1.64	0.000	0.031	0.999	1314	tags=48%, list=27%, signal=64%
135	PID_THROMBIN_PAR1_PATHWAY	27	0.56	1.99	0.007	0.006	0.223	578	tags=48%, list=12%, signal=54%		135	WEI_MYCN_TARGETS_WITH_E_BOX	406	-0.46	-1.64	0.000	0.033	1.000	1214	tags=39%, list=25%, signal=47%
136	REN_ALVEOLAR_RHABDOMYOSARCOMA_DN	191	0.38	1.99	0.000	0.006	0.223	523	tags=26%, list=11%, signal=28%		136	YAO_TEMPORAL_RESPONSE_TO_PROGESTERONE_CLUSTER_17	121	-0.48	-1.63	0.000	0.035	1.000	879	tags=33%, list=18%, signal=39%
137	REACTOME_MYD88_MAL_CASCADE_INITIATED_ON_PLASMA_MEMBRANE	46	0.48	1.99	0.010	0.006	0.226	751	tags=41%, list=15%, signal=48%		137	REACTOME_HIV_INFECTION	152	-0.47	-1.63	0.000	0.035	1.000	1333	tags=45%, list=27%, signal=60%
138	PID_PI3K_PLC_TRK_PATHWAY	19	0.61	1.99	0.000	0.006	0.228	695	tags=47%, list=14%, signal=55%		138	BOHN_PRIMARY_IMMUNODEFICIENCY_SYNDROM_UP	19	-0.64	-1.63	0.005	0.037	1.000	1068	tags=53%, list=22%, signal=67%
139	KEGG_GNRH_SIGNALING_PATHWAY	44	0.49	1.99	0.000	0.006	0.232	751	tags=41%, list=15%, signal=48%		139	TAKAO_RESPONSE_TO_UVB_RADIATION_UP	51	-0.53	-1.62	0.002	0.038	1.000	944	tags=39%, list=19%, signal=48%
140	ODONNELL_TARGETS_OF_MYC_AND_TFRC_UP	29	0.53	1.98	0.000	0.006	0.233	1000	tags=45%, list=20%, signal=56%		140	KRIGE_RESPONSE_TO_TOSEDOSTAT_6HR_DN	418	-0.46	-1.62	0.000	0.039	1.000	1379	tags=43%, list=28%, signal=54%
141	KEGG_MAPK_SIGNALING_PATHWAY	97	0.42	1.98	0.000	0.006	0.234	952	tags=45%, list=19%, signal=55%		141	ZHANG_TLX_TARGETS_DN	61	-0.52	-1.62	0.003	0.039	1.000	1314	tags=38%, list=27%, signal=51%
142	MORI_LARGE_PRE_BII_LYMPHOCYTE_DN	30	0.55	1.98	0.000	0.006	0.243	214	tags=27%, list=4%, signal=28%		142	REACTOME_MITOTIC_G1_G1_S_PHASES	88	-0.50	-1.62	0.001	0.039	1.000	1328	tags=44%, list=27%, signal=59%
143	PID_ERBB1_RECEPTOR_PROXIMAL_PATHWAY	24	0.57	1.98	0.006	0.006	0.248	415	tags=42%, list=8%, signal=45%		143	PID_FANCONI_PATHWAY	29	-0.58	-1.62	0.006	0.040	1.000	1531	tags=66%, list=31%, signal=94%
144	PID_IL2_1PATHWAY	33	0.51	1.98	0.000	0.006	0.248	578	tags=39%, list=12%, signal=44%		144	DING_LUNG_CANCER_EXPRESSION_BY_COPY_NUMBER	71	-0.51	-1.62	0.001	0.041	1.000	1015	tags=39%, list=20%, signal=49%
145	KEGG_LONG_TERM_POTENTIATION	34	0.52	1.97	0.000	0.007	0.256	474	tags=38%, list=10%, signal=42%		145	YAO_TEMPORAL_RESPONSE_TO_PROGESTERONE_CLUSTER_10	40	-0.55	-1.61	0.003	0.041	1.000	946	tags=45%, list=19%, signal=55%
146	PID_MET_PATHWAY	48	0.47	1.97	0.000	0.006	0.256	1008	tags=54%, list=20%, signal=67%		146	KIM_MYC_AMPLIFICATION_TARGETS_UP	85	-0.50	-1.61	0.000	0.042	1.000	1097	tags=44%, list=22%, signal=55%
147	REACTOME_TOLL_RECEPTOR_CASCADES	64	0.44	1.97	0.000	0.006	0.257	751	tags=38%, list=15%, signal=44%		147	ONDER_CDH1_TARGETS_1_DN	59	-0.51	-1.61	0.000	0.043	1.000	975	tags=36%, list=20%, signal=44%
148	ST_T_CELL_SIGNAL_TRANSDUCTION	23	0.56	1.97	0.000	0.007	0.264	442	tags=30%, list=9%, signal=33%		148	REACTOME_PHOSPHORYLATION_OF_THE_APC_C	15	-0.66	-1.60	0.005	0.045	1.000	799	tags=40%, list=16%, signal=48%
149	PID_EPHB_FWD_PATHWAY	19	0.59	1.97	0.000	0.007	0.267	523	tags=58%, list=11%, signal=64%		149	KEGG_HUNTINGTONS_DISEASE	109	-0.48	-1.60	0.000	0.046	1.000	1302	tags=41%, list=26%, signal=55%
150	KEEN_RESPONSE_TO_ROSIGLITAZONE_DN	39	0.50	1.96	0.000	0.007	0.280	756	tags=41%, list=15%, signal=48%		150	REACTOME_PROCESSING_OF_CAPPED_INTRONLESS_PRE_MRNA	17	-0.64	-1.60	0.014	0.046	1.000	1576	tags=76%, list=32%, signal=112%
151	KEGG_GLIOMA	33	0.51	1.95	0.000	0.007	0.289	844	tags=42%, list=17%, signal=51%		151	PECE_MAMMARY_STEM_CELL_UP	70	-0.50	-1.60	0.001	0.048	1.000	875	tags=33%, list=18%, signal=39%
152	RASHI_RESPONSE_TO_IONIZING_RADIATION_2	43	0.48	1.95	0.000	0.007	0.289	766	tags=42%, list=15%, signal=49%
153	PID_IL8_CXCR1_PATHWAY	16	0.64	1.95	0.000	0.007	0.289	636	tags=50%, list=13%, signal=57%
154	REACTOME_G_ALPHA1213_SIGNALLING_EVENTS	38	0.52	1.95	0.000	0.007	0.291	578	tags=42%, list=12%, signal=47%
155	REACTOME_INTEGRATION_OF_ENERGY_METABOLISM	48	0.47	1.95	0.000	0.007	0.292	456	tags=29%, list=9%, signal=32%
156	BIOCARTA_ECM_PATHWAY	17	0.62	1.94	0.000	0.008	0.311	578	tags=53%, list=12%, signal=60%
157	KEGG_EPITHELIAL_CELL_SIGNALING_IN_HELICOBACTER_PYLORI_INFECTION	38	0.50	1.94	0.000	0.008	0.317	943	tags=53%, list=19%, signal=65%
158	BASSO_CD40_SIGNALING_UP	36	0.50	1.94	0.000	0.008	0.325	573	tags=39%, list=12%, signal=44%
159	PID_LKB1_PATHWAY	22	0.59	1.93	0.000	0.009	0.345	1229	tags=64%, list=25%, signal=84%
160	WALLACE_PROSTATE_CANCER_RACE_UP	69	0.44	1.93	0.000	0.009	0.351	574	tags=30%, list=12%, signal=34%
161	ST_ERK1_ERK2_MAPK_PATHWAY	18	0.58	1.92	0.000	0.009	0.358	895	tags=61%, list=18%, signal=74%
162	REACTOME_IL_2_SIGNALING	24	0.56	1.92	0.000	0.009	0.366	483	tags=38%, list=10%, signal=41%
163	PID_IL3_PATHWAY	16	0.62	1.92	0.000	0.009	0.378	250	tags=38%, list=5%, signal=39%
164	REACTOME_TRAF6_MEDIATED_INDUCTION_OF_NFKB_AND_MAP_KINASES_UPON_TLR7_8_OR_9_ACTIVATION	43	0.48	1.92	0.000	0.009	0.379	751	tags=40%, list=15%, signal=46%
165	PID_AVB3_OPN_PATHWAY	22	0.56	1.92	0.006	0.009	0.380	941	tags=68%, list=19%, signal=84%
166	RODWELL_AGING_KIDNEY_UP	166	0.38	1.91	0.000	0.009	0.383	651	tags=33%, list=13%, signal=36%
167	JOHNSTONE_PARVB_TARGETS_2_UP	57	0.46	1.91	0.000	0.009	0.387	441	tags=26%, list=9%, signal=29%
168	MULLIGHAN_MLL_SIGNATURE_2_UP	207	0.37	1.91	0.000	0.010	0.403	512	tags=27%, list=10%, signal=28%
169	PID_IL6_7_PATHWAY	26	0.55	1.90	0.000	0.010	0.430	571	tags=42%, list=12%, signal=48%
170	PID_BCR_5PATHWAY	45	0.47	1.90	0.000	0.010	0.431	781	tags=42%, list=16%, signal=50%
171	ZHENG_IL22_SIGNALING_UP	15	0.61	1.90	0.000	0.010	0.436	732	tags=47%, list=15%, signal=55%
172	PID_IFNG_PATHWAY	26	0.53	1.89	0.000	0.011	0.442	711	tags=42%, list=14%, signal=49%
173	KEGG_NON_SMALL_CELL_LUNG_CANCER	31	0.51	1.89	0.000	0.011	0.454	844	tags=42%, list=17%, signal=50%
174	REACTOME_INTRINSIC_PATHWAY_FOR_APOPTOSIS	16	0.59	1.89	0.005	0.011	0.456	320	tags=25%, list=6%, signal=27%
175	BIOCARTA_MAPK_PATHWAY	57	0.45	1.88	0.000	0.011	0.469	943	tags=47%, list=19%, signal=58%
176	LINDSTEDT_DENDRITIC_CELL_MATURATION_D	33	0.49	1.88	0.000	0.011	0.469	425	tags=39%, list=9%, signal=43%
177	TAKEDA_TARGETS_OF_NUP98_HOXA9_FUSION_8D_DN	55	0.44	1.88	0.000	0.011	0.470	668	tags=38%, list=13%, signal=44%
178	PID_LYMPH_ANGIOGENESIS_PATHWAY	18	0.58	1.88	0.000	0.011	0.476	415	tags=39%, list=8%, signal=42%
179	CHYLA_CBFA2T3_TARGETS_UP	137	0.39	1.87	0.000	0.012	0.490	630	tags=31%, list=13%, signal=35%
180	MORI_IMMATURE_B_LYMPHOCYTE_UP	25	0.53	1.87	0.000	0.012	0.491	214	tags=24%, list=4%, signal=25%
181	KEGG_RENAL_CELL_CARCINOMA	40	0.48	1.87	0.000	0.012	0.496	943	tags=50%, list=19%, signal=61%
182	SENGUPTA_EBNA1_ANTICORRELATED	44	0.47	1.87	0.000	0.012	0.503	475	tags=34%, list=10%, signal=37%
183	PID_NETRIN_PATHWAY	17	0.57	1.87	0.010	0.012	0.505	711	tags=59%, list=14%, signal=68%
184	BOYLAN_MULTIPLE_MYELOMA_C_D_DN	85	0.42	1.87	0.000	0.012	0.508	854	tags=46%, list=17%, signal=54%
185	REACTOME_REGULATION_OF_INSULIN_SECRETION	33	0.51	1.86	0.000	0.012	0.518	456	tags=33%, list=9%, signal=36%
186	PID_CD8_TCR_PATHWAY	24	0.53	1.86	0.000	0.013	0.534	695	tags=42%, list=14%, signal=48%
187	REACTOME_LYSOSOME_VESICLE_BIOGENESIS	17	0.58	1.86	0.000	0.013	0.540	466	tags=41%, list=9%, signal=45%
188	LIN_SILENCED_BY_TUMOR_MICROENVIRONMENT	21	0.55	1.86	0.000	0.013	0.544	711	tags=48%, list=14%, signal=55%
189	NAKAYAMA_SOFT_TISSUE_TUMORS_PCA1_UP	22	0.54	1.86	0.000	0.013	0.544	159	tags=23%, list=3%, signal=23%
190	PID_INSULIN_GLUCOSE_PATHWAY	15	0.60	1.85	0.014	0.013	0.548	263	tags=33%, list=5%, signal=35%
191	BIOCARTA_GH_PATHWAY	17	0.59	1.85	0.005	0.013	0.554	478	tags=47%, list=10%, signal=52%
192	MODY_HIPPOCAMPUS_POSTNATAL	27	0.51	1.85	0.000	0.013	0.557	702	tags=48%, list=14%, signal=56%
193	CHEBOTAEV_GR_TARGETS_DN	19	0.56	1.85	0.005	0.013	0.560	285	tags=32%, list=6%, signal=33%
194	PID_ER_NONGENOMIC_PATHWAY	26	0.51	1.85	0.000	0.013	0.570	695	tags=46%, list=14%, signal=53%
195	TONKS_TARGETS_OF_RUNX1_RUNX1T1_FUSION_HSC_DN	67	0.42	1.84	0.000	0.013	0.571	610	tags=31%, list=12%, signal=35%
196	DANG_REGULATED_BY_MYC_DN	106	0.38	1.84	0.000	0.014	0.583	641	tags=34%, list=13%, signal=38%
197	SCHUETZ_BREAST_CANCER_DUCTAL_INVASIVE_UP	69	0.42	1.84	0.000	0.014	0.585	568	tags=26%, list=11%, signal=29%
198	BIOCARTA_AT1R_PATHWAY	19	0.56	1.84	0.005	0.014	0.593	523	tags=42%, list=11%, signal=47%
199	BIOCARTA_P38MAPK_PATHWAY	26	0.51	1.83	0.000	0.015	0.615	615	tags=46%, list=12%, signal=52%
200	BIOCARTA_IL2RB_PATHWAY	21	0.54	1.83	0.005	0.015	0.617	478	tags=33%, list=10%, signal=37%
201	REACTOME_SIGNALING_BY_EGFR_IN_CANCER	61	0.43	1.83	0.000	0.015	0.620	571	tags=28%, list=12%, signal=31%
202	SIG_CHEMOTAXIS	32	0.51	1.82	0.007	0.015	0.624	478	tags=31%, list=10%, signal=34%
203	CAIRO_LIVER_DEVELOPMENT_DN	83	0.40	1.82	0.000	0.016	0.634	801	tags=36%, list=16%, signal=42%
204	REACTOME_G_ALPHA_Q_SIGNALLING_EVENTS	26	0.51	1.82	0.000	0.016	0.634	571	tags=38%, list=12%, signal=43%
205	PID_TRKR_PATHWAY	31	0.49	1.82	0.007	0.016	0.635	578	tags=42%, list=12%, signal=47%
206	GNATENKO_PLATELET_SIGNATURE	21	0.54	1.82	0.015	0.016	0.639	634	tags=38%, list=13%, signal=44%
207	PID_PI3KCI_AKT_PATHWAY	22	0.52	1.82	0.013	0.016	0.643	806	tags=41%, list=16%, signal=49%
208	DELASERNA_MYOD_TARGETS_UP	33	0.50	1.81	0.007	0.017	0.667	841	tags=58%, list=17%, signal=69%
209	PID_FOXO_PATHWAY	26	0.51	1.81	0.000	0.017	0.675	561	tags=35%, list=11%, signal=39%
210	REACTOME_ACTIVATED_TLR4_SIGNALLING	50	0.42	1.80	0.000	0.017	0.681	751	tags=38%, list=15%, signal=44%
211	PASQUALUCCI_LYMPHOMA_BY_GC_STAGE_DN	76	0.40	1.80	0.000	0.017	0.684	820	tags=38%, list=17%, signal=45%
212	KEGG_SNARE_INTERACTIONS_IN_VESICULAR_TRANSPORT	21	0.52	1.80	0.017	0.017	0.687	846	tags=43%, list=17%, signal=51%
213	KAYO_CALORIE_RESTRICTION_MUSCLE_UP	31	0.49	1.80	0.000	0.017	0.688	570	tags=42%, list=12%, signal=47%
214	REACTOME_INNATE_IMMUNE_SYSTEM	102	0.38	1.80	0.000	0.017	0.695	766	tags=32%, list=15%, signal=37%
215	MORI_MATURE_B_LYMPHOCYTE_UP	37	0.46	1.79	0.000	0.018	0.702	388	tags=32%, list=8%, signal=35%
216	MANALO_HYPOXIA_UP	45	0.43	1.79	0.000	0.018	0.705	605	tags=31%, list=12%, signal=35%
217	RICKMAN_METASTASIS_DN	105	0.38	1.79	0.000	0.018	0.706	629	tags=30%, list=13%, signal=34%
218	MULLIGHAN_MLL_SIGNATURE_1_UP	190	0.34	1.79	0.000	0.018	0.710	503	tags=24%, list=10%, signal=26%
219	PASINI_SUZ12_TARGETS_DN	101	0.36	1.79	0.000	0.018	0.711	524	tags=25%, list=11%, signal=27%
220	MEISSNER_NPC_HCP_WITH_H3K4ME2_AND_H3K27ME3	22	0.51	1.79	0.000	0.018	0.713	905	tags=59%, list=18%, signal=72%
221	KEGG_LYSOSOME	74	0.39	1.79	0.000	0.018	0.713	552	tags=26%, list=11%, signal=28%
222	ROSS_LEUKEMIA_WITH_MLL_FUSIONS	33	0.48	1.78	0.008	0.019	0.734	84	tags=18%, list=2%, signal=18%
223	KIM_GERMINAL_CENTER_T_HELPER_UP	23	0.54	1.78	0.000	0.019	0.734	357	tags=35%, list=7%, signal=37%
224	KEGG_JAK_STAT_SIGNALING_PATHWAY	35	0.47	1.78	0.000	0.019	0.748	806	tags=37%, list=16%, signal=44%
225	KEGG_VASCULAR_SMOOTH_MUSCLE_CONTRACTION	43	0.45	1.78	0.000	0.019	0.749	756	tags=42%, list=15%, signal=49%
226	REACTOME_NFKB_AND_MAP_KINASES_ACTIVATION_MEDIATED_BY_TLR4_SIGNALING_REPERTOIRE	42	0.44	1.77	0.000	0.020	0.758	751	tags=38%, list=15%, signal=45%
227	LIAN_LIPA_TARGETS_3M	18	0.54	1.77	0.005	0.020	0.770	1122	tags=61%, list=23%, signal=79%
228	REACTOME_DOWNSTREAM_SIGNAL_TRANSDUCTION	48	0.43	1.77	0.000	0.020	0.770	806	tags=40%, list=16%, signal=47%
229	LIU_VAV3_PROSTATE_CARCINOGENESIS_UP	27	0.49	1.77	0.000	0.020	0.770	766	tags=44%, list=15%, signal=52%
230	BIOCARTA_AGR_PATHWAY	20	0.53	1.77	0.006	0.020	0.776	943	tags=50%, list=19%, signal=62%
231	SASSON_RESPONSE_TO_GONADOTROPHINS_DN	39	0.44	1.77	0.000	0.020	0.776	530	tags=36%, list=11%, signal=40%
232	OKAMOTO_LIVER_CANCER_MULTICENTRIC_OCCURRENCE_UP	16	0.57	1.76	0.005	0.021	0.786	455	tags=31%, list=9%, signal=34%
233	PID_RHOA_REG_PATHWAY	22	0.52	1.75	0.005	0.022	0.802	578	tags=36%, list=12%, signal=41%
234	BURTON_ADIPOGENESIS_8	38	0.45	1.75	0.023	0.022	0.802	700	tags=39%, list=14%, signal=46%
235	BIOCARTA_HCMV_PATHWAY	16	0.56	1.75	0.009	0.022	0.810	478	tags=38%, list=10%, signal=41%
236	REACTOME_SIGNAL_TRANSDUCTION_BY_L1	27	0.49	1.75	0.000	0.022	0.812	523	tags=33%, list=11%, signal=37%
237	REACTOME_L1CAM_INTERACTIONS	39	0.44	1.75	0.000	0.023	0.815	523	tags=33%, list=11%, signal=37%
238	MIYAGAWA_TARGETS_OF_EWSR1_ETS_FUSIONS_UP	75	0.39	1.74	0.000	0.023	0.823	762	tags=32%, list=15%, signal=37%
239	PID_FGF_PATHWAY	24	0.49	1.74	0.006	0.023	0.823	483	tags=42%, list=10%, signal=46%
240	REACTOME_DARPP_32_EVENTS	17	0.57	1.74	0.015	0.024	0.837	226	tags=35%, list=5%, signal=37%
241	LEE_METASTASIS_AND_ALTERNATIVE_SPLICING_UP	19	0.53	1.74	0.020	0.024	0.839	462	tags=32%, list=9%, signal=35%
242	HOSHIDA_LIVER_CANCER_SURVIVAL_UP	23	0.51	1.73	0.000	0.025	0.856	202	tags=30%, list=4%, signal=32%
243	REACTOME_SIGNALING_BY_INSULIN_RECEPTOR	49	0.43	1.73	0.000	0.025	0.862	806	tags=35%, list=16%, signal=41%
244	KEGG_INSULIN_SIGNALING_PATHWAY	75	0.39	1.73	0.000	0.026	0.870	858	tags=37%, list=17%, signal=44%
245	PID_REG_GR_PATHWAY	38	0.44	1.73	0.000	0.026	0.870	586	tags=32%, list=12%, signal=36%
246	LEE_LIVER_CANCER_E2F1_UP	23	0.51	1.73	0.000	0.026	0.872	552	tags=30%, list=11%, signal=34%
247	PID_ERBB2_ERBB3_PATHWAY	27	0.49	1.72	0.012	0.026	0.880	797	tags=37%, list=16%, signal=44%
248	REACTOME_SIGNALING_BY_ERBB2	48	0.41	1.72	0.000	0.026	0.881	844	tags=35%, list=17%, signal=42%
249	REACTOME_SIGNALING_BY_PDGF	50	0.42	1.72	0.000	0.026	0.883	806	tags=38%, list=16%, signal=45%
250	REACTOME_NEUROTRANSMITTER_RECEPTOR_BINDING_AND_DOWNSTREAM_TRANSMISSION_IN_THE_POSTSYNAPTIC_CELL	37	0.44	1.72	0.000	0.026	0.885	456	tags=24%, list=9%, signal=27%
251	LI_WILMS_TUMOR_VS_FETAL_KIDNEY_1_UP	59	0.39	1.72	0.000	0.027	0.888	803	tags=37%, list=16%, signal=44%
252	REACTOME_DOWNSTREAM_SIGNALING_OF_ACTIVATED_FGFR	39	0.44	1.72	0.000	0.027	0.890	727	tags=36%, list=15%, signal=42%
253	REACTOME_TRANSFERRIN_ENDOCYTOSIS_AND_RECYCLING	15	0.57	1.71	0.016	0.027	0.890	782	tags=47%, list=16%, signal=55%
254	LENAOUR_DENDRITIC_CELL_MATURATION_DN	54	0.40	1.71	0.000	0.027	0.891	683	tags=41%, list=14%, signal=47%
255	REACTOME_TRIF_MEDIATED_TLR3_SIGNALING	44	0.42	1.71	0.000	0.027	0.896	751	tags=36%, list=15%, signal=42%
256	WIERENGA_STAT5A_TARGETS_DN	59	0.41	1.71	0.000	0.028	0.902	498	tags=25%, list=10%, signal=28%
257	ST_P38_MAPK_PATHWAY	21	0.51	1.71	0.006	0.028	0.904	951	tags=57%, list=19%, signal=70%
258	REACTOME_SIGNALING_BY_FGFR	47	0.41	1.71	0.000	0.028	0.906	858	tags=38%, list=17%, signal=46%
259	REACTOME_AMYLOIDS	17	0.54	1.70	0.010	0.029	0.913	733	tags=53%, list=15%, signal=62%
260	SANSOM_APC_TARGETS_DN	110	0.36	1.70	0.000	0.029	0.913	435	tags=25%, list=9%, signal=26%
261	REACTOME_SIGNALING_BY_SCF_KIT	41	0.42	1.70	0.009	0.029	0.914	1014	tags=51%, list=20%, signal=64%
262	PID_RAC1_REG_PATHWAY	27	0.47	1.70	0.000	0.029	0.916	523	tags=26%, list=11%, signal=29%
263	KEGG_CHRONIC_MYELOID_LEUKEMIA	47	0.42	1.69	0.000	0.030	0.921	1008	tags=45%, list=20%, signal=56%
264	MARSON_FOXP3_TARGETS_UP	37	0.43	1.69	0.015	0.030	0.922	450	tags=27%, list=9%, signal=30%
265	WIELAND_UP_BY_HBV_INFECTION	44	0.43	1.69	0.000	0.030	0.922	617	tags=36%, list=12%, signal=41%
266	PID_PTP1B_PATHWAY	20	0.51	1.69	0.006	0.031	0.927	578	tags=35%, list=12%, signal=39%
267	THUM_SYSTOLIC_HEART_FAILURE_UP	158	0.33	1.68	0.000	0.032	0.940	378	tags=22%, list=8%, signal=23%
268	REACTOME_COSTIMULATION_BY_THE_CD28_FAMILY	26	0.47	1.68	0.019	0.033	0.940	806	tags=42%, list=16%, signal=50%
269	PID_AVB3_INTEGRIN_PATHWAY	27	0.49	1.68	0.006	0.033	0.941	1008	tags=52%, list=20%, signal=65%
270	GU_PDEF_TARGETS_UP	20	0.50	1.68	0.040	0.033	0.945	462	tags=25%, list=9%, signal=27%
271	SERVITJA_ISLET_HNF1A_TARGETS_UP	32	0.44	1.68	0.000	0.033	0.945	641	tags=38%, list=13%, signal=43%
272	MARTENS_BOUND_BY_PML_RARA_FUSION	197	0.32	1.68	0.000	0.033	0.945	586	tags=27%, list=12%, signal=30%
273	ZHU_CMV_ALL_DN	34	0.45	1.67	0.000	0.033	0.947	839	tags=41%, list=17%, signal=49%
274	HAHTOLA_MYCOSIS_FUNGOIDES_CD4_UP	24	0.50	1.67	0.012	0.034	0.949	740	tags=38%, list=15%, signal=44%
275	REACTOME_NEURONAL_SYSTEM	58	0.41	1.67	0.000	0.034	0.949	456	tags=22%, list=9%, signal=24%
276	LAIHO_COLORECTAL_CANCER_SERRATED_UP	59	0.40	1.67	0.000	0.034	0.951	253	tags=22%, list=5%, signal=23%
277	WESTON_VEGFA_TARGETS	27	0.46	1.67	0.025	0.035	0.952	471	tags=30%, list=10%, signal=33%
278	TAKEDA_TARGETS_OF_NUP98_HOXA9_FUSION_10D_DN	33	0.44	1.67	0.006	0.035	0.952	480	tags=30%, list=10%, signal=33%
279	KEGG_VIBRIO_CHOLERAE_INFECTION	29	0.46	1.67	0.031	0.035	0.953	476	tags=34%, list=10%, signal=38%
280	TORCHIA_TARGETS_OF_EWSR1_FLI1_FUSION_DN	122	0.35	1.66	0.000	0.036	0.958	666	tags=30%, list=13%, signal=34%
281	BIOCARTA_TFF_PATHWAY	15	0.53	1.66	0.024	0.036	0.965	578	tags=47%, list=12%, signal=53%
282	KEGG_ADHERENS_JUNCTION	35	0.42	1.66	0.000	0.037	0.968	844	tags=46%, list=17%, signal=55%
283	REACTOME_EGFR_DOWNREGULATION	19	0.50	1.66	0.000	0.037	0.968	1008	tags=42%, list=20%, signal=53%
284	MARKEY_RB1_CHRONIC_LOF_DN	37	0.42	1.65	0.007	0.037	0.968	591	tags=30%, list=12%, signal=34%
285	NEMETH_INFLAMMATORY_RESPONSE_LPS_UP	38	0.42	1.65	0.000	0.038	0.972	351	tags=21%, list=7%, signal=22%
286	REACTOME_TRANSMISSION_ACROSS_CHEMICAL_SYNAPSES	49	0.41	1.65	0.008	0.039	0.972	456	tags=22%, list=9%, signal=24%
287	AMUNDSON_POOR_SURVIVAL_AFTER_GAMMA_RADIATION_2G	85	0.34	1.65	0.000	0.038	0.972	677	tags=31%, list=14%, signal=35%
288	REACTOME_G_ALPHA_S_SIGNALLING_EVENTS	16	0.51	1.65	0.036	0.039	0.972	634	tags=38%, list=13%, signal=43%
289	PARK_APL_PATHOGENESIS_DN	25	0.47	1.65	0.006	0.039	0.972	570	tags=32%, list=12%, signal=36%
290	DELPUECH_FOXO3_TARGETS_UP	22	0.48	1.63	0.016	0.042	0.980	877	tags=64%, list=18%, signal=77%
291	STEARMAN_LUNG_CANCER_EARLY_VS_LATE_DN	26	0.46	1.63	0.022	0.042	0.982	496	tags=31%, list=10%, signal=34%
292	REACTOME_CELL_SURFACE_INTERACTIONS_AT_THE_VASCULAR_WALL	37	0.41	1.63	0.000	0.043	0.987	425	tags=30%, list=9%, signal=32%
293	DELYS_THYROID_CANCER_UP	134	0.34	1.63	0.000	0.044	0.988	798	tags=34%, list=16%, signal=39%
294	WESTON_VEGFA_TARGETS_3HR	23	0.48	1.63	0.019	0.044	0.988	471	tags=35%, list=10%, signal=38%
295	BIOCARTA_PPARA_PATHWAY	24	0.47	1.63	0.034	0.044	0.988	478	tags=38%, list=10%, signal=41%
296	VERRECCHIA_EARLY_RESPONSE_TO_TGFB1	21	0.48	1.62	0.017	0.046	0.990	616	tags=43%, list=12%, signal=49%
297	WANG_RESPONSE_TO_GSK3_INHIBITOR_SB216763_UP	122	0.33	1.61	0.000	0.047	0.992	638	tags=25%, list=13%, signal=28%
298	PID_ILK_PATHWAY	31	0.43	1.61	0.007	0.047	0.993	523	tags=35%, list=11%, signal=39%
299	OLSSON_E2F3_TARGETS_DN	17	0.51	1.61	0.024	0.047	0.993	648	tags=35%, list=13%, signal=40%
300	KEGG_GAP_JUNCTION	32	0.43	1.61	0.000	0.048	0.993	751	tags=41%, list=15%, signal=48%
