# Supplementary material for: De novo activating mutations drive clonal evolution and enhance clonal fitness in KMT2A-rearranged leukemia
Source: Nat Commun. 2018 May 2;9:1770. doi: 10.1038/s41467-018-04180-1 (PMC5932012; doi:10.1038/s41467-018-04180-1)
Supplement: Supplementary file 15 — Supplementary Data 12 [file 41467_2018_4180_MOESM15_ESM.xlsx]

## Sheet: Table_16-c2all.KMT2AvsFLT3-ITD
Preranked_c2all_Protein
KMT2A-MLLT3											KMT2A-MLLT3 + FLT3-ITD
	Gene Set	Size	ES	NES	NOM p-val	FDR q-val	FWER p-val	RANK AT MAX	LEADING EDGE			Gene Set	Size	ES	NES	NOM p-val	FDR q-val	FWER p-val	RANK AT MAX	LEADING EDGE
1	PID_RAC1_PATHWAY	40	0.73	3.00	0.000	0.000	0.000	652	tags=58%, list=13%, signal=66%		1	REACTOME_SRP_DEPENDENT_COTRANSLATIONAL_PROTEIN_TARGETING_TO_MEMBRANE	82	-0.63	-2.26	0.000	0.000	0.000	855	tags=48%, list=17%, signal=57%
2	BIOCARTA_MPR_PATHWAY	21	0.84	2.95	0.000	0.000	0.000	536	tags=81%, list=11%, signal=90%		2	REACTOME_TRANSPORT_OF_MATURE_MRNA_DERIVED_FROM_AN_INTRONLESS_TRANSCRIPT	30	-0.72	-2.24	0.000	0.000	0.000	1041	tags=77%, list=21%, signal=96%
3	KEGG_FC_GAMMA_R_MEDIATED_PHAGOCYTOSIS	56	0.67	2.92	0.000	0.000	0.000	664	tags=54%, list=13%, signal=61%		3	REACTOME_TRANSPORT_OF_MATURE_TRANSCRIPT_TO_CYTOPLASM	40	-0.68	-2.24	0.000	0.000	0.000	1041	tags=68%, list=21%, signal=85%
4	REACTOME_PLATELET_ACTIVATION_SIGNALING_AND_AGGREGATION	80	0.62	2.87	0.000	0.000	0.000	684	tags=50%, list=14%, signal=57%		4	REACTOME_TRANSLATION	100	-0.61	-2.23	0.000	0.000	0.000	855	tags=46%, list=17%, signal=54%
5	PID_PDGFRB_PATHWAY	85	0.59	2.81	0.000	0.000	0.000	658	tags=45%, list=13%, signal=51%		5	REACTOME_INFLUENZA_LIFE_CYCLE	107	-0.59	-2.19	0.000	0.000	0.000	855	tags=43%, list=17%, signal=51%
6	VERHAAK_GLIOBLASTOMA_MESENCHYMAL	98	0.57	2.78	0.000	0.000	0.000	787	tags=46%, list=16%, signal=54%		6	REACTOME_TRANSPORT_OF_RIBONUCLEOPROTEINS_INTO_THE_HOST_NUCLEUS	25	-0.74	-2.18	0.000	0.000	0.000	1041	tags=84%, list=21%, signal=106%
7	BIOCARTA_RHO_PATHWAY	22	0.81	2.76	0.000	0.000	0.000	166	tags=45%, list=3%, signal=47%		7	REACTOME_TCA_CYCLE_AND_RESPIRATORY_ELECTRON_TRANSPORT	87	-0.60	-2.18	0.000	0.000	0.000	1126	tags=54%, list=23%, signal=69%
8	KEGG_NEUROTROPHIN_SIGNALING_PATHWAY	67	0.61	2.73	0.000	0.000	0.000	944	tags=55%, list=19%, signal=67%		8	REACTOME_RESPIRATORY_ELECTRON_TRANSPORT_ATP_SYNTHESIS_BY_CHEMIOSMOTIC_COUPLING_AND_HEAT_PRODUCTION_BY_UNCOUPLING_PROTEINS_	60	-0.61	-2.13	0.000	0.000	0.001	1126	tags=58%, list=23%, signal=75%
9	KEGG_FC_EPSILON_RI_SIGNALING_PATHWAY	42	0.66	2.70	0.000	0.000	0.000	912	tags=62%, list=18%, signal=75%		9	REACTOME_NEP_NS2_INTERACTS_WITH_THE_CELLULAR_EXPORT_MACHINERY	24	-0.74	-2.12	0.000	0.000	0.001	1041	tags=83%, list=21%, signal=105%
10	MCLACHLAN_DENTAL_CARIES_UP	76	0.56	2.65	0.000	0.000	0.000	787	tags=49%, list=16%, signal=57%		10	REACTOME_REGULATION_OF_GLUCOKINASE_BY_GLUCOKINASE_REGULATORY_PROTEIN	23	-0.73	-2.11	0.000	0.000	0.001	1041	tags=83%, list=21%, signal=104%
11	PID_CXCR4_PATHWAY	60	0.59	2.65	0.000	0.000	0.000	826	tags=55%, list=17%, signal=65%		11	REACTOME_INTERACTIONS_OF_VPR_WITH_HOST_CELLULAR_PROTEINS	28	-0.69	-2.07	0.000	0.000	0.005	1041	tags=79%, list=21%, signal=99%
12	REACTOME_HEMOSTASIS	183	0.49	2.63	0.000	0.000	0.000	684	tags=40%, list=14%, signal=45%		12	REACTOME_ANTIVIRAL_MECHANISM_BY_IFN_STIMULATED_GENES	53	-0.60	-2.01	0.000	0.001	0.024	1108	tags=55%, list=22%, signal=70%
13	KEGG_PATHOGENIC_ESCHERICHIA_COLI_INFECTION	27	0.71	2.62	0.000	0.000	0.000	522	tags=56%, list=11%, signal=62%		13	REACTOME_METABOLISM_OF_NON_CODING_RNA	39	-0.64	-2.00	0.000	0.002	0.038	1458	tags=74%, list=29%, signal=105%
14	REACTOME_SIGNALING_BY_GPCR	108	0.54	2.61	0.000	0.000	0.000	740	tags=45%, list=15%, signal=52%		14	KEGG_RIBOSOME	67	-0.56	-1.99	0.001	0.002	0.040	855	tags=39%, list=17%, signal=46%
15	PID_TXA2PATHWAY	28	0.72	2.61	0.000	0.000	0.000	812	tags=61%, list=16%, signal=72%		15	GARY_CD5_TARGETS_DN	252	-0.50	-1.98	0.000	0.003	0.054	1456	tags=49%, list=29%, signal=66%
16	SIG_REGULATION_OF_THE_ACTIN_CYTOSKELETON_BY_RHO_GTPASES	18	0.80	2.61	0.000	0.000	0.000	380	tags=56%, list=8%, signal=60%		16	KEGG_PARKINSONS_DISEASE	71	-0.56	-1.98	0.000	0.003	0.057	1126	tags=52%, list=23%, signal=66%
17	PID_CDC42_PATHWAY	48	0.61	2.57	0.000	0.000	0.000	634	tags=40%, list=13%, signal=45%		17	MOOTHA_MITOCHONDRIA	284	-0.49	-1.97	0.000	0.003	0.071	1207	tags=44%, list=24%, signal=55%
18	KEGG_VEGF_SIGNALING_PATHWAY	32	0.65	2.56	0.000	0.000	0.000	912	tags=59%, list=18%, signal=72%		18	PENG_RAPAMYCIN_RESPONSE_DN	164	-0.51	-1.97	0.000	0.003	0.072	1245	tags=49%, list=25%, signal=63%
19	PID_ERBB1_DOWNSTREAM_PATHWAY	69	0.57	2.53	0.000	0.000	0.000	658	tags=39%, list=13%, signal=44%		19	SHEPARD_CRUSH_AND_BURN_MUTANT_UP	76	-0.55	-1.96	0.000	0.003	0.087	1449	tags=62%, list=29%, signal=86%
20	KEGG_REGULATION_OF_ACTIN_CYTOSKELETON	95	0.52	2.52	0.000	0.000	0.000	868	tags=48%, list=18%, signal=58%		20	REACTOME_RESPIRATORY_ELECTRON_TRANSPORT	51	-0.59	-1.95	0.000	0.003	0.093	1111	tags=53%, list=22%, signal=68%
21	KEGG_LEUKOCYTE_TRANSENDOTHELIAL_MIGRATION	52	0.59	2.52	0.000	0.000	0.000	672	tags=50%, list=14%, signal=57%		21	LEE_BMP2_TARGETS_DN	479	-0.48	-1.95	0.000	0.003	0.097	1204	tags=42%, list=24%, signal=50%
22	PID_MAPK_TRK_PATHWAY	20	0.77	2.52	0.000	0.000	0.000	912	tags=65%, list=18%, signal=79%		22	BROWN_MYELOID_CELL_DEVELOPMENT_DN	59	-0.57	-1.94	0.000	0.003	0.100	1595	tags=71%, list=32%, signal=104%
23	KEGG_CHEMOKINE_SIGNALING_PATHWAY	77	0.54	2.51	0.000	0.000	0.000	912	tags=53%, list=18%, signal=64%		23	COLDREN_GEFITINIB_RESISTANCE_UP	37	-0.61	-1.94	0.000	0.003	0.102	1089	tags=54%, list=22%, signal=69%
24	REACTOME_AXON_GUIDANCE	85	0.54	2.47	0.000	0.000	0.001	580	tags=39%, list=12%, signal=43%		24	REACTOME_3_UTR_MEDIATED_TRANSLATIONAL_REGULATION	72	-0.55	-1.94	0.000	0.003	0.105	855	tags=38%, list=17%, signal=45%
25	REACTOME_GASTRIN_CREB_SIGNALLING_PATHWAY_VIA_PKC_AND_MAPK	41	0.60	2.46	0.000	0.000	0.001	658	tags=44%, list=13%, signal=50%		25	REACTOME_PEPTIDE_CHAIN_ELONGATION	64	-0.56	-1.94	0.000	0.003	0.109	855	tags=39%, list=17%, signal=47%
26	REACTOME_GPVI_MEDIATED_ACTIVATION_CASCADE	21	0.70	2.45	0.000	0.000	0.001	851	tags=67%, list=17%, signal=80%		26	MOOTHA_VOXPHOS	57	-0.57	-1.93	0.000	0.004	0.129	1126	tags=49%, list=23%, signal=63%
27	REACTOME_REGULATION_OF_INSULIN_SECRETION_BY_GLUCAGON_LIKE_PEPTIDE1	17	0.74	2.42	0.000	0.000	0.002	536	tags=53%, list=11%, signal=59%		27	MOOTHA_HUMAN_MITODB_6_2002	286	-0.48	-1.92	0.000	0.005	0.162	1203	tags=43%, list=24%, signal=53%
28	KAMIKUBO_MYELOID_CEBPA_NETWORK	20	0.72	2.40	0.000	0.000	0.002	900	tags=80%, list=18%, signal=97%		28	SCHLOSSER_MYC_TARGETS_REPRESSED_BY_SERUM	103	-0.51	-1.91	0.000	0.005	0.179	1540	tags=54%, list=31%, signal=77%
29	BIOCARTA_GPCR_PATHWAY	19	0.71	2.38	0.000	0.000	0.005	673	tags=53%, list=14%, signal=61%		29	REACTOME_METABOLISM_OF_RNA	200	-0.49	-1.90	0.000	0.005	0.183	1476	tags=54%, list=30%, signal=73%
30	RAMALHO_STEMNESS_DN	38	0.58	2.37	0.000	0.001	0.006	640	tags=42%, list=13%, signal=48%		30	YAO_TEMPORAL_RESPONSE_TO_PROGESTERONE_CLUSTER_14	84	-0.52	-1.89	0.000	0.006	0.220	1370	tags=51%, list=28%, signal=70%
31	CHEN_METABOLIC_SYNDROM_NETWORK	430	0.41	2.37	0.000	0.000	0.006	787	tags=32%, list=16%, signal=35%		31	REACTOME_METABOLISM_OF_PROTEINS	216	-0.48	-1.88	0.000	0.007	0.254	1129	tags=41%, list=23%, signal=50%
32	BIOCARTA_IGF1R_PATHWAY	17	0.71	2.36	0.000	0.001	0.008	634	tags=65%, list=13%, signal=74%		32	ELVIDGE_HIF1A_TARGETS_UP	31	-0.61	-1.88	0.000	0.007	0.261	1190	tags=61%, list=24%, signal=80%
33	BIOCARTA_FCER1_PATHWAY	26	0.63	2.35	0.000	0.001	0.008	944	tags=65%, list=19%, signal=80%		33	REACTOME_MITOCHONDRIAL_PROTEIN_IMPORT	33	-0.60	-1.87	0.000	0.007	0.292	1408	tags=67%, list=28%, signal=93%
34	PID_EPO_PATHWAY	19	0.69	2.34	0.000	0.001	0.010	437	tags=42%, list=9%, signal=46%		34	REACTOME_NONSENSE_MEDIATED_DECAY_ENHANCED_BY_THE_EXON_JUNCTION_COMPLEX	80	-0.52	-1.85	0.000	0.011	0.420	1155	tags=43%, list=23%, signal=55%
35	BIOCARTA_FMLP_PATHWAY	23	0.66	2.34	0.000	0.001	0.011	944	tags=61%, list=19%, signal=75%		35	IRITANI_MAD1_TARGETS_DN	29	-0.62	-1.84	0.000	0.011	0.434	1246	tags=66%, list=25%, signal=87%
36	REACTOME_GPCR_DOWNSTREAM_SIGNALING	75	0.51	2.33	0.000	0.001	0.012	851	tags=47%, list=17%, signal=55%		36	REACTOME_GLUCOSE_TRANSPORT	28	-0.62	-1.84	0.000	0.011	0.444	1041	tags=68%, list=21%, signal=85%
37	BROWN_MYELOID_CELL_DEVELOPMENT_UP	67	0.51	2.33	0.000	0.001	0.012	726	tags=48%, list=15%, signal=55%		37	REACTOME_SLC_MEDIATED_TRANSMEMBRANE_TRANSPORT	66	-0.53	-1.84	0.000	0.011	0.448	947	tags=42%, list=19%, signal=52%
38	SMID_BREAST_CANCER_NORMAL_LIKE_UP	112	0.46	2.33	0.000	0.001	0.012	787	tags=40%, list=16%, signal=47%		38	BILANGES_SERUM_RESPONSE_TRANSLATION	20	-0.66	-1.83	0.000	0.013	0.512	855	tags=50%, list=17%, signal=60%
39	QI_PLASMACYTOMA_UP	101	0.49	2.33	0.000	0.001	0.012	618	tags=42%, list=12%, signal=47%		39	REACTOME_PYRUVATE_METABOLISM_AND_CITRIC_ACID_TCA_CYCLE	29	-0.60	-1.83	0.000	0.014	0.557	1076	tags=48%, list=22%, signal=61%
40	JAATINEN_HEMATOPOIETIC_STEM_CELL_DN	60	0.52	2.33	0.000	0.001	0.013	955	tags=48%, list=19%, signal=59%		40	REACTOME_MRNA_PROCESSING	107	-0.49	-1.82	0.000	0.015	0.575	1127	tags=46%, list=23%, signal=58%
41	REACTOME_ANTIGEN_ACTIVATES_B_CELL_RECEPTOR_LEADING_TO_GENERATION_OF_SECOND_MESSENGERS	19	0.71	2.32	0.000	0.001	0.013	522	tags=47%, list=11%, signal=53%		41	BIOCARTA_PROTEASOME_PATHWAY	25	-0.62	-1.82	0.000	0.014	0.577	1432	tags=72%, list=29%, signal=101%
42	SIG_INSULIN_RECEPTOR_PATHWAY_IN_CARDIAC_MYOCYTES	36	0.58	2.32	0.000	0.001	0.013	639	tags=42%, list=13%, signal=47%		42	KEGG_PROTEASOME	37	-0.57	-1.82	0.001	0.016	0.618	1175	tags=57%, list=24%, signal=74%
43	HUANG_GATA2_TARGETS_UP	76	0.51	2.31	0.000	0.001	0.013	941	tags=50%, list=19%, signal=61%		43	REACTOME_INFLUENZA_VIRAL_RNA_TRANSCRIPTION_AND_REPLICATION	77	-0.52	-1.81	0.000	0.016	0.621	855	tags=34%, list=17%, signal=40%
44	REACTOME_PLC_BETA_MEDIATED_EVENTS	19	0.69	2.30	0.000	0.001	0.015	383	tags=47%, list=8%, signal=51%		44	WONG_EMBRYONIC_STEM_CELL_CORE	234	-0.46	-1.81	0.000	0.015	0.621	1211	tags=40%, list=24%, signal=51%
45	KHETCHOUMIAN_TRIM24_TARGETS_UP	15	0.73	2.29	0.000	0.001	0.016	652	tags=53%, list=13%, signal=61%		45	CAIRO_HEPATOBLASTOMA_CLASSES_UP	402	-0.45	-1.81	0.000	0.017	0.677	1334	tags=43%, list=27%, signal=54%
46	KEGG_CELL_ADHESION_MOLECULES_CAMS	20	0.66	2.28	0.000	0.001	0.018	527	tags=45%, list=11%, signal=50%		46	REACTOME_PROCESSING_OF_CAPPED_INTRON_CONTAINING_PRE_MRNA	95	-0.49	-1.80	0.000	0.018	0.711	1094	tags=45%, list=22%, signal=57%
47	REACTOME_SEMA4D_IN_SEMAPHORIN_SIGNALING	16	0.72	2.28	0.000	0.001	0.018	580	tags=63%, list=12%, signal=71%		47	MANALO_HYPOXIA_DN	186	-0.46	-1.80	0.000	0.018	0.723	1559	tags=47%, list=31%, signal=66%
48	KEEN_RESPONSE_TO_ROSIGLITAZONE_DN	39	0.56	2.28	0.000	0.001	0.018	432	tags=44%, list=9%, signal=47%		48	POMEROY_MEDULLOBLASTOMA_PROGNOSIS_DN	30	-0.59	-1.79	0.000	0.019	0.759	800	tags=43%, list=16%, signal=51%
49	REACTOME_NGF_SIGNALLING_VIA_TRKA_FROM_THE_PLASMA_MEMBRANE	71	0.48	2.27	0.000	0.001	0.021	658	tags=38%, list=13%, signal=43%		49	WANG_TARGETS_OF_MLL_CBP_FUSION_DN	31	-0.58	-1.79	0.002	0.020	0.771	891	tags=48%, list=18%, signal=59%
50	HUANG_DASATINIB_RESISTANCE_UP	26	0.61	2.25	0.000	0.001	0.023	444	tags=35%, list=9%, signal=38%		50	LEE_AGING_MUSCLE_DN	17	-0.65	-1.79	0.001	0.021	0.791	444	tags=35%, list=9%, signal=39%
51	PID_A6B1_A6B4_INTEGRIN_PATHWAY	21	0.63	2.25	0.000	0.001	0.024	580	tags=43%, list=12%, signal=48%		51	GAZDA_DIAMOND_BLACKFAN_ANEMIA_PROGENITOR_DN	39	-0.56	-1.78	0.001	0.021	0.811	1387	tags=51%, list=28%, signal=71%
52	BIOCARTA_CREB_PATHWAY	19	0.66	2.25	0.000	0.001	0.025	634	tags=58%, list=13%, signal=66%		52	COLLER_MYC_TARGETS_UP	15	-0.69	-1.78	0.001	0.022	0.823	1079	tags=73%, list=22%, signal=93%
53	SASSON_RESPONSE_TO_FORSKOLIN_DN	39	0.55	2.24	0.000	0.001	0.026	591	tags=36%, list=12%, signal=40%		53	REACTOME_FORMATION_OF_THE_TERNARY_COMPLEX_AND_SUBSEQUENTLY_THE_43S_COMPLEX	29	-0.59	-1.78	0.000	0.022	0.823	800	tags=41%, list=16%, signal=49%
54	ST_PHOSPHOINOSITIDE_3_KINASE_PATHWAY	28	0.58	2.24	0.000	0.001	0.028	740	tags=50%, list=15%, signal=58%		54	KRIGE_RESPONSE_TO_TOSEDOSTAT_24HR_DN	469	-0.44	-1.78	0.000	0.021	0.823	1594	tags=48%, list=32%, signal=63%
55	PID_VEGFR1_2_PATHWAY	46	0.54	2.24	0.000	0.001	0.028	634	tags=39%, list=13%, signal=44%		55	KEGG_OXIDATIVE_PHOSPHORYLATION	79	-0.50	-1.78	0.000	0.022	0.836	1149	tags=47%, list=23%, signal=60%
56	BIOCARTA_NFAT_PATHWAY	28	0.60	2.24	0.000	0.001	0.028	944	tags=57%, list=19%, signal=70%		56	REACTOME_HOST_INTERACTIONS_OF_HIV_FACTORS	99	-0.48	-1.77	0.000	0.023	0.856	947	tags=44%, list=19%, signal=54%
57	SIG_BCR_SIGNALING_PATHWAY	36	0.56	2.24	0.000	0.001	0.029	908	tags=56%, list=18%, signal=68%		57	REACTOME_LATE_PHASE_OF_HIV_LIFE_CYCLE	81	-0.49	-1.77	0.000	0.023	0.857	1226	tags=44%, list=25%, signal=58%
58	HOSHIDA_LIVER_CANCER_SUBCLASS_S1	107	0.45	2.22	0.000	0.001	0.032	652	tags=36%, list=13%, signal=41%		58	SHAFFER_IRF4_TARGETS_IN_MYELOMA_VS_MATURE_B_LYMPHOCYTE	55	-0.52	-1.77	0.001	0.023	0.867	1566	tags=53%, list=32%, signal=76%
59	BIOCARTA_BCR_PATHWAY	19	0.67	2.22	0.000	0.002	0.035	1040	tags=74%, list=21%, signal=93%		59	BURTON_ADIPOGENESIS_5	67	-0.51	-1.77	0.001	0.024	0.877	1442	tags=55%, list=29%, signal=77%
60	REACTOME_OPIOID_SIGNALLING	36	0.56	2.22	0.000	0.002	0.035	444	tags=39%, list=9%, signal=42%		60	REACTOME_ACTIVATION_OF_THE_MRNA_UPON_BINDING_OF_THE_CAP_BINDING_COMPLEX_AND_EIFS_AND_SUBSEQUENT_BINDING_TO_43S	35	-0.56	-1.77	0.001	0.024	0.877	800	tags=37%, list=16%, signal=44%
61	BIOCARTA_BIOPEPTIDES_PATHWAY	25	0.61	2.21	0.000	0.002	0.037	944	tags=64%, list=19%, signal=79%		61	YAO_TEMPORAL_RESPONSE_TO_PROGESTERONE_CLUSTER_2	26	-0.60	-1.75	0.001	0.028	0.916	1282	tags=54%, list=26%, signal=72%
62	PID_ENDOTHELIN_PATHWAY	26	0.60	2.21	0.000	0.002	0.038	862	tags=58%, list=17%, signal=69%		62	WONG_MITOCHONDRIA_GENE_MODULE	157	-0.46	-1.75	0.000	0.030	0.937	1572	tags=53%, list=32%, signal=75%
63	OLSSON_E2F3_TARGETS_DN	17	0.68	2.21	0.000	0.002	0.038	493	tags=47%, list=10%, signal=52%		63	GROSS_HYPOXIA_VIA_HIF1A_UP	35	-0.56	-1.74	0.000	0.031	0.941	802	tags=40%, list=16%, signal=47%
64	REACTOME_G_ALPHA_I_SIGNALLING_EVENTS	19	0.65	2.21	0.000	0.002	0.044	705	tags=53%, list=14%, signal=61%		64	CHNG_MULTIPLE_MYELOMA_HYPERPLOID_DN	20	-0.62	-1.73	0.003	0.036	0.969	619	tags=35%, list=12%, signal=40%
65	REACTOME_PLATELET_HOMEOSTASIS	31	0.58	2.20	0.000	0.002	0.045	935	tags=52%, list=19%, signal=63%		65	BILANGES_SERUM_AND_RAPAMYCIN_SENSITIVE_GENES	46	-0.52	-1.73	0.001	0.037	0.974	855	tags=37%, list=17%, signal=44%
66	REACTOME_SIGNALING_BY_RHO_GTPASES	51	0.50	2.20	0.000	0.002	0.045	483	tags=33%, list=10%, signal=37%		66	SCHUHMACHER_MYC_TARGETS_UP	56	-0.51	-1.71	0.000	0.043	0.984	1014	tags=46%, list=20%, signal=58%
67	ONDER_CDH1_TARGETS_2_DN	87	0.46	2.20	0.000	0.002	0.045	672	tags=39%, list=14%, signal=44%		67	REACTOME_INTERFERON_SIGNALING	81	-0.48	-1.71	0.000	0.044	0.986	1119	tags=42%, list=23%, signal=53%
68	PID_IL8_CXCR2_PATHWAY	21	0.63	2.20	0.000	0.002	0.045	812	tags=57%, list=16%, signal=68%		68	KARLSSON_TGFB1_TARGETS_UP	67	-0.49	-1.71	0.002	0.044	0.989	1238	tags=55%, list=25%, signal=73%
69	BASSO_CD40_SIGNALING_UP	36	0.54	2.20	0.000	0.002	0.047	883	tags=50%, list=18%, signal=60%		69	PENG_GLUTAMINE_DEPRIVATION_DN	217	-0.43	-1.71	0.000	0.044	0.989	1263	tags=43%, list=25%, signal=56%
											70	SHAFFER_IRF4_TARGETS_IN_PLASMA_CELL_VS_MATURE_B_LYMPHOCYTE	27	-0.58	-1.70	0.000	0.048	0.992	1566	tags=59%, list=32%, signal=86%
											71	KEGG_RNA_DEGRADATION	44	-0.52	-1.70	0.000	0.048	0.992	1573	tags=66%, list=32%, signal=96%
											72	BILANGES_RAPAMYCIN_SENSITIVE_VIA_TSC1_AND_TSC2	43	-0.52	-1.70	0.001	0.048	0.992	1481	tags=56%, list=30%, signal=79%
											73	BILD_MYC_ONCOGENIC_SIGNATURE	81	-0.47	-1.70	0.001	0.049	0.994	1285	tags=46%, list=26%, signal=61%
