# Supplementary material for: De novo activating mutations drive clonal evolution and enhance clonal fitness in KMT2A-rearranged leukemia
Source: Nat Commun. 2018 May 2;9:1770. doi: 10.1038/s41467-018-04180-1 (PMC5932012; doi:10.1038/s41467-018-04180-1)
Supplement: Supplementary file 16 — Supplementary Data 13 [file 41467_2018_4180_MOESM16_ESM.xlsx]

## Sheet: Table_17-c2all.KMT2AvsFLT3-N676
Preranked_c2all_Protein
KMT2A-MLLT3											KMT2A-MLLT3 + FLT3-N676K
	Gene Set	Size	ES	NES	NOM p-val	FDR q-val	FWER p-val	RANK AT MAX	LEADING EDGE			Gene Set	Size	ES	NES	NOM p-val	FDR q-val	FWER p-val	RANK AT MAX	LEADING EDGE
1	VERHAAK_GLIOBLASTOMA_MESENCHYMAL	98	0.58	2.84	0.000	0.000	0.000	647	tags=46%, list=13%, signal=52%		1	LEE_BMP2_TARGETS_DN	479	-0.52	-2.03	0.000	0.003	0.007	1435	tags=52%, list=29%, signal=66%
2	MCLACHLAN_DENTAL_CARIES_UP	76	0.57	2.74	0.000	0.000	0.000	728	tags=50%, list=15%, signal=58%		2	BROWN_MYELOID_CELL_DEVELOPMENT_DN	59	-0.58	-1.97	0.000	0.009	0.034	1621	tags=71%, list=33%, signal=105%
3	QI_PLASMACYTOMA_UP	101	0.52	2.68	0.000	0.000	0.000	498	tags=36%, list=10%, signal=39%		3	PENG_RAPAMYCIN_RESPONSE_DN	164	-0.52	-1.94	0.000	0.011	0.060	1052	tags=45%, list=21%, signal=55%
4	BROWN_MYELOID_CELL_DEVELOPMENT_UP	67	0.57	2.68	0.000	0.000	0.000	725	tags=48%, list=15%, signal=55%		4	RICKMAN_METASTASIS_UP	113	-0.53	-1.93	0.000	0.010	0.064	1208	tags=43%, list=24%, signal=56%
5	JAATINEN_HEMATOPOIETIC_STEM_CELL_DN	60	0.58	2.66	0.000	0.000	0.000	843	tags=53%, list=17%, signal=63%		5	ABRAMSON_INTERACT_WITH_AIRE	37	-0.61	-1.91	0.000	0.013	0.097	747	tags=43%, list=15%, signal=51%
6	SMIRNOV_CIRCULATING_ENDOTHELIOCYTES_IN_CANCER_UP	48	0.58	2.48	0.000	0.001	0.002	805	tags=44%, list=16%, signal=52%		6	MOOTHA_MITOCHONDRIA	284	-0.49	-1.88	0.000	0.017	0.147	1231	tags=43%, list=25%, signal=54%
7	RAMALHO_STEMNESS_DN	38	0.59	2.41	0.000	0.002	0.006	592	tags=39%, list=12%, signal=44%		7	GARY_CD5_TARGETS_DN	252	-0.50	-1.88	0.000	0.017	0.162	993	tags=38%, list=20%, signal=45%
8	HUANG_GATA2_TARGETS_UP	76	0.49	2.36	0.000	0.003	0.008	827	tags=46%, list=17%, signal=54%		8	WINNEPENNINCKX_MELANOMA_METASTASIS_UP	96	-0.52	-1.87	0.000	0.017	0.186	1461	tags=49%, list=29%, signal=68%
9	THEILGAARD_NEUTROPHIL_AT_SKIN_WOUND_DN	142	0.44	2.36	0.000	0.002	0.008	728	tags=42%, list=15%, signal=47%		9	POMEROY_MEDULLOBLASTOMA_PROGNOSIS_DN	30	-0.63	-1.86	0.000	0.019	0.223	847	tags=47%, list=17%, signal=56%
10	TAKEDA_TARGETS_OF_NUP98_HOXA9_FUSION_16D_DN	41	0.54	2.33	0.000	0.003	0.010	734	tags=46%, list=15%, signal=54%		10	IRITANI_MAD1_TARGETS_DN	29	-0.61	-1.83	0.000	0.027	0.322	1475	tags=72%, list=30%, signal=103%
11	KAMIKUBO_MYELOID_CEBPA_NETWORK	20	0.67	2.31	0.000	0.003	0.011	968	tags=85%, list=20%, signal=105%		11	CAIRO_HEPATOBLASTOMA_CLASSES_UP	402	-0.47	-1.83	0.000	0.026	0.334	1274	tags=43%, list=26%, signal=53%
12	SMID_BREAST_CANCER_NORMAL_LIKE_UP	112	0.45	2.30	0.000	0.002	0.011	532	tags=34%, list=11%, signal=37%		12	MANALO_HYPOXIA_DN	186	-0.49	-1.83	0.000	0.025	0.343	1288	tags=44%, list=26%, signal=57%
13	ZHAN_MULTIPLE_MYELOMA_DN	17	0.70	2.27	0.000	0.003	0.013	888	tags=71%, list=18%, signal=86%		13	GOLDRATH_HOMEOSTATIC_PROLIFERATION	95	-0.52	-1.82	0.000	0.026	0.372	1210	tags=43%, list=24%, signal=56%
14	ACOSTA_PROLIFERATION_INDEPENDENT_MYC_TARGETS_DN	47	0.52	2.25	0.000	0.003	0.017	811	tags=47%, list=16%, signal=55%		14	YAO_TEMPORAL_RESPONSE_TO_PROGESTERONE_CLUSTER_14	84	-0.52	-1.80	0.000	0.031	0.455	1322	tags=50%, list=27%, signal=67%
15	LEE_DIFFERENTIATING_T_LYMPHOCYTE	86	0.46	2.22	0.000	0.004	0.021	482	tags=31%, list=10%, signal=34%		15	PENG_GLUTAMINE_DEPRIVATION_DN	217	-0.47	-1.79	0.000	0.034	0.508	1254	tags=43%, list=25%, signal=55%
16	WINTER_HYPOXIA_DN	19	0.68	2.21	0.000	0.003	0.021	289	tags=53%, list=6%, signal=56%		16	MOREAUX_MULTIPLE_MYELOMA_BY_TACI_DN	104	-0.50	-1.79	0.000	0.033	0.519	1458	tags=57%, list=29%, signal=79%
17	BOYLAN_MULTIPLE_MYELOMA_C_D_DN	85	0.45	2.19	0.000	0.004	0.025	737	tags=45%, list=15%, signal=52%		17	BARRIER_COLON_CANCER_RECURRENCE_UP	19	-0.66	-1.79	0.002	0.033	0.534	906	tags=47%, list=18%, signal=58%
18	CHEN_METABOLIC_SYNDROM_NETWORK	430	0.36	2.19	0.000	0.004	0.027	676	tags=27%, list=14%, signal=29%		18	KARLSSON_TGFB1_TARGETS_UP	67	-0.52	-1.78	0.000	0.034	0.557	1299	tags=61%, list=26%, signal=82%
19	PETROVA_ENDOTHELIUM_LYMPHATIC_VS_BLOOD_DN	44	0.49	2.17	0.000	0.005	0.033	474	tags=36%, list=10%, signal=40%		19	WONG_EMBRYONIC_STEM_CELL_CORE	234	-0.47	-1.78	0.000	0.032	0.559	1494	tags=46%, list=30%, signal=62%
20	SASSON_RESPONSE_TO_FORSKOLIN_DN	39	0.53	2.17	0.000	0.005	0.035	526	tags=41%, list=11%, signal=46%		20	WIERENGA_PML_INTERACTOME	28	-0.60	-1.78	0.000	0.031	0.559	681	tags=57%, list=14%, signal=66%
21	TAVOR_CEBPA_TARGETS_UP	15	0.67	2.14	0.000	0.006	0.048	664	tags=60%, list=13%, signal=69%		21	SCHLOSSER_MYC_TARGETS_REPRESSED_BY_SERUM	103	-0.50	-1.78	0.000	0.031	0.582	1207	tags=50%, list=24%, signal=64%
22	NADLER_OBESITY_UP	32	0.54	2.13	0.000	0.006	0.049	713	tags=41%, list=14%, signal=47%		22	MOREAUX_B_LYMPHOCYTE_MATURATION_BY_TACI_DN	47	-0.55	-1.77	0.000	0.031	0.599	1430	tags=62%, list=29%, signal=86%
23	ONDER_CDH1_TARGETS_2_DN	87	0.42	2.10	0.000	0.008	0.070	742	tags=39%, list=15%, signal=45%		23	BILANGES_SERUM_RESPONSE_TRANSLATION	20	-0.64	-1.76	0.001	0.040	0.707	628	tags=45%, list=13%, signal=51%
24	LINDGREN_BLADDER_CANCER_CLUSTER_2B	108	0.40	2.09	0.000	0.008	0.075	621	tags=33%, list=13%, signal=37%		24	SHIPP_DLBCL_CURED_VS_FATAL_DN	22	-0.63	-1.75	0.004	0.040	0.730	529	tags=36%, list=11%, signal=41%
25	HOSHIDA_LIVER_CANCER_SUBCLASS_S1	107	0.42	2.08	0.000	0.009	0.081	734	tags=37%, list=15%, signal=43%		25	BILANGES_SERUM_AND_RAPAMYCIN_SENSITIVE_GENES	46	-0.54	-1.75	0.000	0.039	0.731	678	tags=35%, list=14%, signal=40%
26	KLEIN_PRIMARY_EFFUSION_LYMPHOMA_DN	18	0.60	2.07	0.000	0.010	0.094	669	tags=44%, list=14%, signal=51%		26	CHNG_MULTIPLE_MYELOMA_HYPERPLOID_UP	32	-0.57	-1.75	0.001	0.041	0.767	678	tags=38%, list=14%, signal=43%
27	MARKEY_RB1_ACUTE_LOF_DN	98	0.42	2.05	0.000	0.011	0.107	717	tags=36%, list=14%, signal=41%		27	CHANG_CORE_SERUM_RESPONSE_UP	107	-0.49	-1.74	0.000	0.042	0.786	1232	tags=45%, list=25%, signal=58%
28	CHUNG_BLISTER_CYTOTOXICITY_DN	25	0.57	2.05	0.000	0.011	0.108	825	tags=56%, list=17%, signal=67%		28	RHODES_CANCER_META_SIGNATURE	40	-0.55	-1.74	0.001	0.041	0.792	1382	tags=55%, list=28%, signal=76%
29	JOHNSTONE_PARVB_TARGETS_2_UP	57	0.45	2.03	0.000	0.012	0.122	616	tags=32%, list=12%, signal=36%		29	MOOTHA_VOXPHOS	57	-0.52	-1.74	0.001	0.043	0.825	897	tags=40%, list=18%, signal=49%
30	MODY_HIPPOCAMPUS_POSTNATAL	27	0.53	2.02	0.000	0.013	0.139	795	tags=44%, list=16%, signal=53%		30	SHEPARD_CRUSH_AND_BURN_MUTANT_UP	76	-0.50	-1.73	0.000	0.042	0.827	1473	tags=59%, list=30%, signal=83%
31	HUANG_DASATINIB_RESISTANCE_UP	26	0.55	2.01	0.000	0.014	0.158	616	tags=38%, list=12%, signal=44%		31	BOYAULT_LIVER_CANCER_SUBCLASS_G3_UP	129	-0.47	-1.73	0.000	0.041	0.831	1306	tags=45%, list=26%, signal=59%
32	FLECHNER_BIOPSY_KIDNEY_TRANSPLANT_REJECTED_VS_OK_UP	45	0.48	2.00	0.000	0.015	0.167	809	tags=47%, list=16%, signal=55%		32	RAMALHO_STEMNESS_UP	115	-0.48	-1.73	0.000	0.041	0.832	1724	tags=59%, list=35%, signal=89%
33	PASQUALUCCI_LYMPHOMA_BY_GC_STAGE_DN	76	0.42	1.99	0.000	0.015	0.173	303	tags=24%, list=6%, signal=25%		33	GAZDA_DIAMOND_BLACKFAN_ANEMIA_PROGENITOR_DN	39	-0.55	-1.73	0.002	0.042	0.854	1080	tags=49%, list=22%, signal=62%
34	MANALO_HYPOXIA_UP	45	0.45	1.98	0.000	0.016	0.185	663	tags=36%, list=13%, signal=41%		34	KRIGE_RESPONSE_TO_TOSEDOSTAT_24HR_DN	469	-0.44	-1.73	0.000	0.042	0.856	1224	tags=39%, list=25%, signal=47%
35	ODONNELL_TARGETS_OF_MYC_AND_TFRC_UP	29	0.52	1.97	0.000	0.018	0.218	1058	tags=55%, list=21%, signal=70%		35	MOOTHA_HUMAN_MITODB_6_2002	286	-0.45	-1.73	0.000	0.042	0.860	1257	tags=41%, list=25%, signal=52%
36	APPEL_IMATINIB_RESPONSE	21	0.57	1.96	0.005	0.018	0.227	515	tags=38%, list=10%, signal=42%		36	DING_LUNG_CANCER_EXPRESSION_BY_COPY_NUMBER	71	-0.50	-1.72	0.000	0.041	0.863	1119	tags=44%, list=23%, signal=56%
37	KHETCHOUMIAN_TRIM24_TARGETS_UP	15	0.64	1.96	0.000	0.018	0.231	899	tags=73%, list=18%, signal=89%		37	SMITH_TERT_TARGETS_UP	82	-0.49	-1.71	0.000	0.049	0.921	1457	tags=49%, list=29%, signal=68%
38	CHEBOTAEV_GR_TARGETS_DN	19	0.56	1.94	0.000	0.020	0.258	289	tags=32%, list=6%, signal=33%
39	MORI_LARGE_PRE_BII_LYMPHOCYTE_DN	30	0.49	1.94	0.000	0.021	0.268	714	tags=40%, list=14%, signal=46%
40	REN_ALVEOLAR_RHABDOMYOSARCOMA_DN	191	0.35	1.94	0.000	0.020	0.270	645	tags=29%, list=13%, signal=32%
41	TAKEDA_TARGETS_OF_NUP98_HOXA9_FUSION_8D_DN	55	0.43	1.91	0.000	0.026	0.335	765	tags=45%, list=15%, signal=53%
42	NADLER_OBESITY_DN	23	0.53	1.90	0.000	0.027	0.351	274	tags=39%, list=6%, signal=41%
43	BASSO_CD40_SIGNALING_UP	36	0.47	1.89	0.000	0.026	0.352	661	tags=39%, list=13%, signal=45%
44	LIN_SILENCED_BY_TUMOR_MICROENVIRONMENT	21	0.54	1.89	0.005	0.027	0.365	695	tags=52%, list=14%, signal=61%
45	KEEN_RESPONSE_TO_ROSIGLITAZONE_DN	39	0.46	1.87	0.000	0.032	0.428	754	tags=38%, list=15%, signal=45%
46	CHYLA_CBFA2T3_TARGETS_UP	137	0.35	1.86	0.000	0.032	0.439	595	tags=31%, list=12%, signal=34%
47	WALLACE_PROSTATE_CANCER_RACE_UP	69	0.39	1.86	0.000	0.033	0.451	728	tags=35%, list=15%, signal=40%
48	MULLIGHAN_MLL_SIGNATURE_2_UP	207	0.32	1.86	0.000	0.032	0.451	524	tags=26%, list=11%, signal=28%
49	RODWELL_AGING_KIDNEY_UP	166	0.34	1.86	0.000	0.032	0.454	558	tags=27%, list=11%, signal=30%
50	DELASERNA_MYOD_TARGETS_UP	33	0.46	1.86	0.000	0.031	0.455	769	tags=48%, list=16%, signal=57%
51	MEISSNER_NPC_HCP_WITH_H3K4ME2_AND_H3K27ME3	22	0.54	1.85	0.005	0.031	0.460	794	tags=55%, list=16%, signal=65%
52	SASSON_RESPONSE_TO_GONADOTROPHINS_DN	39	0.46	1.85	0.000	0.031	0.468	506	tags=38%, list=10%, signal=43%
53	LEE_METASTASIS_AND_ALTERNATIVE_SPLICING_UP	19	0.54	1.85	0.005	0.031	0.469	742	tags=42%, list=15%, signal=49%
54	OLSSON_E2F3_TARGETS_DN	17	0.56	1.84	0.000	0.033	0.500	1075	tags=53%, list=22%, signal=67%
55	NAKAYAMA_SOFT_TISSUE_TUMORS_PCA1_UP	22	0.52	1.83	0.010	0.034	0.517	805	tags=36%, list=16%, signal=43%
56	GU_PDEF_TARGETS_UP	20	0.54	1.83	0.004	0.036	0.550	714	tags=35%, list=14%, signal=41%
57	ZHAN_MULTIPLE_MYELOMA_CD1_AND_CD2_DN	17	0.54	1.82	0.014	0.036	0.559	580	tags=41%, list=12%, signal=46%
58	DELYS_THYROID_CANCER_UP	134	0.35	1.82	0.000	0.037	0.566	661	tags=34%, list=13%, signal=38%
59	LIAN_LIPA_TARGETS_3M	18	0.54	1.82	0.010	0.036	0.570	914	tags=50%, list=18%, signal=61%
60	WIELAND_UP_BY_HBV_INFECTION	44	0.44	1.81	0.000	0.038	0.592	393	tags=30%, list=8%, signal=32%
61	WANG_SMARCE1_TARGETS_UP	46	0.42	1.81	0.000	0.038	0.594	647	tags=35%, list=13%, signal=40%
62	KIM_GERMINAL_CENTER_T_HELPER_UP	23	0.51	1.80	0.005	0.038	0.601	299	tags=30%, list=6%, signal=32%
63	ROSS_LEUKEMIA_WITH_MLL_FUSIONS	33	0.46	1.80	0.000	0.038	0.606	453	tags=27%, list=9%, signal=30%
64	HESS_TARGETS_OF_HOXA9_AND_MEIS1_DN	30	0.47	1.80	0.000	0.037	0.610	728	tags=40%, list=15%, signal=47%
65	ZHU_CMV_ALL_DN	34	0.45	1.80	0.014	0.037	0.617	559	tags=29%, list=11%, signal=33%
66	MORI_IMMATURE_B_LYMPHOCYTE_UP	25	0.47	1.78	0.006	0.043	0.671	175	tags=20%, list=4%, signal=21%
67	RASHI_RESPONSE_TO_IONIZING_RADIATION_2	43	0.41	1.77	0.000	0.044	0.683	646	tags=40%, list=13%, signal=45%
68	BOYLAN_MULTIPLE_MYELOMA_PCA1_UP	28	0.47	1.77	0.000	0.044	0.685	875	tags=57%, list=18%, signal=69%
69	SCHUETZ_BREAST_CANCER_DUCTAL_INVASIVE_UP	69	0.38	1.76	0.000	0.047	0.716	616	tags=29%, list=12%, signal=33%
70	MARSON_FOXP3_TARGETS_UP	37	0.45	1.76	0.000	0.047	0.718	645	tags=32%, list=13%, signal=37%
71	MORI_MATURE_B_LYMPHOCYTE_UP	37	0.43	1.76	0.017	0.047	0.718	557	tags=35%, list=11%, signal=39%
72	SANSOM_APC_TARGETS_DN	110	0.35	1.75	0.000	0.047	0.728	730	tags=36%, list=15%, signal=42%
73	LINDSTEDT_DENDRITIC_CELL_MATURATION_D	33	0.46	1.75	0.007	0.047	0.731	526	tags=42%, list=11%, signal=47%
74	MORI_PRE_BI_LYMPHOCYTE_DN	32	0.43	1.75	0.007	0.047	0.735	818	tags=38%, list=17%, signal=45%
75	LEE_LIVER_CANCER_E2F1_UP	23	0.48	1.75	0.000	0.046	0.735	426	tags=30%, list=9%, signal=33%
76	YU_MYC_TARGETS_DN	19	0.52	1.75	0.026	0.046	0.736	675	tags=37%, list=14%, signal=42%
77	LIU_VAV3_PROSTATE_CARCINOGENESIS_UP	27	0.46	1.74	0.006	0.047	0.753	912	tags=44%, list=18%, signal=54%
78	NEMETH_INFLAMMATORY_RESPONSE_LPS_UP	38	0.44	1.74	0.000	0.047	0.753	632	tags=34%, list=13%, signal=39%
79	DELPUECH_FOXO3_TARGETS_UP	22	0.48	1.74	0.000	0.046	0.755	506	tags=41%, list=10%, signal=45%
80	YAMASHITA_LIVER_CANCER_STEM_CELL_UP	15	0.54	1.74	0.013	0.047	0.765	453	tags=33%, list=9%, signal=37%
81	TSAI_RESPONSE_TO_IONIZING_RADIATION	47	0.40	1.73	0.000	0.048	0.778	229	tags=21%, list=5%, signal=22%
82	TONKS_TARGETS_OF_RUNX1_RUNX1T1_FUSION_HSC_DN	67	0.37	1.73	0.000	0.047	0.779	664	tags=36%, list=13%, signal=41%
83	LEE_EARLY_T_LYMPHOCYTE_DN	15	0.56	1.73	0.021	0.047	0.781	872	tags=67%, list=18%, signal=81%
84	PARK_APL_PATHOGENESIS_DN	25	0.46	1.73	0.000	0.047	0.783	914	tags=48%, list=18%, signal=59%
85	CAIRO_LIVER_DEVELOPMENT_DN	83	0.36	1.73	0.000	0.047	0.786	1059	tags=45%, list=21%, signal=56%
86	AMUNDSON_POOR_SURVIVAL_AFTER_GAMMA_RADIATION_2G	85	0.36	1.73	0.000	0.047	0.786	704	tags=29%, list=14%, signal=34%
87	DANG_REGULATED_BY_MYC_DN	106	0.34	1.72	0.000	0.049	0.802	831	tags=38%, list=17%, signal=44%
88	MARTENS_BOUND_BY_PML_RARA_FUSION	197	0.31	1.72	0.000	0.049	0.806	650	tags=30%, list=13%, signal=34%
89	RAGHAVACHARI_PLATELET_SPECIFIC_GENES	37	0.41	1.71	0.000	0.049	0.813	805	tags=49%, list=16%, signal=58%
90	KAYO_CALORIE_RESTRICTION_MUSCLE_UP	31	0.43	1.71	0.000	0.050	0.815	643	tags=42%, list=13%, signal=48%
91	ICHIBA_GRAFT_VERSUS_HOST_DISEASE_35D_UP	58	0.37	1.71	0.000	0.050	0.817	748	tags=36%, list=15%, signal=42%
92	BURTON_ADIPOGENESIS_8	38	0.41	1.71	0.000	0.049	0.818	652	tags=39%, list=13%, signal=45%
