# Supplementary material for: De novo activating mutations drive clonal evolution and enhance clonal fitness in KMT2A-rearranged leukemia
Source: Nat Commun. 2018 May 2;9:1770. doi: 10.1038/s41467-018-04180-1 (PMC5932012; doi:10.1038/s41467-018-04180-1)
Supplement: Supplementary file 17 — Supplementary Data 14 [file 41467_2018_4180_MOESM17_ESM.xlsx]

## Sheet: Table_18-c2all.KMT2AvsNRAS-G12D
Preranked_c2all_Protein
KMT2A-MLLT3											KMT2A-MLLT3 + NRAS-G12D
	Gene Set	Size	ES	NES	NOM p-val	FDR q-val	FWER p-val	RANK AT MAX	LEADING EDGE			Gene Set	Size	ES	NES	NOM p-val	FDR q-val	FWER p-val	RANK AT MAX	LEADING EDGE
1	PID_RAC1_PATHWAY	40	0.76	3.01	0.000	0.000	0.000	546	tags=60%, list=11%, signal=67%		1	WINNEPENNINCKX_MELANOMA_METASTASIS_UP	96	-0.63	-2.45	0.000	0.000	0.000	971	tags=55%, list=20%, signal=67%
2	REACTOME_PLATELET_ACTIVATION_SIGNALING_AND_AGGREGATION	80	0.65	2.90	0.000	0.000	0.000	708	tags=51%, list=14%, signal=59%		2	LEE_BMP2_TARGETS_DN	479	-0.54	-2.43	0.000	0.000	0.000	1147	tags=47%, list=23%, signal=55%
3	REACTOME_SIGNALING_BY_GPCR	108	0.60	2.85	0.000	0.000	0.000	678	tags=47%, list=14%, signal=54%		3	REACTOME_INFLUENZA_LIFE_CYCLE	107	-0.58	-2.30	0.000	0.000	0.000	1041	tags=45%, list=21%, signal=56%
4	VERHAAK_GLIOBLASTOMA_MESENCHYMAL	98	0.60	2.84	0.000	0.000	0.000	731	tags=48%, list=15%, signal=55%		4	GARY_CD5_TARGETS_DN	252	-0.52	-2.25	0.000	0.000	0.000	1575	tags=57%, list=32%, signal=80%
5	KEGG_NEUROTROPHIN_SIGNALING_PATHWAY	67	0.63	2.78	0.000	0.000	0.000	1085	tags=60%, list=22%, signal=75%		5	CAIRO_HEPATOBLASTOMA_CLASSES_UP	402	-0.50	-2.22	0.000	0.000	0.001	1270	tags=48%, list=26%, signal=59%
6	PID_PDGFRB_PATHWAY	85	0.59	2.74	0.000	0.000	0.000	931	tags=53%, list=19%, signal=64%		6	KEGG_PROTEASOME	37	-0.67	-2.21	0.000	0.000	0.001	896	tags=59%, list=18%, signal=72%
7	PID_TXA2PATHWAY	28	0.75	2.74	0.000	0.000	0.000	850	tags=68%, list=17%, signal=81%		7	WONG_EMBRYONIC_STEM_CELL_CORE	234	-0.52	-2.20	0.000	0.000	0.001	1276	tags=50%, list=26%, signal=64%
8	KEGG_FC_GAMMA_R_MEDIATED_PHAGOCYTOSIS	56	0.64	2.69	0.000	0.000	0.000	715	tags=50%, list=14%, signal=58%		8	KOBAYASHI_EGFR_SIGNALING_24HR_DN	141	-0.54	-2.20	0.000	0.000	0.001	1130	tags=50%, list=23%, signal=62%
9	KEGG_LEUKOCYTE_TRANSENDOTHELIAL_MIGRATION	52	0.65	2.67	0.000	0.000	0.000	797	tags=54%, list=16%, signal=63%		9	REACTOME_TRANSPORT_OF_MATURE_TRANSCRIPT_TO_CYTOPLASM	40	-0.66	-2.20	0.000	0.000	0.001	1010	tags=60%, list=20%, signal=75%
10	KEGG_FC_EPSILON_RI_SIGNALING_PATHWAY	42	0.66	2.60	0.000	0.000	0.000	797	tags=55%, list=16%, signal=65%		10	REACTOME_REGULATION_OF_MITOTIC_CELL_CYCLE	64	-0.60	-2.19	0.000	0.000	0.001	941	tags=48%, list=19%, signal=59%
11	PID_CDC42_PATHWAY	48	0.64	2.59	0.000	0.000	0.000	640	tags=44%, list=13%, signal=50%		11	REACTOME_AUTODEGRADATION_OF_CDH1_BY_CDH1_APC_C	52	-0.62	-2.18	0.000	0.000	0.001	896	tags=52%, list=18%, signal=63%
12	BIOCARTA_RHO_PATHWAY	22	0.76	2.58	0.000	0.000	0.000	568	tags=59%, list=11%, signal=66%		12	SCHLOSSER_MYC_TARGETS_REPRESSED_BY_SERUM	103	-0.55	-2.17	0.000	0.000	0.001	1275	tags=56%, list=26%, signal=74%
13	BIOCARTA_MPR_PATHWAY	21	0.78	2.57	0.000	0.000	0.000	672	tags=86%, list=14%, signal=99%		13	FURUKAWA_DUSP6_TARGETS_PCI35_DN	42	-0.64	-2.17	0.000	0.000	0.001	820	tags=52%, list=17%, signal=62%
14	PID_VEGFR1_2_PATHWAY	46	0.63	2.56	0.000	0.000	0.000	797	tags=54%, list=16%, signal=64%		14	SOTIRIOU_BREAST_CANCER_GRADE_1_VS_3_UP	99	-0.56	-2.17	0.000	0.000	0.001	1145	tags=47%, list=23%, signal=61%
15	SIG_REGULATION_OF_THE_ACTIN_CYTOSKELETON_BY_RHO_GTPASES	18	0.79	2.53	0.000	0.000	0.000	538	tags=67%, list=11%, signal=75%		15	REACTOME_METABOLISM_OF_NON_CODING_RNA	39	-0.65	-2.17	0.000	0.000	0.001	729	tags=51%, list=15%, signal=60%
16	KEGG_REGULATION_OF_ACTIN_CYTOSKELETON	95	0.55	2.52	0.000	0.000	0.000	815	tags=45%, list=16%, signal=53%		16	REACTOME_NEP_NS2_INTERACTS_WITH_THE_CELLULAR_EXPORT_MACHINERY	24	-0.71	-2.17	0.000	0.000	0.001	623	tags=58%, list=13%, signal=66%
17	KEGG_MELANOGENESIS	27	0.69	2.52	0.000	0.000	0.000	678	tags=52%, list=14%, signal=60%		17	NAKAYAMA_SOFT_TISSUE_TUMORS_PCA2_UP	37	-0.65	-2.16	0.000	0.000	0.001	628	tags=46%, list=13%, signal=52%
18	KEGG_CHEMOKINE_SIGNALING_PATHWAY	77	0.57	2.51	0.000	0.000	0.000	1077	tags=56%, list=22%, signal=70%		18	ROSTY_CERVICAL_CANCER_PROLIFERATION_CLUSTER	94	-0.56	-2.16	0.000	0.000	0.002	960	tags=44%, list=19%, signal=53%
19	REACTOME_PLC_BETA_MEDIATED_EVENTS	19	0.79	2.51	0.000	0.000	0.000	678	tags=74%, list=14%, signal=85%		19	REACTOME_TRANSPORT_OF_MATURE_MRNA_DERIVED_FROM_AN_INTRONLESS_TRANSCRIPT	30	-0.69	-2.16	0.000	0.000	0.002	1010	tags=67%, list=20%, signal=83%
20	REACTOME_GPCR_DOWNSTREAM_SIGNALING	75	0.58	2.50	0.000	0.000	0.000	678	tags=44%, list=14%, signal=50%		20	MANALO_HYPOXIA_DN	186	-0.51	-2.16	0.000	0.000	0.002	1255	tags=51%, list=25%, signal=65%
21	WINTER_HYPOXIA_DN	19	0.78	2.49	0.000	0.000	0.000	411	tags=53%, list=8%, signal=57%		21	REACTOME_TRANSPORT_OF_RIBONUCLEOPROTEINS_INTO_THE_HOST_NUCLEUS	25	-0.72	-2.15	0.000	0.000	0.002	623	tags=60%, list=13%, signal=68%
22	REACTOME_NGF_SIGNALLING_VIA_TRKA_FROM_THE_PLASMA_MEMBRANE	71	0.56	2.48	0.000	0.000	0.000	931	tags=52%, list=19%, signal=63%		22	ZHANG_TLX_TARGETS_60HR_DN	174	-0.52	-2.15	0.000	0.000	0.002	1215	tags=47%, list=25%, signal=60%
23	BIOCARTA_FCER1_PATHWAY	26	0.69	2.47	0.000	0.000	0.000	797	tags=54%, list=16%, signal=64%		23	CAFFAREL_RESPONSE_TO_THC_DN	16	-0.80	-2.15	0.000	0.000	0.002	185	tags=44%, list=4%, signal=45%
24	REACTOME_THE_ROLE_OF_NEF_IN_HIV1_REPLICATION_AND_DISEASE_PATHOGENESIS	19	0.76	2.46	0.000	0.000	0.000	580	tags=63%, list=12%, signal=71%		24	REACTOME_APC_C_CDH1_MEDIATED_DEGRADATION_OF_CDC20_AND_OTHER_APC_C_CDH1_TARGETED_PROTEINS_IN_LATE_MITOSIS_EARLY_G1	57	-0.61	-2.15	0.000	0.000	0.002	896	tags=49%, list=18%, signal=59%
25	PID_ENDOTHELIN_PATHWAY	26	0.71	2.46	0.000	0.000	0.000	678	tags=54%, list=14%, signal=62%		25	PENG_RAPAMYCIN_RESPONSE_DN	164	-0.51	-2.14	0.000	0.000	0.003	1134	tags=50%, list=23%, signal=63%
26	PID_MAPK_TRK_PATHWAY	20	0.76	2.46	0.000	0.000	0.000	928	tags=80%, list=19%, signal=98%		26	CROONQUIST_NRAS_SIGNALING_DN	51	-0.61	-2.14	0.000	0.000	0.003	663	tags=37%, list=13%, signal=43%
27	REACTOME_HEMOSTASIS	183	0.48	2.44	0.000	0.000	0.000	739	tags=42%, list=15%, signal=47%		27	BURTON_ADIPOGENESIS_3	69	-0.58	-2.13	0.000	0.000	0.004	1009	tags=42%, list=20%, signal=52%
28	REACTOME_SIGNALLING_BY_NGF	112	0.51	2.44	0.000	0.000	0.000	931	tags=48%, list=19%, signal=58%		28	LI_WILMS_TUMOR_VS_FETAL_KIDNEY_1_DN	111	-0.54	-2.13	0.000	0.000	0.004	1105	tags=50%, list=22%, signal=63%
29	PID_ERBB1_DOWNSTREAM_PATHWAY	69	0.55	2.43	0.000	0.000	0.000	1090	tags=54%, list=22%, signal=68%		29	REACTOME_INTERACTIONS_OF_VPR_WITH_HOST_CELLULAR_PROTEINS	28	-0.69	-2.13	0.000	0.000	0.004	623	tags=54%, list=13%, signal=61%
30	CHYLA_CBFA2T3_TARGETS_UP	137	0.51	2.43	0.000	0.000	0.001	500	tags=34%, list=10%, signal=37%		30	REACTOME_APC_C_CDC20_MEDIATED_DEGRADATION_OF_MITOTIC_PROTEINS	58	-0.60	-2.13	0.000	0.000	0.004	941	tags=50%, list=19%, signal=61%
31	MCLACHLAN_DENTAL_CARIES_UP	76	0.54	2.43	0.000	0.000	0.001	776	tags=47%, list=16%, signal=55%		31	REACTOME_TRANSLATION	100	-0.54	-2.12	0.000	0.000	0.004	1431	tags=54%, list=29%, signal=74%
32	REACTOME_SIGNALING_BY_RHO_GTPASES	51	0.60	2.43	0.000	0.000	0.001	568	tags=41%, list=11%, signal=46%		32	BIOCARTA_PROTEASOME_PATHWAY	25	-0.68	-2.10	0.000	0.000	0.010	989	tags=68%, list=20%, signal=85%
33	REACTOME_GASTRIN_CREB_SIGNALLING_PATHWAY_VIA_PKC_AND_MAPK	41	0.61	2.41	0.000	0.000	0.001	676	tags=46%, list=14%, signal=53%		33	REACTOME_ER_PHAGOSOME_PATHWAY	47	-0.62	-2.09	0.000	0.000	0.010	896	tags=53%, list=18%, signal=64%
34	REACTOME_LATENT_INFECTION_OF_HOMO_SAPIENS_WITH_MYCOBACTERIUM_TUBERCULOSIS	19	0.74	2.41	0.000	0.000	0.001	700	tags=63%, list=14%, signal=73%		34	REACTOME_METABOLISM_OF_RNA	200	-0.49	-2.09	0.000	0.000	0.010	896	tags=40%, list=18%, signal=46%
35	PID_CXCR4_PATHWAY	60	0.57	2.40	0.000	0.000	0.001	1103	tags=55%, list=22%, signal=70%		35	ODONNELL_TFRC_TARGETS_DN	56	-0.58	-2.09	0.000	0.000	0.010	876	tags=43%, list=18%, signal=51%
36	HUANG_GATA2_TARGETS_UP	76	0.54	2.39	0.000	0.000	0.001	889	tags=45%, list=18%, signal=54%		36	KARLSSON_TGFB1_TARGETS_UP	67	-0.58	-2.09	0.000	0.000	0.010	891	tags=55%, list=18%, signal=66%
37	REACTOME_AXON_GUIDANCE	85	0.53	2.38	0.000	0.000	0.003	670	tags=41%, list=14%, signal=47%		37	REACTOME_METABOLISM_OF_PROTEINS	216	-0.49	-2.08	0.000	0.000	0.015	1431	tags=49%, list=29%, signal=65%
38	PID_LYSOPHOSPHOLIPID_PATHWAY	30	0.66	2.38	0.000	0.000	0.003	1092	tags=70%, list=22%, signal=89%		38	CHEMNITZ_RESPONSE_TO_PROSTAGLANDIN_E2_UP	78	-0.55	-2.08	0.000	0.000	0.018	790	tags=36%, list=16%, signal=42%
39	RAMALHO_STEMNESS_DN	38	0.62	2.38	0.000	0.000	0.003	632	tags=47%, list=13%, signal=54%		39	REACTOME_REGULATION_OF_GLUCOKINASE_BY_GLUCOKINASE_REGULATORY_PROTEIN	23	-0.70	-2.07	0.000	0.000	0.020	623	tags=57%, list=13%, signal=64%
40	KEGG_LYSOSOME	74	0.54	2.37	0.000	0.000	0.003	614	tags=36%, list=12%, signal=41%		40	REACTOME_S_PHASE	79	-0.54	-2.06	0.000	0.000	0.022	1248	tags=56%, list=25%, signal=73%
41	BIOCARTA_GPCR_PATHWAY	19	0.73	2.35	0.000	0.000	0.003	797	tags=47%, list=16%, signal=56%		41	REACTOME_ANTIVIRAL_MECHANISM_BY_IFN_STIMULATED_GENES	53	-0.59	-2.06	0.000	0.000	0.022	664	tags=42%, list=13%, signal=47%
42	BIOCARTA_CREB_PATHWAY	19	0.72	2.35	0.000	0.000	0.003	653	tags=63%, list=13%, signal=72%		42	PENG_LEUCINE_DEPRIVATION_DN	134	-0.51	-2.06	0.000	0.001	0.029	1166	tags=49%, list=24%, signal=63%
43	BIOCARTA_BCR_PATHWAY	19	0.72	2.35	0.000	0.000	0.004	797	tags=53%, list=16%, signal=62%		43	REACTOME_PROCESSING_OF_CAPPED_INTRON_CONTAINING_PRE_MRNA	95	-0.53	-2.05	0.000	0.001	0.033	1443	tags=58%, list=29%, signal=80%
44	KEGG_B_CELL_RECEPTOR_SIGNALING_PATHWAY	47	0.59	2.34	0.000	0.000	0.004	670	tags=40%, list=14%, signal=46%		44	REACTOME_SRP_DEPENDENT_COTRANSLATIONAL_PROTEIN_TARGETING_TO_MEMBRANE	82	-0.54	-2.05	0.000	0.001	0.033	1041	tags=43%, list=21%, signal=53%
45	KEGG_NATURAL_KILLER_CELL_MEDIATED_CYTOTOXICITY	47	0.57	2.34	0.000	0.000	0.004	670	tags=40%, list=14%, signal=46%		45	PELLICCIOTTA_HDAC_IN_ANTIGEN_PRESENTATION_DN	37	-0.63	-2.05	0.000	0.001	0.034	829	tags=46%, list=17%, signal=55%
46	QI_PLASMACYTOMA_UP	101	0.50	2.33	0.000	0.000	0.006	758	tags=43%, list=15%, signal=49%		46	YU_MYC_TARGETS_UP	30	-0.64	-2.04	0.000	0.001	0.034	1131	tags=63%, list=23%, signal=82%
47	PID_FCER1_PATHWAY	40	0.60	2.32	0.000	0.000	0.007	797	tags=48%, list=16%, signal=56%		47	REACTOME_CYCLIN_E_ASSOCIATED_EVENTS_DURING_G1_S_TRANSITION_	50	-0.57	-2.04	0.000	0.001	0.036	896	tags=50%, list=18%, signal=60%
48	KEGG_VEGF_SIGNALING_PATHWAY	32	0.63	2.31	0.000	0.000	0.008	1061	tags=63%, list=21%, signal=79%		48	REACTOME_MRNA_PROCESSING	107	-0.52	-2.04	0.000	0.001	0.037	1443	tags=57%, list=29%, signal=79%
49	REACTOME_ANTIGEN_ACTIVATES_B_CELL_RECEPTOR_LEADING_TO_GENERATION_OF_SECOND_MESSENGERS	19	0.73	2.31	0.000	0.000	0.008	797	tags=58%, list=16%, signal=69%		49	ZHANG_TLX_TARGETS_36HR_DN	122	-0.51	-2.04	0.000	0.001	0.038	1194	tags=47%, list=24%, signal=60%
50	REACTOME_G_ALPHA_I_SIGNALLING_EVENTS	19	0.70	2.30	0.000	0.000	0.009	828	tags=58%, list=17%, signal=69%		50	REACTOME_REGULATION_OF_ORNITHINE_DECARBOXYLASE_ODC	38	-0.61	-2.03	0.000	0.001	0.038	896	tags=55%, list=18%, signal=67%
51	BIOCARTA_NFAT_PATHWAY	28	0.64	2.30	0.000	0.000	0.009	672	tags=43%, list=14%, signal=49%		51	REACTOME_SYNTHESIS_OF_DNA	72	-0.54	-2.03	0.000	0.001	0.039	1645	tags=68%, list=33%, signal=100%
52	REACTOME_SIGNALLING_TO_ERKS	20	0.71	2.29	0.000	0.000	0.010	931	tags=80%, list=19%, signal=98%		52	REACTOME_CROSS_PRESENTATION_OF_SOLUBLE_EXOGENOUS_ANTIGENS_ENDOSOMES	38	-0.61	-2.03	0.000	0.001	0.040	896	tags=55%, list=18%, signal=67%
53	REACTOME_SIGNALLING_TO_RAS	16	0.73	2.29	0.000	0.000	0.011	729	tags=75%, list=15%, signal=88%		53	REACTOME_DESTABILIZATION_OF_MRNA_BY_AUF1_HNRNP_D0	44	-0.59	-2.03	0.000	0.001	0.041	896	tags=52%, list=18%, signal=63%
54	BIOCARTA_FMLP_PATHWAY	23	0.68	2.28	0.000	0.000	0.011	670	tags=52%, list=14%, signal=60%		54	REACTOME_VIF_MEDIATED_DEGRADATION_OF_APOBEC3G	44	-0.60	-2.02	0.000	0.001	0.043	896	tags=50%, list=18%, signal=61%
55	REACTOME_GPVI_MEDIATED_ACTIVATION_CASCADE	21	0.68	2.26	0.000	0.001	0.017	623	tags=57%, list=13%, signal=65%		55	REACTOME_G1_S_TRANSITION	76	-0.55	-2.02	0.000	0.001	0.044	1492	tags=63%, list=30%, signal=89%
56	JAATINEN_HEMATOPOIETIC_STEM_CELL_DN	60	0.54	2.26	0.000	0.001	0.017	1161	tags=55%, list=23%, signal=71%		56	EGUCHI_CELL_CYCLE_RB1_TARGETS	20	-0.71	-2.02	0.000	0.001	0.049	573	tags=50%, list=12%, signal=56%
57	KEGG_GNRH_SIGNALING_PATHWAY	44	0.56	2.26	0.000	0.001	0.017	729	tags=43%, list=15%, signal=50%		57	CHANG_CYCLING_GENES	78	-0.53	-2.01	0.000	0.001	0.054	1009	tags=45%, list=20%, signal=55%
58	REACTOME_RECYCLING_PATHWAY_OF_L1	18	0.71	2.25	0.000	0.001	0.017	640	tags=44%, list=13%, signal=51%		58	ZHANG_TLX_TARGETS_DN	61	-0.56	-2.01	0.000	0.001	0.057	1194	tags=48%, list=24%, signal=62%
59	KAMIKUBO_MYELOID_CEBPA_NETWORK	20	0.69	2.25	0.000	0.001	0.018	546	tags=45%, list=11%, signal=50%		59	BERENJENO_TRANSFORMED_BY_RHOA_UP	299	-0.46	-2.01	0.000	0.001	0.058	1157	tags=42%, list=23%, signal=52%
60	PID_TCR_PATHWAY	34	0.59	2.24	0.000	0.001	0.020	797	tags=47%, list=16%, signal=56%		60	RUIZ_TNC_TARGETS_DN	75	-0.53	-2.01	0.000	0.001	0.058	1130	tags=47%, list=23%, signal=60%
61	THEILGAARD_NEUTROPHIL_AT_SKIN_WOUND_DN	142	0.45	2.24	0.000	0.001	0.021	908	tags=46%, list=18%, signal=54%		61	REACTOME_CDK_MEDIATED_PHOSPHORYLATION_AND_REMOVAL_OF_CDC6	41	-0.60	-2.00	0.000	0.001	0.062	896	tags=51%, list=18%, signal=62%
62	REACTOME_G_ALPHA1213_SIGNALLING_EVENTS	38	0.59	2.23	0.000	0.001	0.025	568	tags=45%, list=11%, signal=50%		62	CROONQUIST_IL6_DEPRIVATION_DN	68	-0.54	-1.99	0.000	0.001	0.071	960	tags=43%, list=19%, signal=52%
63	CHEN_METABOLIC_SYNDROM_NETWORK	430	0.40	2.23	0.000	0.001	0.025	708	tags=30%, list=14%, signal=32%		63	SMITH_TERT_TARGETS_UP	82	-0.53	-1.99	0.000	0.001	0.075	1065	tags=44%, list=22%, signal=55%
64	REACTOME_REGULATION_OF_INSULIN_SECRETION	33	0.61	2.23	0.000	0.001	0.026	923	tags=55%, list=19%, signal=67%		64	WU_APOPTOSIS_BY_CDKN1A_VIA_TP53	34	-0.62	-1.99	0.000	0.001	0.077	876	tags=50%, list=18%, signal=60%
65	BROWN_MYELOID_CELL_DEVELOPMENT_UP	67	0.51	2.22	0.000	0.001	0.030	635	tags=39%, list=13%, signal=44%		65	FARMER_BREAST_CANCER_CLUSTER_2	23	-0.67	-1.99	0.000	0.001	0.081	727	tags=48%, list=15%, signal=56%
66	BIOCARTA_BAD_PATHWAY	15	0.75	2.22	0.000	0.001	0.031	640	tags=67%, list=13%, signal=76%		66	KONG_E2F3_TARGETS	62	-0.55	-1.99	0.000	0.001	0.085	641	tags=31%, list=13%, signal=35%
67	PID_GMCSF_PATHWAY	24	0.64	2.21	0.000	0.001	0.034	715	tags=50%, list=14%, signal=58%		67	BROWN_MYELOID_CELL_DEVELOPMENT_DN	59	-0.55	-1.99	0.000	0.001	0.085	1190	tags=56%, list=24%, signal=73%
68	BIOCARTA_IGF1R_PATHWAY	17	0.71	2.21	0.000	0.001	0.040	670	tags=65%, list=14%, signal=75%		68	MITSIADES_RESPONSE_TO_APLIDIN_DN	153	-0.48	-1.98	0.000	0.001	0.085	1254	tags=44%, list=25%, signal=58%
69	REACTOME_REGULATION_OF_INSULIN_SECRETION_BY_GLUCAGON_LIKE_PEPTIDE1	17	0.72	2.20	0.000	0.001	0.040	828	tags=71%, list=17%, signal=84%		69	GRAHAM_NORMAL_QUIESCENT_VS_NORMAL_DIVIDING_DN	57	-0.55	-1.98	0.000	0.001	0.088	663	tags=40%, list=13%, signal=46%
70	SMIRNOV_CIRCULATING_ENDOTHELIOCYTES_IN_CANCER_UP	48	0.55	2.20	0.000	0.001	0.040	915	tags=50%, list=18%, signal=61%		70	REACTOME_CDT1_ASSOCIATION_WITH_THE_CDC6_ORC_ORIGIN_COMPLEX	43	-0.59	-1.98	0.000	0.001	0.098	896	tags=51%, list=18%, signal=62%
71	REACTOME_OPIOID_SIGNALLING	36	0.58	2.20	0.000	0.001	0.040	828	tags=56%, list=17%, signal=66%		71	REACTOME_SCFSKP2_MEDIATED_DEGRADATION_OF_P27_P21	44	-0.58	-1.97	0.000	0.001	0.102	896	tags=50%, list=18%, signal=61%
72	SMID_BREAST_CANCER_NORMAL_LIKE_UP	112	0.47	2.19	0.000	0.001	0.046	792	tags=37%, list=16%, signal=43%		72	REACTOME_M_G1_TRANSITION	59	-0.54	-1.97	0.000	0.001	0.102	1645	tags=66%, list=33%, signal=98%
73	REACTOME_TRANSFERRIN_ENDOCYTOSIS_AND_RECYCLING	15	0.73	2.19	0.000	0.001	0.046	961	tags=67%, list=19%, signal=82%		73	ZHAN_MULTIPLE_MYELOMA_PR_UP	27	-0.64	-1.97	0.000	0.001	0.102	687	tags=41%, list=14%, signal=47%
74	REACTOME_INTEGRIN_CELL_SURFACE_INTERACTIONS	31	0.60	2.18	0.000	0.001	0.051	931	tags=48%, list=19%, signal=59%		74	REACTOME_CELL_CYCLE_CHECKPOINTS	86	-0.51	-1.97	0.000	0.001	0.105	1492	tags=57%, list=30%, signal=80%
75	REACTOME_CELL_CELL_COMMUNICATION	30	0.62	2.18	0.000	0.001	0.055	774	tags=53%, list=16%, signal=63%		75	WONG_PROTEASOME_GENE_MODULE	35	-0.61	-1.97	0.000	0.001	0.105	891	tags=49%, list=18%, signal=59%
76	PID_TRKR_PATHWAY	31	0.58	2.17	0.000	0.001	0.057	797	tags=55%, list=16%, signal=65%		76	REACTOME_MITOTIC_G1_G1_S_PHASES	88	-0.51	-1.97	0.000	0.001	0.106	1492	tags=61%, list=30%, signal=86%
77	PID_INTEGRIN_A4B1_PATHWAY	21	0.66	2.16	0.000	0.002	0.063	765	tags=52%, list=15%, signal=62%		77	KAMMINGA_EZH2_TARGETS	37	-0.59	-1.97	0.000	0.001	0.107	1574	tags=76%, list=32%, signal=110%
78	BIOCARTA_PYK2_PATHWAY	20	0.66	2.16	0.000	0.002	0.064	797	tags=50%, list=16%, signal=59%		78	RODRIGUES_THYROID_CARCINOMA_POORLY_DIFFERENTIATED_UP	342	-0.45	-1.97	0.000	0.001	0.109	1250	tags=42%, list=25%, signal=52%
79	KEGG_FOCAL_ADHESION	81	0.47	2.16	0.000	0.002	0.065	937	tags=42%, list=19%, signal=51%		79	REACTOME_ANTIGEN_PROCESSING_UBIQUITINATION_PROTEASOME_DEGRADATION	116	-0.49	-1.97	0.000	0.001	0.111	956	tags=38%, list=19%, signal=46%
80	PID_THROMBIN_PAR1_PATHWAY	27	0.61	2.15	0.000	0.002	0.068	591	tags=44%, list=12%, signal=50%		80	DELPUECH_FOXO3_TARGETS_DN	25	-0.65	-1.96	0.000	0.001	0.121	924	tags=52%, list=19%, signal=64%
81	KEGG_AMINO_SUGAR_AND_NUCLEOTIDE_SUGAR_METABOLISM	37	0.56	2.14	0.000	0.002	0.073	1021	tags=51%, list=21%, signal=64%		81	REACTOME_GLUCOSE_TRANSPORT	28	-0.63	-1.96	0.000	0.001	0.121	623	tags=46%, list=13%, signal=53%
82	PID_IL8_CXCR2_PATHWAY	21	0.65	2.14	0.000	0.002	0.074	914	tags=62%, list=18%, signal=76%		82	YAO_TEMPORAL_RESPONSE_TO_PROGESTERONE_CLUSTER_17	121	-0.48	-1.96	0.000	0.001	0.123	1330	tags=47%, list=27%, signal=63%
83	KEGG_LEISHMANIA_INFECTION	26	0.61	2.14	0.000	0.002	0.077	729	tags=54%, list=15%, signal=63%		83	REICHERT_MITOSIS_LIN9_TARGETS	21	-0.67	-1.96	0.000	0.001	0.132	363	tags=43%, list=7%, signal=46%
84	KEGG_LONG_TERM_POTENTIATION	34	0.58	2.12	0.000	0.002	0.088	676	tags=50%, list=14%, signal=58%		84	BOYAULT_LIVER_CANCER_SUBCLASS_G3_UP	129	-0.48	-1.96	0.000	0.001	0.132	1164	tags=46%, list=24%, signal=58%
85	ZHAN_MULTIPLE_MYELOMA_DN	17	0.68	2.12	0.000	0.002	0.091	707	tags=59%, list=14%, signal=68%		85	PENG_GLUTAMINE_DEPRIVATION_DN	217	-0.46	-1.95	0.000	0.001	0.138	1399	tags=49%, list=28%, signal=65%
86	PID_AR_NONGENOMIC_PATHWAY	21	0.64	2.12	0.000	0.002	0.091	828	tags=57%, list=17%, signal=68%		86	REACTOME_SCF_BETA_TRCP_MEDIATED_DEGRADATION_OF_EMI1	42	-0.58	-1.95	0.000	0.001	0.141	896	tags=50%, list=18%, signal=61%
87	RASHI_RESPONSE_TO_IONIZING_RADIATION_2	43	0.53	2.12	0.000	0.002	0.095	643	tags=40%, list=13%, signal=45%		87	YAO_TEMPORAL_RESPONSE_TO_PROGESTERONE_CLUSTER_14	84	-0.52	-1.95	0.000	0.001	0.141	1370	tags=55%, list=28%, signal=74%
88	REACTOME_SEMA4D_IN_SEMAPHORIN_SIGNALING	16	0.68	2.11	0.000	0.002	0.101	585	tags=56%, list=12%, signal=64%		88	REACTOME_HOST_INTERACTIONS_OF_HIV_FACTORS	99	-0.51	-1.95	0.000	0.001	0.144	896	tags=43%, list=18%, signal=52%
89	KEGG_SNARE_INTERACTIONS_IN_VESICULAR_TRANSPORT	21	0.64	2.11	0.000	0.002	0.104	856	tags=48%, list=17%, signal=57%		89	JOHNSTONE_PARVB_TARGETS_3_DN	460	-0.44	-1.95	0.000	0.001	0.146	1290	tags=39%, list=26%, signal=48%
90	SIG_PIP3_SIGNALING_IN_B_LYMPHOCYTES	24	0.60	2.11	0.000	0.002	0.106	427	tags=38%, list=9%, signal=41%		90	REACTOME_DNA_REPLICATION	141	-0.48	-1.95	0.000	0.001	0.147	1503	tags=53%, list=30%, signal=74%
91	LEE_DIFFERENTIATING_T_LYMPHOCYTE	86	0.47	2.11	0.000	0.002	0.106	655	tags=35%, list=13%, signal=40%		91	REACTOME_AUTODEGRADATION_OF_THE_E3_UBIQUITIN_LIGASE_COP1	42	-0.58	-1.94	0.000	0.002	0.169	896	tags=50%, list=18%, signal=61%
92	SA_B_CELL_RECEPTOR_COMPLEXES	16	0.68	2.10	0.000	0.002	0.106	670	tags=63%, list=14%, signal=72%		92	HOFFMANN_LARGE_TO_SMALL_PRE_BII_LYMPHOCYTE_UP	109	-0.49	-1.94	0.000	0.002	0.171	1201	tags=47%, list=24%, signal=60%
93	MARKEY_RB1_ACUTE_LOF_DN	98	0.45	2.10	0.000	0.002	0.112	469	tags=32%, list=9%, signal=34%		93	RAMALHO_STEMNESS_UP	115	-0.49	-1.94	0.000	0.002	0.177	1474	tags=57%, list=30%, signal=79%
94	PID_CXCR3_PATHWAY	25	0.61	2.10	0.000	0.002	0.119	1061	tags=60%, list=21%, signal=76%		94	VECCHI_GASTRIC_CANCER_EARLY_UP	197	-0.47	-1.94	0.000	0.002	0.183	1503	tags=51%, list=30%, signal=70%
95	PID_AVB3_INTEGRIN_PATHWAY	27	0.59	2.10	0.000	0.002	0.121	765	tags=37%, list=15%, signal=44%		95	REACTOME_PEPTIDE_CHAIN_ELONGATION	64	-0.53	-1.94	0.000	0.002	0.186	1041	tags=39%, list=21%, signal=49%
96	REN_ALVEOLAR_RHABDOMYOSARCOMA_DN	191	0.41	2.09	0.000	0.003	0.127	924	tags=38%, list=19%, signal=45%		96	KEGG_RIBOSOME	67	-0.53	-1.94	0.000	0.002	0.186	1041	tags=39%, list=21%, signal=48%
97	REACTOME_SIGNALING_BY_EGFR_IN_CANCER	61	0.48	2.09	0.000	0.003	0.127	925	tags=43%, list=19%, signal=52%		97	DUTERTRE_ESTRADIOL_RESPONSE_24HR_UP	174	-0.46	-1.94	0.000	0.002	0.186	2032	tags=66%, list=41%, signal=107%
98	TAVOR_CEBPA_TARGETS_UP	15	0.72	2.09	0.003	0.003	0.127	929	tags=67%, list=19%, signal=82%		98	REACTOME_CELL_CYCLE_MITOTIC	208	-0.46	-1.94	0.000	0.002	0.190	1503	tags=50%, list=30%, signal=69%
99	WALLACE_PROSTATE_CANCER_RACE_UP	69	0.47	2.09	0.000	0.003	0.127	685	tags=30%, list=14%, signal=35%		99	REACTOME_P53_INDEPENDENT_G1_S_DNA_DAMAGE_CHECKPOINT	43	-0.57	-1.93	0.000	0.002	0.191	896	tags=49%, list=18%, signal=59%
100	PID_ER_NONGENOMIC_PATHWAY	26	0.60	2.08	0.000	0.003	0.140	591	tags=42%, list=12%, signal=48%		100	RODRIGUES_THYROID_CARCINOMA_ANAPLASTIC_UP	368	-0.44	-1.93	0.000	0.002	0.193	1110	tags=37%, list=22%, signal=44%
101	REACTOME_SEMAPHORIN_INTERACTIONS	30	0.57	2.08	0.000	0.003	0.146	585	tags=47%, list=12%, signal=53%		101	REACTOME_KINESINS	16	-0.69	-1.93	0.000	0.002	0.193	1257	tags=69%, list=25%, signal=92%
102	REACTOME_INTEGRATION_OF_ENERGY_METABOLISM	48	0.51	2.08	0.000	0.003	0.151	923	tags=48%, list=19%, signal=58%		102	KEGG_SPLICEOSOME	85	-0.50	-1.93	0.000	0.002	0.199	1468	tags=55%, list=30%, signal=77%
103	REACTOME_RESPONSE_TO_ELEVATED_PLATELET_CYTOSOLIC_CA2_	24	0.60	2.08	0.000	0.003	0.153	308	tags=33%, list=6%, signal=35%		103	WHITEFORD_PEDIATRIC_CANCER_MARKERS	72	-0.52	-1.93	0.000	0.002	0.216	1145	tags=51%, list=23%, signal=66%
104	PASQUALUCCI_LYMPHOMA_BY_GC_STAGE_DN	76	0.47	2.07	0.000	0.003	0.155	518	tags=32%, list=10%, signal=35%		104	RHODES_CANCER_META_SIGNATURE	40	-0.57	-1.93	0.000	0.002	0.216	829	tags=48%, list=17%, signal=57%
105	BIOCARTA_BIOPEPTIDES_PATHWAY	25	0.60	2.07	0.000	0.003	0.157	803	tags=52%, list=16%, signal=62%		105	FOURNIER_ACINAR_DEVELOPMENT_LATE_2	163	-0.47	-1.93	0.000	0.002	0.222	1356	tags=51%, list=27%, signal=68%
106	PID_MTOR_4PATHWAY	41	0.54	2.07	0.000	0.003	0.166	881	tags=44%, list=18%, signal=53%		106	KANG_DOXORUBICIN_RESISTANCE_UP	36	-0.59	-1.92	0.000	0.002	0.247	941	tags=47%, list=19%, signal=58%
107	BIOCARTA_MCALPAIN_PATHWAY	15	0.68	2.07	0.000	0.003	0.171	1050	tags=80%, list=21%, signal=101%		107	REACTOME_ORC1_REMOVAL_FROM_CHROMATIN	52	-0.54	-1.92	0.001	0.002	0.252	896	tags=44%, list=18%, signal=53%
108	REACTOME_G_ALPHA_Q_SIGNALLING_EVENTS	26	0.57	2.07	0.000	0.003	0.172	676	tags=42%, list=14%, signal=49%		108	REACTOME_MITOTIC_M_M_G1_PHASES	125	-0.47	-1.91	0.000	0.002	0.269	1503	tags=52%, list=30%, signal=73%
109	SIG_INSULIN_RECEPTOR_PATHWAY_IN_CARDIAC_MYOCYTES	36	0.54	2.06	0.000	0.003	0.173	1066	tags=53%, list=22%, signal=67%		109	REACTOME_ASSEMBLY_OF_THE_PRE_REPLICATIVE_COMPLEX	50	-0.55	-1.91	0.000	0.002	0.271	896	tags=46%, list=18%, signal=56%
110	SANSOM_APC_TARGETS_DN	110	0.44	2.06	0.000	0.003	0.173	722	tags=34%, list=15%, signal=39%		110	GARCIA_TARGETS_OF_FLI1_AND_DAX1_DN	88	-0.50	-1.91	0.000	0.002	0.274	1114	tags=40%, list=22%, signal=50%
111	LEE_AGING_MUSCLE_UP	17	0.65	2.06	0.003	0.003	0.174	349	tags=41%, list=7%, signal=44%		111	FERREIRA_EWINGS_SARCOMA_UNSTABLE_VS_STABLE_UP	96	-0.49	-1.91	0.000	0.002	0.278	889	tags=36%, list=18%, signal=44%
112	KLEIN_PRIMARY_EFFUSION_LYMPHOMA_DN	18	0.66	2.06	0.003	0.003	0.176	485	tags=50%, list=10%, signal=55%		112	REACTOME_METABOLISM_OF_MRNA	164	-0.46	-1.90	0.000	0.002	0.302	1491	tags=52%, list=30%, signal=72%
113	REACTOME_LYSOSOME_VESICLE_BIOGENESIS	17	0.65	2.05	0.000	0.003	0.185	730	tags=53%, list=15%, signal=62%		113	SHEPARD_CRUSH_AND_BURN_MUTANT_UP	76	-0.51	-1.90	0.000	0.003	0.328	1336	tags=55%, list=27%, signal=75%
114	HINATA_NFKB_TARGETS_KERATINOCYTE_UP	33	0.56	2.05	0.000	0.003	0.191	1092	tags=55%, list=22%, signal=70%		114	REACTOME_REGULATION_OF_APOPTOSIS	46	-0.56	-1.90	0.000	0.003	0.331	896	tags=48%, list=18%, signal=58%
115	KEGG_PATHOGENIC_ESCHERICHIA_COLI_INFECTION	27	0.58	2.05	0.003	0.003	0.194	256	tags=33%, list=5%, signal=35%		115	MORI_LARGE_PRE_BII_LYMPHOCYTE_UP	63	-0.53	-1.90	0.000	0.003	0.338	363	tags=29%, list=7%, signal=30%
116	APPEL_IMATINIB_RESPONSE	21	0.62	2.05	0.000	0.003	0.196	609	tags=38%, list=12%, signal=43%		116	REACTOME_INFLUENZA_VIRAL_RNA_TRANSCRIPTION_AND_REPLICATION	77	-0.51	-1.90	0.000	0.003	0.340	1041	tags=38%, list=21%, signal=47%
117	REACTOME_SIGNALING_BY_FGFR	47	0.50	2.05	0.000	0.003	0.196	938	tags=49%, list=19%, signal=60%		117	REACTOME_ACTIVATION_OF_NF_KAPPAB_IN_B_CELLS	50	-0.54	-1.90	0.000	0.003	0.348	896	tags=46%, list=18%, signal=56%
118	KEGG_EPITHELIAL_CELL_SIGNALING_IN_HELICOBACTER_PYLORI_INFECTION	38	0.54	2.05	0.000	0.003	0.198	1043	tags=55%, list=21%, signal=69%		118	MOLENAAR_TARGETS_OF_CCND1_AND_CDK4_DN	29	-0.61	-1.89	0.000	0.003	0.370	726	tags=34%, list=15%, signal=40%
119	REACTOME_NEURONAL_SYSTEM	58	0.49	2.05	0.000	0.003	0.199	848	tags=38%, list=17%, signal=45%		119	LEE_EARLY_T_LYMPHOCYTE_UP	54	-0.54	-1.89	0.000	0.003	0.378	754	tags=43%, list=15%, signal=50%
120	SASSON_RESPONSE_TO_FORSKOLIN_DN	39	0.53	2.04	0.000	0.004	0.218	899	tags=54%, list=18%, signal=65%		120	REACTOME_PHOSPHORYLATION_OF_THE_APC_C	15	-0.71	-1.89	0.001	0.003	0.380	324	tags=40%, list=7%, signal=43%
121	PID_EPO_PATHWAY	19	0.63	2.03	0.003	0.004	0.230	556	tags=32%, list=11%, signal=35%		121	IRITANI_MAD1_TARGETS_DN	29	-0.60	-1.89	0.000	0.003	0.394	1667	tags=83%, list=34%, signal=124%
122	REACTOME_DEVELOPMENTAL_BIOLOGY	126	0.41	2.02	0.000	0.004	0.239	670	tags=35%, list=14%, signal=39%		122	REACTOME_ACTIVATION_OF_THE_MRNA_UPON_BINDING_OF_THE_CAP_BINDING_COMPLEX_AND_EIFS_AND_SUBSEQUENT_BINDING_TO_43S	35	-0.58	-1.88	0.000	0.003	0.422	773	tags=43%, list=16%, signal=50%
123	PID_ERBB2_ERBB3_PATHWAY	27	0.56	2.02	0.000	0.004	0.250	670	tags=37%, list=14%, signal=43%		123	GOBERT_OLIGODENDROCYTE_DIFFERENTIATION_UP	290	-0.43	-1.88	0.000	0.003	0.423	1145	tags=37%, list=23%, signal=46%
124	KEGG_PANCREATIC_CANCER	43	0.51	2.01	0.000	0.005	0.269	1315	tags=60%, list=27%, signal=82%		124	WEI_MYCN_TARGETS_WITH_E_BOX	406	-0.42	-1.88	0.000	0.003	0.433	1200	tags=40%, list=24%, signal=48%
125	SIG_CHEMOTAXIS	32	0.54	2.01	0.000	0.005	0.274	676	tags=41%, list=14%, signal=47%		125	COLLER_MYC_TARGETS_UP	15	-0.70	-1.87	0.003	0.004	0.479	882	tags=67%, list=18%, signal=81%
126	PID_P38_ALPHA_BETA_PATHWAY	16	0.65	2.00	0.003	0.005	0.291	538	tags=56%, list=11%, signal=63%		126	KEGG_AMINOACYL_TRNA_BIOSYNTHESIS	29	-0.59	-1.87	0.001	0.004	0.493	1319	tags=66%, list=27%, signal=89%
127	REACTOME_SIGNALING_BY_PDGF	50	0.48	2.00	0.000	0.005	0.291	931	tags=44%, list=19%, signal=54%		127	REACTOME_CELL_CYCLE	245	-0.43	-1.87	0.000	0.004	0.520	1014	tags=36%, list=20%, signal=43%
128	REACTOME_SIGNALING_BY_ILS	54	0.48	2.00	0.000	0.005	0.298	715	tags=37%, list=14%, signal=43%		128	REACTOME_3_UTR_MEDIATED_TRANSLATIONAL_REGULATION	72	-0.51	-1.86	0.000	0.004	0.534	1041	tags=39%, list=21%, signal=49%
129	REACTOME_DOWNSTREAM_SIGNALING_OF_ACTIVATED_FGFR	39	0.51	2.00	0.000	0.005	0.302	925	tags=49%, list=19%, signal=59%		129	REACTOME_P53_DEPENDENT_G1_DNA_DAMAGE_RESPONSE	45	-0.54	-1.86	0.000	0.004	0.542	896	tags=47%, list=18%, signal=56%
130	PID_MET_PATHWAY	48	0.50	2.00	0.000	0.005	0.306	931	tags=50%, list=19%, signal=61%		130	REACTOME_NONSENSE_MEDIATED_DECAY_ENHANCED_BY_THE_EXON_JUNCTION_COMPLEX	80	-0.49	-1.86	0.000	0.005	0.582	1148	tags=40%, list=23%, signal=51%
131	KEGG_CELL_ADHESION_MOLECULES_CAMS	20	0.60	1.99	0.000	0.005	0.318	517	tags=40%, list=10%, signal=44%		131	REACTOME_ANTIGEN_PROCESSING_CROSS_PRESENTATION	55	-0.52	-1.85	0.000	0.005	0.589	896	tags=49%, list=18%, signal=59%
132	PID_AVB3_OPN_PATHWAY	22	0.61	1.99	0.000	0.006	0.322	640	tags=45%, list=13%, signal=52%		132	GROSS_HYPOXIA_VIA_HIF1A_UP	35	-0.57	-1.85	0.003	0.005	0.607	1103	tags=57%, list=22%, signal=73%
133	REACTOME_PLATELET_HOMEOSTASIS	31	0.55	1.99	0.000	0.005	0.322	914	tags=55%, list=18%, signal=67%		133	REACTOME_CLASS_I_MHC_MEDIATED_ANTIGEN_PROCESSING_PRESENTATION	138	-0.46	-1.84	0.000	0.005	0.652	956	tags=36%, list=19%, signal=44%
134	HOSHIDA_LIVER_CANCER_SUBCLASS_S1	107	0.42	1.99	0.000	0.006	0.326	568	tags=33%, list=11%, signal=36%		134	GRAHAM_CML_DIVIDING_VS_NORMAL_QUIESCENT_UP	117	-0.47	-1.84	0.000	0.005	0.659	941	tags=35%, list=19%, signal=42%
135	BIOCARTA_ERK_PATHWAY	18	0.63	1.98	0.006	0.006	0.348	670	tags=56%, list=14%, signal=64%		135	PID_AURORA_B_PATHWAY	29	-0.60	-1.84	0.001	0.006	0.670	509	tags=38%, list=10%, signal=42%
136	LINDGREN_BLADDER_CANCER_CLUSTER_2B	108	0.42	1.98	0.000	0.006	0.348	636	tags=31%, list=13%, signal=34%		136	KEGG_DNA_REPLICATION	31	-0.58	-1.84	0.000	0.006	0.674	1601	tags=65%, list=32%, signal=95%
137	REACTOME_DOWNSTREAM_SIGNAL_TRANSDUCTION	48	0.48	1.98	0.000	0.006	0.354	931	tags=46%, list=19%, signal=56%		137	KRIGE_RESPONSE_TO_TOSEDOSTAT_24HR_DN	469	-0.41	-1.84	0.000	0.006	0.677	1805	tags=53%, list=36%, signal=76%
138	HUANG_DASATINIB_RESISTANCE_UP	26	0.56	1.97	0.003	0.007	0.377	492	tags=35%, list=10%, signal=38%		138	REACTOME_FORMATION_OF_THE_TERNARY_COMPLEX_AND_SUBSEQUENTLY_THE_43S_COMPLEX	29	-0.60	-1.84	0.003	0.006	0.679	773	tags=45%, list=16%, signal=53%
139	MULLIGHAN_MLL_SIGNATURE_2_UP	207	0.38	1.97	0.000	0.007	0.379	756	tags=34%, list=15%, signal=38%		139	LE_EGR2_TARGETS_UP	66	-0.50	-1.84	0.000	0.006	0.694	941	tags=39%, list=19%, signal=48%
140	ACOSTA_PROLIFERATION_INDEPENDENT_MYC_TARGETS_DN	47	0.49	1.97	0.000	0.006	0.379	773	tags=47%, list=16%, signal=55%		140	TANG_SENESCENCE_TP53_TARGETS_DN	31	-0.58	-1.83	0.000	0.006	0.705	641	tags=35%, list=13%, signal=41%
141	REACTOME_SIGNALING_BY_INSULIN_RECEPTOR	49	0.49	1.97	0.000	0.007	0.384	994	tags=45%, list=20%, signal=56%		141	COLDREN_GEFITINIB_RESISTANCE_UP	37	-0.54	-1.83	0.000	0.006	0.713	1017	tags=43%, list=21%, signal=54%
142	VERRECCHIA_EARLY_RESPONSE_TO_TGFB1	21	0.59	1.97	0.000	0.007	0.391	920	tags=57%, list=19%, signal=70%		142	REACTOME_SIGNALING_BY_WNT	49	-0.52	-1.83	0.000	0.006	0.722	1481	tags=59%, list=30%, signal=84%
143	REACTOME_L1CAM_INTERACTIONS	39	0.50	1.96	0.000	0.007	0.395	670	tags=36%, list=14%, signal=41%		143	CHIANG_LIVER_CANCER_SUBCLASS_PROLIFERATION_UP	81	-0.49	-1.82	0.000	0.007	0.751	881	tags=36%, list=18%, signal=43%
144	PID_A6B1_A6B4_INTEGRIN_PATHWAY	21	0.59	1.96	0.000	0.007	0.401	1052	tags=52%, list=21%, signal=66%		144	MARKEY_RB1_ACUTE_LOF_UP	137	-0.45	-1.82	0.000	0.007	0.752	1215	tags=39%, list=25%, signal=51%
145	KEGG_VASCULAR_SMOOTH_MUSCLE_CONTRACTION	43	0.49	1.95	0.000	0.007	0.434	836	tags=47%, list=17%, signal=55%		145	CAFFAREL_RESPONSE_TO_THC_24HR_5_DN	28	-0.59	-1.82	0.000	0.007	0.759	790	tags=43%, list=16%, signal=51%
146	PID_PI3KCI_PATHWAY	25	0.56	1.95	0.000	0.007	0.436	307	tags=32%, list=6%, signal=34%		146	REACTOME_MITOCHONDRIAL_PROTEIN_IMPORT	33	-0.56	-1.82	0.001	0.007	0.760	1218	tags=64%, list=25%, signal=84%
147	MULLIGHAN_MLL_SIGNATURE_1_UP	190	0.38	1.95	0.000	0.008	0.455	756	tags=32%, list=15%, signal=36%		147	REACTOME_TRNA_AMINOACYLATION	31	-0.57	-1.82	0.000	0.007	0.769	1319	tags=65%, list=27%, signal=87%
148	LINDSTEDT_DENDRITIC_CELL_MATURATION_D	33	0.52	1.94	0.000	0.008	0.481	513	tags=42%, list=10%, signal=47%		148	BASSO_B_LYMPHOCYTE_NETWORK	91	-0.47	-1.82	0.000	0.007	0.770	1139	tags=44%, list=23%, signal=56%
149	SIG_BCR_SIGNALING_PATHWAY	36	0.51	1.94	0.000	0.008	0.483	676	tags=36%, list=14%, signal=42%		149	KEGG_RNA_DEGRADATION	44	-0.54	-1.81	0.000	0.007	0.777	1238	tags=55%, list=25%, signal=72%
150	CAIRO_LIVER_DEVELOPMENT_DN	83	0.43	1.94	0.000	0.008	0.484	1031	tags=41%, list=21%, signal=51%		150	GOLDRATH_HOMEOSTATIC_PROLIFERATION	95	-0.47	-1.80	0.000	0.008	0.828	1061	tags=38%, list=21%, signal=47%
151	PID_RAC1_REG_PATHWAY	27	0.55	1.94	0.000	0.008	0.492	559	tags=33%, list=11%, signal=37%		151	BILANGES_SERUM_AND_RAPAMYCIN_SENSITIVE_GENES	46	-0.51	-1.80	0.000	0.008	0.828	1041	tags=37%, list=21%, signal=46%
152	REACTOME_SEMA4D_INDUCED_CELL_MIGRATION_AND_GROWTH_CONE_COLLAPSE	15	0.65	1.94	0.000	0.008	0.498	585	tags=53%, list=12%, signal=60%		152	KEGG_PYRIMIDINE_METABOLISM	60	-0.50	-1.80	0.001	0.008	0.835	1236	tags=45%, list=25%, signal=59%
153	DANG_REGULATED_BY_MYC_DN	106	0.41	1.93	0.000	0.009	0.503	760	tags=35%, list=15%, signal=40%		153	DANG_MYC_TARGETS_UP	92	-0.47	-1.80	0.000	0.009	0.846	1400	tags=57%, list=28%, signal=77%
154	PID_LKB1_PATHWAY	22	0.57	1.93	0.000	0.009	0.514	1443	tags=59%, list=29%, signal=83%		154	SHEDDEN_LUNG_CANCER_POOR_SURVIVAL_A6	265	-0.42	-1.80	0.000	0.009	0.846	982	tags=34%, list=20%, signal=40%
155	REACTOME_IRON_UPTAKE_AND_TRANSPORT	18	0.60	1.93	0.000	0.009	0.516	961	tags=56%, list=19%, signal=69%		155	PUJANA_BRCA_CENTERED_NETWORK	95	-0.47	-1.79	0.000	0.009	0.858	960	tags=37%, list=19%, signal=45%
156	MODY_HIPPOCAMPUS_POSTNATAL	27	0.54	1.93	0.000	0.009	0.538	760	tags=44%, list=15%, signal=52%		156	ZHOU_CELL_CYCLE_GENES_IN_IR_RESPONSE_24HR	85	-0.47	-1.79	0.000	0.009	0.870	960	tags=35%, list=19%, signal=43%
157	REACTOME_EGFR_DOWNREGULATION	19	0.59	1.92	0.003	0.009	0.541	769	tags=32%, list=16%, signal=37%		157	LY_AGING_OLD_DN	38	-0.55	-1.79	0.001	0.010	0.878	960	tags=45%, list=19%, signal=55%
158	PID_REG_GR_PATHWAY	38	0.49	1.92	0.000	0.009	0.551	644	tags=39%, list=13%, signal=45%		158	KAUFFMANN_MELANOMA_RELAPSE_UP	45	-0.53	-1.79	0.001	0.010	0.887	1242	tags=49%, list=25%, signal=65%
159	DELASERNA_MYOD_TARGETS_UP	33	0.52	1.92	0.000	0.010	0.555	679	tags=42%, list=14%, signal=49%		159	CHICAS_RB1_TARGETS_GROWING	106	-0.45	-1.79	0.000	0.010	0.887	1492	tags=49%, list=30%, signal=69%
160	REACTOME_SIGNAL_TRANSDUCTION_BY_L1	27	0.53	1.92	0.007	0.010	0.559	670	tags=33%, list=14%, signal=38%		160	SCHLOSSER_MYC_TARGETS_AND_SERUM_RESPONSE_DN	31	-0.56	-1.78	0.004	0.010	0.894	1366	tags=61%, list=28%, signal=84%
161	REACTOME_TRANSMISSION_ACROSS_CHEMICAL_SYNAPSES	49	0.46	1.92	0.000	0.010	0.565	848	tags=35%, list=17%, signal=41%		161	FEVR_CTNNB1_TARGETS_DN	306	-0.41	-1.78	0.000	0.010	0.896	1649	tags=50%, list=33%, signal=71%
162	PID_LYMPH_ANGIOGENESIS_PATHWAY	18	0.59	1.92	0.003	0.010	0.565	640	tags=44%, list=13%, signal=51%		162	BENPORATH_ES_1	147	-0.43	-1.78	0.000	0.011	0.911	1248	tags=44%, list=25%, signal=56%
163	PID_NETRIN_PATHWAY	17	0.61	1.91	0.000	0.010	0.574	893	tags=65%, list=18%, signal=79%		163	REACTOME_APC_C_CDC20_MEDIATED_DEGRADATION_OF_CYCLIN_B	17	-0.65	-1.78	0.001	0.011	0.914	324	tags=35%, list=7%, signal=38%
164	REACTOME_NRAGE_SIGNALS_DEATH_THROUGH_JNK	22	0.56	1.91	0.000	0.010	0.578	519	tags=41%, list=10%, signal=45%		164	REACTOME_DNA_STRAND_ELONGATION	26	-0.59	-1.78	0.000	0.011	0.915	1624	tags=73%, list=33%, signal=108%
165	REACTOME_NEUROTRANSMITTER_RECEPTOR_BINDING_AND_DOWNSTREAM_TRANSMISSION_IN_THE_POSTSYNAPTIC_CELL	37	0.51	1.91	0.000	0.010	0.580	848	tags=35%, list=17%, signal=42%		165	REACTOME_HIV_INFECTION	152	-0.43	-1.78	0.000	0.011	0.917	1158	tags=40%, list=23%, signal=51%
166	BIOCARTA_INTEGRIN_PATHWAY	25	0.55	1.91	0.000	0.010	0.581	765	tags=40%, list=15%, signal=47%		166	MUELLER_PLURINET	178	-0.42	-1.78	0.000	0.011	0.917	1248	tags=40%, list=25%, signal=52%
167	PID_BCR_5PATHWAY	45	0.48	1.91	0.004	0.010	0.591	670	tags=33%, list=14%, signal=38%		167	CHANG_CORE_SERUM_RESPONSE_UP	107	-0.45	-1.77	0.000	0.011	0.922	1183	tags=47%, list=24%, signal=60%
168	REACTOME_IL_3_5_AND_GM_CSF_SIGNALING	24	0.55	1.91	0.007	0.010	0.593	715	tags=38%, list=14%, signal=44%		168	BOHN_PRIMARY_IMMUNODEFICIENCY_SYNDROM_UP	19	-0.63	-1.77	0.004	0.011	0.925	1006	tags=58%, list=20%, signal=72%
169	PID_PI3K_PLC_TRK_PATHWAY	19	0.59	1.90	0.000	0.010	0.595	824	tags=47%, list=17%, signal=57%		169	REACTOME_SLC_MEDIATED_TRANSMEMBRANE_TRANSPORT	66	-0.48	-1.77	0.003	0.011	0.926	852	tags=33%, list=17%, signal=40%
170	BIOCARTA_ECM_PATHWAY	17	0.63	1.90	0.006	0.010	0.602	937	tags=59%, list=19%, signal=72%		170	CHNG_MULTIPLE_MYELOMA_HYPERPLOID_DN	20	-0.61	-1.77	0.006	0.011	0.926	1277	tags=50%, list=26%, signal=67%
171	BIOCARTA_HCMV_PATHWAY	16	0.62	1.90	0.003	0.011	0.613	670	tags=50%, list=14%, signal=58%		171	REACTOME_HIV_LIFE_CYCLE	89	-0.46	-1.76	0.000	0.012	0.941	1158	tags=38%, list=23%, signal=49%
172	KEGG_ENDOCYTOSIS	83	0.40	1.89	0.000	0.011	0.625	618	tags=22%, list=12%, signal=24%		172	RHODES_UNDIFFERENTIATED_CANCER	50	-0.51	-1.76	0.001	0.012	0.942	1366	tags=56%, list=28%, signal=77%
173	REACTOME_SIGNALING_BY_ERBB2	48	0.47	1.89	0.000	0.011	0.627	925	tags=42%, list=19%, signal=51%		173	GREENBAUM_E2A_TARGETS_UP	24	-0.59	-1.76	0.007	0.012	0.942	363	tags=33%, list=7%, signal=36%
174	REACTOME_IL_2_SIGNALING	24	0.54	1.89	0.000	0.011	0.646	715	tags=42%, list=14%, signal=48%		174	GAVIN_FOXP3_TARGETS_CLUSTER_P6	50	-0.50	-1.76	0.000	0.012	0.943	599	tags=28%, list=12%, signal=32%
175	KEGG_LONG_TERM_DEPRESSION	28	0.55	1.89	0.010	0.012	0.651	676	tags=43%, list=14%, signal=49%		175	REACTOME_MRNA_SPLICING_MINOR_PATHWAY	32	-0.55	-1.76	0.001	0.012	0.945	1761	tags=69%, list=36%, signal=106%
176	PID_EPHB_FWD_PATHWAY	19	0.59	1.88	0.000	0.012	0.657	765	tags=58%, list=15%, signal=68%		176	ISHIDA_E2F_TARGETS	41	-0.53	-1.76	0.004	0.012	0.947	1145	tags=46%, list=23%, signal=60%
177	PETROVA_ENDOTHELIUM_LYMPHATIC_VS_BLOOD_DN	44	0.47	1.88	0.000	0.012	0.670	372	tags=32%, list=8%, signal=34%		177	RICKMAN_METASTASIS_UP	113	-0.45	-1.76	0.000	0.012	0.947	1444	tags=46%, list=29%, signal=63%
178	ST_INTEGRIN_SIGNALING_PATHWAY	51	0.47	1.88	0.000	0.012	0.674	1103	tags=45%, list=22%, signal=57%		178	REACTOME_MRNA_SPLICING	68	-0.48	-1.76	0.000	0.012	0.947	1520	tags=57%, list=31%, signal=82%
179	LI_WILMS_TUMOR_VS_FETAL_KIDNEY_1_UP	59	0.44	1.88	0.000	0.012	0.677	747	tags=41%, list=15%, signal=47%		179	BLUM_RESPONSE_TO_SALIRASIB_DN	187	-0.42	-1.76	0.000	0.012	0.947	1255	tags=39%, list=25%, signal=50%
180	JOHNSTONE_PARVB_TARGETS_2_UP	57	0.45	1.87	0.000	0.013	0.684	718	tags=35%, list=14%, signal=41%		180	TIEN_INTESTINE_PROBIOTICS_24HR_DN	115	-0.44	-1.76	0.000	0.012	0.951	1034	tags=34%, list=21%, signal=42%
181	PID_IL6_7_PATHWAY	26	0.53	1.87	0.000	0.013	0.689	715	tags=46%, list=14%, signal=54%		181	SENGUPTA_NASOPHARYNGEAL_CARCINOMA_UP	114	-0.44	-1.75	0.001	0.013	0.955	960	tags=36%, list=19%, signal=44%
182	REACTOME_MYD88_MAL_CASCADE_INITIATED_ON_PLASMA_MEMBRANE	46	0.46	1.87	0.000	0.013	0.717	914	tags=41%, list=18%, signal=50%		182	BASAKI_YBX1_TARGETS_UP	145	-0.43	-1.75	0.000	0.013	0.955	1017	tags=35%, list=21%, signal=43%
183	PID_RHOA_REG_PATHWAY	22	0.56	1.86	0.000	0.013	0.721	568	tags=41%, list=11%, signal=46%		183	ZHENG_GLIOBLASTOMA_PLASTICITY_UP	86	-0.46	-1.75	0.000	0.013	0.955	1528	tags=50%, list=31%, signal=71%
184	LEE_BMP2_TARGETS_UP	182	0.36	1.86	0.000	0.014	0.727	828	tags=31%, list=17%, signal=36%		184	WANG_METASTASIS_OF_BREAST_CANCER_ESR1_UP	15	-0.65	-1.75	0.004	0.013	0.961	889	tags=40%, list=18%, signal=49%
185	PID_ERBB1_RECEPTOR_PROXIMAL_PATHWAY	24	0.55	1.86	0.000	0.014	0.742	1061	tags=58%, list=21%, signal=74%		185	REACTOME_LATE_PHASE_OF_HIV_LIFE_CYCLE	81	-0.46	-1.75	0.000	0.014	0.965	1010	tags=36%, list=20%, signal=44%
186	TAKEDA_TARGETS_OF_NUP98_HOXA9_FUSION_16D_DN	41	0.48	1.85	0.000	0.014	0.751	1114	tags=51%, list=22%, signal=66%		186	MARSON_BOUND_BY_E2F4_UNSTIMULATED	362	-0.40	-1.75	0.000	0.014	0.966	1171	tags=33%, list=24%, signal=40%
187	KEGG_T_CELL_RECEPTOR_SIGNALING_PATHWAY	54	0.45	1.85	0.000	0.015	0.758	1061	tags=43%, list=21%, signal=54%		187	WHITFIELD_CELL_CYCLE_G2	73	-0.47	-1.74	0.000	0.015	0.975	1127	tags=41%, list=23%, signal=52%
188	FLECHNER_BIOPSY_KIDNEY_TRANSPLANT_REJECTED_VS_OK_UP	45	0.47	1.85	0.000	0.015	0.765	537	tags=38%, list=11%, signal=42%		188	YAO_TEMPORAL_RESPONSE_TO_PROGESTERONE_CLUSTER_11	64	-0.48	-1.73	0.000	0.016	0.982	989	tags=42%, list=20%, signal=52%
189	SIG_PIP3_SIGNALING_IN_CARDIAC_MYOCTES	40	0.47	1.85	0.000	0.015	0.766	1066	tags=43%, list=22%, signal=54%		189	NADERI_BREAST_CANCER_PROGNOSIS_UP	25	-0.58	-1.73	0.003	0.017	0.984	1022	tags=44%, list=21%, signal=55%
190	WIERENGA_STAT5A_TARGETS_DN	59	0.44	1.85	0.000	0.015	0.774	837	tags=37%, list=17%, signal=44%		190	LEE_AGING_MUSCLE_DN	17	-0.63	-1.73	0.004	0.017	0.984	651	tags=41%, list=13%, signal=47%
191	KEGG_VIBRIO_CHOLERAE_INFECTION	29	0.51	1.85	0.004	0.015	0.777	700	tags=52%, list=14%, signal=60%		191	TIEN_INTESTINE_PROBIOTICS_24HR_UP	345	-0.39	-1.72	0.000	0.017	0.985	1083	tags=34%, list=22%, signal=41%
192	KEGG_AXON_GUIDANCE	42	0.47	1.84	0.000	0.015	0.796	640	tags=38%, list=13%, signal=43%		192	WANG_TARGETS_OF_MLL_CBP_FUSION_DN	31	-0.55	-1.72	0.003	0.017	0.985	631	tags=35%, list=13%, signal=40%
193	LIN_SILENCED_BY_TUMOR_MICROENVIRONMENT	21	0.55	1.84	0.003	0.016	0.800	893	tags=52%, list=18%, signal=64%		193	PUJANA_BRCA2_PCC_NETWORK	266	-0.40	-1.72	0.000	0.017	0.985	1137	tags=35%, list=23%, signal=43%
194	KEEN_RESPONSE_TO_ROSIGLITAZONE_DN	39	0.48	1.83	0.000	0.016	0.818	396	tags=28%, list=8%, signal=30%		194	CHAUHAN_RESPONSE_TO_METHOXYESTRADIOL_UP	29	-0.55	-1.72	0.003	0.018	0.989	1690	tags=69%, list=34%, signal=104%
195	ST_PHOSPHOINOSITIDE_3_KINASE_PATHWAY	28	0.52	1.83	0.000	0.016	0.822	556	tags=29%, list=11%, signal=32%		195	BENPORATH_CYCLING_GENES	314	-0.39	-1.72	0.000	0.018	0.989	1255	tags=38%, list=25%, signal=48%
196	REACTOME_P75_NTR_RECEPTOR_MEDIATED_SIGNALLING	43	0.45	1.83	0.007	0.016	0.823	795	tags=42%, list=16%, signal=49%		196	NAKAMURA_CANCER_MICROENVIRONMENT_DN	31	-0.55	-1.72	0.006	0.018	0.989	873	tags=48%, list=18%, signal=58%
197	KEGG_MAPK_SIGNALING_PATHWAY	97	0.39	1.83	0.000	0.016	0.825	670	tags=33%, list=14%, signal=37%		197	KEGG_ANTIGEN_PROCESSING_AND_PRESENTATION	26	-0.56	-1.72	0.004	0.018	0.989	866	tags=42%, list=17%, signal=51%
198	REACTOME_MAP_KINASE_ACTIVATION_IN_TLR_CASCADE	31	0.52	1.83	0.000	0.016	0.826	914	tags=48%, list=18%, signal=59%		198	GARGALOVIC_RESPONSE_TO_OXIDIZED_PHOSPHOLIPIDS_TURQUOISE_DN	26	-0.56	-1.72	0.009	0.018	0.989	1479	tags=62%, list=30%, signal=87%
199	KEGG_BLADDER_CANCER	17	0.58	1.83	0.000	0.017	0.828	1092	tags=59%, list=22%, signal=75%		199	ZHOU_CELL_CYCLE_GENES_IN_IR_RESPONSE_6HR	60	-0.47	-1.72	0.004	0.018	0.989	941	tags=35%, list=19%, signal=43%
200	TURASHVILI_BREAST_LOBULAR_CARCINOMA_VS_LOBULAR_NORMAL_UP	23	0.54	1.83	0.003	0.017	0.830	1027	tags=57%, list=21%, signal=71%		200	ABRAMSON_INTERACT_WITH_AIRE	37	-0.52	-1.72	0.003	0.018	0.989	960	tags=49%, list=19%, signal=60%
201	KEGG_VALINE_LEUCINE_AND_ISOLEUCINE_DEGRADATION	32	0.49	1.82	0.000	0.017	0.840	465	tags=25%, list=9%, signal=27%		201	CUI_GLUCOSE_DEPRIVATION	33	-0.53	-1.72	0.005	0.019	0.992	1034	tags=39%, list=21%, signal=49%
202	DANG_MYC_TARGETS_DN	17	0.59	1.82	0.006	0.017	0.843	146	tags=29%, list=3%, signal=30%		202	MORI_IMMATURE_B_LYMPHOCYTE_DN	66	-0.47	-1.71	0.001	0.019	0.992	368	tags=23%, list=7%, signal=24%
203	RODWELL_AGING_KIDNEY_UP	166	0.37	1.82	0.000	0.017	0.847	649	tags=29%, list=13%, signal=32%		203	HUANG_GATA2_TARGETS_DN	28	-0.55	-1.71	0.008	0.019	0.992	1142	tags=54%, list=23%, signal=69%
204	BIOCARTA_CHREBP2_PATHWAY	30	0.50	1.82	0.000	0.017	0.848	914	tags=43%, list=18%, signal=53%		204	KEGG_MISMATCH_REPAIR	20	-0.60	-1.71	0.009	0.019	0.993	1601	tags=75%, list=32%, signal=110%
205	TORCHIA_TARGETS_OF_EWSR1_FLI1_FUSION_DN	122	0.38	1.82	0.000	0.017	0.853	626	tags=28%, list=13%, signal=31%		205	MOOTHA_MITOCHONDRIA	284	-0.39	-1.71	0.000	0.019	0.994	1331	tags=42%, list=27%, signal=54%
206	REACTOME_CELL_DEATH_SIGNALLING_VIA_NRAGE_NRIF_AND_NADE	31	0.50	1.82	0.000	0.017	0.854	519	tags=32%, list=10%, signal=36%		206	SHETH_LIVER_CANCER_VS_TXNIP_LOSS_PAM3	22	-0.58	-1.71	0.003	0.020	0.996	1108	tags=50%, list=22%, signal=64%
207	GU_PDEF_TARGETS_UP	20	0.55	1.82	0.010	0.017	0.855	1158	tags=45%, list=23%, signal=58%		207	BIDUS_METASTASIS_UP	116	-0.43	-1.71	0.000	0.020	0.996	944	tags=35%, list=19%, signal=43%
208	PID_IL3_PATHWAY	16	0.60	1.82	0.009	0.018	0.860	824	tags=56%, list=17%, signal=67%		208	KEGG_BASE_EXCISION_REPAIR	21	-0.60	-1.71	0.006	0.020	0.996	1667	tags=57%, list=34%, signal=86%
209	PID_UPA_UPAR_PATHWAY	16	0.57	1.81	0.009	0.018	0.864	1092	tags=69%, list=22%, signal=88%		209	BURTON_ADIPOGENESIS_PEAK_AT_24HR	31	-0.54	-1.70	0.001	0.020	0.996	876	tags=35%, list=18%, signal=43%
210	REACTOME_SIGNALING_BY_FGFR_IN_DISEASE	59	0.44	1.81	0.000	0.018	0.870	938	tags=42%, list=19%, signal=52%		210	ODONNELL_TARGETS_OF_MYC_AND_TFRC_DN	22	-0.58	-1.70	0.004	0.021	0.997	860	tags=41%, list=17%, signal=49%
211	PID_IL8_CXCR1_PATHWAY	16	0.60	1.81	0.019	0.018	0.872	850	tags=50%, list=17%, signal=60%		211	KEGG_RNA_POLYMERASE	21	-0.60	-1.70	0.010	0.021	0.997	1236	tags=57%, list=25%, signal=76%
212	BOYLAN_MULTIPLE_MYELOMA_C_D_DN	85	0.40	1.81	0.000	0.018	0.878	899	tags=38%, list=18%, signal=45%		212	LEE_LIVER_CANCER_SURVIVAL_DN	95	-0.44	-1.70	0.000	0.021	0.997	1270	tags=42%, list=26%, signal=56%
213	LIM_MAMMARY_LUMINAL_MATURE_UP	22	0.53	1.81	0.011	0.018	0.880	355	tags=27%, list=7%, signal=29%		213	WHITFIELD_CELL_CYCLE_S	57	-0.48	-1.70	0.001	0.021	0.997	1032	tags=40%, list=21%, signal=50%
214	CHUNG_BLISTER_CYTOTOXICITY_DN	25	0.54	1.81	0.000	0.019	0.882	874	tags=52%, list=18%, signal=63%		214	REACTOME_PROTEIN_FOLDING	23	-0.57	-1.70	0.012	0.021	0.997	1352	tags=57%, list=27%, signal=77%
215	REACTOME_NUCLEAR_EVENTS_KINASE_AND_TRANSCRIPTION_FACTOR_ACTIVATION	17	0.57	1.80	0.018	0.019	0.884	914	tags=59%, list=18%, signal=72%		215	REACTOME_EXTENSION_OF_TELOMERES	20	-0.59	-1.70	0.006	0.021	0.999	1601	tags=75%, list=32%, signal=110%
216	PID_ALPHA_SYNUCLEIN_PATHWAY	17	0.58	1.80	0.009	0.019	0.887	850	tags=53%, list=17%, signal=64%		216	MOREAUX_B_LYMPHOCYTE_MATURATION_BY_TACI_DN	47	-0.49	-1.70	0.004	0.022	1.000	1270	tags=55%, list=26%, signal=74%
217	SASSON_RESPONSE_TO_GONADOTROPHINS_DN	39	0.47	1.80	0.004	0.019	0.888	899	tags=51%, list=18%, signal=62%		217	BLUM_RESPONSE_TO_SALIRASIB_UP	127	-0.42	-1.69	0.000	0.023	1.000	1330	tags=43%, list=27%, signal=57%
218	NADLER_OBESITY_DN	23	0.53	1.80	0.007	0.020	0.901	358	tags=35%, list=7%, signal=37%		218	GRADE_COLON_AND_RECTAL_CANCER_UP	161	-0.41	-1.69	0.000	0.023	1.000	920	tags=36%, list=19%, signal=43%
219	JOHNSTONE_PARVB_TARGETS_3_UP	175	0.35	1.79	0.000	0.020	0.905	937	tags=35%, list=19%, signal=42%		219	TARTE_PLASMA_CELL_VS_PLASMABLAST_DN	231	-0.40	-1.69	0.000	0.024	1.000	1362	tags=45%, list=27%, signal=59%
220	PID_ANGIOPOIETIN_RECEPTOR_PATHWAY	29	0.50	1.79	0.004	0.020	0.909	765	tags=41%, list=15%, signal=49%		220	MOOTHA_HUMAN_MITODB_6_2002	286	-0.39	-1.69	0.000	0.024	1.000	1343	tags=43%, list=27%, signal=55%
221	TONKS_TARGETS_OF_RUNX1_RUNX1T1_FUSION_HSC_DN	67	0.42	1.79	0.000	0.021	0.916	548	tags=30%, list=11%, signal=33%		221	KEGG_NUCLEOTIDE_EXCISION_REPAIR	36	-0.52	-1.69	0.001	0.024	1.000	1271	tags=53%, list=26%, signal=70%
222	WANG_RESPONSE_TO_GSK3_INHIBITOR_SB216763_UP	122	0.38	1.78	0.000	0.022	0.922	847	tags=34%, list=17%, signal=40%		222	BILANGES_SERUM_RESPONSE_TRANSLATION	20	-0.58	-1.69	0.006	0.024	1.000	773	tags=40%, list=16%, signal=47%
223	BIOCARTA_MAPK_PATHWAY	57	0.42	1.78	0.000	0.021	0.922	938	tags=42%, list=19%, signal=51%		223	CHNG_MULTIPLE_MYELOMA_HYPERPLOID_UP	32	-0.53	-1.68	0.001	0.024	1.000	1018	tags=38%, list=21%, signal=47%
224	PID_IFNG_PATHWAY	26	0.51	1.78	0.006	0.021	0.923	893	tags=46%, list=18%, signal=56%		224	POMEROY_MEDULLOBLASTOMA_PROGNOSIS_DN	30	-0.54	-1.68	0.001	0.024	1.000	783	tags=43%, list=16%, signal=51%
225	PID_IL2_1PATHWAY	33	0.48	1.78	0.000	0.022	0.926	778	tags=39%, list=16%, signal=46%		225	WIERENGA_PML_INTERACTOME	28	-0.54	-1.68	0.007	0.024	1.000	1091	tags=61%, list=22%, signal=77%
226	PID_ERBB1_INTERNALIZATION_PATHWAY	25	0.51	1.78	0.011	0.022	0.926	556	tags=28%, list=11%, signal=31%		226	ZHANG_BREAST_CANCER_PROGENITORS_UP	223	-0.39	-1.68	0.000	0.024	1.000	1647	tags=46%, list=33%, signal=65%
227	PID_CD8_TCR_PATHWAY	24	0.52	1.78	0.007	0.022	0.931	606	tags=38%, list=12%, signal=43%		227	REACTOME_CLEAVAGE_OF_GROWING_TRANSCRIPT_IN_THE_TERMINATION_REGION_	26	-0.55	-1.68	0.004	0.025	1.000	965	tags=50%, list=19%, signal=62%
228	SENGUPTA_EBNA1_ANTICORRELATED	44	0.44	1.78	0.000	0.022	0.931	792	tags=36%, list=16%, signal=43%		228	MENSSEN_MYC_TARGETS	36	-0.51	-1.68	0.004	0.025	1.000	1695	tags=72%, list=34%, signal=109%
229	BOYAULT_LIVER_CANCER_SUBCLASS_G6_UP	21	0.52	1.76	0.010	0.024	0.948	952	tags=43%, list=19%, signal=53%		229	REACTOME_CYTOSOLIC_TRNA_AMINOACYLATION	20	-0.58	-1.68	0.006	0.025	1.000	1275	tags=70%, list=26%, signal=94%
230	YU_MYC_TARGETS_DN	19	0.56	1.76	0.010	0.025	0.960	771	tags=47%, list=16%, signal=56%		230	KRIGE_RESPONSE_TO_TOSEDOSTAT_6HR_DN	418	-0.37	-1.68	0.000	0.025	1.000	1785	tags=50%, list=36%, signal=72%
231	HORIUCHI_WTAP_TARGETS_UP	82	0.38	1.76	0.000	0.025	0.961	752	tags=34%, list=15%, signal=40%		231	KIM_MYC_AMPLIFICATION_TARGETS_UP	85	-0.44	-1.67	0.000	0.026	1.000	529	tags=31%, list=11%, signal=34%
232	NAKAYAMA_SOFT_TISSUE_TUMORS_PCA1_UP	22	0.53	1.75	0.010	0.026	0.964	347	tags=27%, list=7%, signal=29%		232	REACTOME_TCA_CYCLE_AND_RESPIRATORY_ELECTRON_TRANSPORT	87	-0.43	-1.67	0.000	0.026	1.000	1522	tags=51%, list=31%, signal=72%
233	AMUNDSON_POOR_SURVIVAL_AFTER_GAMMA_RADIATION_8G	39	0.45	1.75	0.004	0.026	0.965	684	tags=36%, list=14%, signal=41%		233	HU_GENOTOXIC_DAMAGE_24HR	18	-0.60	-1.67	0.006	0.027	1.000	1145	tags=67%, list=23%, signal=86%
234	GOZGIT_ESR1_TARGETS_UP	38	0.45	1.75	0.000	0.026	0.967	855	tags=37%, list=17%, signal=44%		234	ONDER_CDH1_TARGETS_1_DN	59	-0.47	-1.67	0.004	0.027	1.000	1594	tags=56%, list=32%, signal=81%
235	PID_RET_PATHWAY	20	0.53	1.75	0.003	0.026	0.967	931	tags=55%, list=19%, signal=67%		235	PUJANA_XPRSS_INT_NETWORK	126	-0.41	-1.67	0.000	0.027	1.000	960	tags=34%, list=19%, signal=41%
236	REACTOME_BIOLOGICAL_OXIDATIONS	29	0.48	1.75	0.014	0.026	0.968	775	tags=34%, list=16%, signal=41%		236	GAZDA_DIAMOND_BLACKFAN_ANEMIA_PROGENITOR_DN	39	-0.51	-1.67	0.004	0.027	1.000	783	tags=33%, list=16%, signal=39%
237	KEGG_VASOPRESSIN_REGULATED_WATER_REABSORPTION	24	0.51	1.75	0.014	0.026	0.970	1118	tags=46%, list=23%, signal=59%		237	ACEVEDO_LIVER_TUMOR_VS_NORMAL_ADJACENT_TISSUE_UP	419	-0.37	-1.67	0.000	0.028	1.000	1131	tags=34%, list=23%, signal=40%
238	HOSHIDA_LIVER_CANCER_SURVIVAL_UP	23	0.52	1.75	0.013	0.027	0.973	334	tags=35%, list=7%, signal=37%		238	REACTOME_REGULATION_OF_MRNA_STABILITY_BY_PROTEINS_THAT_BIND_AU_RICH_ELEMENTS	68	-0.45	-1.66	0.005	0.028	1.000	1151	tags=49%, list=23%, signal=62%
239	REACTOME_ENDOSOMAL_SORTING_COMPLEX_REQUIRED_FOR_TRANSPORT_ESCRT	21	0.53	1.74	0.006	0.028	0.977	918	tags=29%, list=19%, signal=35%		239	PECE_MAMMARY_STEM_CELL_UP	70	-0.45	-1.66	0.000	0.028	1.000	813	tags=31%, list=16%, signal=37%
240	PID_KIT_PATHWAY	29	0.49	1.74	0.000	0.028	0.980	758	tags=38%, list=15%, signal=45%		240	REACTOME_DOWNSTREAM_SIGNALING_EVENTS_OF_B_CELL_RECEPTOR_BCR	65	-0.46	-1.66	0.001	0.028	1.000	896	tags=38%, list=18%, signal=46%
241	REACTOME_TOLL_RECEPTOR_CASCADES	64	0.40	1.74	0.000	0.029	0.981	495	tags=27%, list=10%, signal=29%		241	JAEGER_METASTASIS_UP	19	-0.60	-1.66	0.012	0.028	1.000	405	tags=42%, list=8%, signal=46%
242	LEE_LIVER_CANCER_DENA_DN	23	0.53	1.74	0.007	0.029	0.981	465	tags=30%, list=9%, signal=33%		242	WHITFIELD_CELL_CYCLE_LITERATURE	28	-0.54	-1.66	0.006	0.029	1.000	330	tags=25%, list=7%, signal=27%
243	BIOCARTA_TCR_PATHWAY	24	0.50	1.73	0.010	0.030	0.983	797	tags=42%, list=16%, signal=49%		243	STEIN_ESRRA_TARGETS_RESPONSIVE_TO_ESTROGEN_DN	22	-0.56	-1.65	0.007	0.030	1.000	960	tags=50%, list=19%, signal=62%
244	LIAN_LIPA_TARGETS_3M	18	0.55	1.73	0.018	0.030	0.985	242	tags=22%, list=5%, signal=23%		244	BURTON_ADIPOGENESIS_4	18	-0.59	-1.65	0.013	0.030	1.000	1509	tags=78%, list=30%, signal=111%
245	REACTOME_SIGNALING_BY_SCF_KIT	41	0.45	1.73	0.004	0.030	0.985	715	tags=34%, list=14%, signal=40%		245	SARRIO_EPITHELIAL_MESENCHYMAL_TRANSITION_UP	86	-0.43	-1.65	0.002	0.032	1.000	1114	tags=44%, list=22%, signal=56%
246	LEE_LIVER_CANCER_E2F1_UP	23	0.52	1.73	0.014	0.030	0.986	308	tags=30%, list=6%, signal=32%		246	BILD_MYC_ONCOGENIC_SIGNATURE	81	-0.44	-1.65	0.001	0.032	1.000	1183	tags=42%, list=24%, signal=54%
247	REACTOME_ACTIVATED_TLR4_SIGNALLING	50	0.43	1.73	0.000	0.030	0.987	778	tags=34%, list=16%, signal=40%		247	ZHU_CMV_ALL_UP	58	-0.45	-1.65	0.003	0.033	1.000	762	tags=33%, list=15%, signal=38%
248	HUTTMANN_B_CLL_POOR_SURVIVAL_UP	102	0.37	1.72	0.000	0.031	0.988	771	tags=31%, list=16%, signal=36%		248	DANG_REGULATED_BY_MYC_UP	46	-0.48	-1.64	0.004	0.033	1.000	1166	tags=46%, list=24%, signal=59%
249	REACTOME_GOLGI_ASSOCIATED_VESICLE_BIOGENESIS	36	0.45	1.72	0.008	0.031	0.990	578	tags=33%, list=12%, signal=37%		249	MARTENS_TRETINOIN_RESPONSE_DN	312	-0.38	-1.64	0.000	0.033	1.000	1173	tags=35%, list=24%, signal=43%
250	AMUNDSON_POOR_SURVIVAL_AFTER_GAMMA_RADIATION_2G	85	0.38	1.72	0.000	0.032	0.994	397	tags=21%, list=8%, signal=23%		250	TONKS_TARGETS_OF_RUNX1_RUNX1T1_FUSION_MONOCYTE_UP	82	-0.44	-1.64	0.000	0.034	1.000	832	tags=33%, list=17%, signal=39%
251	ONDER_CDH1_TARGETS_2_DN	87	0.37	1.72	0.000	0.032	0.994	945	tags=38%, list=19%, signal=46%		251	REACTOME_INTERFERON_SIGNALING	81	-0.43	-1.64	0.005	0.034	1.000	664	tags=30%, list=13%, signal=34%
252	BURTON_ADIPOGENESIS_8	38	0.46	1.72	0.008	0.032	0.994	707	tags=37%, list=14%, signal=43%		252	SESTO_RESPONSE_TO_UV_C0	63	-0.45	-1.63	0.003	0.036	1.000	1237	tags=43%, list=25%, signal=56%
253	MORI_LARGE_PRE_BII_LYMPHOCYTE_DN	30	0.47	1.71	0.011	0.033	0.994	413	tags=30%, list=8%, signal=33%		253	STEIN_ESR1_TARGETS	34	-0.51	-1.62	0.008	0.040	1.000	960	tags=44%, list=19%, signal=54%
254	PID_FAK_PATHWAY	38	0.45	1.71	0.000	0.034	0.994	815	tags=42%, list=16%, signal=50%		254	REN_BOUND_BY_E2F	45	-0.47	-1.62	0.004	0.040	1.000	1255	tags=44%, list=25%, signal=59%
255	MORI_MATURE_B_LYMPHOCYTE_UP	37	0.44	1.71	0.000	0.034	0.994	724	tags=43%, list=15%, signal=50%		255	REACTOME_TRANSCRIPTION_COUPLED_NER_TC_NER	35	-0.50	-1.62	0.016	0.040	1.000	1814	tags=63%, list=37%, signal=98%
256	REACTOME_TRAF6_MEDIATED_INDUCTION_OF_NFKB_AND_MAP_KINASES_UPON_TLR7_8_OR_9_ACTIVATION	43	0.43	1.71	0.000	0.034	0.994	914	tags=42%, list=18%, signal=51%		256	PID_MYC_ACTIV_PATHWAY	46	-0.47	-1.62	0.005	0.041	1.000	1590	tags=57%, list=32%, signal=82%
257	VECCHI_GASTRIC_CANCER_EARLY_DN	45	0.42	1.70	0.004	0.035	0.994	896	tags=40%, list=18%, signal=48%		257	CASORELLI_ACUTE_PROMYELOCYTIC_LEUKEMIA_DN	374	-0.37	-1.62	0.000	0.041	1.000	1515	tags=43%, list=31%, signal=57%
258	BIOCARTA_KERATINOCYTE_PATHWAY	25	0.49	1.70	0.017	0.035	0.994	1043	tags=52%, list=21%, signal=66%		258	REACTOME_LAGGING_STRAND_SYNTHESIS	16	-0.60	-1.62	0.015	0.041	1.000	1601	tags=75%, list=32%, signal=110%
259	REACTOME_G_ALPHA_S_SIGNALLING_EVENTS	16	0.54	1.69	0.017	0.038	0.997	828	tags=50%, list=17%, signal=60%		259	RAMASWAMY_METASTASIS_UP	30	-0.52	-1.62	0.008	0.042	1.000	1279	tags=40%, list=26%, signal=54%
260	KEGG_CALCIUM_SIGNALING_PATHWAY	46	0.42	1.69	0.000	0.038	0.998	871	tags=39%, list=18%, signal=47%		260	CUI_TCF21_TARGETS_2_UP	143	-0.39	-1.61	0.001	0.043	1.000	1223	tags=39%, list=25%, signal=50%
261	SHETH_LIVER_CANCER_VS_TXNIP_LOSS_PAM4	77	0.38	1.69	0.000	0.038	0.998	775	tags=32%, list=16%, signal=38%		261	HAMAI_APOPTOSIS_VIA_TRAIL_UP	312	-0.37	-1.61	0.000	0.043	1.000	1314	tags=37%, list=27%, signal=47%
262	BIOCARTA_GH_PATHWAY	17	0.54	1.68	0.016	0.041	1.000	797	tags=53%, list=16%, signal=63%		262	LABBE_WNT3A_TARGETS_UP	47	-0.48	-1.61	0.008	0.044	1.000	670	tags=34%, list=14%, signal=39%
263	KEGG_GLYCEROPHOSPHOLIPID_METABOLISM	20	0.52	1.68	0.013	0.042	1.000	760	tags=40%, list=15%, signal=47%		263	WEST_ADRENOCORTICAL_TUMOR_UP	174	-0.39	-1.61	0.001	0.045	1.000	920	tags=32%, list=19%, signal=37%
264	KEGG_FRUCTOSE_AND_MANNOSE_METABOLISM	27	0.47	1.68	0.017	0.042	1.000	1112	tags=41%, list=22%, signal=52%		264	YAO_TEMPORAL_RESPONSE_TO_PROGESTERONE_CLUSTER_10	40	-0.48	-1.61	0.011	0.045	1.000	1115	tags=45%, list=23%, signal=58%
265	KAYO_CALORIE_RESTRICTION_MUSCLE_UP	31	0.45	1.67	0.011	0.042	1.000	615	tags=42%, list=12%, signal=48%		265	REACTOME_PROCESSING_OF_CAPPED_INTRONLESS_PRE_MRNA	17	-0.60	-1.61	0.018	0.046	1.000	1690	tags=76%, list=34%, signal=116%
266	KHETCHOUMIAN_TRIM24_TARGETS_UP	15	0.55	1.67	0.006	0.042	1.000	707	tags=47%, list=14%, signal=54%		266	FRASOR_RESPONSE_TO_SERM_OR_FULVESTRANT_DN	35	-0.50	-1.60	0.011	0.046	1.000	234	tags=17%, list=5%, signal=18%
267	KEGG_GAP_JUNCTION	32	0.46	1.67	0.007	0.042	1.000	1027	tags=53%, list=21%, signal=67%		267	KYNG_RESPONSE_TO_H2O2	30	-0.51	-1.60	0.010	0.046	1.000	967	tags=43%, list=20%, signal=54%
268	MARKEY_RB1_CHRONIC_LOF_DN	37	0.44	1.67	0.004	0.043	1.000	774	tags=35%, list=16%, signal=41%		268	PID_FANCONI_PATHWAY	29	-0.51	-1.60	0.007	0.046	1.000	1792	tags=72%, list=36%, signal=113%
269	HAHTOLA_MYCOSIS_FUNGOIDES_CD4_UP	24	0.49	1.67	0.015	0.044	1.000	668	tags=38%, list=13%, signal=43%		269	SONG_TARGETS_OF_IE86_CMV_PROTEIN	46	-0.47	-1.60	0.008	0.048	1.000	1255	tags=48%, list=25%, signal=63%
270	KEGG_ADHERENS_JUNCTION	35	0.43	1.66	0.007	0.044	1.000	708	tags=37%, list=14%, signal=43%		270	BARRIER_COLON_CANCER_RECURRENCE_UP	19	-0.57	-1.60	0.018	0.048	1.000	1016	tags=37%, list=21%, signal=46%
271	PID_RHOA_PATHWAY	29	0.45	1.66	0.007	0.045	1.000	672	tags=38%, list=14%, signal=44%		271	SCHLINGEMANN_SKIN_CARCINOGENESIS_TPA_UP	17	-0.59	-1.60	0.015	0.047	1.000	1662	tags=71%, list=34%, signal=106%
272	KEGG_ERBB_SIGNALING_PATHWAY	49	0.41	1.66	0.004	0.045	1.000	1061	tags=39%, list=21%, signal=49%		272	REACTOME_PERK_REGULATED_GENE_EXPRESSION	17	-0.57	-1.60	0.029	0.048	1.000	1728	tags=76%, list=35%, signal=117%
273	DELYS_THYROID_CANCER_UP	134	0.34	1.66	0.000	0.045	1.000	904	tags=36%, list=18%, signal=43%		273	AFFAR_YY1_TARGETS_DN	100	-0.41	-1.60	0.001	0.048	1.000	1608	tags=45%, list=32%, signal=65%
274	HSIAO_LIVER_SPECIFIC_GENES	58	0.39	1.66	0.000	0.045	1.000	1131	tags=47%, list=23%, signal=60%
275	HOWLIN_PUBERTAL_MAMMARY_GLAND	23	0.49	1.65	0.017	0.047	1.000	764	tags=39%, list=15%, signal=46%
276	KEGG_SYSTEMIC_LUPUS_ERYTHEMATOSUS	21	0.49	1.65	0.013	0.047	1.000	680	tags=43%, list=14%, signal=49%
277	REACTOME_CELL_SURFACE_INTERACTIONS_AT_THE_VASCULAR_WALL	37	0.45	1.65	0.011	0.046	1.000	556	tags=35%, list=11%, signal=39%
278	FIRESTEIN_PROLIFERATION	68	0.38	1.65	0.005	0.047	1.000	655	tags=32%, list=13%, signal=37%
279	HUMMERICH_SKIN_CANCER_PROGRESSION_DN	41	0.42	1.65	0.016	0.046	1.000	673	tags=29%, list=14%, signal=34%
280	REACTOME_SIGNALING_BY_ROBO_RECEPTOR	17	0.54	1.65	0.035	0.047	1.000	538	tags=47%, list=11%, signal=53%
281	REACTOME_TRANS_GOLGI_NETWORK_VESICLE_BUDDING	41	0.42	1.65	0.004	0.047	1.000	578	tags=29%, list=12%, signal=33%
282	PID_SHP2_PATHWAY	23	0.50	1.65	0.023	0.047	1.000	715	tags=39%, list=14%, signal=46%
283	LANDIS_ERBB2_BREAST_PRENEOPLASTIC_DN	27	0.46	1.65	0.013	0.047	1.000	1169	tags=48%, list=24%, signal=63%
284	ROSS_AML_WITH_MLL_FUSIONS	43	0.42	1.64	0.004	0.049	1.000	569	tags=33%, list=11%, signal=36%
285	MEISSNER_NPC_HCP_WITH_H3K4ME2_AND_H3K27ME3	22	0.47	1.64	0.021	0.049	1.000	733	tags=45%, list=15%, signal=53%
