# Supplementary material for: De novo activating mutations drive clonal evolution and enhance clonal fitness in KMT2A-rearranged leukemia
Source: Nat Commun. 2018 May 2;9:1770. doi: 10.1038/s41467-018-04180-1 (PMC5932012; doi:10.1038/s41467-018-04180-1)
Supplement: Supplementary file 18 — Supplementary Data 15 [file 41467_2018_4180_MOESM18_ESM.xlsx]

## Sheet: Table_19-GSEA_Gene_lists
Zuber_Myb_KD_DN	Zuber_Myb_KD_UP	Zuber_Myb_KD_DN_HUMAN	Zuber_Myb_KD_UP_HUMAN	Yagi_Good_Prognosis_AML	Yagi_Poor_Prognosis_AML	Kim_Core_Module	Kim_Core_Module_Human	Kim_PrC_Module	Kim_PrC_Module_Human	Kim_Myc_Module	Kim_Myc_Module_Human	Pratilas_MAPKoutput_NegativeFeedback_Human
Igfbp4	Mmp8	USP6NL	RBMS1	ADAM17	ADMR	Agtrap	AGTRAP	Aatf	AATF	Aaas	AAAS	DUSP6
Kcnk12	Car4	PRIM2	GALNT6	AJ011980	ADNP	Anp32a	ANP32A	Adamts1	ADAMTS1	Aasdhppt	AASDHPPT	DUSP6
Mcpt8	Perp	CFTR	CAPN2	AL040137	AF052119	Asxl1	ASXL1	Adamts19	ADAMTS19	Abcb8	ABCB8	DUSP6
Mefv	Cd177	F7	LGALS3	APLP2	AI761647	Rif1	C1orf103	Adamts5	ADAMTS5	Abce1	ABCE1	FOSL1
Cth	Serpinb2	SCLT1	IRX5	ARSA	AL049367	Camk2n1	CAMK2N1	Adcy8	ADCY8	Adh5	ADH5	SPRY2
100039883	Mmp9	LMNB2	MYL2	ATP6V0B	AL049431	Casq2	CASQ2	Adm	ADM	Adhfe1	ADHFE1	ETV5
Bace1	Ifitm6	NKG7	SAMD9L	AZU1	AL050379	Cbx1	CBX1	Adra1a	ADRA1A	Adpgk	ADPGK	FOS
Nt5dc2	S100a6	SRPK1	PADI2	BST1	APPBP2	Cbx7	CBX7	Adra1d	ADRA1D	Adsl	ADSL	IER3
Tcfec	Trdn	NOP14	PPBP	BZRP	ARD1	Cd38	CD38	Adra2b	ADRA2B	Agpat5	AGPAT5	DUSP4
Ela2	Bmp2	OIP5	YPEL3	CA11	ATF2	Chd9	CHD9	Adrb1	ADRB1	Ahi1	AHI1	LIF
Mgl2	Alox15	PTPRU	FN1	CD14	BCAT1	Cobl	COBL	Aldh1a2	ALDH1A2	Akt1s1	AKT1S1	ETV5
Usp11	Serpinb9g	HIRIP3	SULF2	CEBPE	BTAF1	Crmp1	CRMP1	Aloxe3	ALOXE3	Alad	ALAD	MAFF
Mt2	Slfn1	BAG2	OLFML2B	CHS1	CALCR	Dll1	DLL1	Alx3	ALX3	Amd1	AMD1	CCND1
Shmt2	AA467197	CHEK1	LPCAT2	COL3A1	CDK6	Dst	DST	Alx4	ALX4	Amh	AMH	ETV1
BC005764	Niacr1	PER3	APH1B	CORO2A	CRYZ	Dyrk3	DYRK3	Appbp1	APPBP1	Anapc10	ANAPC10	SPRY4
Stc2	Il1rn	SLC43A3	AGPAT4	CREBL1	CYLN2	Evx1	EVX1	Ar	AR	Ankrd10	ANKRD10	PYCRL
9530058B02Rik	Olfm1	UNG	L1CAM	DJ742C19.2	DKFZP564C152	Fbxo15	FBXO15	Arg2	ARG2	Anp32b	ANP32B	TNC
Dio2	Asprv1	CSRP2	PRMT2	DKFZP586M1120	ECE2	Fn1	FN1	Arhgap20	ARHGAP20	Arfrp1	ARFRP1	IL8
Mrpl18	9030619P08Rik	LIG1	CXCL3	ECGF1	EED	Gja1	GJA1	Asb3	ASB3	Armc8	ARMC8	MYC
Fkbp11	Lilrb3	THOP1	CXCL2	GABARAP	ENPP1	Gjb3	GJB3	Ascl1	ASCL1	Armet	ARMET	PLK3
Cnn3	Col5a1	DIRC2	CXCL1	HNF4A	ENSA	Gpa33	GPA33	Atf3	ATF3	Arv1	ARV1	CCND1
Atad3a	Ccl6	CBX6	HMOX1	HOMER3	FLJ13171	Gpr1	GPR1	Atoh1	ATOH1	Atad2	ATAD2	PHLDA2
Espl1	S100a4	MAZ	ARL4C	HTCD37	GCN5L2	Hoxb13	HOXB13	Atoh8	ATOH8	Atad3a	ATAD3A	ETV4
Kit	C5ar1	MCM5	PNRC1	INPP5A	GRIK5	Ifitm1	IFITM2	Avpr1a	AVPR1A	Atf4	ATF4	DUSP4
Zfp692	Lpl	PASK	IL1RN	JIK	GTF2F2	Ifitm2	IFITM2	Bach2	BACH2	Atf7	ATF7	GPR3
Mybl2	Crispld2	FRAT1	CD274	KIAA1091	GTF2H3	Il6st	IL6ST	Bapx1	BAPX1	Atic	ATIC	EGR1
Tifab	Cyp4f18	PRG3	USP41	LANPL	HADHSC	Itga9	ITGA9	Barx1	BARX1	Atp5c1	ATP5C1	LNK
Frmd4a	Fpr2	TELO2	USP18	LBR	HARSL	Jam2	JAM2	Barx2	BARX2	Atp5e	ATP5E	SPRED2
Glrp1	Tlr13	SPAG5	2017-09-01	LEPR	HMGCS1	Kifc3	KIFC3	Bcan	BCAN	Atp5g2	ATP5G2	SPRED2
Slc16a1	Slc2a3	DUT	PDCD1LG2	LOC51036	HNRPD	Klf2	KLF2	Bcl11a	BCL11A	Atp6v1f	ATP6V1F	RRS1
Smyd2	Retnla	P2RX3	ZBTB7A	LOC55884	Hs.184914	Klf9	KLF9	Bhlhb3	BHLHB3	Atpif1	ATPIF1	ETV5
Zbtb8a	Arl4c	TM7SF2	COQ10B	MGC14376	Hs.201553	Lefty2	LEFTY2	Bhlhb4	BHLHB4	Aurkb	AURKB	ARID5A
Mst1	Slfn2	RFC4	MMP8	MYL4	HSPE1	Lrrc2	LRRC2	Bhlhb5	BHLHB5	B3gnt7	B3GNT7	B4GALT6
LOC100042150	Klf2	ZNF771	PDPN	NFKBIA	KIAA0117	Map4k4	MAP4K4	Bmp4	BMP4	Bclaf1	BCLAF1	HMGA2
Mpo	Ifi27l2a	SASH1	ZNF318	NPC2	KIAA0436	Mllt6	MLLT6	Bmp6	BMP6	Birc2	BIRC2	SLC4A7
Prtn3	Fgr	CHCHD6	NOTCH1	NUMB	KIAA0725	Msh6	MSH6	Bmp7	BMP7	Bivm	BIVM	TNFRSF12A
Sipa1l1	Pax8	ZNF777	PHLDA1	P3	KIAA0767	Mybl2	MYBL2	Bub3	BUB3	Blm	BLM	MAP2K3
Asns	Ltf	FANCD2	AREG	PGD	KIAA0794	Mycn	MYCN	Caln1	CALN1	Brd8	BRD8	ELOVL6
Phgdh	Lsp1	CENPI	ANTXR2	PRLR	KIF2	Nanog	NANOG	Cart1	CART1	Bre	BRE	CD3EAP
Mcm10	Ppm1l	STAB1	ACVRL1	PTP4A2	L40393	Nfkbia	NFKBIA	Cav1	CAV1	Bxdc2	BXDC2	CHSY1
Trim45	OTTMUSG00000000971	RABEPK	PAX8	RAB32	LOC92170	Nodal	NODAL	Cbln2	CBLN2	Cacybp	CACYBP	HSPC111
Spsb4	Klra2	MCM6	MAP4K4	RC3	NME1	Phc1	PHC1	Cbx4	CBX4	Canx	CANX	GEMIN4
Brca2	Aqp9	CAD	RHOF	RENBP	OGT	Pipox	PIPOX	Cbx8	CBX8	Cbx3	CBX3	YRDC
Retsat	Ccr1	RCCD1	SLC24A3	SLC22A4	ORC5L	Plscr1	PLSCR1	Ccbe1	CCBE1	Cbx5	CBX5	BYSL
Pprc1	Timp2	HADH	NR3C1	STK17B	PDE4DIP	Pou5f1	POU5F1	Ccnd2	CCND2	Ccnd1	CCND1	SLC1A5
Thop1	Cd300lf	VAT1	UBLCP1	STX11	PEX6	Ppp1r15b	PPP1R15B	Ccr9	CCR9	Ccni	CCNI	PPAN
Zwilch	Itgb2l	ANKRD13B	PSG11	TKT	PMS1	Rarg	RARG	Cd14	CD14	Cct3	CCT3	POLR3G
Shmt1	Tob1	TTK	PSG2	TNFRSF17	PMS2L3	Rbbp5	RBBP5	Cdh11	CDH11	Cct4	CCT4	BXDC2
Slc19a1	Hao1	TFDP2	PSG3	TNRC21	POLR2H	Rbm14	RBM14	Cdh13	CDH13	Cct7	CCT7	PPAT
Trub1	Slc11a1	PCCA	PSG7	UBE2D1	PPI5PIV	Rest	REST	Cdh2	CDH2	Cct8	CCT8	WDR3
Scnn1a	Cybb	XRCC2	CEACAM8	VASP	PRKAR1B	Rhof	RHOF	Cdh22	CDH22	Cdk4	CDK4	DDX21
Gpc1	Emp1	DSCC1	CEACAM6	VATI	PRKCM	Rps19	RPS19	Cdh4	CDH4	Cdt1	CDT1	FLJ10534
Ifrd2	Padi4	ZNF629	PSG6	VPS11	PRPF4	Sfrp1	SFRP1	Cdh8	CDH8	Cetn3	CETN3	GTPBP4
Htra2	Emr4	MCF2L	CEACAM5	X59932	RRAD	Slc20a1	SLC20A1	Cdk5r2	CDK5R2	Cfl1	CFL1	GNL3
BC030867	Tmem71	GNG11	PSG4	ZYX	SAC2	Socs2	SOCS2	Cdkn1c	CDKN1C	Chchd1	CHCHD1	POLR3G
Nup210	L1cam	MATK	PSG5		SLC9A7	Socs3	SOCS3	Cdkn2c	CDKN2C	Cirh1a	CIRH1A	POLR1C
Macrod1	Cdkn2b	MRPL18	PSG9		SMAP	Sox13	SOX13	Cdx2	CDX2	Clns1a	CLNS1A
Cpox	Cap1	ASPM	PSG8		STAU2	Sox2	SOX2	Cebpa	CEBPA	Clpp	CLPP
Gpt2	Thbs1	TRAP1	CEACAM1		SURB7	Spry2	SPRY2	Chrm4	CHRM4	Cnih4	CNIH4
Ung	Itgb7	PPRC1	AC011513.3		TAF1	Sulf2	SULF2	Chst2	CHST2	Cnot4	CNOT4
Egln3	Fam101b	QSER1	CEACAM7		TAF4B	Tbc1d13	TBC1D13	Chst8	CHST8	Cog4	COG4
Fanca	Fyb	TRIP13	PSG1		TBCE	Tbl1xr1	TBL1XR1	Chx10	CHX10	Cox5a	COX5A
Pold1	Cd9	STC2	RCHY1		TIA1	Tcea3	TCEA3	Clstn1	CLSTN1	Cox8a	COX8A
Wdhd1	Fam129b	PHKA2	TESC		TIAL1	Tcf3	TCF3	Cnih3	CNIH3	Crat	CRAT
Gm447	Spp1	MPO	FCGR3A		TLL1	Tdgf1	TDGF1	Cnr1	CNR1	Csde1	CSDE1
Stag3	Tcp11l2	WDR90	FCGR3B		TPM2	Tmem8	TMEM8	Cntfr	CNTFR	Csnk2a1	CSNK2A1
Sgip1	Lcn2	BCKDHB	RIN2		TRAF2	Tpd52	TPD52	Cntnap1	CNTNAP1	Cstf1	CSTF1
Hfe	Trp53inp1	CDCA5	SUSD3		TTPA	Trib3	TRIB3	Col12a1	COL12A1	Dars	DARS
Rhoj	St3gal5	PUS7	IL18		U38964	Trim25	TRIM25	Col19a1	COL19A1	Dbr1	DBR1
A230106D06Rik	Slc24a3	NASP	SLC37A3		UMPK	Uck2	UCK2	Col27a1	COL27A1	Dbt	DBT
E130303B06Rik	Ahnak	STIL	ST6GAL1		VDAC1	Upp1	UPP1	Col2a1	COL2A1	Ddb1	DDB1
Hsd17b1	4732429D16Rik	RPP40	ALOX5		W28504	Zfp36l1	ZFP36L1	Col4a1	COL4A1	Ddx17	DDX17
9430015G10Rik	1100001H23Rik	CTPS1	SIPA1L2		W28510	Zfp42	ZFP42	Col4a2	COL4A2	Ddx31	DDX31
Prps1	Myadm	SMTN	PILRA		X69950	Zic2	ZIC2	Colec12	COLEC12	Ddx5	DDX5
Tmem180	Bst1	TSR1	PILRB		XPO1	Zic5	ZIC5	Comp	COMP	Ddx54	DDX54
Mcm7	Apoc2	GPT2	COL5A1		ZNF220	1700019D03Rik		Corin	CORIN	Derl2	DERL2
Wdr34	Fbp1	ACP6	HLX		ZNF339	2310003C23Rik		Cpeb2	CPEB2	Dhx9	DHX9
Zbtb16	March1	RCC1	PARP4		ZNFEB	2410137M14Rik		Cpne7	CPNE7	Dlst	DLST
Gria3	Klrd1	ACAT2	SGK1			5730559C18Rik		Crabp1	CRABP1	Dnajb4	DNAJB4
Gbp3	Cd200r3	FAM46A	RAB19			6030445D17Rik		Creb1	CREB1	Dnajc8	DNAJC8
Cst7	Ccl3	FRMD4A	CD68			AW822216		Crhr1	CRHR1	Zcsl2	DPH3
Mettl1	Glipr2	TRAIP	ATP7A			C79267		Cxcl12	CXCL12	Dtl	DTL
Rad51l1	Itga2b	BSN	RTP4			D11Ertd636e		Cxcr4	CXCR4	Ebna1bp2	EBNA1BP2
Ptpru	Egr1	WDR74	SH3GLB1			D14Ertd436e		Cxxc4	CXXC4	Eef1a1	EEF1A1
Pgcp	Trib1	MST1	APLNR			D5Ertd585e		Cyp1b1	CYP1B1	Eef1b2	EEF1B2
Gga2	Clec5a	RINT1	HVCN1			D630039A03Rik		Cyp24a1	CYP24A1	Eef2	EEF2
Tex2	Samd9l	NETO2	BCL6			Dido1		Cyp26a1	CYP26A1	Eif2s2	EIF2S2
Bcl7a	Atp7a	MTHFD2	CD200R1L			Epb4.9		Cyp27b1	CYP27B1	Eif3s10	EIF3S10
Zcchc11	Tsc22d1	HSPA9	CD200R1			Fubp3		Dach1	DACH1	Eif3s9	EIF3S9
Cad	Ptplad2	LDLRAD3	GNG2			Grhl3		Dgat1	DGAT1	Eif4a2	EIF4A2
Afap1	Phlda1	IARS	PLAUR			Il11ra2		Dgat2	DGAT2	Eif5a	EIF5A
Fkbp4	Fpr1	EXOSC5	ITGAM			LOC433801		Dio3	DIO3	Elk4	ELK4
Tk1	Garnl4	XRCC1	ADORA2B			Lrrc34		Dkk2	DKK2	Eno3	ENO3
Mcm2	Abtb2	C4orf46	FAM169B			Lrrn2		Dll1	DLL1	Eprs	EPRS
Hirip3	Ceacam10	MRI1	ITGAX			Mapk1ip1		Dll4	DLL4	Erh	ERH
Bzrap1	Ngp	FDX2	GPNMB			MGC117846		Dlx1	DLX1	Espl1	ESPL1
Cdc6	Btg2	MPHOSPH9	UBL3			OTTMUSG00000010673		Dlx2	DLX2	Ewsr1	EWSR1
Cdt1	Cdc42ep2	KIAA1524	AIM1			Prmt8		Dlx3	DLX3	Exosc1	EXOSC1
Ms4a3	Klf6	KIF17	EGR1			Ptch1		Dlx4	DLX4	Fchsd2	FCHSD2
D2Ertd750e	Upp1	OXCT1	S100A4			Raet1a		Dmrt2	DMRT2	Fn1	FN1
Tmem107	Galnt6	TUBE1	KLK2			Reep3		Dmrt3	DMRT3	Fnbp4	FNBP4
Timeless	Myl2	SGIP1	KLK3			Rmnd5b		Dmrta1	DMRTA1	Fubp1	FUBP1
Pik3ip1	St3gal6	USP11	KLK1			Slc25a36		Dpf3	DPF3	G3bp	G3BP1
Metrn	Lgals3	PECR	S100A6			Tcfcp2l1		Drd4	DRD4	Gars	GARS
Nkg7	Ikzf3	CACNA1A	OLFM1			Wdr79		Dusp9	DUSP9	Gdf9	GDF9
Cdca2	Tinagl1	KAT2A	CD300LB			Zfp13		Ebf2	EBF2	Gmfb	GMFB
Pomt1	Anxa1	BCL7A	FAM110C			Zfp206		Ecgf1	ECGF1	Gmps	GMPS
Pif1	Zfp503	LSM11	SLC6A6			Zfp219		Efhd1	EFHD1	Gnas	GNAS
Slc43a3	Tmcc1	AKAP1	LTB			Zfp428		Efna5	EFNA5	Gnb2l1	GNB2L1
Snora65	Gcnt2	REM2	CD84			Zfp57		Efnb2	EFNB2	Gnpat	GNPAT
Hells	Fam110c	DSP	REEP3			Zfp704		Egr2	EGR2	Gtf2ird2	GTF2IRD2B
Bckdhb	Myo1d	CDC20	TPD52					Egr3	EGR3	Gtf3c4	GTF3C4
2700099C18Rik	Sh3bp5	AVPI1	RP11-26J3.4					En1	EN1	Hdlbp	HDLBP
F7	Slc12a5	SLC19A1	ACSBG1					En2	EN2	Hells	HELLS
4930422G04Rik	Cxcl2	SHCBP1	RAB37					Eomes	EOMES	Hmga1	HMGA1
Traip	Gadd45g	PRMT5	UPP1					Epas1	EPAS1	Hmmr	HMMR
Chac1	Trp53inp2	SGO1	S100A9					Epha5	EPHA5	Hnrpa1	HNRPA1
Ppargc1b	Bank1	EXOSC6	CD300LD					Epha7	EPHA7	Hnrpa2b1	HNRPA2B1
Prmt7	Agpat4	WDR62	SGMS1					Evx1	EVX1	Hnrph1	HNRPH1
Muc13	Olfml2b	MCM7	FMO5					Fbn1	FBN1	Hnrpm	HNRPM
Prodh	Adam8	TACC2	ITGB7					Fbn2	FBN2	Hnrpr	HNRPR
Kif17	Mfsd6	AP4M1	SLC7A11					Fev	FEV	Hsd17b12	HSD17B12
1500011H22Rik	Reep3	POMT1	TP53INP1					Fgf3	FGF3	Hspa14	HSPA14
2810433K01Rik	Smox	FKBP4	ALOX15					Fgf5	FGF5	Hspd1	HSPD1
Ppapdc1b	Gp1bb	TXNDC5	HERPUD2					Fgf8	FGF8	Hspe1	HSPE1
Trmt1	Clock	PRMT3	KIAA1551					Fgf9	FGF9	Htf9c	HTF9C
Trim46	Oit3	RCN1	EMP1					Fgfr3	FGFR3	Iars	IARS
2700023E23Rik	Itgax	NAT10	CCR1					Fli1	FLI1	Ifrd1	IFRD1
Slc39a8	2810474O19Rik	ATG9B	IRF9					Flrt2	FLRT2	Ihpk1	IHPK1
Pus7	Il7r	SLC29A1	TSPAN17					Flt1	FLT1	Ikbkap	IKBKAP
Pola1	Obfc2a	MYBL2	SLC25A24					Flt3	FLT3	Ilf3	ILF3
Pdlim1	Cd200r1	GINS2	CSF1					Flt4	FLT4	Imp4	IMP4
Bub1	Ceacam1	RHOJ	TXNIP					Foxa1	FOXA1	Incenp	INCENP
Lig1	Npr2	PSAT1	RRAS					Foxa2	FOXA2	Ipmk	IPMK
Xkr5	Irg1	PHGDH	SLC35A5					Foxc1	FOXC1	Ipo7	IPO7
Cables1	Serinc5	FANCA	GSK3B					Foxc2	FOXC2	Isg20l1	ISG20L1
Gatm	Rgs1	FIGNL1	AQP9					Foxd1	FOXD1	Ptdsr	JMJD6
Cdc7	Rnase6	NLGN2	NPR2					Foxd4	FOXD4	Junb	JUNB
Tars2	Oas3	CDCA2	CRISPLD2					Foxe1	FOXE1	Kbtbd3	KBTBD3
Naf1	Ckap4	TACC3	IL1R2					Foxf2	FOXF2	Kcnk5	KCNK5
Xrcc2	Sgk1	NUP85	ARHGAP25					Foxl2	FOXL2	Kctd9	KCTD9
Acp6	Ier5	MT1H	MFSD6					Foxp2	FOXP2	Kdelc1	KDELC1
Pdia5	Ryr1	MT1A	BHLHE40					Foxq1	FOXQ1	Kif20a	KIF20A
Per3	B430306N03Rik	MT1F	SLFN12L					Frzb	FRZB	Kifc1	KIFC1
4930534B04Rik	Nrp1	MT1G	SLFN12					Fzd1	FZD1	Kin	KIN
Prim1	2010002N04Rik	TCOF1	CD177					Fzd2	FZD2	Klf16	KLF16
Gcat	Tmem154	RAMP1	CARD6					Fzd8	FZD8	Laptm4a	LAPTM4A
Rad51ap1	Metrnl	ENOPH1	DHRS3					Gab1	GAB1	Ldha	LDHA
Cenpe	Cd84	SLC7A5	PAG1					Gabra1	GABRA1	Lman2	LMAN2
Rem2	Slc2a6	HELLS	NOTCH2					Gad2	GAD2	Lmln	LMLN
Eme1	Notch2	TRMT1	SPP1					Gadd45g	GADD45G	Lnpep	LNPEP
Ncapd2	Expi	CDT1	CDKN1A					Gata3	GATA3	Lrdd	LRDD
Bex6	Ltb	MCM3	OIT3					Gata4	GATA4	Lrrc40	LRRC40
Kntc1	Fosl2	SLC7A6	SH3BP5					Gata5	GATA5	Lrsam1	LRSAM1
Mcm8	Stk17b	GNPTAB	PDZD4					Gata6	GATA6	Lsm2	LSM2
Atg9b	Ifitm3	MNS1	PERP					Gbf1	GBF1	Luc7l	LUC7L
Ramp1	Bmx	SPC24	RAB3D					Gbx2	GBX2	M6prbp1	M6PRBP1
Cdca7l	Irf7	ZNF692	LATS2					Gdf6	GDF6	Maf1	MAF1
Cenpp	Clec4d	SLC16A1	DDX3Y					Gdf7	GDF7	Man1b1	MAN1B1
Pold2	Lgmn	MCM10	ITIH5					Gdnf	GDNF	Map3k12	MAP3K12
Akr7a5	Crtac1	FLNB	IL10RA					Gfra1	GFRA1	Mapbpip	MAPBPIP
Ruvbl2	Trpm2	OCRL	FGR					Gfra2	GFRA2	Mars	MARS
a	Trem1	CHTF18	MMD					Ghsr	GHSR	Mat2b	MAT2B
Spc24	Dhrs3	ZCCHC11	STAP1					Gnal	GNAL	Mcm4	MCM4
Npm3-ps1	Lrrk2	ASIP	LRRK2					Gpr120	GPR120	Mcm5	MCM5
Psmc3ip	Stap1	RRP15	MCTP1					Gpr124	GPR124	Mcm6	MCM6
Pkmyt1	Pion	NUP210	KIAA0513					Gpr150	GPR150	Mis12	MIS12
Orc1l	Clec4e	PPM1F	ZNF503					Gpr50	GPR50	Mmaa	MMAA
Ocrl	Capn2	CCDC18	SMOX					Grid1	GRID1	Mmp14	MMP14
Fam73a	Sycp2	PRMT7	IL1RL1					Grik2	GRIK2	Mrp63	MRP63
Gmpr	Lpp	DUS4L	STK10					Grin2a	GRIN2A	Mrpl12	MRPL12
Maz	P2ry10	CDCA8	P2RY10					Grm6	GRM6	Mrpl17	MRPL17
Bag2	Slc27a4	SPSB4	SELL					Grm8	GRM8	Mrpl18	MRPL18
2010317E24Rik	D1Ertd622e	CCNB1	RYR1					Gsc	GSC	Mrpl36	MRPL36
Fam46a	Calcrl	CIT	KCTD12					Gsh1	GSH1	Mrpl49	MRPL49
Ctps	Rin2	NPEPL1	SAMD8					Hand1	HAND1	Mrpl50	MRPL50
Iars	Emilin2	CNN3	IL18R1					Hapln4	HAPLN4	Mrps12	MRPS12
Tsr1	1700047M11Rik	GNE	GPR174					Hes5	HES5	Mrps28	MRPS28
Kat2a	Antxr2	PIF1	GCNT1					Hes7	HES7	Mrps30	MRPS30
Matk	Il18	TK1	FBXL3					Hey2	HEY2	Msh4	MSH4
Gar1	Rasgrp4	LANCL1	SERPINB2					Hlx1	HLX1	Mthfd1	MTHFD1
Efcab4a	Vcl	CST7	CNR2					Hlxb9	HLXB9	Mthfd1l	MTHFD1L
Mcm3	Ctss	HSD17B1	OSTF1					Hmga2	HMGA2	Mus81	MUS81
5133400G04Rik	Pilrb1	WDR34	IL18RAP					Hmx1	HMX1	Mutyh	MUTYH
Wbscr16	Tgfbr2	XPOT	RHOU					Hmx2	HMX2	Myo1g	MYO1G
Syce2	Ccdc109b	UHRF1	CYBB					Hoxa1	HOXA1	Naca	NACA
Cryz	Prmt2	BEX4	FAM129B					Hoxa10	HOXA10	Ncl	NCL
2810026P18Rik	Ppbp	GSTM5	ZBP1					Hoxa11	HOXA11	Ndor1	NDOR1
Palb2	Il18rap	GSTM1	ACPP					Hoxa13	HOXA13	Ndufa13	NDUFA13
Hadh	Tbc1d10c	GSTM2	ARHGAP6					Hoxa2	HOXA2	Ndufs1	NDUFS1
Pola2	Xaf1	GSTM4	CDH17					Hoxa3	HOXA3	Ndufs6	NDUFS6
Uhrf1	Klc3	PSMC3IP	CYP4F3					Hoxa4	HOXA4	Nek8	NEK8
Nat10	Il17ra	KIF4A	PTPRCAP					Hoxa5	HOXA5	Nfe2l1	NFE2L1
Gstt2	Itgam	KIF4B	RHOC					Hoxa6	HOXA6	Nfkbil1	NFKBIL1
Ptpla	Anxa4	IL12A	GADD45G					Hoxb1	HOXB1	Nfyc	NFYC
Suv39h1	Tnfsf14	MUC13	TREM1					Hoxb13	HOXB13	Nmd3	NMD3
Utp20	Per2	RACGAP1	PER2					Hoxb2	HOXB2	Nme2	NME1
Rad54l	Cd300lb	PHPT1	ARFGEF1					Hoxb3	HOXB3	Nol1	NOL1
Recql4	Gpr34	MAMDC4	ANKH					Hoxb4	HOXB4	Nol5a	NOL5A
Tmem48	Il10ra	NME4	GNS					Hoxb5	HOXB5	Nola1	NOLA1
Wdr90	Nfkbiz	GPR160	CLEC5A					Hoxb6	HOXB6	Nolc1	NOLC1
Cdca5	Irx5	IVD	RASGRP4					Hoxb7	HOXB7	Npm1	NPM1
D14Ertd500e	Acpp	TOPBP1	RASSF3					Hoxb8	HOXB8	Nt5c3	NT5C3
6720463M24Rik	Susd3	NAF1	RBPMS					Hoxc10	HOXC10	Nup50	NUP50
Prmt3	Tecpr1	STAG3	OAS2					Hoxc12	HOXC12	Nutf2	NUTF2
Ankrd13b	Fam129a	VEGFB	RECK					Hoxc5	HOXC6	Nvl	NVL
Exo1	Clec4a2	ENTPD4	ARRDC3					Hoxc6	HOXC6	Osgep	OSGEP
Dctd	Smad3	GORASP1	OAS3					Hoxc8	HOXC8	Paics	PAICS
Gcs1	Slc7a11	SUV39H1	SDC4					Hoxc9	HOXC9	Pask	PASK
Chek1	Hck	B4GALT4	NRIP1					Hoxd10	HOXD10	Pcbp1	PCBP1
Flnb	Zfp36	PDLIM1	GLIPR2					Hoxd11	HOXD11	Pfn1	PFN1
Trib3	Gpr18	ATAD3C	ZFP36					Hoxd12	HOXD12	Pigw	PIGW
Oip5	Camk1d	ATAD3B	CAMK1D					Hoxd13	HOXD13	Pla2g6	PLA2G6
Top3a	D130037M23Rik	ATAD3A	FBP1					Hoxd8	HOXD8	Plekhj1	PLEKHJ1
Neto2	Id2	IFRD2	ITGB2					Hoxd9	HOXD9	Plk4	PLK4
Bzw2	1190002A17Rik	GINS1	SERPINB9					Hpcal4	HPCAL4	Plod3	PLOD3
Stil	Slc15a3	FTSJ3	KLF2					Hs3st1	HS3ST1	Pmf1	PMF1
5630401D24Rik	Aph1b	ALDH18A1	PPP1R3B					Hs3st3b1	HS3ST3B1	Pnn	PNN
Galk1	Fmo5	AFAP1	BBX					Hsf4	HSF4	Pnpla2	PNPLA2
Sec24d	Rassf3	HSPB6	CCL15-CCL14					Hspa1a	HSPA1A	Polh	POLH
Dsp	Tmem202	GALK1	CCL23					Hspa1b	HSPA1B	Polr3b	POLR3B
Hspb6	Cdh17	MYC	CCL15					Hspa1l	HSPA1L	Pop7	POP7
Fancd2	Apob48r	METTL1	CTD-2370N5.3					Htr1a	HTR1A	Ppan	PPAN
Cdca7	Rab20	PRDX4	EVI2A					Htr1b	HTR1B	Ppcs	PPCS
Exosc5	Asph	ANKLE1	CCL18					Htr6	HTR6	Ppid	PPID
Kif20b	Tubb2a	POLD1	CCL3					Id3	ID3	Ppp1r15b	PPP1R15B
Rpa2	Bhlhe40	UTP20	CCL3L3					Igf2	IGF2	Ppp1r7	PPP1R7
Stab1	Adcy2	TTC39C	CCL4L2					Igfbp5	IGFBP5	Ppp2r4	PPP2R4
Ccdc52	Reps2	CENPF	CCL4					Il15ra	IL15RA	Prdx1	PRDX1
E130016E03Rik	Tspan17	SUCLG2	TBC1D8					Insm1	INSM1	Prkab1	PRKAB1
Fdx1l	Evi2a	RP11-108K14.8	MAP1LC3A					Irf2	IRF2	Prkdc	PRKDC
Gnl3	A930001N09Rik	MTG1	REPS2					Irf5	IRF5	Prpf19	PRPF19
Slc1a5	Sqrdl	DKC1	SNTB2					Irs4	IRS4	Prpf38b	PRPF38B
Cenpm	Abhd5	DAGLB	ETS1					Irx1	IRX1	Psat1	PSAT1
Vat1	1700061J05Rik	EXO1	TP53INP2					Irx2	IRX2	Psme3	PSME3
Yars	Dach1	FHDC1	ABCG1					Irx3	IRX3	Ptbp1	PTBP1
Chchd6	Tgm2	GAL3ST1	ANXA1					Irx5	IRX5	Qtrtd1	QTRTD1
Dut	Usp18	GPC1	LEPROTL1					Isl2	ISL2	Rab25	RAB25
Nsbp1	Pkp3	VARS2	KLC3					Jun	JUN	Rab34	RAB34
2310022K01Rik	Gpnmb	RAD51	GPR34					Kcna1	KCNA1	Rad1	RAD1
C79407	Acta2	CDCA7	ADPGK					Kcna6	KCNA6	Rad50	RAD50
Cenpi	Gabbr1	TTC21B	SERPINB6					Kcnc4	KCNC4	Raf1	RAF1
Gng11	Fam102a	RCC2	RAB20					Kcnk12	KCNK12	Ranbp1	RANBP1
Srpk1	Zswim6	TSEN2	TRIB1					Kirrel3	KIRREL3	Ranbp2	RANBP2
Klhl22	Plk2	FXN	FCRL1					Lef1	LEF1	Rbks	RBKS
Phka2	Plek	TMEM201	P2RY6					Lhx2	LHX2	Rcc1	RCC1
Pecr	Gas7	MFN2	TRPM2					Lhx5	LHX5	Rdh10	RDH10
Fhdc1	Zbp1	SIRT3	ASPH					Lhx6	LHX6	Rg9mtd2	RG9MTD2
Palm	Ptprcap	PMF1	ADAM8					Lhx9	LHX9	Rgs14	RGS14
Grwd1	Lrrc67	KDELC1	ATP2C1					Lmbrd1	LMBRD1	Rlbp1	RLBP1
Gstm1	Ccpg1	MARS	SLC41A2					Lmo1	LMO1	Rnf4	RNF4
Prim2	Ptms	ABHD14A	KCNJ10					Lmx1a	LMX1A	Rnf41	RNF41
Topbp1	Bach1	KIF2C	C5AR1					Lmx1b	LMX1B	Rnmt	RNMT
Polr1b	Cast	PPARGC1B	SERTAD3					Loxl3	LOXL3	Rpl14	RPL14
Apex1	Phf20l1	FNBP1L	CCDC92					Lrat	LRAT	Rpl18	RPL18
Gal3st1	Slc25a24	NCAPD2	SERTAD1					Lrba	LRBA	Rpl23	RPL23
Rad51	Serpina11	ASNS	RGS2					Lrfn5	LRFN5	Rpl23a	RPL23A
Chchd10	Mgll	MDN1	RNF11					Lrp8	LRP8	Rpl28	RPL28
Aldh18a1	Slc6a6	SMYD2	C9orf16					Lrrn1	LRRN1	Rpl3	RPL3
Tslp	4632428N05Rik	VARS	F2RL2					Lrrtm1	LRRTM1	Rpl32	RPL32
Acat2	Inhba	TRIM45	CAP1					Lsm2	LSM2	Rpl35a	RPL35A
Myc	1110008P14Rik	CENPE	LRRC8C					Mab21l1	MAB21L1	Rpl37	RPL37
Zfp629	Il2rg	ZWILCH	PPM1L					Mab21l2	MAB21L2	Rpl7	RPL7
Pmf1	Mocos	GADD45GIP1	HSPA2					Mafb	MAFB	Rplp1	RPLP1
B4galt6	Samhd1	MSH2	JUND					Mamdc1	MDGA2	Rplp2	RPLP2
Ccdc99	1100001G20Rik	ENDOD1	BST1					Meis1	MEIS1	Rps11	RPS11
Aurkb	Grina	RAD54L	NFKBIZ					Mfsd2	MFSD2	Rps12	RPS12
Bhlha15	Fn1	BACE1	TIMP2					Msx1	MSX1	Rps13	RPS13
Ldlrad3	Pear1	R3HCC1	SMAD3					Msx2	MSX2	Rps14	RPS14
Mars	Agpat9	DCTD	SLC27A4					Mto1	MTO1	Rps19	RPS19
Mphosph9	Rhou	RPA2	TSC22D1					Myc	MYC	Rps24	RPS24
3000004C01Rik	S100a9	COL5A3	TMEM202					Nefl	NEFL	Rps25	RPS25
Abhd14a	Degs1	RND1	ST3GAL5					Nef3	NEFM	Rps27a	RPS27A
Cdc20	1110007C09Rik	CRYZ	PEAR1					Neto1	NETO1	Rps27l	RPS27L
Mtr	Hvcn1	PARP1	RGS1					Neurod2	NEUROD2	Rps3	RPS3
1110038B12Rik	Dhrs7	WEE1	TMEM154					Neurog1	NEUROG1	Rrm2	RRM2
Diap3	Tmcc3	YARS	FAM160A1					Neurog2	NEUROG2	Rrs1	RRS1
Pa2g4	Alox5	HTRA2	DUSP1					Neurog3	NEUROG3	Rtcd1	RTCD1
Ppan	Sdc4	ATAD5	MYADM					Nfatc1	NFATC1	S100a13	S100A13
Shcbp1	Rap2a	VEGFA	SKIL					Nfix	NFIX	Samd10	SAMD10
Pcca	Klf5	WDR75	TRDN					Nhlh2	NHLH2	Sars2	SARS2
Ccbl2	Prr13	SHMT2	SLC2A14					Nkx2-2	NKX2-2	Scamp4	SCAMP4
Kif4	Arg2	KLHL22	SLC2A3					Nkx2-3	NKX2-3	Seh1l	SEH1L
Smtn	Slc37a3	AURKB	SERPINA11					Nkx2-5	NKX2-5	Sesn2	SESN2
Kifap3	Clec4n	SYCE2	TINAGL1					Nkx6-1	NKX6-1	Sf3a1	SF3A1
Kdelc1	Parp3	QTRT2	FYB					Nkx6-2	NKX6-2	Sf3a2	SF3A2
2610528E23Rik	Epsti1	EGLN3	HPSE					Nol3	NOL3	Sf3b3	SF3B3
Csrp2	P2ry1	TOP3A	IFITM3					Nol4	NOL4	Sfrs1	SFRS1
E130012A19Rik	AF251705	GRIA3	IFITM1					Npas2	NPAS2	Sgol2	SGOL2
Lsm11	Mgst1	TRIM46	IFITM2					Nptx1	NPTX1	Slbp	SLBP
2610036L11Rik	Lats2	WDHD1	MARCH1					Nr2e1	NR2E1	Slc16a1	SLC16A1
Rccd1	Card6	OAF	C5orf30					Nr2f2	NR2F2	Slc25a10	SLC25A10
Gins1	Msra	RUVBL2	PKP3					Nrn1	NRN1	Slc33a1	SLC33A1
Zfp777	Ypel3	CHAC1	NQO1					Nrp1	NRP1	Slc3a2	SLC3A2
1700020C11Rik	Hspa2	BRCA2	DUSP5					Nrp2	NRP2	Slc5a5	SLC5A5
Chtf18	Il1rl1	APEX1	CERCAM					Ntf3	NTF3	Slc6a9	SLC6A9
Celsr1	Fam160a1	KIT	E2F2					Ntn1	NTN1	Prmt7	SLC7A6
Papss2	Exoc1	SLC1A5	PLEK					Ntrk3	NTRK3	Slc9a8	SLC9A8
Cftr	Gsk3b	SCNN1A	PELI1					Ocln	OCLN	Smarcad1	SMARCAD1
Nfkbil2	Ccdc92	FANCI	RGS18					Olig1	OLIG1	Snrpa	SNRPA
Dkc1	Lyst	SHMT1	SYCP2					Olig2	OLIG2	Snrpa1	SNRPA1
2610002D18Rik	Acvrl1	PPAN-P2RY11	PADI4					Olig3	OLIG3	Snrpe	SNRPE
Tfpi	Cnr2	PPAN	IL2RG					Onecut1	ONECUT1	Snx5	SNX5
Dtl	Camp	PRPF19	CKAP4					Onecut2	ONECUT2	Sod1	SOD1
F730047E07Rik	Rab19	MRPL12	TCP11L2					Osr1	OSR1	Sos1	SOS1
Snhg1	Sla2	TEX2	PPP1R3D					Osr2	OSR2	Sp1	SP1
Pdxp	Glt28d2	GBP4	STK17B					Otp	OTP	Sphk2	SPHK2
Slc7a5	Ets1	GBP7	IFNGR2					Otx1	OTX1	Ss18	SS18
Cenpf	Aplnr	SYMPK	SLC2A6					Ovol1	OVOL1	St13	ST13
Rcc2	Cln5	HIST1H4J	KLF4					Pank4	PANK4	Stc2	STC2
Plk1	Irf9	CDCA7L	THBS1					Paqr9	PAQR9	Stx12	STX12
4930579G24Rik	Ctsl	ZBTB16	RAP2A					Pax1	PAX1	Sumf1	SUMF1
1500010J02Rik	Kctd12	XKR5	RP11-77K12.1					Pax2	PAX2	Supv3l1	SUPV3L1
Mamdc4	Ppp1r3b	PRIM1	CLEC4A					Pax3	PAX3	Suz12	SUZ12
Cog7	Sipa1l2	DCBLD1	IRF7					Pax5	PAX5	Tacc3	TACC3
Entpd4	Map1lc3a	TMEM107	SLC23A2					Pax6	PAX6	Taf12	TAF12
Npepl1	Fblim1	L3MBTL2	PROK2					Pax7	PAX7	Taf15	TAF15
Wee1	Blcap	PA2G4	PCBP4					Pax8	PAX8	Tarbp2	TARBP2
Ttk	Gcnt1	PRODH	STX11					Pcdh1	PCDH1	Tbc1d17	TBC1D17
Rabepk	Serpinb6a	AC007325.2	SLC15A3					Pcdh10	PCDH10	Tbrg4	TBRG4
Cars	Dusp1	BHLHA15	DUSP22					Pcdh18	PCDH18	Tcea1	TCEA1
Telo2	Padi2	TSSC4	CAPG					Pcdh7	PCDH7	Tcp1	TCP1
Hist1h1e	Ostf1	CDC7	FOSL2					Pcdh8	PCDH8	Thrap3	THRAP3
Ints1	Osm	ASRGL1	SYNE1					Pcdhgb7	PCDHGC3	Tial1	TIAL1
Vars2	Rtp4	HIST1H1E	IKZF3					Pcdhgc3	PCDHGC3	Timm9	TIMM9
Sgol1	Stfa3	BUB1	FPR1					Pdgfra	PDGFRA	Tm9sf4	TM9SF4
Dscc1	Rnf11	HFE	FPR3					Ipf1	PDX1	Tnfaip1	TNFAIP1
Tm7sf2	Klf7	KIFAP3	FPR2					Pfdn4	PFDN4	Tnpo3	TNPO3
Kif18a	Ifngr2	TRIB3	FBLIM1					Pftk1	PFTK1	Toe1	TOE1
Clspn	Gng2	AKR7L	NRP1					Phlda2	PHLDA2	Tomm20	TOMM20
Fanci	Tesc	AKR7A2	NDRG1					Phox2b	PHOX2B	Topors	TOPORS
Wdr74	Il18r1	AKR7A3	CLEC6A					Phpt1	PHPT1	Trappc4	TRAPPC4
Mfn2	Dapk2	GMPR	BACH1					Sox7	PINX1	Trappc6b	TRAPPC6B
Oxct1	Gpr174	CARS	KLRD1					Pitx1	PITX1	Trim8	TRIM8
Trap1	Sertad1	FGFR1OP	TECPR1					Pitx2	PITX2	Trip13	TRIP13
Mcf2l	Map4k4	POLD2	OSM					Pitx3	PITX3	Trnt1	TRNT1
Parp1	Fcgr4	EEF2K	XAF1					Pkp1	PKP1	Tuba2	TUBA3C
Prdx4	Il1r2	TIMELESS	CLEC4D					Plxnc1	PLXNC1	Ube2i	UBE2I
Tfdp2	Ano10	CTH	CA4					Podxl	PODXL	Ubqln4	UBQLN4
Tacc3	Rlbp1l1	ZBTB8A	CLEC4E					Pou3f2	POU3F2	Ung	UNG
Sympk	Ddx3y	C1orf112	IER5					Pou3f3	POU3F3	Vps16	VPS16
Ccdc18	Rab3d	G6PC3	MGST1					Pou3f4	POU3F4	Wbscr16	WBSCR16
Gpr160	Stx11	CDC6	DAPK2					Pou4f1	POU4F1	Wdr23	WDR23
Fxn	Rgs18	SEC24D	GAS7					Pou4f2	POU4F2	Wdr34	WDR34
Ppm1f	Fam169b	KIF18A	LGMN					Pou4f3	POU4F3	Wee1	WEE1
Ankle1	Pdpn	GATM	GABBR1					Ppm1l	PPM1L	Xpo5	XPO5
Pck2	Arhgap25	RETSAT	SLC11A1					Ppp1r14c	PPP1R14C	Xrn2	XRN2
Tmem201	Pag1	DTL	BMX					Prdm16	PRDM16	Zbtb37	ZBTB37
Wdr18	Fbxl3	GSTT2	FAM129A					Prdm8	PRDM8	Zcchc7	ZCCHC7
Gnptab	Atf3	GSTT2B	FXYD5					Prkag2	PRKAG2	Zdhhc16	ZDHHC16
Rint1	Atp6v1d	COG7	PARP3					Prox1	PROX1	Zfp36l2	ZFP36L2
Lonp1	Rras	GGA2	ST3GAL6					Ptger4	PTGER4	Zgpat	ZGPAT
Msh2	Bcl6	PRSS16	ATP6V1D					Ptprt	PTPRT	Zmynd12	ZMYND12
1300001I01Rik	4631426J05Rik	RPUSD3	LTF					Ptpru	PTPRU	Znhit1	ZNHIT1
Fam54a	Kcnj10	IGFBP4	BCL2L11					Punc	PUNC	Znhit2	ZNHIT2
Qser1	Rbpms	POLR1B	CD9					Rab20	RAB20	Ddx39
Ttc39c	Ccl4	INTS7	MMP9					Rasgrf1	RASGRF1	Hook2
Casc5	Nqo1	PALB2	ATF3					Rax	RAX	Iqcg
Kif11	Kbtbd7	HIST1H4D	DACH1					Reln	RELN	Ppia
Tssc4	2010106G01Rik	PIK3IP1	ABTB2					Rem1	REM1	Tardbp
4732471D19Rik	Pnrc1	C17orf53	SLC12A5					Rgs20	RGS20	Ubap2
Cbx6	Fas	PLK1	CCPG1					Rnf150	RNF150	Uhrf1
Mrpl12	Csf1	CLSPN	LPL					Rsrc1	RSRC1	Wdsof1
Ccnb1	Rbms1	CHCHD10	MGLL					Rtn4rl1	RTN4RL1	38785
AW146020	Sgms1	KNTC1	VIL1					Rtn4rl2	RTN4RL2	38962
F630110N24Rik	Sertad3	C1orf159	IER3					Ryr2	RYR2	0610007P08Rik
Vegfa	Ier3	NEK2	TOB1					Scarf2	SCARF2	1110001A07Rik
Ccdc5	Aim1	TFPI	APOC2					Sema6a	SEMA6A	1110005A03Rik
Mdn1	Cln3	POLA1	ASPRV1					Sema6d	SEMA6D	1110007M04Rik
Cdca8	Rhoc	INTS1	TMCC1					Serpine2	SERPINE2	1110008J03Rik
Cit	Rhof	MCM8	CTSS					Sfrp5	SFRP5	1110034C04Rik
Il12a	Tpd52	RAD51AP1	BTG2					Sfxn3	SFXN3	1700001P01Rik
Cacna1a	Ppp1r3d	GAR1	ARG2					Shc3	SHC3	1700019D03Rik
Zfp184	Arhgap6	SLC39A8	TMCC3					Shh	SHH	1700021C14Rik
C330027C09Rik	P2ry6	MSL3	CLOCK					Shox2	SHOX2	1700029J07Rik
Dirc2	Slfn10	KDELC2	NFKBIA					Sidt1	SIDT1	1700058C01Rik
Gins2	Hlx	PALM	LCN2					Sim1	SIM1	1810009A15Rik
Vars	Jmjd3	PRTN3	KLF7					Six1	SIX1	1810047C23Rik
L3mbtl2	Oas2	CENPN	C15orf48					Six2	SIX2	2010315L10Rik
Glo1	Csf2rb2	MCM2	IL17RA					Six3	SIX3	2310005N03Rik
Pask	Ank	GRWD1	P2RY1					Six6	SIX6	2410002I01Rik
Dtx4	Dusp22	TARS2	CALCRL					Slc16a2	SLC16A2	2410014A08Rik
Ctsg	Reck	MS4A3	MSRA					Slc23a3	SLC23A3	2410187C16Rik
Hist1h4h	Coq10b	ALG8	SLA2					Slc30a3	SLC30A3	2500001K11Rik
Ngfrap1	9530053H05Rik	EME1	ABTB1					Slc32a1	SLC32A1	2500003M10Rik
Exosc6	2017-09-01	WDR18	RP11-96O20.4					Slit2	SLIT2	2600005C20Rik
Gadd45gip1	Tmem77	TARSL2	SQRDL					Slitrk3	SLITRK3	2610018I03Rik
OTTMUSG00000019498	Klf4	METRN	PIK3R3					Slitrk4	SLITRK4	2610101N10Rik
Sash1	Cdkn1a	TSLP	RP4-533D7.6					Slitrk5	SLITRK5	2610204G22Rik
Psat1	Slc7a8	TRUB1	ANXA4					Smarca2	SMARCA2	2700049P18Rik
Gorasp1	Samd8	CEP55	TGFBR2					Sox18	SOX18	2810004N23Rik
Mcm5	Plaur	PKMYT1	LSP1					Sox21	SOX21	2810428I15Rik
Wdr75	Sntb2	TIFAB	HCK					Sox3	SOX3	3230401D17Rik
B4galt4	Arfgef1	ISOC1	ANO10					Sox9	SOX9	4930403C10Rik
Aspm	Lrrc8c	GLO1	ZFP36L1					Spon1	SPON1	4930562D19Rik
4833409A17Rik	Zbtb7a	KIF11	FAM102A					Srd5a2	SRD5A2	4933403F05Rik
Ttc21b	Syne1	CELSR1	SESN1					Sstr1	SSTR1	4933430I17Rik
Rcn1	Ndrg1	MCM4	MYO1D					Sstr4	SSTR4	5730596K20Rik
Tube1	Klf10	RNASE10	DUSP6					St8sia2	ST8SIA2	5830411E10Rik
Dcbld1	Pdzd4	GCAT	SAMHD1					St8sia3	ST8SIA3	5830415F09Rik
Rgnef	Slc35a5	RECQL4	EXOC1					Tal1	STIL	5830457O10Rik
Daglb	Nedd9	POLA2	ABHD5					Stxbp6	STXBP6	6030413G23Rik
100043064	1810053B01Rik	SIPA1L1	DEGS1					Tacstd2	TACSTD2	8430406I07Rik
Rnase10	Cd274	GNL3	METRNL					Tbr1	TBR1	A630052C17Rik
Ivd	Zfp516	MTR	BMP2					Tbx15	TBX15	A930025D01Rik
Suclg2	Atxn1	SCD	HAO1					Tbx2	TBX2	AI662250
Tacc2	2010109K11Rik	RCL1	BANK1					Tbx20	TBX20	AL022779
Tcof1	Gats	MACROD1	RP11-435I10.4					Tbx3	TBX3	Alkbh2
Tcfap4	Fcrl1	DIO2	CLN3					Tbx4	TBX4	Alkbh7
Atad5	Mctp1	DTX4	CAMP					Tbx5	TBX5	Amd2
D2Wsu81e	Sh3glb1	CENPM	BLCAP					Tcf21	TCF21	Ankrd37
Prss16	Prok2	KCNK12	TGM2					Tdrd6	TDRD6	Armetl1
BC055324	Leprotl1	F13A1	ITGA2B					Thbd	THBD	Arrdc5
Suv420h2	Fam134b	CPOX	SLC25A16					Tiam2	TIAM2	Atg16l1
C330023M02Rik	Fst	B4GALT6	TJP1					Titf1	TITF1	Atg9a
Prpf19	Clec4b1	LONP1	KLF6					Tlx1	TLX1	Aurka
Nek2	1810033B17Rik	PDIA5	CAST					Tlx2	TLX2	AW822216
Mns1	Pdcd1lg2	CENPP	TUBB2A					Tlx3	TLX3	Bat1a
Nme4	Ublcp1	CABLES1	EPSTI1					Tmeff2	TMEFF2	BC025462
Rnd1	H2-T24	MEFV	FAM134B					Tnfaip2	TNFAIP2	BC031781
Bsn	Bcl2l11	BAMBI	RETNLB					Tnxb	TNXB	C130040N14Rik
Rpp40	Vil1	CTSG	ID2					Tox	TOX	C330021A05Rik
Akap1	Sulf2	ESPL1	TNFSF14					Trhde	TRHDE	C430004E15Rik
Ftsj3	Sesn1	FKBP11	GCNT2					Trpc5	TRPC5	Ccdc45
Endod1	Parp4	BZW2	GP1BB					Twist2	TWIST2	Cdca7l
P2rx3	Mmd	PAPSS2	CSTA					Ube2j1	UBE2J1	Cenpl
Ap4m1	St6gal1	KIF20B	PLK2					Ucn	UCN	Cenpo
Scd1	Klk1b27	PCK2	TBC1D10C					Unc5b	UNC5B	Cfi
Mri1	Capg	NT5DC2	ELL2					Unc5c	UNC5C	Ckap2l
Enoph1	Il8rb		IL7R					Unc5d	UNC5D	Cnbp
Fgfr1op	Adpgk		LPP					Vax1	VAX1	D14Ertd500e
Col5a3	Dusp5		EMILIN2					Vax2	VAX2	D17H6S56E-5
Nlgn2	Mtap6		VCL					Vgll2	VGLL2	D17Wsu104e
Sclt1	Carhsp1		PHF20L1					Vsx1	VSX1	D1Ertd161e
Prg3	Ell2		GPR18					Wbscr17	WBSCR17	D230025D16Rik
Mthfd2	Rchy1		CTSV					Wdr8	WDR8	D4Ertd429e
Vegfb	Sorbs1		CARHSP1					Wnt1	WNT1	D830050J10Rik
Mtg1	Fcho2		ARHGEF3					Wnt16	WNT16	Dak
Kdelc2	Slc41a2		NEDD9					Wnt2b	WNT2B	Dars2
Trip13	Cd52		KLF10					Wnt3	WNT3	F630043A04Rik
Bambi	Slc25a16		ATXN1					Wnt5a	WNT5A	Gm237
1810007P19Rik	Pilra		CDKN2B					Wt1	WT1	Gm603
Avpi1	Fam62b		INHBA					Zadh2	ZADH2	Gm71
Rpusd3	Tmem170		FST					Zar1	ZAR1	Gnn
Gas5	Abtb1		FCHO2					Zc3hav1	ZC3HAV1	Gpiap1
Ankrd32	F2rl2		SERINC5					Zfhx1b	ZEB2	Hsp110
G6pc3	Areg		KLF5					Zfpm1	ZFPM1	Hsp90aa1
Eef2k	Stk10		RNASE6					Zfpm2	ZFPM2	Hsp90b1
BC057079	Ifi203		CDC42EP2					Zic1	ZIC1	Hspa9a
Spag5	Gns		AHNAK					Zic4	ZIC4	Ift20
Fignl1	Nrip1		ZNF516					Znrf4	ZNRF4	Ints5
Xpot	Hmox1		MOCOS					Bcl2l11		Ints7
Rcc1	E2f2		FAS					Fras1		Leap2
Nup85	Txnip		SLC7A8					Hoxa9		Lsm14a
Alg8	Atp2c1		ACTA2					Nebl		Nmral1
Qtrtd1	Jhdm1d		TMEM71					Pax9		Nol11
Mcm6	Slc23a2		CRTAC1					Sema5b		Nol5
3010026O09Rik	6430527G18Rik		CLN5					Spata3		Nradd
Racgap1	Fxyd5		RP11-226E21.4					Tradd		Nudcd2
Prmt5	Lpcat2		ADCY2					1200009O22Rik		Nudt19
Phpt1	Emr1		KBTBD7					1300014I06Rik		Obfc2b
Dus4l	Cd68		LYST					1810031K17Rik		Ocel1
Tarsl2	6430548M08Rik		DHRS7					2010001J22Rik		Oxnad1
F13a1	A130090K04Rik		SORBS1					2010001M09Rik		Pdia4
Sirt3	BC043301		CD74					2310045A20Rik		Prmt1
Cdc2a	Itih5		CSF2RB					2510009E07Rik		Prpf6
Csda	Bbx		ZSWIM6					2610017I09Rik		Prr11
Rfc4	B230312A22Rik		GRINA					2810451A06Rik		Ptges3
Cenpn	Rab37							4631426J05Rik		Ptma
Nop14	Tjp1							4921522P10Rik		Rbm39
R3hcc1	Adora2b							4933407N01Rik		Rccd1
Tsen2	Cd33							5330439J01Rik		Rhbdd3
Nasp	Pcbp4							5730557B15Rik		Rpl18a
Hist1h4i	2310035K24Rik							5730596B20Rik		Rpl27a
Wdr62	Nfkbia							6330514A18Rik		Rps26
6720460F02Rik	Cercam							6332401O19Rik		Rsl1d1
Lmnb2	Ubl3							6530402A20		Serbp1
Slc7a6	Rgs2							9030611O19Rik		Slc25a32
AI847670	Zfp318							9030623N16Rik		Slc25a39
Hspa9	5730470L24Rik							9130213B05Rik		Slc7a6os
Frat2	Iqwd1							9630013D21Rik		Smek2
Lancl1	LOC100043424							9930014A18Rik		Spnb2
Msl3l2	Notch1							A330008L17Rik		Stk40
Xrcc1	Arhgef3							A830031A19Rik		Tcfap4
Slc29a1	Trim12							A930017N06Rik		Tera
Gne	Acsbg1							AB041550		Tmem97
Oaf	Jund							AI314180		Trim27
Ints7	Peli1							AI851790		Tssk6
Cep55	Nr3c1							AW125753		Tubb2c
Asrgl1	Herpud2							BC038286		Tubb5
Kif2c	Tbc1d8							BC061194		Uqcrq
Isoc1	Sell							Btbd4		Vars2
Fnbp1l	Cd74							C1ql4		Wdr75
Txndc5	Hpse							Car7		Xpnpep3
Mcm4	Arrdc3							Cd24a		Xrcc6bp1
Zfp771	Skil							D130079A08Rik		Ybx1
Rrp15	Zfp36l1							D230002A01Rik		Zbtb44
Rcl1	Abcg1							D230039L06Rik		Zcd1
Usp6nl	Dusp6							D330050I23Rik		Zfp148
5830404H04Rik	Pik3r3							Dbx1		Zfp189
								Dmrta2		Zfp41
								E130018O15Rik		Zfp444
								E130306M17Rik		Zfp451
								E130309B19Rik
								E330016A19Rik
								Ebf1
								Ebf3
								Es2el
								Esx1
								Evx2
								Fcgr3
								Fgf15
								Foxb2
								Foxf1a
								Gm996
								Gsh2
								H2-Q1
								H2-Q10
								H2-Q7
								H2-Q8
								Helt
								Hmx3
								Hoxc4
								Il11ra1
								Lbxcor1
								Mafa
								MGC68323
								Mrg1
								Nkx1-2
								Nkx2-4
								Nkx2-9
								Npnt
								Onecut3
								Pcdhga10
								Pcdhga11
								Pcdhga12
								Pcdhga3
								Pcdhga5
								Pcdhga8
								Pcdhga9
								Pcdhgb1
								Pcdhgb2
								Pcdhgb5
								Pcdhgb6
								Pcdhgb8
								Pcdhgc4
								Pcdhgc5
								Rgl3
								Svep1
								Tbx18
								Tcfap2a
								Tcfap2b
								Tcfap2c
								Tcfap2d
								Tcfap2e
								Trp73
								Uncx4.1
								Wdr54
								Zfp467
								Zfp503
