# Supplementary material for: De novo activating mutations drive clonal evolution and enhance clonal fitness in KMT2A-rearranged leukemia
Source: Nat Commun. 2018 May 2;9:1770. doi: 10.1038/s41467-018-04180-1 (PMC5932012; doi:10.1038/s41467-018-04180-1)
Supplement: Supplementary file 19 — Supplementary Data 16 [file 41467_2018_4180_MOESM19_ESM.xlsx]

## Sheet: Table_20-GS.KMT2AvsAct.mut.
Preranked_Custom-Gene-Sets_RNA
KMT2A-MLLT3											KMT2A-MLLT3 + Act. mut.
	Gene Set	Size	ES	NES	NOM p-val	FDR q-val	FWER p-val	RANK AT MAX	LEADING EDGE			Gene Set	Size	ES	NES	NOM p-val	FDR q-val	FWER p-val	RANK AT MAX	LEADING EDGE
1	ZUBER_MYB_KD_UP	444	0.49	2.17	0.000	0.000	0.000	2574	tags=39%, list=19%, signal=47%		1	ZUBER_MYB_KD_DN	425	-0.61	-2.67	0.000	0.000	0.000	2413	tags=52%, list=18%, signal=62%
2	KIM_PRC_MODULE	196	0.26	1.08	0.219	0.323	0.384	2567	tags=26%, list=19%, signal=31%		2	KIM_MYC_MODULE	392	-0.49	-2.12	0.000	0.000	0.000	3021	tags=44%, list=23%, signal=55%
3	KIM_CORE_MODULE	62	0.29	1.02	0.393	0.377	0.607	1644	tags=19%, list=12%, signal=22%
Collapsed_Gene_Symbol
	Gene Set	Size	ES	NES	NOM p-val	FDR q-val	FWER p-val	RANK AT MAX	LEADING EDGE			Gene Set	Size	ES	NES	NOM p-val	FDR q-val	FWER p-val	RANK AT MAX	LEADING EDGE
1	YAGI_GOOD_PROGNOSIS_AML	32	0.77	2.37	0.000	0.000	0.000	1030	tags=53%, list=11%, signal=60%		1	PRATILAS_MAPKOUTPUT_NEGATIVEFEEBACK_HUMAN	39	-0.58	-1.84	0.000	0.000	0.000	2347	tags=64%, list=25%, signal=85%
2	ANDERSSON_AFF1_ACT_TOP200_DN	93	0.21	0.76	0.940	0.915	0.909	1389	tags=16%, list=15%, signal=19%		2	YAGI_POOR_PROGNOSIS_AML	35	-0.59	-1.83	0.000	0.001	0.001	1689	tags=49%, list=18%, signal=59%
											3	ANDERSSON_AFF1_ACT_TOP200_UP	137	-0.46	-1.82	0.000	0.000	0.001	2305	tags=46%, list=25%, signal=60%
