# Supplementary material for: De novo activating mutations drive clonal evolution and enhance clonal fitness in KMT2A-rearranged leukemia
Source: Nat Commun. 2018 May 2;9:1770. doi: 10.1038/s41467-018-04180-1 (PMC5932012; doi:10.1038/s41467-018-04180-1)
Supplement: Supplementary file 20 — Supplementary Data 17 [file 41467_2018_4180_MOESM20_ESM.xlsx]

## Sheet: Table_21-GS.KMT2AvsFLT3-ITD
Preranked_Custom-Gene-Sets_RNA
KMT2A-MLLT3											KMT2A-MLLT3 + FLT3-ITD
	Gene Set	Size	ES	NES	NOM p-val	FDR q-val	FWER p-val	RANK AT MAX	LEADING EDGE			Gene Set	Size	ES	NES	NOM p-val	FDR q-val	FWER p-val	RANK AT MAX	LEADING EDGE
1	ZUBER_MYB_KD_UP	440	0.39	1.78	0.000	0.001	0.001	2586	tags=43%, list=20%, signal=52%		1	ZUBER_MYB_KD_DN	425	-0.50	-1.98	0.000	0.000	0.000	3283	tags=48%, list=25%, signal=62%
											2	KIM_MYC_MODULE	392	-0.41	-1.63	0.000	0.001	0.002	3560	tags=42%, list=27%, signal=56%
											3	KIM_PRC_MODULE	192	-0.31	-1.13	0.190	0.231	0.518	1339	tags=13%, list=10%, signal=14%
											4	KIM_CORE_MODULE	62	-0.35	-1.10	0.300	0.231	0.632	1639	tags=16%, list=13%, signal=18%
Collapsed_Gene_Symbol
	Gene Set	Size	ES	NES	NOM p-val	FDR q-val	FWER p-val	RANK AT MAX	LEADING EDGE			Gene Set	Size	ES	NES	NOM p-val	FDR q-val	FWER p-val	RANK AT MAX	LEADING EDGE
1	YAGI_GOOD_PROGNOSIS_AML	31	0.74	2.23	0.000	0.000	0.000	994	tags=52%, list=11%, signal=58%		1	YAGI_POOR_PROGNOSIS_AML	34	-0.56	-1.60	0.015	0.017	0.022	1928	tags=47%, list=21%, signal=59%
2	ANDERSSON_AFF1_ACT_TOP200_DN	91	0.24	0.91	0.716	0.658	0.658	1811	tags=25%, list=20%, signal=31%		2	ANDERSSON_AFF1_ACT_TOP200_UP	136	-0.44	-1.58	0.000	0.010	0.026	2544	tags=49%, list=28%, signal=66%
											3	PRATILAS_MAPKOUTPUT_NEGATIVEFEEBACK_HUMAN	37	-0.38	-1.11	0.284	0.284	0.175	3257	tags=68%, list=35%, signal=104%
