# Supplementary material for: De novo activating mutations drive clonal evolution and enhance clonal fitness in KMT2A-rearranged leukemia
Source: Nat Commun. 2018 May 2;9:1770. doi: 10.1038/s41467-018-04180-1 (PMC5932012; doi:10.1038/s41467-018-04180-1)
Supplement: Supplementary file 21 — Supplementary Data 18 [file 41467_2018_4180_MOESM21_ESM.xlsx]

## Sheet: Table_22-GS.KMT2AvsFLT3-N676K
Preranked_Custom-Gene-Sets_RNA
KMT2A-MLLT3											KMT2A-MLLT3 + FLT3-N676K
	Gene Set	Size	ES	NES	NOM p-val	FDR q-val	FWER p-val	RANK AT MAX	LEADING EDGE			Gene Set	Size	ES	NES	NOM p-val	FDR q-val	FWER p-val	RANK AT MAX	LEADING EDGE
1	ZUBER_MYB_KD_UP	434	0.52	2.41	0.000	0.000	0.000	2565	tags=43%, list=20%, signal=51%		1	ZUBER_MYB_KD_DN	425	-0.55	-2.44	0.000	0.000	0.000	3073	tags=52%, list=24%, signal=66%
2	KIM_CORE_MODULE	62	0.33	1.20	0.164	0.124	0.133	2080	tags=26%, list=16%, signal=31%		2	KIM_MYC_MODULE	391	-0.44	-1.95	0.000	0.000	0.000	3659	tags=46%, list=28%, signal=62%
3	KIM_PRC_MODULE	183	0.26	1.12	0.155	0.152	0.231	1479	tags=17%, list=11%, signal=19%
Collapsed_Gene_Symbol
	Gene Set	Size	ES	NES	NOM p-val	FDR q-val	FWER p-val	RANK AT MAX	LEADING EDGE			Gene Set	Size	ES	NES	NOM p-val	FDR q-val	FWER p-val	RANK AT MAX	LEADING EDGE
1	YAGI_GOOD_PROGNOSIS_AML	32	0.64	2.03	0.000	0.000	0.000	1639	tags=56%, list=18%, signal=68%		1	YAGI_POOR_PROGNOSIS_AML	35	-0.54	-1.72	0.004	0.005	0.004	1607	tags=43%, list=18%, signal=52%
											2	ANDERSSON_AFF1_ACT_TOP200_UP	136	-0.40	-1.62	0.000	0.005	0.008	2339	tags=40%, list=26%, signal=53%
											3	PRATILAS_MAPKOUTPUT_NEGATIVEFEEBACK_HUMAN	38	-0.49	-1.58	0.011	0.011	0.006	2214	tags=47%, list=24%, signal=62%
											4	ANDERSSON_AFF1_ACT_TOP200_DN	92	-0.30	-1.12	0.225	0.256	0.436	1340	tags=20%, list=15%, signal=23%
