# Supplementary material for: De novo activating mutations drive clonal evolution and enhance clonal fitness in KMT2A-rearranged leukemia
Source: Nat Commun. 2018 May 2;9:1770. doi: 10.1038/s41467-018-04180-1 (PMC5932012; doi:10.1038/s41467-018-04180-1)
Supplement: Supplementary file 22 — Supplementary Data 19 [file 41467_2018_4180_MOESM22_ESM.xlsx]

## Sheet: Table_23-GS.KMT2AvsNRAS-G12D
Preranked_Custom-Gene-Sets_RNA
KMT2A-MLLT3											KMT2A-MLLT3 + NRAS-G12D
	Gene Set	Size	ES	NES	NOM p-val	FDR q-val	FWER p-val	RANK AT MAX	LEADING EDGE			Gene Set	Size	ES	NES	NOM p-val	FDR q-val	FWER p-val	RANK AT MAX	LEADING EDGE
1	ZUBER_MYB_KD_UP	440	0.35	1.56	0.000	0.001	0.002	2113	tags=30%, list=16%, signal=34%		1	ZUBER_MYB_KD_DN	425	-0.52	-2.24	0.000	0.000	0.000	3342	tags=57%, list=26%, signal=74%
											2	KIM_MYC_MODULE	391	-0.50	-2.15	0.000	0.000	0.000	3324	tags=48%, list=25%, signal=63%
											3	KIM_CORE_MODULE	62	-0.34	-1.12	0.269	0.233	0.439	1098	tags=16%, list=8%, signal=18%
											4	KIM_PRC_MODULE	186	-0.25	-0.98	0.519	0.528	0.867	1956	tags=18%, list=15%, signal=21%
Collapsed_Gene_Symbol
	Gene Set	Size	ES	NES	NOM p-val	FDR q-val	FWER p-val	RANK AT MAX	LEADING EDGE			Gene Set	Size	ES	NES	NOM p-val	FDR q-val	FWER p-val	RANK AT MAX	LEADING EDGE
1	YAGI_GOOD_PROGNOSIS_AML	31	0.76	2.34	0.000	0.000	0.000	1503	tags=65%, list=16%, signal=77%		1	PRATILAS_MAPKOUTPUT_NEGATIVEFEEBACK_HUMAN	38	-0.66	-2.08	0.000	0.000	0.000	1961	tags=66%, list=21%, signal=83%
2	ANDERSSON_AFF1_ACT_TOP200_DN	92	0.27	0.99	0.455	0.452	0.583	1246	tags=16%, list=14%, signal=19%		2	YAGI_POOR_PROGNOSIS_AML	35	-0.55	-1.66	0.009	0.006	0.007	2104	tags=49%, list=23%, signal=63%
											3	ANDERSSON_AFF1_ACT_TOP200_UP	137	-0.40	-1.55	0.000	0.010	0.023	2617	tags=48%, list=29%, signal=66%
