# Supplementary material for: De novo activating mutations drive clonal evolution and enhance clonal fitness in KMT2A-rearranged leukemia
Source: Nat Commun. 2018 May 2;9:1770. doi: 10.1038/s41467-018-04180-1 (PMC5932012; doi:10.1038/s41467-018-04180-1)
Supplement: Supplementary file 23 — Supplementary Data 20 [file 41467_2018_4180_MOESM23_ESM.xlsx]

## Sheet: Table_24-GS.KMT2AvsAct.mut.
Preranked_Custom-Gene-Sets_Protein
KMT2A-MLLT3											KMT2A-MLLT3 + Act. mut.
	Gene Set	Size	ES	NES	NOM p-val	FDR q-val	FWER p-val	RANK AT MAX	LEADING EDGE			Gene Set	Size	ES	NES	NOM p-val	FDR q-val	FWER p-val	RANK AT MAX	LEADING EDGE
1	ZUBER_MYB_KD_UP	162	0.46	2.21	0.000	0.000	0.000	964	tags=40%, list=15%, signal=45%		1	KIM_MYC_MODULE	285	-0.51	-1.77	0.000	0.000	0.000	1739	tags=47%, list=27%, signal=61%
											2	ZUBER_MYB_KD_DN	265	-0.50	-1.73	0.000	0.000	0.000	1583	tags=40%, list=25%, signal=51%
											3	KIM_CORE_MODULE	29	-0.37	-1.05	0.408	0.505	0.906	1911	tags=38%, list=30%, signal=54%
											4	KIM_PRC_MODULE	48	-0.20	-0.61	0.972	0.984	1.000	2388	tags=35%, list=37%, signal=56%
Collapsed_Gene_Symbol
	Gene Set	Size	ES	NES	NOM p-val	FDR q-val	FWER p-val	RANK AT MAX	LEADING EDGE			Gene Set	Size	ES	NES	NOM p-val	FDR q-val	FWER p-val	RANK AT MAX	LEADING EDGE
1	YAGI_GOOD_PROGNOSIS_AML	18	0.67	2.21	0.000	0.000	0.000	229	tags=39%, list=5%, signal=41%		1	YAGI_POOR_PROGNOSIS_AML	26	-0.52	-1.44	0.032	0.072	0.084	1995	tags=69%, list=40%, signal=115%
											2	PRATILAS_MAPKOUTPUT_NEGATIVEFEEBACK_HUMAN	19	-0.54	-1.40	0.062	0.062	0.051	1683	tags=79%, list=34%, signal=119%
											3	ANDERSSON_AFF1_ACT_TOP200_UP	100	-0.40	-1.34	0.032	0.112	0.237	1145	tags=36%, list=23%, signal=46%
											4	ANDERSSON_AFF1_ACT_TOP200_DN	48	-0.37	-1.12	0.283	0.294	0.706	924	tags=21%, list=19%, signal=25%
