# Supplementary material for: De novo activating mutations drive clonal evolution and enhance clonal fitness in KMT2A-rearranged leukemia
Source: Nat Commun. 2018 May 2;9:1770. doi: 10.1038/s41467-018-04180-1 (PMC5932012; doi:10.1038/s41467-018-04180-1)
Supplement: Supplementary file 24 — Supplementary Data 21 [file 41467_2018_4180_MOESM24_ESM.xlsx]

## Sheet: Table_25-GS.KMT2AvsFLT3-ITD
Preranked_Custom-Gene-Sets_Protein
KMT2A-MLLT3											KMT2A-MLLT3 + FLT3-ITD
	Gene Set	Size	ES	NES	NOM p-val	FDR q-val	FWER p-val	RANK AT MAX	LEADING EDGE			Gene Set	Size	ES	NES	NOM p-val	FDR q-val	FWER p-val	RANK AT MAX	LEADING EDGE
1	ZUBER_MYB_KD_UP	162	0.42	2.28	0.000	0.000	0.000	829	tags=36%, list=13%, signal=40%		1	KIM_MYC_MODULE	285	-0.43	-1.68	0.000	0.001	0.001	2081	tags=47%, list=32%, signal=66%
2	KIM_PRC_MODULE	48	0.18	0.80	0.896	0.848	0.291	1098	tags=23%, list=17%, signal=27%		2	ZUBER_MYB_KD_DN	265	-0.42	-1.65	0.000	0.001	0.004	1599	tags=36%, list=25%, signal=46%
											3	KIM_CORE_MODULE	29	-0.26	-0.78	0.776	0.879	1.000	2446	tags=48%, list=38%, signal=78%
Collapsed_Gene_Symbol
	Gene Set	Size	ES	NES	NOM p-val	FDR q-val	FWER p-val	RANK AT MAX	LEADING EDGE			Gene Set	Size	ES	NES	NOM p-val	FDR q-val	FWER p-val	RANK AT MAX	LEADING EDGE
1	YAGI_GOOD_PROGNOSIS_AML	18	0.56	1.83	0.009	0.004	0.002	675	tags=56%, list=14%, signal=64%		1	YAGI_POOR_PROGNOSIS_AML	26	-0.52	-1.55	0.024	0.044	0.047	1682	tags=54%, list=34%, signal=81%
											2	ANDERSSON_AFF1_ACT_TOP200_UP	100	-0.39	-1.47	0.010	0.038	0.085	1091	tags=36%, list=22%, signal=45%
											3	PRATILAS_MAPKOUTPUT_NEGATIVEFEEBACK_HUMAN	19	-0.47	-1.31	0.146	0.146	0.112	1763	tags=74%, list=36%, signal=114%
											4	ANDERSSON_AFF1_ACT_TOP200_DN	48	-0.33	-1.09	0.325	0.338	0.734	741	tags=21%, list=15%, signal=24%
