# Supplementary material for: De novo activating mutations drive clonal evolution and enhance clonal fitness in KMT2A-rearranged leukemia
Source: Nat Commun. 2018 May 2;9:1770. doi: 10.1038/s41467-018-04180-1 (PMC5932012; doi:10.1038/s41467-018-04180-1)
Supplement: Supplementary file 25 — Supplementary Data 22 [file 41467_2018_4180_MOESM25_ESM.xlsx]

## Sheet: Table_26-GS.KMT2AvsFLT3-N67K
Preranked_Custom-Gene-Sets_Protein
KMT2A-MLLT3											KMT2A-MLLT3 + FLT3-N676K
	Gene Set	Size	ES	NES	NOM p-val	FDR q-val	FWER p-val	RANK AT MAX	LEADING EDGE			Gene Set	Size	ES	NES	NOM p-val	FDR q-val	FWER p-val	RANK AT MAX	LEADING EDGE
1	ZUBER_MYB_KD_UP	162	0.46	2.48	0.000	0.000	0.000	1031	tags=46%, list=16%, signal=53%		1	KIM_MYC_MODULE	285	-0.46	-1.75	0.000	0.004	0.004	1820	tags=45%, list=28%, signal=60%
											2	ZUBER_MYB_KD_DN	265	-0.46	-1.74	0.000	0.002	0.004	2481	tags=56%, list=39%, signal=88%
											3	KIM_CORE_MODULE	29	-0.33	-0.97	0.542	0.757	0.990	2022	tags=38%, list=31%, signal=55%
											4	KIM_PRC_MODULE	48	-0.21	-0.67	0.919	0.959	1.000	2503	tags=40%, list=39%, signal=64%
Collapsed_Gene_Symbol
	Gene Set	Size	ES	NES	NOM p-val	FDR q-val	FWER p-val	RANK AT MAX	LEADING EDGE			Gene Set	Size	ES	NES	NOM p-val	FDR q-val	FWER p-val	RANK AT MAX	LEADING EDGE
1	YAGI_GOOD_PROGNOSIS_AML	18	0.60	1.99	0.005	0.002	0.001	284	tags=39%, list=6%, signal=41%		1	YAGI_POOR_PROGNOSIS_AML	26	-0.46	-1.33	0.125	0.246	0.255	1939	tags=69%, list=39%, signal=113%
											2	ANDERSSON_AFF1_ACT_TOP200_UP	100	-0.36	-1.30	0.060	0.157	0.314	1221	tags=34%, list=25%, signal=44%
											3	ANDERSSON_AFF1_ACT_TOP200_DN	48	-0.40	-1.29	0.103	0.111	0.326	1297	tags=35%, list=26%, signal=48%
											4	PRATILAS_MAPKOUTPUT_NEGATIVEFEEBACK_HUMAN	19	-0.40	-1.09	0.382	0.382	0.300	1819	tags=63%, list=37%, signal=99%
