# Supplementary material for: De novo activating mutations drive clonal evolution and enhance clonal fitness in KMT2A-rearranged leukemia
Source: Nat Commun. 2018 May 2;9:1770. doi: 10.1038/s41467-018-04180-1 (PMC5932012; doi:10.1038/s41467-018-04180-1)
Supplement: Supplementary file 26 — Supplementary Data 23 [file 41467_2018_4180_MOESM26_ESM.xlsx]

## Sheet: Table_27-GS.KMT2AvsNRAS-G12D
Preranked_Custom-Gene-Sets_Protein
KMT2A-MLLT3											KMT2A-MLLT3 + NRAS-G12D
	Gene Set	Size	ES	NES	NOM p-val	FDR q-val	FWER p-val	RANK AT MAX	LEADING EDGE			Gene Set	Size	ES	NES	NOM p-val	FDR q-val	FWER p-val	RANK AT MAX	LEADING EDGE
1	ZUBER_MYB_KD_UP	162	0.34	1.68	0.000	0.002	0.002	1478	tags=47%, list=23%, signal=59%		1	ZUBER_MYB_KD_DN	265	-0.49	-2.12	0.000	0.000	0.000	1509	tags=43%, list=23%, signal=53%
											2	KIM_MYC_MODULE	285	-0.47	-2.02	0.000	0.000	0.000	1752	tags=47%, list=27%, signal=61%
											3	KIM_CORE_MODULE	29	-0.24	-0.76	0.827	1.000	1.000	300	tags=10%, list=5%, signal=11%
											4	KIM_PRC_MODULE	48	-0.18	-0.63	0.966	0.985	1.000	1842	tags=33%, list=29%, signal=46%
Collapsed_Gene_Symbol
	Gene Set	Size	ES	NES	NOM p-val	FDR q-val	FWER p-val	RANK AT MAX	LEADING EDGE			Gene Set	Size	ES	NES	NOM p-val	FDR q-val	FWER p-val	RANK AT MAX	LEADING EDGE
1	YAGI_GOOD_PROGNOSIS_AML	18	0.66	2.09	0.000	0.000	0.000	614	tags=61%, list=12%, signal=70%		1	YAGI_POOR_PROGNOSIS_AML	26	-0.50	-1.51	0.020	0.068	0.062	1761	tags=62%, list=36%, signal=95%
											2	ANDERSSON_AFF1_ACT_TOP200_UP	100	-0.38	-1.47	0.013	0.046	0.087	1146	tags=35%, list=23%, signal=45%
											3	PRATILAS_MAPKOUTPUT_NEGATIVEFEEBACK_HUMAN	19	-0.46	-1.27	0.157	0.157	0.109	983	tags=47%, list=20%, signal=59%
											4	ANDERSSON_AFF1_ACT_TOP200_DN	48	-0.26	-0.90	0.627	0.634	0.924	1432	tags=29%, list=29%, signal=41%
