# Supplementary material for: De novo activating mutations drive clonal evolution and enhance clonal fitness in KMT2A-rearranged leukemia
Source: Nat Commun. 2018 May 2;9:1770. doi: 10.1038/s41467-018-04180-1 (PMC5932012; doi:10.1038/s41467-018-04180-1)
Supplement: Supplementary file 27 — Supplementary Data 24 [file 41467_2018_4180_MOESM27_ESM.xlsx]

## Sheet: Table_28-2D-KMT2AvsFLT3-ITD
2D-enrichment
KMT2A-MLLT3 + Empty-GFP vs KMT2A-MLLT3 + FLT3-ITD
Protein Rank	RNA Rank	Type	Size	P-value	FDR	Names
-0.122451	-0.182246	GOBP slim name	2673	0	0	biological regulation
-0.183812	-0.287552	GOBP slim name	694	0	0	signal transduction
0.214721	0.275215	GSEA	536	1.78e-15	1.79e-11	KRIGE_RESPONSE_TO_TOSEDOSTAT_24HR_DN
0.289532	0.43345	GSEA	213	3.77e-15	1.9e-11	MITOCHONDRION
0.237229	0.376652	GSEA	288	5.33e-15	1.79e-11	MOOTHA_HUMAN_MITODB_6_2002
-0.0166589	-0.269134	GSEA	493	1.11e-14	2.79e-11	DACOSTA_UV_RESPONSE_VIA_ERCC3_DN
-0.356099	-0.380103	GSEA	219	1.18e-14	2.37e-11	MODULE_45
-0.105253	-0.194625	GSEA	1324	1.73e-14	2.9e-11	PILON_KLF1_TARGETS_DN
0.254415	0.364343	GSEA	281	2.93e-14	4.21e-11	MOOTHA_MITOCHONDRIA
0.234343	0.232249	GSEA	539	1.09e-13	1.37e-10	LEE_BMP2_TARGETS_DN
-0.386997	-0.352394	GSEA	184	9.87e-13	1.1e-09	REACTOME_HEMOSTASIS
-0.507279	-0.51057	GSEA	90	5.11e-12	5.14e-09	REACTOME_PLATELET_ACTIVATION_SIGNALING_AND_AGGREGATION
-0.120191	-0.154681	GOBP slim name	1549	1.27e-11	1.2e-09	response to stimulus
-0.450682	-0.495628	GSEA	99	1.54e-11	1.41e-08	REACTOME_SIGNALING_BY_GPCR
-0.242106	-0.222063	GSEA	415	5.03e-11	4.22e-08	CHEN_METABOLIC_SYNDROM_NETWORK
0.122996	0.334206	GSEA	261	6.67e-11	5.16e-08	REACTOME_METABOLISM_OF_PROTEINS
-0.472923	-0.535565	GSEA	76	2.63e-10	1.89e-07	KEGG_CHEMOKINE_SIGNALING_PATHWAY
-0.253217	-0.216641	GOBP slim name	359	4.09e-10	2.89e-08	phosphorus metabolic process
0.16841	0.23317	GSEA	476	4.31e-10	2.89e-07	KRIGE_RESPONSE_TO_TOSEDOSTAT_6HR_DN
0.252487	0.445167	GOBP slim name	127	7.95e-10	4.5e-08	translation
-0.0960257	-0.299528	GSEA	285	8.33e-10	5.24e-07	CUI_TCF21_TARGETS_2_DN
-0.00440336	-0.273594	GSEA	274	1.19e-09	7.03e-07	DACOSTA_UV_RESPONSE_VIA_ERCC3_COMMON_DN
-0.368322	-0.439098	GSEA	109	1.29e-09	7.19e-07	GSE3982_NEUTROPHIL_VS_CENT_MEMORY_CD4_TCELL_UP
-0.243623	-0.241668	GOBP slim name	317	1.55e-09	7.31e-08	regulation of transport
-0.553754	-0.531168	GSEA	60	1.77e-09	9.35e-07	GNF2_STAT6
-0.496348	-0.592809	GSEA	58	1.97e-09	9.91e-07	KEGG_LEUKOCYTE_TRANSENDOTHELIAL_MIGRATION
-0.20076	-0.282855	GOBP slim name	289	2.2e-09	8.91e-08	cytoskeleton organization
-0.192266	-0.20964	GSEA	462	2.39e-09	1.14e-06	SIGNAL_TRANSDUCTION
0.41551	0.419296	GOBP slim name	100	2.64e-09	9.34e-08	rRNA processing
-0.548652	-0.450432	GSEA	67	3.13e-09	1.43e-06	MCLACHLAN_DENTAL_CARIES_DN
-0.677374	-0.575606	GSEA	42	4.32e-09	1.89e-06	GNF2_MYD88
-0.558888	-0.640632	KEGG name	46	4.49e-09	1.18e-06	Leukocyte transendothelial migration
-0.322952	-0.331683	GSEA	159	4.78e-09	2e-06	THEILGAARD_NEUTROPHIL_AT_SKIN_WOUND_DN
0.184837	0.357436	GSEA	182	5.06e-09	2.03e-06	PENG_RAPAMYCIN_RESPONSE_DN
-0.330453	-0.455178	GSEA	101	5.98e-09	2.31e-06	KEGG_REGULATION_OF_ACTIN_CYTOSKELETON
-0.292851	-0.295836	GOBP slim name	194	6.83e-09	2.15e-07	locomotion
-0.504873	-0.448909	GSEA	71	7.9e-09	2.94e-06	MCLACHLAN_DENTAL_CARIES_UP
0.396884	0.52255	GSEA	73	8.72e-09	3.13e-06	BROWN_MYELOID_CELL_DEVELOPMENT_DN
0.026073	0.182965	GOBP slim name	652	9.45e-09	2.68e-07	small molecule metabolic process
-0.425329	-0.532502	GSEA	67	1.2e-08	4.17e-06	BROWN_MYELOID_CELL_DEVELOPMENT_UP
0.0925794	0.247291	GSEA	366	1.59e-08	5.34e-06	MARTENS_TRETINOIN_RESPONSE_DN
0.302218	0.517358	GOBP slim name	78	1.78e-08	4.59e-07	tRNA metabolic process
-0.2976	-0.30834	GOBP slim name	167	2.89e-08	6.81e-07	cell motility
-0.424715	-0.50718	GSEA	67	3.61e-08	1.17e-05	REACTOME_GPCR_DOWNSTREAM_SIGNALING
0.0963116	0.387801	GSEA	129	3.7e-08	1.16e-05	REACTOME_TRANSLATION
-0.258617	-0.261894	GOBP slim name	225	3.8e-08	8.27e-07	protein phosphorylation
-0.355682	-0.48296	GSEA	79	4.13e-08	1.26e-05	KEGG_FOCAL_ADHESION
0.0768724	0.260367	GOBP slim name	296	4.96e-08	1e-06	cellular ketone metabolic process
-0.301232	-0.318865	GSEA	153	5.2e-08	1.54e-05	MODULE_84
-0.429914	-0.405468	GSEA	83	5.42e-08	1.56e-05	GSE22886_NAIVE_BCELL_VS_NEUTROPHIL_DN
-0.426244	-0.414928	GSEA	81	6.51e-08	1.82e-05	VERHAAK_GLIOBLASTOMA_NEURAL
0.0697563	0.259414	GOBP slim name	289	6.58e-08	1.24e-06	organic acid metabolic process
0.126977	0.213024	GSEA	451	6.93e-08	1.88e-05	CAIRO_HEPATOBLASTOMA_CLASSES_UP
-0.421658	-0.392115	GSEA	85	8.25e-08	2.18e-05	PID_PDGFRBPATHWAY
-0.49655	-0.438924	GSEA	63	9.59e-08	2.47e-05	KEGG_FC_GAMMA_R_MEDIATED_PHAGOCYTOSIS
0.0311782	0.409588	GSEA	96	9.72e-08	2.44e-05	REACTOME_3_UTR_MEDIATED_TRANSLATIONAL_REGULATION
0.220686	0.482323	GSEA	82	9.9e-08	2.43e-05	GSE10239_KLRG1INT_VS_KLRG1HIGH_EFF_CD8_TCELL_UP
-0.629988	-0.608241	GSEA	36	1.01e-07	2.41e-05	GNF2_ITGB2
-0.15095	-0.446103	GSEA	94	1.03e-07	2.41e-05	GSE3982_NEUTROPHIL_VS_NKCELL_UP
-0.369028	-0.460803	GSEA	77	1.27e-07	2.9e-05	BOYLAN_MULTIPLE_MYELOMA_C_D_DN
-0.576499	-0.547646	GSEA	43	1.27e-07	2.85e-05	GNF2_CD53
0.126983	0.349088	GOBP slim name	153	1.4e-07	2.48e-06	cellular amino acid metabolic process
-0.21966	-0.26052	GOBP slim name	237	1.52e-07	2.53e-06	cellular component movement
-0.598463	-0.619369	GSEA	36	1.63e-07	3.57e-05	GNF2_PTPN6
-0.445208	-0.509465	KEGG name	58	1.69e-07	2.22e-05	Chemokine signaling pathway
-0.320929	-0.363328	GSEA	114	1.75e-07	3.75e-05	PROTEIN_AMINO_ACID_PHOSPHORYLATION
-0.345234	-0.469043	KEGG name	76	1.75e-07	1.53e-05	Regulation of actin cytoskeleton
-0.285241	-0.372242	GOBP slim name	119	1.79e-07	2.82e-06	cell adhesion
-0.277789	-0.347811	GSEA	132	2.1e-07	4.4e-05	PHOSPHORYLATION
-0.455136	-0.484906	GSEA	59	2.36e-07	4.84e-05	GNF2_CASP1
-0.0516956	-0.298929	GSEA	185	2.38e-07	4.79e-05	TTTGCAC,MIR-19A,MIR-19B
-0.111403	-0.276021	GSEA	241	2.45e-07	4.82e-05	RTAAACA_V$FREAC2_01
-0.359376	-0.449663	GSEA	77	2.58e-07	5e-05	GSE3982_DC_VS_NEUTROPHIL_DN
-0.48249	0.633173	GSEA	15	2.94e-07	5.58e-05	KRCTCNNNNMANAGC_UNKNOWN
-0.453218	-0.478524	GSEA	59	3.04e-07	5.67e-05	PID_CXCR4_PATHWAY
0.282576	0.438424	GSEA	88	3.08e-07	5.63e-05	GSE24102_GRANULOCYSTIC_MDSC_VS_NEUTROPHIL_DN
-0.108141	-0.179253	GSEA	585	3.3e-07	5.94e-05	CAGGTG_V$E12_Q6
-0.25452	-0.410064	GSEA	101	3.44e-07	6.08e-05	GSE37416_12H_VS_24H_F_TULARENSIS_LVS_NEUTROPHIL_UP
0.264445	0.4239	GSEA	94	3.58e-07	6.21e-05	REACTOME_TCA_CYCLE_AND_RESPIRATORY_ELECTRON_TRANSPORT
-0.491073	-0.388126	GSEA	63	3.81e-07	6.5e-05	KEGG_NEUROTROPHIN_SIGNALING_PATHWAY
-0.389676	-0.499047	KEGG name	61	4.17e-07	2.73e-05	Focal adhesion
-0.189509	-0.276395	GSEA	216	4.49e-07	7.52e-05	MARTENS_BOUND_BY_PML_RARA_FUSION
0.209617	0.399405	GSEA	107	4.66e-07	7.69e-05	GNF2_EIF3S6
-0.0512396	-0.187873	GSEA	499	4.86e-07	7.89e-05	AACTTT_UNKNOWN
-0.287993	-0.327955	GSEA	130	5.29e-07	8.45e-05	MODULE_5
0.136654	0.391654	GSEA	109	5.32e-07	8.37e-05	TRANSLATION
-0.25624	-0.355908	GOBP slim name	122	6.54e-07	9.74e-06	biological adhesion
0.30508	0.394952	GSEA	95	6.77e-07	0.000104752	MITOCHONDRIAL_PART
-0.170087	-0.193931	GSEA	379	7.62e-07	0.000116183	RYTTCCTG_V$ETS2_B
-0.0625134	-0.133513	GOBP slim name	1123	8.87e-07	1.26e-05	developmental process
-0.600397	-0.727876	GSEA	26	8.9e-07	0.000133537	GNF2_ICAM3
-0.21501	-0.455581	GSEA	77	1.08e-06	0.000159545	GSE13306_LAMINA_PROPRIA_VS_SPLEEN_TREG_UP
-0.428975	-0.332055	GSEA	77	1.13e-06	0.000164433	GSE6269_E_COLI_VS_STREP_PNEUMO_INF_PBMC_DN
-0.294576	-0.38604	GSEA	96	1.15e-06	0.000165063	LEE_DIFFERENTIATING_T_LYMPHOCYTE
-0.355883	-0.351225	GSEA	93	1.19e-06	0.000168039	KEGG_MAPK_SIGNALING_PATHWAY
0.0799555	0.32235	GSEA	146	1.2e-06	0.000167041	OXIDOREDUCTASE_ACTIVITY
0.159568	0.198199	GOBP slim name	370	1.22e-06	1.64e-05	RNA processing
-0.238007	-0.388775	GSEA	102	1.26e-06	0.000172965	GSE3982_NEUTROPHIL_VS_EFF_MEMORY_CD4_TCELL_UP
-0.154074	-0.287513	GSEA	193	1.32e-06	0.000178792	ZHENG_BOUND_BY_FOXP3
0.151999	0.253864	GSEA	245	1.37e-06	0.0001839	MOOTHA_PGC
-0.299691	-0.398466	GSEA	89	1.44e-06	0.000190735	GSE22886_DC_VS_MONOCYTE_DN
-0.0352468	-0.279532	GSEA	178	1.44e-06	0.000188466	TGAATGT,MIR-181A,MIR-181B,MIR-181C,MIR-181D
0.107732	0.434862	GSEA	78	1.45e-06	0.000186628	REACTOME_PEPTIDE_CHAIN_ELONGATION
0.256394	0.402114	GSEA	93	1.47e-06	0.000187491	BILD_MYC_ONCOGENIC_SIGNATURE
0.274889	0.501526	GSEA	61	1.53e-06	0.000192526	SCHUHMACHER_MYC_TARGETS_UP
-0.121128	-0.284228	GSEA	196	1.55e-06	0.000192394	CAGTATT,MIR-200B,MIR-200C,MIR-429
-0.283838	-0.343832	GSEA	113	1.57e-06	0.000192166	QI_PLASMACYTOMA_UP
-0.457986	-0.490273	GSEA	50	1.57e-06	0.000190096	KEGG_B_CELL_RECEPTOR_SIGNALING_PATHWAY
-0.598589	-0.643507	GSEA	29	1.58e-06	0.000189425	PID_TXA2PATHWAY
-0.0284159	-0.288215	GSEA	161	1.73e-06	0.000204419	DAZARD_RESPONSE_TO_UV_NHEK_DN
-0.367814	-0.477099	GSEA	60	1.75e-06	0.000204363	GSE27786_NKCELL_VS_MONO_MAC_DN
-0.279707	-0.376186	GSEA	99	1.75e-06	0.000202212	CELL_SURFACE_RECEPTOR_LINKED_SIGNAL_TRANSDUCTION_GO_0007166
0.138455	0.175337	GSEA	473	1.77e-06	0.000202568	WEI_MYCN_TARGETS_WITH_E_BOX
-0.196424	-0.157404	GOBP slim name	365	1.83e-06	2.35e-05	vesicle-mediated transport
0.311478	0.383913	GSEA	90	1.85e-06	0.000209284	SHEPARD_CRUSH_AND_BURN_MUTANT_UP
-0.287378	-0.462191	GSEA	69	1.92e-06	0.000214802	GSE36392_TYPE_2_MYELOID_VS_NEUTROPHIL_IL25_TREATED_LUNG_UP
-0.289851	-0.422419	GSEA	80	2.02e-06	0.00022278	GSE29618_MONOCYTE_VS_PDC_UP
-0.12179	-0.241947	GSEA	268	2.02e-06	0.00022044	TGACAGNY_V$MEIS1_01
0.261822	0.3575	GSEA	109	2.08e-06	0.000225071	GSE17974_0H_VS_6H_IN_VITRO_ACT_CD4_TCELL_DN
-0.556363	-0.547218	GSEA	36	2.13e-06	0.000227661	GNF2_SELL
0.239716	0.32707	GSEA	130	2.21e-06	0.000234257	GSE31082_DN_VS_DP_THYMOCYTE_UP
0.161091	0.311222	GSEA	157	2.24e-06	0.000234427	WONG_MITOCHONDRIA_GENE_MODULE
-0.276985	-0.322562	GSEA	121	2.34e-06	0.000242288	MODULE_44
-0.336763	-0.379731	GSEA	84	2.56e-06	0.000262357	REACTOME_AXON_GUIDANCE
-0.0587473	-0.284971	GSEA	171	2.75e-06	0.000278871	CTTTGTA,MIR-524
0.0984666	0.306978	GSEA	154	3e-06	0.000301366	MACROMOLECULE_BIOSYNTHETIC_PROCESS
-0.504969	-0.464602	KEGG name	45	3.11e-06	0.000163204	Fc gamma R-mediated phagocytosis
-0.268426	-0.380529	GSEA	94	3.19e-06	0.000317157	GSE29618_MONOCYTE_VS_PDC_DAY7_FLU_VACCINE_UP
-0.270049	-0.332253	GSEA	115	3.21e-06	0.000316751	GSE9988_ANTI_TREM1_VS_CTRL_TREATED_MONOCYTES_DN
-0.272224	-0.417256	GSEA	80	3.26e-06	0.000318275	GSE29618_MONOCYTE_VS_MDC_DAY7_FLU_VACCINE_UP
-0.165868	-0.174035	GSEA	390	3.26e-06	0.000315325	GGGTGGRR_V$PAX4_03
0.0401699	0.377529	GSEA	88	3.36e-06	0.000321455	REACTOME_INFLUENZA_VIRAL_RNA_TRANSCRIPTION_AND_REPLICATION
-0.070943	-0.153359	GSEA	693	3.47e-06	0.000329098	GGGAGGRR_V$MAZ_Q6
-0.333554	-0.307623	GSEA	103	3.48e-06	0.00032707	GSE9988_ANTI_TREM1_VS_VEHICLE_TREATED_MONOCYTES_DN
-0.0667487	-0.1677	GSEA	561	3.5e-06	0.000326269	TTGTTT_V$FOXO4_01
-0.63468	-0.707193	GSEA	23	3.65e-06	0.000337059	GNF2_MSN
-0.393498	-0.369192	GSEA	72	3.77e-06	0.00034436	GSE27786_LSK_VS_MONO_MAC_DN
0.0529048	0.284023	GSEA	165	3.82e-06	0.000345677	CELLULAR_BIOSYNTHETIC_PROCESS
-0.0524942	-0.302797	GSEA	143	3.93e-06	0.000352903	TGCACTT,MIR-519C,MIR-519B,MIR-519A
0.130289	0.388804	GSEA	93	3.99e-06	0.00035535	REACTOME_SRP_DEPENDENT_COTRANSLATIONAL_PROTEIN_TARGETING_TO_MEMBRANE
0.208381	0.451501	GSEA	70	4.04e-06	0.000356664	STRUCTURAL_CONSTITUENT_OF_RIBOSOME
-0.218141	-0.234446	GSEA	206	4.51e-06	0.000394725	POST_TRANSLATIONAL_PROTEIN_MODIFICATION
-0.233029	-0.444856	GSEA	71	4.56e-06	0.000394944	GSE3982_EOSINOPHIL_VS_TH1_UP
-0.336174	-0.272164	GSEA	109	4.57e-06	0.000392853	REACTOME_SIGNALLING_BY_NGF
-0.023333	-0.257662	GSEA	183	5.05e-06	0.000430179	GCACTTT,MIR-17-5P,MIR-20A,MIR-106A,MIR-106B,MIR-20B,MIR-519D
-0.131094	-0.19309	GOBP slim name	374	5.11e-06	6.29e-05	regulation of protein modification process
0.0860102	0.414709	GSEA	75	5.2e-06	0.00043976	KEGG_RIBOSOME
-0.618209	-0.626667	GSEA	26	5.42e-06	0.00045461	PID_IL8CXCR2_PATHWAY
-0.309516	-0.342734	GSEA	95	5.57e-06	0.000463175	PASQUALUCCI_LYMPHOMA_BY_GC_STAGE_DN
-0.177782	-0.404014	GSEA	85	5.63e-06	0.000464443	GSE9988_LPS_VS_LPS_AND_ANTI_TREM1_MONOCYTE_UP
-0.0679811	-0.28892	GSEA	158	5.72e-06	0.000467775	AATGTGA,MIR-23A,MIR-23B
0.0622352	0.147211	GSEA	721	5.77e-06	0.000467657	CYTOPLASMIC_PART
0.059069	0.245787	GSEA	220	6.13e-06	0.000493501	BIOSYNTHETIC_PROCESS
-0.0331851	0.138615	GSEA	474	6.22e-06	0.00049624	GRADE_COLON_CANCER_UP
0.0650106	-0.108577	GSEA	521	6.28e-06	0.000497015	JOHNSTONE_PARVB_TARGETS_3_DN
-0.284817	-0.344769	GSEA	99	6.4e-06	0.000503121	GSE22886_DAY0_VS_DAY7_MONOCYTE_IN_CULTURE_UP
0.202608	0.242526	GSEA	202	6.53e-06	0.00050901	MANALO_HYPOXIA_DN
0.0689251	0.266317	GOBP slim name	186	6.87e-06	8.1e-05	amine metabolic process
0.140414	0.100711	GSEA	717	7.26e-06	0.000561428	DODD_NASOPHARYNGEAL_CARCINOMA_DN
-0.0446088	-0.160028	GOBP slim name	555	7.26e-06	8.22e-05	anatomical structure development
-0.416392	-0.513536	GSEA	44	7.59e-06	0.000582813	GNF2_PTPRC
-0.27614	-0.405057	GSEA	77	8.02e-06	0.000611036	GSE29618_MONOCYTE_VS_MDC_UP
-0.198513	-0.371102	GSEA	97	8.08e-06	0.000611055	GSE37416_12H_VS_48H_F_TULARENSIS_LVS_NEUTROPHIL_UP
0.0863628	0.229641	GSEA	259	8.53e-06	0.000639855	MODULE_83
0.0845713	0.363168	GSEA	95	8.61e-06	0.000641066	GSE22886_NAIVE_BCELL_VS_NEUTROPHIL_UP
0.109849	0.232028	GSEA	255	8.82e-06	0.000652133	PENG_GLUTAMINE_DEPRIVATION_DN
0.13963	0.358834	GSEA	103	8.82e-06	0.00064761	GSE17974_0H_VS_12H_IN_VITRO_ACT_CD4_TCELL_DN
0.297382	0.319663	GSEA	102	8.94e-06	0.000651877	GSE27786_LSK_VS_MONO_MAC_UP
-0.189761	-0.310762	GSEA	135	8.99e-06	0.000650616	REACTOME_DEVELOPMENTAL_BIOLOGY
-0.195127	-0.406967	GSEA	80	9.11e-06	0.000654259	GSE3982_EOSINOPHIL_VS_DC_UP
-0.0269039	-0.121698	GOBP slim name	996	9.4e-06	0.000102369	organelle organization
-0.0617382	-0.39103	GSEA	77	9.79e-06	0.000698353	GCAAAAA,MIR-129
-0.299151	-0.30704	GSEA	105	9.93e-06	0.000703325	GSE29618_PDC_VS_MDC_DN
-0.149383	-0.189154	GOBP slim name	338	1.02e-05	0.000107287	immune system process
-0.505167	-0.49369	GSEA	38	1.05e-05	0.000739258	PID_RAC1_PATHWAY
0.0779129	0.469922	GSEA	53	1.05e-05	0.00073495	BILANGES_RAPAMYCIN_SENSITIVE_VIA_TSC1_AND_TSC2
0.092022	0.343885	GSEA	105	1.15e-05	0.000799908	MODULE_93
-0.105816	-0.36431	GSEA	94	1.19e-05	0.000822708	GSE10239_KLRG1INT_VS_KLRG1HIGH_EFF_CD8_TCELL_DN
0.0142856	-0.280428	GSEA	124	1.2e-05	0.000818875	GABRIELY_MIR21_TARGETS
-0.29045	-0.296641	GSEA	110	1.2e-05	0.000815353	GSE29618_PDC_VS_MDC_DAY7_FLU_VACCINE_DN
-0.29818	-0.323174	GSEA	97	1.27e-05	0.000859267	GSE22886_NAIVE_CD8_TCELL_VS_MONOCYTE_DN
-0.75301	-0.428792	GSEA	22	1.31e-05	0.000877609	BIOCARTA_MPR_PATHWAY
0.0712075	-0.219042	GSEA	151	1.32e-05	0.000879806	ZHANG_TLX_TARGETS_36HR_DN
-0.311547	-0.315875	GSEA	95	1.34e-05	0.000888114	GSE22886_NAIVE_CD8_TCELL_VS_MEMORY_TCELL_DN
-0.495704	-0.404281	GSEA	44	1.5e-05	0.000988566	KEGG_FC_EPSILON_RI_SIGNALING_PATHWAY
-0.275844	-0.349484	GSEA	91	1.51e-05	0.000988787	GSE3982_EOSINOPHIL_VS_CENT_MEMORY_CD4_TCELL_UP
-0.141607	-0.318784	GSEA	125	1.51e-05	0.000982923	AAGCACA,MIR-218
-0.327473	-0.34243	GSEA	82	1.52e-05	0.000980136	GSE27786_CD4_TCELL_VS_MONO_MAC_DN
-0.249066	-0.346568	GSEA	97	1.53e-05	0.000982035	GSE36476_CTRL_VS_TSST_ACT_16H_MEMORY_CD4_TCELL_YOUNG_UP
-0.529348	-0.489455	GSEA	35	1.54e-05	0.000983092	KEGG_VEGF_SIGNALING_PATHWAY
-0.0469475	-0.176064	GSEA	410	1.61e-05	0.0010164	SCHLOSSER_SERUM_RESPONSE_DN
0.169449	0.297542	GSEA	141	1.61e-05	0.00101143	GSE15930_NAIVE_VS_24H_IN_VITRO_STIM_INFAB_CD8_TCELL_DN
0.0884925	0.0954459	GOBP slim name	1418	1.66e-05	0.000167707	cellular nitrogen compound metabolic process
-0.505669	-0.704096	GSEA	23	1.67e-05	0.00104098	BIOCARTA_RHO_PATHWAY
-0.459516	-0.344631	KEGG name	53	1.73e-05	0.000756305	Neurotrophin signaling pathway
-0.0458445	-0.31563	GSEA	111	1.78e-05	0.0011071	DURCHDEWALD_SKIN_CARCINOGENESIS_DN
-0.29995	-0.282473	GSEA	107	1.8e-05	0.00110992	SMID_BREAST_CANCER_NORMAL_LIKE_UP
-0.543635	-0.642428	GSEA	25	1.81e-05	0.00110899	GNF2_PAK2
-0.0695234	-0.151594	GSEA	592	1.86e-05	0.00113116	CTTTGT_V$LEF1_Q2
-0.226816	-0.368514	GSEA	88	1.94e-05	0.00117235	GSE39820_TGFBETA3_IL6_VS_TGFBETA3_IL6_IL23A_TREATED_CD4_TCELL_UP
0.340925	0.297941	GSEA	87	1.95e-05	0.00117627	NUCLEOLUS
-0.213775	-0.188209	GSEA	225	2.01e-05	0.00120313	MULLIGHAN_MLL_SIGNATURE_2_UP
0.271843	0.355117	GSEA	87	2.01e-05	0.00119687	KARLSSON_TGFB1_TARGETS_UP
0.23596	0.297938	GSEA	122	2.02e-05	0.00119504	GSE36476_CTRL_VS_TSST_ACT_16H_MEMORY_CD4_TCELL_OLD_DN
-0.767841	-0.542837	GSEA	19	2.09e-05	0.00123143	KAMIKUBO_MYELOID_CEBPA_NETWORK
0.140541	0.215022	GSEA	260	2.12e-05	0.00124102	WONG_EMBRYONIC_STEM_CELL_CORE
-0.201578	-0.353925	GSEA	96	2.13e-05	0.00123994	GSE3982_BASOPHIL_VS_TH2_UP
-0.185815	-0.275573	GSEA	153	2.21e-05	0.00127578	MEISSNER_BRAIN_HCP_WITH_H3K4ME3_AND_H3K27ME3
-0.201617	-0.18301	GSEA	245	2.24e-05	0.00128802	PLASMA_MEMBRANE
-0.354586	-0.444814	GSEA	53	2.35e-05	0.00134222	KEGG_T_CELL_RECEPTOR_SIGNALING_PATHWAY
0.171144	0.287923	GSEA	143	2.47e-05	0.0014019	GSE15930_NAIVE_VS_24H_IN_VITRO_STIM_CD8_TCELL_DN
0.263836	0.340591	GSEA	92	2.48e-05	0.00140238	GSE17974_CTRL_VS_ACT_IL4_AND_ANTI_IL12_4H_CD4_TCELL_DN
-0.266878	-0.485032	GSEA	50	2.54e-05	0.00142755	FLECHNER_BIOPSY_KIDNEY_TRANSPLANT_REJECTED_VS_OK_UP
-0.108283	-0.344573	GSEA	98	2.59e-05	0.00144878	TATTATA,MIR-374
-0.358363	-0.371747	GSEA	65	2.64e-05	0.00146756	PID_ERBB1_DOWNSTREAM_PATHWAY
-0.641843	-0.668623	GSEA	20	2.65e-05	0.00146587	GNF2_CD97
0.0537085	0.218828	GSEA	241	2.69e-05	0.00147922	MODULE_151
-0.344072	-0.349096	GSEA	72	2.73e-05	0.00149286	ONDER_CDH1_TARGETS_2_DN
0.181604	0.550034	GSEA	38	2.76e-05	0.00150061	REACTOME_TRNA_AMINOACYLATION
-0.306924	-0.225891	GSEA	115	2.86e-05	0.00154615	HOSHIDA_LIVER_CANCER_SUBCLASS_S1
-0.253126	-0.314646	GSEA	104	2.89e-05	0.00155192	GSE12366_PLASMA_CELL_VS_NAIVE_BCELL_DN
-0.0944045	-0.204293	GOBP slim name	293	2.94e-05	0.000287075	anatomical structure morphogenesis
-0.618302	-0.568945	GSEA	24	2.97e-05	0.001591	GNF2_VAV1
-0.0145972	-0.267204	GSEA	137	3.03e-05	0.00161207	TTGCACT,MIR-130A,MIR-301,MIR-130B
-0.165514	-0.383612	GSEA	79	3.22e-05	0.00170598	GSE27786_LIN_NEG_VS_MONO_MAC_DN
-0.0912158	-0.326123	GSEA	105	3.37e-05	0.00177333	AGCACTT,MIR-93,MIR-302A,MIR-302B,MIR-302C,MIR-302D,MIR-372,MIR-373,MIR-520E,MIR-520A,MIR-526B,MIR-520B,MIR-520C,MIR-520D
-0.226658	-0.324602	GSEA	103	3.39e-05	0.00177681	GSE22886_NAIVE_CD8_TCELL_VS_NKCELL_DN
-0.375968	-0.457456	GSEA	47	3.53e-05	0.00183973	PID_BCR_5PATHWAY
0.293884	0.401651	GSEA	65	3.63e-05	0.00188391	REACTOME_RESPIRATORY_ELECTRON_TRANSPORT_ATP_SYNTHESIS_BY_CHEMIOSMOTIC_COUPLING_AND_HEAT_PRODUCTION_BY_UNCOUPLING_PROTEINS_
0.365377	0.468544	GSEA	46	3.7e-05	0.00190568	MITOCHONDRIAL_INNER_MEMBRANE
-0.201672	-0.387047	GSEA	76	3.76e-05	0.00193003	GSE9988_LOW_LPS_VS_ANTI_TREM1_AND_LPS_MONOCYTE_UP
-0.239115	-0.380668	GSEA	76	3.87e-05	0.00197462	GSE3982_EOSINOPHIL_VS_TH2_UP
-0.551841	-0.553327	GSEA	27	3.93e-05	0.00199648	KEGG_LEISHMANIA_INFECTION
-0.109898	-0.219319	GSEA	243	4e-05	0.00202119	OSMAN_BLADDER_CANCER_UP
-0.641761	-0.541194	GSEA	23	4.08e-05	0.00205121	GNF2_CD48
-0.29593	-0.369583	GSEA	72	4.26e-05	0.0021296	GSE27786_CD4_TCELL_VS_NEUTROPHIL_DN
0.0826009	0.0910594	GOBP slim name	1441	4.28e-05	0.000404164	nitrogen compound metabolic process
0.0615522	0.211749	GSEA	250	4.32e-05	0.00214966	MODULE_114
0.171985	0.283067	GSEA	138	4.43e-05	0.0021928	GSE15930_NAIVE_VS_24H_IN_VITRO_STIM_IL12_CD8_TCELL_DN
-0.376951	-0.434069	GSEA	49	4.43e-05	0.00218495	KEGG_NATURAL_KILLER_CELL_MEDIATED_CYTOTOXICITY
-0.241037	-0.315942	GSEA	101	4.55e-05	0.00223369	LINDGREN_BLADDER_CANCER_CLUSTER_2B
0.103566	0.304986	GSEA	119	4.56e-05	0.0022261	REACTOME_INFLUENZA_LIFE_CYCLE
-0.0388421	-0.0994065	GOBP slim name	1523	4.58e-05	0.000418062	cellular component organization
0.126246	0.293277	GSEA	131	4.64e-05	0.00225399	GNF2_FBL
0.0397155	0.0888239	GOBP slim name	2602	4.67e-05	0.000412827	cellular metabolic process
-0.255362	-0.413863	GSEA	63	4.72e-05	0.00228188	GSE36392_EOSINOPHIL_VS_NEUTROPHIL_IL25_TREATED_LUNG_UP
-0.284953	-0.453065	GSEA	52	4.9e-05	0.00235555	TAKEDA_TARGETS_OF_NUP98_HOXA9_FUSION_8D_DN
0.0376131	0.39035	KEGG name	62	4.98e-05	0.00186561	Ribosome
-0.224651	-0.286617	GSEA	120	5.02e-05	0.00240488	IVANOVA_HEMATOPOIESIS_MATURE_CELL
-0.456761	-0.589906	GSEA	28	5.1e-05	0.00243191	BOYLAN_MULTIPLE_MYELOMA_PCA1_UP
-0.529957	-0.520318	GSEA	29	5.15e-05	0.00244125	BIOCARTA_FCER1_PATHWAY
-0.181533	-0.19011	GSEA	240	5.22e-05	0.00246646	INTRACELLULAR_SIGNALING_CASCADE
-0.396389	-0.38037	GSEA	53	5.32e-05	0.00249818	JAATINEN_HEMATOPOIETIC_STEM_CELL_DN
0.36398	0.525502	GSEA	37	5.36e-05	0.00250536	REACTOME_MITOCHONDRIAL_PROTEIN_IMPORT
-0.317761	-0.389649	GSEA	62	5.57e-05	0.00259126	SCHLOSSER_SERUM_RESPONSE_UP
0.159997	0.302107	GSEA	120	5.61e-05	0.00259839	GSE36392_EOSINOPHIL_VS_NEUTROPHIL_IL25_TREATED_LUNG_DN
0.163004	0.380811	GSEA	75	5.76e-05	0.00265834	YAO_TEMPORAL_RESPONSE_TO_PROGESTERONE_CLUSTER_11
-0.0966989	-0.368882	GSEA	76	5.89e-05	0.00270646	GSE3982_EOSINOPHIL_VS_NKCELL_UP
-0.274998	-0.282585	GSEA	102	6.2e-05	0.00283273	GSE13411_PLASMA_CELL_VS_MEMORY_BCELL_DN
-0.143293	-0.392659	GSEA	69	6.31e-05	0.00287098	GSE36476_CTRL_VS_TSST_ACT_40H_MEMORY_CD4_TCELL_YOUNG_UP
0.0137668	-0.286041	GSEA	99	6.55e-05	0.00296597	GTACTGT,MIR-101
-0.282204	-0.360328	GSEA	73	6.56e-05	0.0029603	V$SRF_Q5_01
-0.358934	-0.289502	GSEA	72	6.79e-05	0.00304873	REACTOME_NGF_SIGNALLING_VIA_TRKA_FROM_THE_PLASMA_MEMBRANE
0.394501	0.493926	GOBP slim name	38	6.81e-05	0.000584283	tRNA processing
0.182852	0.30623	GSEA	112	6.83e-05	0.00305399	GSE3982_BASOPHIL_VS_TH2_DN
0.111754	0.322554	GSEA	101	7.05e-05	0.00313859	REACTOME_METABOLISM_OF_AMINO_ACIDS_AND_DERIVATIVES
0.142835	0.416469	GSEA	60	7.13e-05	0.00315788	BILANGES_SERUM_AND_RAPAMYCIN_SENSITIVE_GENES
-0.204973	-0.20019	GSEA	193	7.2e-05	0.00317384	GRUETZMANN_PANCREATIC_CANCER_UP
-0.288832	-0.301771	GSEA	89	7.22e-05	0.00317064	GSE24142_EARLY_THYMIC_PROGENITOR_VS_DN3_THYMOCYTE_UP
0.254735	0.32349	GSEA	89	7.59e-05	0.00331839	MTOR_UP.N4.V1_UP
0.266295	0.425221	GSEA	56	7.79e-05	0.00339062	REACTOME_RESPIRATORY_ELECTRON_TRANSPORT
-0.0967624	-0.436857	GSEA	51	7.9e-05	0.00342253	GGCACTT,MIR-519E
-0.442282	-0.463436	GSEA	37	8.04e-05	0.00347165	GNF2_HCK
0.0524181	0.225127	GSEA	198	8.06e-05	0.00346586	STEIN_ESRRA_TARGETS_UP
-0.266063	-0.361714	GSEA	73	8.07e-05	0.00345262	V$SRF_C
-0.154657	-0.184478	GSEA	270	8.08e-05	0.00344344	PROTEIN_MODIFICATION_PROCESS
-0.0181549	-0.20727	GSEA	212	8.08e-05	0.00342972	TGTTTAC,MIR-30A-5P,MIR-30C,MIR-30D,MIR-30B,MIR-30E-5P
-0.347862	-0.364622	GSEA	60	8.09e-05	0.00341646	MODULE_64
0.198601	0.255515	GSEA	144	8.11e-05	0.00341109	GSE22886_UNSTIM_VS_IL2_STIM_NKCELL_DN
-0.558556	-0.58668	GSEA	23	8.28e-05	0.00346857	REACTOME_GPVI_MEDIATED_ACTIVATION_CASCADE
-0.241306	-0.286451	GSEA	108	8.28e-05	0.00345735	GSE22886_NAIVE_CD4_TCELL_VS_MONOCYTE_DN
0.00872638	0.24333	GSEA	145	8.29e-05	0.00344402	GSE22886_NEUTROPHIL_VS_MONOCYTE_DN
0.213781	0.345082	GSEA	85	8.34e-05	0.00345081	GSE17974_0H_VS_4H_IN_VITRO_ACT_CD4_TCELL_DN
-0.324851	-0.298133	KEGG name	78	8.49e-05	0.00277905	MAPK signaling pathway
-0.520443	-0.55429	GSEA	26	8.55e-05	0.0035245	CHUNG_BLISTER_CYTOTOXICITY_DN
-0.233117	-0.330669	GSEA	88	9.04e-05	0.00370917	GSE3982_NEUTROPHIL_VS_TH2_UP
0.234297	0.316391	GOBP slim name	94	9.16e-05	0.000762661	mitochondrion organization
-0.271589	-0.450958	GSEA	49	9.46e-05	0.00386895	GSE9988_ANTI_TREM1_VS_LOW_LPS_MONOCYTE_DN
0.0684317	0.320316	GSEA	93	9.52e-05	0.00387669	YAO_TEMPORAL_RESPONSE_TO_PROGESTERONE_CLUSTER_14
0.0826438	0.257449	GSEA	153	9.56e-05	0.0038777	MORF_NPM1
0.167653	0.326801	GSEA	96	9.58e-05	0.00386753	GSE32423_MEMORY_VS_NAIVE_CD8_TCELL_IL7_DN
0.0555757	0.321258	GSEA	90	9.6e-05	0.00386056	REACTOME_NONSENSE_MEDIATED_DECAY_ENHANCED_BY_THE_EXON_JUNCTION_COMPLEX
-0.443805	-0.452534	GSEA	37	9.63e-05	0.00385873	SIG_BCR_SIGNALING_PATHWAY
0.0966703	0.195229	GSEA	278	9.78e-05	0.00390148	IVANOVA_HEMATOPOIESIS_EARLY_PROGENITOR
-0.0461325	0.120385	GSEA	392	9.82e-05	0.00390457	KIM_BIPOLAR_DISORDER_OLIGODENDROCYTE_DENSITY_CORR_UP
-0.429393	-0.451855	GSEA	38	0.00010105	0.00400101	REACTOME_GASTRIN_CREB_SIGNALLING_PATHWAY_VIA_PKC_AND_MAPK
-0.250819	-0.267898	GSEA	111	0.000101074	0.00398627	GSE37416_0H_VS_6H_F_TULARENSIS_LVS_NEUTROPHIL_UP
-0.247587	-0.360823	GSEA	73	0.000106254	0.00417419	GSE3982_NEUTROPHIL_VS_BCELL_UP
-0.000139292	-0.167884	GSEA	293	0.000109765	0.00429535	SHEN_SMARCA2_TARGETS_UP
0.147137	0.450857	GSEA	48	0.000113462	0.00442282	MENSSEN_MYC_TARGETS
-0.284799	-0.399166	GSEA	58	0.000114971	0.00446434	DEFENSE_RESPONSE
0.313738	0.362515	GSEA	63	0.000115014	0.00444884	MYC_UP.V1_UP
-0.3539	-0.452321	GSEA	43	0.000116029	0.00447089	PID_CDC42_PATHWAY
0.126541	0.479768	GSEA	41	0.000119421	0.00458405	CHNG_MULTIPLE_MYELOMA_HYPERPLOID_UP
-0.531173	-0.542947	KEGG name	25	0.000120361	0.00350384	Leishmaniasis
0.256254	0.394621	GSEA	61	0.000121224	0.00463555	MOOTHA_VOXPHOS
-0.467541	-0.439098	GSEA	35	0.00012227	0.00465785	GNF2_MCL1
-0.119064	-0.314387	GSEA	100	0.000123539	0.00468842	GSE22886_NAIVE_TCELL_VS_NKCELL_DN
0.185384	0.319046	GSEA	96	0.000124968	0.00472482	TONKS_TARGETS_OF_RUNX1_RUNX1T1_FUSION_MONOCYTE_UP
-0.226592	-0.399407	GSEA	61	0.000126659	0.00477083	V$NFKAPPAB_01
0.0865837	0.217135	GSEA	214	0.000127476	0.00478368	REACTOME_METABOLISM_OF_RNA
-0.0889101	-0.190001	GSEA	284	0.000129497	0.00484147	KRIGE_RESPONSE_TO_TOSEDOSTAT_24HR_UP
-0.492497	-0.483614	KEGG name	30	0.000130208	0.00341144	VEGF signaling pathway
0.129657	0.255134	GSEA	153	0.000131564	0.00490051	GSE24634_NAIVE_CD4_TCELL_VS_DAY5_IL4_CONV_TREG_DN
0.187312	0.249879	GSEA	144	0.000134882	0.00500556	GSE15930_NAIVE_VS_48H_IN_VITRO_STIM_IFNAB_CD8_TCELL_DN
-0.603473	-0.553136	GSEA	21	0.000141604	0.00523569	BIOCARTA_GPCR_PATHWAY
0.0465163	0.336285	GSEA	76	0.000143566	0.0052888	GSE14000_TRANSLATED_RNA_VS_MRNA_DC_DN
0.342583	0.502935	GSEA	36	0.00014405	0.00528726	SCHLOSSER_MYC_TARGETS_AND_SERUM_RESPONSE_DN
-0.0376589	-0.168725	GSEA	334	0.000145465	0.0053198	BUYTAERT_PHOTODYNAMIC_THERAPY_STRESS_UP
-0.393865	-0.488687	GSEA	35	0.000149213	0.00543709	PID_TCR_PATHWAY
-0.130982	-0.131229	GSEA	441	0.000149346	0.0054223	REACTOME_IMMUNE_SYSTEM
-0.227043	-0.292535	GSEA	101	0.000149629	0.00541301	GSE22886_NAIVE_TCELL_VS_MONOCYTE_DN
0.215442	0.29387	GOBP slim name	103	0.000150209	0.00121455	protein folding
-0.422394	-0.383932	KEGG name	43	0.000150306	0.00358001	Osteoclast differentiation
-0.256441	-0.313299	GSEA	85	0.000150548	0.00542675	GSE27786_CD8_TCELL_VS_MONO_MAC_DN
0.234063	0.274425	GSEA	108	0.000152737	0.005486	GSE27786_CD4_TCELL_VS_NEUTROPHIL_UP
-0.426934	-0.499877	GSEA	32	0.000155501	0.00556537	KEGG_LONG_TERM_POTENTIATION
-0.264594	-0.244106	GSEA	109	0.000155924	0.00556075	GSE9988_ANTI_TREM1_AND_LPS_VS_VEHICLE_TREATED_MONOCYTES_DN
-0.23291	-0.272586	GSEA	109	0.000156448	0.0055597	KEGG_PATHWAYS_IN_CANCER
0.156726	0.362777	GSEA	73	0.000157113	0.00556369	GSE22886_NAIVE_BCELL_VS_BM_PLASMA_CELL_DN
-0.307611	-0.418194	GSEA	50	0.000157202	0.0055473	ST_INTEGRIN_SIGNALING_PATHWAY
-0.604756	-0.434464	GSEA	24	0.000159813	0.00561971	GNF2_S100A4
0.111065	0.242394	GSEA	166	0.000160705	0.00563138	GSE15930_NAIVE_VS_48H_IN_VITRO_STIM_CD8_TCELL_DN
-0.382597	-0.554671	GSEA	29	0.00016099	0.00562178	INFLAMMATORY_RESPONSE
-0.22369	-0.296019	GSEA	99	0.000161624	0.00562439	GSE3982_BASOPHIL_VS_CENT_MEMORY_CD4_TCELL_UP
0.0319857	0.192717	GSEA	239	0.000163519	0.00567071	MORF_RAN
-0.303597	-0.360659	GSEA	62	0.000163998	0.00566779	RESPONSE_TO_EXTERNAL_STIMULUS
-0.0841517	-0.174027	GSEA	330	0.000167674	0.00577498	GOBERT_OLIGODENDROCYTE_DIFFERENTIATION_DN
0.0907798	0.201519	GSEA	242	0.00016859	0.00578672	MORF_SOD1
-0.335037	-0.439429	GSEA	44	0.000169507	0.00579842	WANG_SMARCE1_TARGETS_UP
-0.0244133	0.229029	GSEA	130	0.000169879	0.00579143	MORF_FBL
0.193061	0.516864	GOBP slim name	35	0.000171509	0.00134826	tRNA aminoacylation for protein translation
0.252228	0.3887	GSEA	60	0.000173756	0.0059036	MITOCHONDRIAL_MEMBRANE
-0.324197	-0.274342	GSEA	76	0.000174802	0.00591915	KEGG_INSULIN_SIGNALING_PATHWAY
-0.326144	-0.405295	GSEA	50	0.000175249	0.00591437	GSE15733_BM_VS_SPLEEN_MEMORY_CD4_TCELL_UP
0.229159	0.253535	GSEA	119	0.000176643	0.00594145	GSE22886_NAIVE_BCELL_VS_BLOOD_PLASMA_CELL_DN
-0.305245	-0.305997	GSEA	74	0.000178737	0.00599186	GSE24142_EARLY_THYMIC_PROGENITOR_VS_DN2_THYMOCYTE_UP
-0.691828	-0.85978	GSEA	11	0.00017931	0.0059911	GNF2_SPI1
-0.564891	-0.523692	GSEA	23	0.000180412	0.00600797	BIOCARTA_BCR_PATHWAY
-0.317541	-0.262771	GSEA	80	0.000182905	0.00607089	HUANG_GATA2_TARGETS_UP
0.171711	0.309114	GSEA	98	0.000182967	0.00605297	GSE17974_CTRL_VS_ACT_IL4_AND_ANTI_IL12_12H_CD4_TCELL_DN
-0.619633	-0.576311	GSEA	19	0.000183879	0.00606319	PID_IL8CXCR1_PATHWAY
-0.314879	-0.31108	GSEA	70	0.000188568	0.00619748	WALLACE_PROSTATE_CANCER_RACE_UP
-0.240695	-0.276073	GSEA	102	0.000188784	0.00618437	GSE27786_LIN_NEG_VS_NKCELL_DN
0.216525	0.30041	GSEA	96	0.000192276	0.00627833	GSE29617_CTRL_VS_DAY7_TIV_FLU_VACCINE_PBMC_2008_DN
-0.468178	-0.54528	GSEA	26	0.00019327	0.00629035	GNF2_RAP1B
0.184987	0.301922	GSEA	100	0.000196805	0.00638473	GSE36476_CTRL_VS_TSST_ACT_16H_MEMORY_CD4_TCELL_YOUNG_DN
-0.30238	-0.203426	GSEA	97	0.000197374	0.00638262	SMID_BREAST_CANCER_LUMINAL_B_DN
-0.0280587	-0.266428	GSEA	114	0.000197543	0.0063676	CAGCTTT,MIR-320
0.128843	0.316642	GSEA	93	0.000198017	0.00636247	IVANOVA_HEMATOPOIESIS_INTERMEDIATE_PROGENITOR
-0.376172	-0.43136	KEGG name	41	0.000199803	0.00436236	B cell receptor signaling pathway
0.0886943	0.274163	GSEA	122	0.000200616	0.00642546	GSE17974_CTRL_VS_ACT_IL4_AND_ANTI_IL12_24H_CD4_TCELL_DN
0.0724654	0.254236	GSEA	140	0.000203085	0.00648388	GSE22886_NAIVE_TCELL_VS_NEUTROPHIL_UP
-0.218187	-0.345171	GSEA	75	0.000208364	0.00663139	GSE3982_EOSINOPHIL_VS_NEUTROPHIL_DN
0.0910909	0.310557	GSEA	93	0.000208812	0.00662467	GSE27786_LSK_VS_NEUTROPHIL_UP
-0.212424	-0.338777	GSEA	78	0.000209605	0.00662892	CYTOSKELETAL_PROTEIN_BINDING
-0.223079	-0.179969	GSEA	164	0.000211768	0.00667632	PLASMA_MEMBRANE_PART
0.037228	-0.131111	GSEA	330	0.000213305	0.00670376	HAMAI_APOPTOSIS_VIA_TRAIL_UP
0.33645	0.429356	GSEA	44	0.000214172	0.00671004	IRITANI_MAD1_TARGETS_DN
0.00358388	-0.439731	GSEA	37	0.000215115	0.00671868	GTATGAT,MIR-154,MIR-487
0.241407	0.34257	GSEA	73	0.000217228	0.00676366	BURTON_ADIPOGENESIS_5
-0.452454	-0.433249	GSEA	34	0.000218996	0.00679765	REACTOME_RESPONSE_TO_ELEVATED_PLATELET_CYTOSOLIC_CA2_
-0.515561	-0.433268	GSEA	29	0.000221449	0.00685266	MODULE_484
-0.417424	-0.442252	GSEA	36	0.000221995	0.00684849	SIG_INSULIN_RECEPTOR_PATHWAY_IN_CARDIAC_MYOCYTES
-0.277407	-0.287862	GSEA	84	0.00022393	0.00688703	GSE11924_TFH_VS_TH1_CD4_TCELL_UP
-0.223846	-0.326472	GSEA	81	0.000224129	0.00687214	V$SRF_Q6
-0.276502	-0.367823	GSEA	61	0.00022688	0.00693535	GSE36476_CTRL_VS_TSST_ACT_40H_MEMORY_CD4_TCELL_OLD_UP
-0.339892	-0.501857	GSEA	34	0.000230892	0.00703661	REACTOME_G_ALPHA1213_SIGNALLING_EVENTS
0.173559	0.121023	GSEA	295	0.000231116	0.00702216	GARY_CD5_TARGETS_DN
-0.214058	-0.30836	KEGG name	90	0.000233734	0.00471065	Pathways in cancer
-0.0604368	-0.286939	GSEA	103	0.000234992	0.00711842	AAAYRNCTG_UNKNOWN
-0.409808	-0.393323	GSEA	41	0.00023534	0.00710755	PID_FCER1PATHWAY
0.24579	0.566105	KEGG name	28	0.000245587	0.00459599	Aminoacyl-tRNA biosynthesis
0.212912	0.26975	GSEA	110	0.000249543	0.00751393	GSE17974_CTRL_VS_ACT_IL4_AND_ANTI_IL12_48H_CD4_TCELL_DN
0.123481	0.271077	GSEA	124	0.00025083	0.00753013	GSE22886_DAY1_VS_DAY7_MONOCYTE_IN_CULTURE_DN
0.0445062	0.218892	GSEA	177	0.000250948	0.00751125	REACTOME_METABOLISM_OF_MRNA
0.0126021	0.174452	GSEA	257	0.000252595	0.00753811	MORF_CSNK2B
-0.0876916	-0.412138	GSEA	49	0.000252973	0.00752707	CAGCACT,MIR-512-3P
-0.135265	-0.169588	GSEA	285	0.000253923	0.00753306	BIOPOLYMER_MODIFICATION
-0.158548	-0.144623	GOBP slim name	297	0.000254298	0.00194503	regulation of organelle organization
-0.197336	-0.403443	GSEA	55	0.000258635	0.00765027	PEREZ_TP63_TARGETS
-0.189498	-0.342177	GSEA	76	0.000258717	0.00763025	GSE3982_MAST_CELL_VS_NEUTROPHIL_DN
0.441747	0.460363	GSEA	32	0.00025982	0.00764039	MITOCHONDRIAL_LUMEN
0.441747	0.460363	GSEA	32	0.00025982	0.00761811	MITOCHONDRIAL_MATRIX
-0.108258	-0.154629	GSEA	369	0.00026605	0.0077781	CAGCTG_V$AP4_Q5
-0.0567238	-0.169864	GSEA	318	0.00026661	0.00777187	GEORGES_TARGETS_OF_MIR192_AND_MIR215
0.32922	0.490286	GSEA	35	0.000268083	0.00779222	WANG_TARGETS_OF_MLL_CBP_FUSION_DN
-0.293968	-0.369508	GSEA	57	0.000275465	0.00798372	LENAOUR_DENDRITIC_CELL_MATURATION_DN
-0.152159	-0.147629	GSEA	302	0.000276557	0.00799235	DODD_NASOPHARYNGEAL_CARCINOMA_UP
0.190801	0.335442	GSEA	78	0.000278549	0.00802683	KEGG_PARKINSONS_DISEASE
0.0475365	-0.120188	GSEA	334	0.000279699	0.00803695	MILI_PSEUDOPODIA_HAPTOTAXIS_UP
-0.131108	-0.332572	GSEA	80	0.000280352	0.00803277	GSE12366_GC_VS_NAIVE_BCELL_DN
-0.237546	-0.431495	GSEA	47	0.000282233	0.00806367	BYSTROEM_CORRELATED_WITH_IL5_DN
0.0693112	0.148264	GSEA	431	0.000286255	0.00815544	CASORELLI_ACUTE_PROMYELOCYTIC_LEUKEMIA_DN
-0.323043	-0.353998	GSEA	56	0.000287344	0.00816334	REACTOME_SIGNALING_BY_ILS
-0.210439	-0.268734	GSEA	109	0.000289761	0.00820881	DANG_REGULATED_BY_MYC_DN
0.185793	0.491807	GSEA	36	0.000290371	0.00820297	KEGG_AMINOACYL_TRNA_BIOSYNTHESIS
-0.0229406	0.174028	GSEA	206	0.000297047	0.00836808	MODULE_32
0.114075	0.170042	GSEA	301	0.000298702	0.00839119	STARK_PREFRONTAL_CORTEX_22Q11_DELETION_DN
-0.360853	-0.376458	GSEA	47	0.000302822	0.00848325	GTPASE_ACTIVITY
0.196563	0.371495	GSEA	63	0.000310371	0.00867056	GCM_TPT1
0.231225	0.362426	GSEA	64	0.000312305	0.00870041	MITOCHONDRIAL_ENVELOPE
-0.217208	-0.350444	GSEA	69	0.000313127	0.00869923	V$NFKB_Q6_01
0.0185433	-0.255212	GSEA	99	0.000313595	0.00868824	GSE32423_MEMORY_VS_NAIVE_CD8_TCELL_DN
-0.224078	-0.254436	GSEA	111	0.00031836	0.00879601	V$ETS2_B
-0.18671	-0.281304	GSEA	105	0.000328484	0.00905086	GSE37416_0H_VS_48H_F_TULARENSIS_LVS_NEUTROPHIL_UP
-0.379314	-0.334557	GSEA	49	0.000333521	0.00916453	PID_VEGFR1_2_PATHWAY
-0.0877459	-0.200217	GSEA	222	0.000334636	0.00917013	TGCTGCT,MIR-15A,MIR-16,MIR-15B,MIR-195,MIR-424,MIR-497
-0.189823	-0.330402	GSEA	78	0.000340325	0.00930067	GSE36476_CTRL_VS_TSST_ACT_16H_MEMORY_CD4_TCELL_OLD_UP
-0.456165	-0.412381	GSEA	33	0.00034271	0.00934047	GNF2_TNFRSF1B
-0.086197	-0.24451	GSEA	144	0.000345014	0.00937786	TTTGTAG,MIR-520D
-0.255325	-0.24533	GSEA	101	0.000345681	0.00937066	MARKEY_RB1_ACUTE_LOF_UP
-0.133221	-0.251492	GSEA	137	0.000348432	0.00941984	WONG_ADULT_TISSUE_STEM_MODULE
-0.0521889	0.181099	GSEA	155	0.000356028	0.0095994	chr19p13
-0.16409	-0.175488	GOBP slim name	223	0.000357238	0.00266048	response to external stimulus
0.0971799	0.261801	GSEA	125	0.000359634	0.00967069	KAAB_HEART_ATRIUM_VS_VENTRICLE_DN
-0.49298	-0.676381	GSEA	17	0.000361659	0.00969921	PID_AMB2_NEUTROPHILS_PATHWAY
-0.292613	-0.426735	KEGG name	44	0.000361789	0.00631924	T cell receptor signaling pathway
-0.240426	-0.238063	GSEA	110	0.000364776	0.00975679	GSE29618_BCELL_VS_MONOCYTE_DN
0.0231115	0.362411	GSEA	54	0.000367157	0.00979442	REACTOME_ACTIVATION_OF_THE_MRNA_UPON_BINDING_OF_THE_CAP_BINDING_COMPLEX_AND_EIFS_AND_SUBSEQUENT_BINDING_TO_43S
-0.268431	-0.200823	GSEA	108	0.00037026	0.00985107	REACTOME_INNATE_IMMUNE_SYSTEM
0.0265479	0.198903	GSEA	194	0.000371216	0.00985043	RNA_BINDING
-0.0193243	0.121513	GSEA	413	0.00037377	0.00989211	KIM_ALL_DISORDERS_OLIGODENDROCYTE_NUMBER_CORR_UP
-0.527286	-0.55438	GSEA	21	0.000382602	0.0100993	REACTOME_ANTIGEN_ACTIVATES_B_CELL_RECEPTOR_LEADING_TO_GENERATION_OF_SECOND_MESSENGERS
-0.668127	-0.554903	GSEA	16	0.00039329	0.0103542	GNF2_CASP4
0.166194	0.120416	GSEA	293	0.000396341	0.0104073	MEMBRANE_ENCLOSED_LUMEN
0.166194	0.120416	GSEA	293	0.000396341	0.0103802	ORGANELLE_LUMEN
0.018985	0.0750289	GOBP slim name	2850	0.000400637	0.00290719	metabolic process
-0.044574	-0.171268	GSEA	284	0.000404952	0.0105782	GTGCCTT,MIR-506
-0.023503	-0.315425	GSEA	71	0.000409216	0.0106619	GSE3982_MAC_VS_TH1_UP
-0.472582	-0.701198	GSEA	16	0.00041268	0.0107244	REACTOME_SEMA4D_IN_SEMAPHORIN_SIGNALING
-0.366066	-0.338289	GSEA	49	0.000418037	0.0108356	CASORELLI_ACUTE_PROMYELOCYTIC_LEUKEMIA_UP
-0.801555	-0.663414	GSEA	11	0.000426084	0.0110157	FINETTI_BREAST_CANCER_KINOME_GREEN
-0.207936	-0.244395	GSEA	118	0.000435337	0.0112261	GSE9988_ANTI_TREM1_AND_LPS_VS_CTRL_TREATED_MONOCYTES_DN
0.0840668	0.263167	GSEA	118	0.000442773	0.0113887	DANG_MYC_TARGETS_UP
0.411083	0.665812	GSEA	18	0.000445448	0.0114282	RIBOSOME_BIOGENESIS_AND_ASSEMBLY
-0.0594201	-0.226779	GSEA	156	0.00044676	0.0114327	WTGAAAT_UNKNOWN
-0.0407019	-0.193533	GSEA	210	0.000452503	0.0115503	TGCCTTA,MIR-124A
-0.128778	-0.277872	GSEA	108	0.000452856	0.0115301	GSE12366_PLASMA_CELL_VS_MEMORY_BCELL_DN
0.0956443	0.285619	GSEA	100	0.000453641	0.0115209	GSE17974_0H_VS_24H_IN_VITRO_ACT_CD4_TCELL_DN
-0.234271	-0.491803	GSEA	34	0.000453778	0.0114953	PEREZ_TP53_AND_TP63_TARGETS
-0.289076	-0.335503	GSEA	61	0.000455278	0.0115043	GSE3982_EOSINOPHIL_VS_MAST_CELL_UP
-0.187476	-0.184545	GSEA	178	0.000459438	0.0115804	RODWELL_AGING_KIDNEY_UP
0.0861013	0.365258	GSEA	58	0.000461459	0.0116022	GNF2_ST13
-0.284379	-0.294438	GSEA	72	0.000462697	0.0116043	MODULE_117
0.127762	0.346395	GSEA	68	0.000463848	0.0116043	RIBONUCLEOPROTEIN_COMPLEX_BIOGENESIS_AND_ASSEMBLY
-0.0178001	-0.149778	GSEA	335	0.000473842	0.0118249	NUYTTEN_EZH2_TARGETS_UP
0.191086	0.457217	GSEA	39	0.000476359	0.0118583	GNF2_NS
-0.840361	-0.546218	GSEA	11	0.000481676	0.011961	BIOCARTA_SALMONELLA_PATHWAY
-0.0354143	-0.145441	GSEA	387	0.000489234	0.0121188	ZWANG_TRANSIENTLY_UP_BY_1ST_EGF_PULSE_ONLY
-0.256684	-0.293852	GSEA	78	0.000493252	0.0121883	GSE27786_NEUTROPHIL_VS_MONO_MAC_UP
-0.134851	-0.369541	GSEA	59	0.000495446	0.0122125	GSE16755_CTRL_VS_IFNA_TREATED_MAC_DN
-0.366029	-0.368283	GOBP slim name	44	0.000501637	0.00354908	exocytosis
-0.059912	-0.253737	GSEA	120	0.000502512	0.0123564	DUTERTRE_ESTRADIOL_RESPONSE_24HR_DN
0.0484097	0.535192	GSEA	24	0.000504781	0.0123819	REACTOME_CYTOSOLIC_TRNA_AMINOACYLATION
-0.243157	-0.264738	GSEA	92	0.000513238	0.0125587	GSE17721_LPS_VS_POLYIC_24H_BMDM_DN
-0.20841	-0.197214	GOBP slim name	146	0.000515034	0.00355499	membrane invagination
-0.163736	-0.475987	GSEA	35	0.000515154	0.012575	KEGG_ADHERENS_JUNCTION
-0.0141212	-0.54238	GSEA	22	0.000522368	0.0127202	BASSO_HAIRY_CELL_LEUKEMIA_DN
-0.104029	-0.231068	GSEA	154	0.000524009	0.0127294	CREIGHTON_ENDOCRINE_THERAPY_RESISTANCE_5
-0.147086	-0.147218	GOBP slim name	284	0.00052824	0.00355933	membrane organization
-0.247661	-0.311756	GSEA	73	0.000528469	0.0128068	V$SRF_Q4
-0.35341	-0.323894	GSEA	51	0.000535692	0.0129506	RPS14_DN.V1_UP
-0.235271	-0.171281	GSEA	135	0.000544833	0.01314	GSE29618_BCELL_VS_MDC_DN
-0.202074	-0.388152	GSEA	53	0.000547247	0.0131667	GSE9988_ANTI_TREM1_VS_LPS_MONOCYTE_DN
0.0742933	0.446991	GSEA	36	0.000549218	0.0131825	GNF2_TPT1
-0.376252	-0.29382	GSEA	50	0.000556646	0.013329	PID_MET_PATHWAY
-0.0306674	-0.236561	GSEA	127	0.00055825	0.0133357	ATGTACA,MIR-493
-0.252089	-0.316413	GSEA	70	0.000563802	0.0134364	GSE360_CTRL_VS_M_TUBERCULOSIS_DC_DN
-0.0794966	-0.0891992	GOBP slim name	973	0.000567735	0.00373649	establishment of localization
-0.115863	-0.314521	GSEA	80	0.000573122	0.0136262	GSE22886_TH1_VS_TH2_48H_ACT_DN
-0.726694	-0.586042	GSEA	13	0.000574935	0.0136371	WANG_RESPONSE_TO_BEXAROTENE_DN
-0.476761	-0.345868	GSEA	32	0.000580632	0.0137398	PID_PI3KCIPATHWAY
-0.00393196	-0.24571	GSEA	106	0.000584017	0.0137875	TGCACTG,MIR-148A,MIR-152,MIR-148B
-0.2052	-0.269197	GSEA	99	0.000587617	0.01384	GSE37416_0H_VS_12H_F_TULARENSIS_LVS_NEUTROPHIL_UP
-0.377859	-0.391317	GSEA	39	0.000593592	0.013948	KEGG_PANCREATIC_CANCER
-0.273762	-0.289497	GSEA	73	0.000597739	0.0140127	GSE6269_HEALTHY_VS_STREP_PNEUMO_INF_PBMC_DN
-0.23115	-0.315138	GSEA	73	0.000601892	0.0140773	GSE29618_BCELL_VS_PDC_DAY7_FLU_VACCINE_UP
0.0204789	-0.143699	GSEA	272	0.000603113	0.0140731	MARTORIATI_MDM4_TARGETS_FETAL_LIVER_DN
-0.0668285	-0.226073	GSEA	152	0.000603715	0.0140545	GRESHOCK_CANCER_COPY_NUMBER_UP
-0.389659	-0.337182	GSEA	43	0.000605295	0.0140588	GSE7460_FOXP3_MUT_VS_HET_ACT_TCONV_UP
-0.156584	-0.306956	GSEA	84	0.000605647	0.0140345	GSE17721_LPS_VS_PAM3CSK4_6H_BMDM_UP
-0.195374	-0.338259	GSEA	68	0.000606641	0.0140253	GSE3982_NEUTROPHIL_VS_TH1_UP
0.0401046	0.259074	GSEA	106	0.000607235	0.0140068	GCM_NPM1
-0.115343	-0.287129	GSEA	96	0.000607902	0.0139901	GSE3982_EOSINOPHIL_VS_EFF_MEMORY_CD4_TCELL_UP
0.149095	0.181922	GSEA	211	0.000608212	0.0139653	MORF_EIF3S2
0.760995	0.828959	GSEA	9	0.00061103	0.013998	PACHER_TARGETS_OF_IGF1_AND_IGF2_UP
-0.133341	-0.344711	GSEA	66	0.000612461	0.0139989	GSE3982_MAC_VS_NEUTROPHIL_DN
-0.0622116	-0.108037	GOBP slim name	760	0.000617248	0.00397003	protein modification process
-0.0728532	-0.100202	GSEA	836	0.000624251	0.014236	PUJANA_ATM_PCC_NETWORK
-0.267457	-0.492403	GSEA	32	0.000625517	0.0142326	ENZYME_LINKED_RECEPTOR_PROTEIN_SIGNALING_PATHWAY
-0.277452	-0.169848	GSEA	100	0.000626186	0.0142157	GSE16522_MEMORY_VS_NAIVE_CD8_TCELL_UP
0.057395	-0.28027	GSEA	64	0.000627191	0.0142064	IKEDA_MIR30_TARGETS_UP
-0.216447	-0.353722	GSEA	61	0.000632575	0.0142962	GSE10325_LUPUS_CD4_TCELL_VS_LUPUS_BCELL_UP
-0.762263	-0.469194	GSEA	13	0.00063415	0.0142996	BIOCARTA_ACTINY_PATHWAY
-0.583934	-0.572954	GSEA	17	0.000634971	0.0142861	KEGG_CELL_ADHESION_MOLECULES_CAMS
-0.485994	-0.302203	GSEA	32	0.00063562	0.0142688	MODULE_248
0.492285	0.590225	GSEA	19	0.000636134	0.0142485	COLLER_MYC_TARGETS_UP
-0.152833	-0.144429	GOBP slim name	269	0.000636692	0.00400409	cellular membrane organization
-0.445582	-0.409028	GSEA	31	0.000645863	0.0144343	REACTOME_CELL_CELL_COMMUNICATION
-0.112343	-0.0909338	GSEA	592	0.000661769	0.014757	MARSON_BOUND_BY_FOXP3_UNSTIMULATED
0.402526	0.55647	GSEA	23	0.000661805	0.0147252	MODULE_245
0.0250627	0.0910594	GSEA	1109	0.000665001	0.0147636	CYTOPLASM
-0.246298	-0.431732	GSEA	41	0.000667023	0.0147759	GSE22886_NAIVE_CD4_TCELL_VS_NEUTROPHIL_DN
-0.202855	-0.251047	GSEA	108	0.00067093	0.0148298	GSE37416_0H_VS_24H_F_TULARENSIS_LVS_NEUTROPHIL_UP
0.00590317	0.19871	GSEA	162	0.000674944	0.0148858	MORF_G22P1
-0.170674	-0.181326	GSEA	187	0.000677884	0.0149179	RGAGGAARY_V$PU1_Q6
-0.439255	-0.382583	KEGG name	33	0.000679697	0.01113	Fc epsilon RI signaling pathway
-0.164012	-0.232455	GSEA	135	0.000690796	0.0151689	CHYLA_CBFA2T3_TARGETS_UP
-0.254199	-0.370089	GSEA	53	0.000692678	0.015177	GSE27786_NKCELL_VS_NEUTROPHIL_DN
-0.0790961	-0.146719	GSEA	378	0.00069681	0.0152344	NUYTTEN_NIPP1_TARGETS_DN
0.197295	0.25935	GSEA	104	0.000697248	0.0152109	GSE3982_NEUTROPHIL_VS_TH1_DN
-0.629812	-0.63456	GSEA	14	0.000702309	0.0152881	BIOCARTA_CDC42RAC_PATHWAY
-0.185246	-0.140613	GSEA	206	0.000738653	0.0160446	MODULE_15
-0.610787	-0.355957	GSEA	20	0.000739567	0.0160298	PID_MAPKTRKPATHWAY
-0.17851	-0.356547	GSEA	60	0.000747157	0.0161595	GSE1460_INTRATHYMIC_T_PROGENITOR_VS_CD4_THYMOCYTE_DN
-0.0171543	-0.253363	GSEA	100	0.000754106	0.0162748	ATGTTAA,MIR-302C
0.273269	0.433246	GSEA	39	0.000763769	0.016448	MITOCHONDRIAL_MEMBRANE_PART
0.264927	0.684685	GSEA	16	0.000764326	0.0164248	OXIDOREDUCTASE_ACTIVITY_ACTING_ON_THE_CH_CH_GROUP_OF_DONORS
-0.185678	-0.33283	GSEA	68	0.000766593	0.0164384	V$AP4_Q6_01
-0.47395	-0.44695	GSEA	26	0.000769155	0.0164583	REACTOME_PLATELET_HOMEOSTASIS
-0.344927	-0.579285	GSEA	22	0.000771709	0.0164779	DELPUECH_FOXO3_TARGETS_UP
-0.0250247	-0.342779	GSEA	54	0.000790701	0.0168476	GSE29617_CTRL_VS_DAY7_TIV_FLU_VACCINE_PBMC_2008_UP
-0.167973	-0.260325	GSEA	108	0.000794183	0.0168861	CATTGTYY_V$SOX9_B1
-0.0974744	0.0892166	GSEA	241	0.000802225	0.0170211	ENK_UV_RESPONSE_KERATINOCYTE_UP
-0.561046	-0.352986	GSEA	23	0.000806149	0.0170683	BIOCARTA_FMLP_PATHWAY
-0.0228105	0.239204	GSEA	95	0.000816202	0.0172448	LI_AMPLIFIED_IN_LUNG_CANCER
-0.116925	-0.319438	GSEA	73	0.000825574	0.0174063	ATATGCA,MIR-448
-0.361829	-0.3343	GSEA	45	0.000830204	0.0174673	KEGG_ERBB_SIGNALING_PATHWAY
-0.452883	-0.335344	KEGG name	33	0.000856124	0.0131944	Shigellosis
-0.243302	-0.422684	GSEA	41	0.000857169	0.017997	PID_FAK_PATHWAY
-0.246771	-0.225482	GSEA	98	0.000860939	0.0180385	GSE10325_LUPUS_CD4_TCELL_VS_LUPUS_MYELOID_DN
-0.0238983	-0.302067	GSEA	69	0.000868294	0.0181547	GSE18791_CTRL_VS_NEWCASTLE_VIRUS_DC_6H_DN
0.0827056	-0.182856	GSEA	109	0.0008732	0.0182194	TACTTGA,MIR-26A,MIR-26B
0.0949391	0.0692328	GOBP slim name	890	0.000877159	0.00539644	RNA metabolic process
-0.442598	-0.686863	GSEA	15	0.000881514	0.0183548	REACTOME_SEMA4D_INDUCED_CELL_MIGRATION_AND_GROWTH_CONE_COLLAPSE
-0.3365	-0.29343	GSEA	54	0.000885724	0.0184044	BIOCARTA_MAPK_PATHWAY
-0.461816	-0.372623	GSEA	30	0.000902985	0.0187244	PID_LYSOPHOSPHOLIPID_PATHWAY
-0.113916	-0.346961	GSEA	60	0.000917844	0.0189933	TGTATGA,MIR-485-3P
0.140885	-0.190309	GSEA	72	0.000922143	0.0190431	MORF_MAGEA9
0.2353	0.244916	GSEA	94	0.000924471	0.0190521	GSE27786_LIN_NEG_VS_NEUTROPHIL_UP
-0.239092	-0.290705	GSEA	75	0.000932699	0.0191823	V$CIZ_01
0.0376687	0.228836	GSEA	128	0.000934775	0.0191858	MORF_ACTG1
-0.204407	-0.177184	GSEA	148	0.000941372	0.0192818	PHOSPHOTRANSFERASE_ACTIVITY_ALCOHOL_GROUP_AS_ACCEPTOR
0.148012	0.297996	GSEA	83	0.000944038	0.0192971	KEGG_OXIDATIVE_PHOSPHORYLATION
0.177034	0.255903	GSEA	106	0.000947303	0.0193246	GSE36392_TYPE_2_MYELOID_VS_NEUTROPHIL_IL25_TREATED_LUNG_DN
-0.134679	-0.34059	GSEA	63	0.000948911	0.0193182	GSE24142_EARLY_THYMIC_PROGENITOR_VS_DN3_THYMOCYTE_FETAL_DN
-0.134458	0.0570291	GOBP slim name	209	0.000949073	0.00571463	carbohydrate metabolic process
-0.0711908	-0.286407	GSEA	85	0.000951201	0.0193257	ATGCTGC,MIR-103,MIR-107
-0.202164	-0.247609	GOBP slim name	104	0.00095477	0.00562916	secretion
-0.202876	-0.264673	GSEA	94	0.000970431	0.0196767	GSE11057_NAIVE_VS_CENT_MEMORY_CD4_TCELL_DN
0.28532	0.347313	GSEA	52	0.000972156	0.019672	ORGANELLE_INNER_MEMBRANE
0.265543	0.380741	GSEA	47	0.000974907	0.019688	MORF_DEAF1
-0.320422	-0.242799	GSEA	64	0.000986003	0.0198722	GSE24634_TEFF_VS_TCONV_DAY3_IN_CULTURE_DN
0.124815	0.27654	GSEA	96	0.000987937	0.0198714	GSE22886_IL2_VS_IL15_STIM_NKCELL_DN
-0.109878	-0.178566	GSEA	229	0.000990459	0.0198823	GCANCTGNY_V$MYOD_Q6
0.01107	0.236385	GSEA	108	0.000990535	0.0198442	GSE17721_PAM3CSK4_VS_GADIQUIMOD_12H_BMDM_UP
-0.280085	-0.170187	GSEA	91	0.00099117	0.0198175	GSE27786_BCELL_VS_NKCELL_DN
0.0794726	0.0636353	GOBP slim name	1295	0.000993695	0.0057391	nucleobase-containing compound metabolic process
-0.0823078	-0.364768	GSEA	51	0.00100119	0.0199781	ATGTAGC,MIR-221,MIR-222
0.205375	0.317125	KEGG name	69	0.0010392	0.0151262	Parkinson's disease
-0.21027	-0.396801	KEGG name	45	0.00111358	0.0153556	Wnt signaling pathway
0.0339183	0.0708489	GOBP slim name	2523	0.00120686	0.00683084	primary metabolic process
-0.0176102	0.154389	GOBP slim name	210	0.0013341	0.00740295	heterocycle metabolic process
-0.0765051	-0.0834562	GOBP slim name	923	0.00140643	0.00765424	transport
0.0195534	0.205052	GOBP slim name	140	0.0014833	0.00792026	cofactor metabolic process
-0.404783	-0.460085	KEGG name	26	0.00151258	0.0198148	Long-term potentiation
0.180144	0.373794	GOBP slim name	48	0.00156581	0.00820599	RNA modification
0.0626846	0.084623	GOBP slim name	1017	0.00169974	0.00874595	biosynthetic process
-0.104429	-0.223469	GOBP slim name	134	0.00172825	0.00873386	cell activation
-0.0853907	-0.121002	GOBP slim name	449	0.00176667	0.00877136	multicellular organismal process
-0.112803	0.0995071	GOBP slim name	158	0.00186584	0.00910399	alcohol metabolic process
-0.0493732	-0.203732	GOBP slim name	143	0.00238854	0.0114569	cell division
-0.0994878	-0.19818	GOBP slim name	159	0.00250494	0.011815	anatomical structure formation involved in morphogenesis
0.00727676	-0.134502	GOBP slim name	261	0.00262231	0.0121658	chromatin modification
0.496196	0.609058	GOBP slim name	14	0.0026749	0.0122096	ribosomal large subunit biogenesis
-0.38843	-0.329628	GOBP slim name	33	0.00292728	0.0131495	polysaccharide metabolic process
-0.241372	-0.168404	GOBP slim name	95	0.00308917	0.0136599	neurological system process
-0.279028	-0.299578	GOBP slim name	51	0.00313805	0.0136626	protein dephosphorylation
-0.00699404	-0.503518	GOBP slim name	17	0.004424	0.0189696	pigmentation
