# Supplementary material for: De novo activating mutations drive clonal evolution and enhance clonal fitness in KMT2A-rearranged leukemia
Source: Nat Commun. 2018 May 2;9:1770. doi: 10.1038/s41467-018-04180-1 (PMC5932012; doi:10.1038/s41467-018-04180-1)
Supplement: Supplementary file 28 — Supplementary Data 25 [file 41467_2018_4180_MOESM28_ESM.xlsx]

## Sheet: Table_29-2D-KMT2AvsFLT3-N676K
2D-enrichment
KMT2A-MLLT3 + Empty-GFP vs KMT2A-MLLT3 + FLT3-N676K
Protein Rank	RNA Rank	Type	Size	P-value	FDR	Names
0.23183	0.313495	GSEA	534	0	0	KRIGE_RESPONSE_TO_TOSEDOSTAT_24HR_DN
0.282361	0.345871	GSEA	538	0	0	LEE_BMP2_TARGETS_DN
0.165136	0.311184	GSEA	448	6.22e-15	2.08e-11	CAIRO_HEPATOBLASTOMA_CLASSES_UP
-0.176179	-0.236257	GOBP slim name	692	1.43e-13	4.04e-11	signal transduction
0.24934	0.360987	GSEA	259	1.16e-12	2.92e-09	REACTOME_METABOLISM_OF_PROTEINS
0.437492	0.459305	GOBP slim name	127	2.03e-12	2.87e-10	translation
0.511935	0.486628	GOBP slim name	100	3.28e-12	3.09e-10	rRNA processing
0.183449	0.266202	GSEA	474	3.81e-12	7.66e-09	KRIGE_RESPONSE_TO_TOSEDOSTAT_6HR_DN
0.10022	0.188587	GSEA	1097	5.15e-12	8.64e-09	PUJANA_BRCA1_PCC_NETWORK
-0.120874	-0.136512	GOBP slim name	2666	1.04e-11	7.33e-10	biological regulation
-0.131354	-0.152896	GOBP slim name	1543	1.56e-11	8.84e-10	response to stimulus
0.176296	0.201499	GSEA	716	2.34e-11	3.37e-08	DODD_NASOPHARYNGEAL_CARCINOMA_DN
-0.310994	-0.339502	GSEA	218	3.2e-11	4.02e-08	MODULE_45
-0.528484	-0.465216	GSEA	90	3.73e-11	4.17e-08	REACTOME_PLATELET_ACTIVATION_SIGNALING_AND_AGGREGATION
0.241172	0.255006	GOBP slim name	369	9.21e-11	4.34e-09	RNA processing
0.185739	0.332819	GSEA	258	1.27e-10	1.28e-07	WONG_EMBRYONIC_STEM_CELL_CORE
-0.27839	-0.242761	GOBP slim name	317	1.79e-10	7.22e-09	regulation of transport
0.320929	0.454975	GSEA	127	1.96e-10	1.8e-07	REACTOME_TRANSLATION
-0.424955	-0.559718	GSEA	80	2.48e-10	2.08e-07	GSE29618_MONOCYTE_VS_MDC_DAY7_FLU_VACCINE_UP
-0.369406	-0.292934	GSEA	183	2.55e-10	1.97e-07	REACTOME_HEMOSTASIS
0.401847	0.595889	GSEA	73	2.81e-10	2.02e-07	BROWN_MYELOID_CELL_DEVELOPMENT_DN
0.2518	0.283005	GSEA	288	4.32e-10	2.9e-07	MOOTHA_HUMAN_MITODB_6_2002
-0.225114	-0.224071	GSEA	414	6.6e-10	4.15e-07	CHEN_METABOLIC_SYNDROM_NETWORK
0.166168	0.375142	GSEA	182	7.14e-10	4.22e-07	PENG_RAPAMYCIN_RESPONSE_DN
0.130379	0.236943	GSEA	471	1.4e-09	7.81e-07	WEI_MYCN_TARGETS_WITH_E_BOX
0.258232	0.342031	GSEA	201	1.43e-09	7.57e-07	MANALO_HYPOXIA_DN
0.357131	0.522645	GSEA	87	1.53e-09	7.7e-07	KARLSSON_TGFB1_TARGETS_UP
0.385217	0.446947	GSEA	107	1.55e-09	7.44e-07	GNF2_EIF3S6
0.321833	0.455749	GSEA	109	3.37e-09	1.54e-06	TRANSLATION
0.274219	0.310561	GSEA	213	3.38e-09	1.48e-06	MITOCHONDRION
-0.48811	-0.480294	GSEA	76	3.98e-09	1.67e-06	KEGG_CHEMOKINE_SIGNALING_PATHWAY
0.14976	0.257111	GSEA	366	4.69e-09	1.89e-06	MARTENS_TRETINOIN_RESPONSE_DN
-0.32145	-0.357381	GSEA	153	5.28e-09	2.04e-06	MODULE_84
0.470422	0.418822	GSEA	87	6.36e-09	2.37e-06	NUCLEOLUS
-0.342686	-0.326779	GSEA	156	7.02e-09	2.52e-06	THEILGAARD_NEUTROPHIL_AT_SKIN_WOUND_DN
-0.56416	-0.511845	GSEA	58	9.35e-09	3.24e-06	KEGG_LEUKOCYTE_TRANSENDOTHELIAL_MIGRATION
-0.4199	-0.413169	GSEA	98	9.69e-09	3.25e-06	REACTOME_SIGNALING_BY_GPCR
0.0986769	0.140416	GOBP slim name	1414	1.05e-08	3.73e-07	cellular nitrogen compound metabolic process
0.257484	0.240552	GSEA	281	1.07e-08	3.47e-06	MOOTHA_MITOCHONDRIA
-0.543899	-0.58304	GSEA	52	1.3e-08	4.08e-06	JAATINEN_HEMATOPOIETIC_STEM_CELL_DN
0.0949448	0.139329	GOBP slim name	1437	1.33e-08	4.19e-07	nitrogen compound metabolic process
-0.244785	-0.18217	GOBP slim name	358	1.39e-08	3.92e-07	phosphorus metabolic process
-0.387215	-0.553906	GSEA	67	1.66e-08	5.07e-06	BROWN_MYELOID_CELL_DEVELOPMENT_UP
0.299464	0.49086	GSEA	88	1.71e-08	5.07e-06	GSE24102_GRANULOCYSTIC_MDSC_VS_NEUTROPHIL_DN
-0.196054	-0.19327	GSEA	462	1.87e-08	5.38e-06	SIGNAL_TRANSDUCTION
-0.444927	-0.436337	GSEA	83	2.26e-08	6.31e-06	GSE22886_NAIVE_BCELL_VS_NEUTROPHIL_DN
-0.464496	-0.395435	GSEA	85	2.44e-08	6.63e-06	PID_PDGFRBPATHWAY
0.303163	0.459009	GSEA	96	3.01e-08	7.97e-06	REACTOME_3_UTR_MEDIATED_TRANSLATIONAL_REGULATION
-0.307896	-0.462267	GSEA	94	3.24e-08	8.36e-06	GSE29618_MONOCYTE_VS_PDC_DAY7_FLU_VACCINE_UP
-0.373066	-0.413693	GSEA	101	3.39e-08	8.53e-06	KEGG_REGULATION_OF_ACTIN_CYTOSKELETON
0.300712	0.380902	GSEA	130	3.6e-08	8.83e-06	GNF2_FBL
0.253644	0.289295	GSEA	214	3.75e-08	8.98e-06	REACTOME_METABOLISM_OF_RNA
-0.479278	-0.411908	GSEA	77	3.83e-08	8.97e-06	GSE6269_E_COLI_VS_STREP_PNEUMO_INF_PBMC_DN
0.146838	0.139573	GOBP slim name	887	3.92e-08	1.01e-06	RNA metabolic process
-0.500169	-0.459672	GSEA	67	3.94e-08	9e-06	MCLACHLAN_DENTAL_CARIES_DN
0.472607	0.46779	GSEA	70	4.16e-08	9.29e-06	STRUCTURAL_CONSTITUENT_OF_RIBOSOME
-0.379794	-0.492065	GSEA	77	4.42e-08	9.67e-06	GSE29618_MONOCYTE_VS_MDC_UP
0.111094	0.131575	GOBP slim name	1292	5.7e-08	1.34e-06	nucleobase-containing compound metabolic process
-0.281925	-0.398838	GSEA	120	5.95e-08	1.27e-05	IVANOVA_HEMATOPOIESIS_MATURE_CELL
-0.443332	-0.414693	GSEA	81	7.21e-08	1.51e-05	VERHAAK_GLIOBLASTOMA_NEURAL
0.38265	0.418143	GSEA	92	8.36e-08	1.72e-05	REACTOME_SRP_DEPENDENT_COTRANSLATIONAL_PROTEIN_TARGETING_TO_MEMBRANE
0.316328	0.487653	GOBP slim name	78	1.14e-07	2.49e-06	tRNA metabolic process
0.232192	0.362244	GSEA	143	1.19e-07	2.38e-05	GSE22886_UNSTIM_VS_IL2_STIM_NKCELL_DN
0.375437	0.465582	GSEA	78	1.37e-07	2.71e-05	REACTOME_PEPTIDE_CHAIN_ELONGATION
-0.432669	-0.429056	GSEA	77	1.4e-07	2.71e-05	BOYLAN_MULTIPLE_MYELOMA_C_D_DN
-0.317428	-0.386855	GSEA	112	1.47e-07	2.79e-05	QI_PLASMACYTOMA_UP
0.112134	0.272186	GSEA	252	1.57e-07	2.92e-05	PENG_GLUTAMINE_DEPRIVATION_DN
-0.361425	-0.361114	GSEA	109	1.63e-07	2.98e-05	GSE3982_NEUTROPHIL_VS_CENT_MEMORY_CD4_TCELL_UP
-0.568225	-0.531121	KEGG name	46	1.83e-07	4.8e-05	Leukocyte transendothelial migration
-0.204543	-0.197806	GOBP slim name	365	1.86e-07	3.76e-06	vesicle-mediated transport
0.29182	0.377179	GSEA	119	2.03e-07	3.65e-05	REACTOME_INFLUENZA_LIFE_CYCLE
-0.512704	-0.456984	KEGG name	58	2.24e-07	2.93e-05	Chemokine signaling pathway
-0.376383	-0.354963	GSEA	103	2.43e-07	4.29e-05	GSE9988_ANTI_TREM1_VS_VEHICLE_TREATED_MONOCYTES_DN
-0.441324	-0.435047	GSEA	71	2.69e-07	4.66e-05	MCLACHLAN_DENTAL_CARIES_UP
-0.408526	-0.470817	GSEA	69	2.88e-07	4.91e-05	GSE36392_TYPE_2_MYELOID_VS_NEUTROPHIL_IL25_TREATED_LUNG_UP
0.332079	0.416413	GSEA	93	3.02e-07	5.06e-05	BILD_MYC_ONCOGENIC_SIGNATURE
-0.259158	-0.430994	GSEA	94	3.29e-07	5.43e-05	GSE3982_NEUTROPHIL_VS_NKCELL_UP
0.394112	0.446675	GSEA	75	3.35e-07	5.43e-05	KEGG_RIBOSOME
-0.268266	-0.356343	GSEA	130	3.51e-07	5.61e-05	MODULE_5
-0.328495	-0.366572	GSEA	110	3.68e-07	5.79e-05	GSE29618_PDC_VS_MDC_DAY7_FLU_VACCINE_DN
-0.584259	-0.532462	GSEA	42	3.94e-07	6.09e-05	GNF2_MYD88
-0.417883	-0.43886	GSEA	72	4.02e-07	6.13e-05	GSE27786_LSK_VS_MONO_MAC_DN
0.202456	0.228386	GSEA	293	4.14e-07	6.21e-05	GARY_CD5_TARGETS_DN
-0.464783	-0.47237	GSEA	60	4.16e-07	6.15e-05	GSE27786_NKCELL_VS_MONO_MAC_DN
0.154962	0.322816	GSEA	165	4.92e-07	7.16e-05	CELLULAR_BIOSYNTHETIC_PROCESS
0.164782	0.258082	GSEA	258	5.43e-07	7.81e-05	MODULE_83
-0.27961	-0.372384	GSEA	115	5.44e-07	7.71e-05	GSE9988_ANTI_TREM1_VS_CTRL_TREATED_MONOCYTES_DN
0.139967	0.316314	GSEA	166	6.99e-07	9.77e-05	GSE15930_NAIVE_VS_48H_IN_VITRO_STIM_CD8_TCELL_DN
-0.464487	-0.428193	GSEA	63	7.37e-07	0.000101549	KEGG_FC_GAMMA_R_MEDIATED_PHAGOCYTOSIS
0.171372	0.328987	GSEA	153	8.2e-07	0.00011142	MORF_NPM1
0.33951	0.398245	GSEA	90	8.82e-07	0.000118318	SHEPARD_CRUSH_AND_BURN_MUTANT_UP
-0.321548	-0.382826	GSEA	97	1.06e-06	0.000140913	GSE22886_NAIVE_CD8_TCELL_VS_MONOCYTE_DN
-0.390102	-0.398299	GSEA	79	1.08e-06	0.000140799	KEGG_FOCAL_ADHESION
-0.516741	-0.466539	GSEA	50	1.11e-06	0.000142805	GSE15733_BM_VS_SPLEEN_MEMORY_CD4_TCELL_UP
0.30813	0.413432	GSEA	88	1.12e-06	0.000142722	REACTOME_INFLUENZA_VIRAL_RNA_TRANSCRIPTION_AND_REPLICATION
0.117823	0.243303	GSEA	277	1.19e-06	0.000149031	IVANOVA_HEMATOPOIESIS_EARLY_PROGENITOR
-0.202729	-0.214335	GOBP slim name	289	1.27e-06	2.39e-05	cytoskeleton organization
-0.481654	-0.37039	GSEA	63	1.28e-06	0.000158346	KEGG_NEUROTROPHIN_SIGNALING_PATHWAY
0.239511	0.310333	GSEA	154	1.28e-06	0.000156825	MACROMOLECULE_BIOSYNTHETIC_PROCESS
0.0424915	0.291892	GOBP slim name	153	1.45e-06	2.56e-05	cellular amino acid metabolic process
-0.430775	-0.433124	GSEA	64	1.47e-06	0.000178205	GSE24634_TEFF_VS_TCONV_DAY3_IN_CULTURE_DN
-0.328353	-0.425018	GSEA	80	1.48e-06	0.000177172	GSE29618_MONOCYTE_VS_PDC_UP
0.190042	0.283435	GSEA	192	1.59e-06	0.000187956	RNA_BINDING
0.090718	0.330854	GSEA	130	1.64e-06	0.000191314	MORF_FBL
-0.254779	-0.243754	GOBP slim name	194	1.72e-06	2.86e-05	locomotion
0.357067	0.460636	GSEA	67	1.72e-06	0.000198688	GNF2_NPM1
-0.0802239	-0.230621	GSEA	284	1.89e-06	0.00021652	CUI_TCF21_TARGETS_2_DN
0.229105	0.33684	GSEA	132	1.9e-06	0.000214116	SCHLOSSER_MYC_TARGETS_REPRESSED_BY_SERUM
0.164802	0.275906	GSEA	204	1.91e-06	0.000213063	MODULE_32
0.147988	0.536089	GSEA	48	2.01e-06	0.000222613	MENSSEN_MYC_TARGETS
-0.432884	-0.453692	GSEA	59	2.03e-06	0.000221662	GNF2_CASP1
0.0973145	0.168084	GSEA	585	2.24e-06	0.00024217	PUJANA_CHEK2_PCC_NETWORK
-0.467554	-0.407854	GSEA	59	2.33e-06	0.000249504	PID_CXCR4_PATHWAY
-0.25513	-0.378511	GSEA	102	2.44e-06	0.000258128	GSE3982_NEUTROPHIL_VS_EFF_MEMORY_CD4_TCELL_UP
0.129775	0.252031	GSEA	242	2.47e-06	0.000258418	MORF_SOD1
-0.526278	-0.472497	KEGG name	45	2.63e-06	0.000229844	Fc gamma R-mediated phagocytosis
0.227407	0.276691	GSEA	177	2.65e-06	0.000274391	REACTOME_METABOLISM_OF_MRNA
0.202915	0.394229	GSEA	95	2.87e-06	0.000294882	GSE22886_NAIVE_BCELL_VS_NEUTROPHIL_UP
0.225436	0.442267	GSEA	75	2.96e-06	0.000300273	GNF2_RAN
-0.185514	-0.258116	GSEA	216	2.96e-06	0.000298128	MARTENS_BOUND_BY_PML_RARA_FUSION
-0.185096	-0.207843	GSEA	301	2.99e-06	0.000297449	DODD_NASOPHARYNGEAL_CARCINOMA_UP
-0.408992	-0.450298	GSEA	60	3.23e-06	0.000318209	GNF2_STAT6
-0.25396	-0.361219	GSEA	108	3.27e-06	0.00031889	GSE22886_NAIVE_CD4_TCELL_VS_MONOCYTE_DN
-0.304802	-0.344409	GSEA	105	3.4e-06	0.000328865	GSE29618_PDC_VS_MDC_DN
-0.233763	-0.385041	GSEA	97	3.62e-06	0.000346454	GSE37416_12H_VS_48H_F_TULARENSIS_LVS_NEUTROPHIL_UP
0.249285	0.321767	GSEA	130	3.72e-06	0.000352435	GSE31082_DN_VS_DP_THYMOCYTE_UP
0.181183	0.508178	GSEA	53	3.8e-06	0.000357121	BILANGES_RAPAMYCIN_SENSITIVE_VIA_TSC1_AND_TSC2
-0.596015	-0.629327	GSEA	29	3.91e-06	0.000363624	PID_TXA2PATHWAY
0.181522	0.315991	GSEA	145	3.91e-06	0.000361074	GSE22886_UNSTIM_VS_IL15_STIM_NKCELL_DN
0.118134	0.20735	GSEA	349	4.04e-06	0.000369459	FEVR_CTNNB1_TARGETS_DN
-0.343992	-0.406951	KEGG name	76	4.07e-06	0.00026679	Regulation of actin cytoskeleton
-0.559731	-0.539155	GSEA	36	4.09e-06	0.00037063	GNF2_ITGB2
-0.546706	-0.522217	GSEA	38	4.14e-06	0.000371458	PID_RAC1_PATHWAY
-0.235635	-0.471651	GSEA	63	4.77e-06	0.000424433	GSE36392_EOSINOPHIL_VS_NEUTROPHIL_IL25_TREATED_LUNG_UP
0.103591	0.310035	GSEA	140	4.82e-06	0.000424771	GSE22886_NAIVE_TCELL_VS_NEUTROPHIL_UP
-0.116587	-0.158124	GSEA	584	5e-06	0.000437426	CAGGTG_V$E12_Q6
-0.31855	-0.409979	GSEA	77	5.07e-06	0.000439769	GSE3982_DC_VS_NEUTROPHIL_DN
0.177375	0.316724	GSEA	141	5.09e-06	0.000437903	GSE15930_NAIVE_VS_24H_IN_VITRO_STIM_INFAB_CD8_TCELL_DN
0.174743	0.314124	GSEA	143	5.26e-06	0.000448635	GSE15930_NAIVE_VS_24H_IN_VITRO_STIM_CD8_TCELL_DN
0.0921201	0.0877443	GOBP slim name	2059	5.36e-06	8.43e-05	macromolecule metabolic process
0.183654	0.343797	GSEA	118	5.72e-06	0.000483274	DANG_MYC_TARGETS_UP
-0.23247	-0.2087	GOBP slim name	222	5.79e-06	8.63e-05	response to external stimulus
-0.293275	-0.327377	GSEA	109	6.28e-06	0.000525894	GSE9988_ANTI_TREM1_AND_LPS_VS_VEHICLE_TREATED_MONOCYTES_DN
-0.294445	-0.345389	GSEA	101	6.49e-06	0.000538981	GSE37416_12H_VS_24H_F_TULARENSIS_LVS_NEUTROPHIL_UP
0.142432	0.0980687	GSEA	740	6.7e-06	0.000552292	INTRACELLULAR_ORGANELLE_PART
0.142432	0.0980687	GSEA	740	6.7e-06	0.000547802	ORGANELLE_PART
-0.40106	-0.392137	GSEA	66	7.19e-06	0.000583355	REACTOME_GPCR_DOWNSTREAM_SIGNALING
0.244421	0.37941	GSEA	92	7.93e-06	0.000638213	GSE17974_CTRL_VS_ACT_IL4_AND_ANTI_IL12_4H_CD4_TCELL_DN
-0.309081	-0.278464	GSEA	119	8.15e-06	0.000650487	GSE29618_BCELL_VS_MDC_DAY7_FLU_VACCINE_DN
0.356026	0.291927	GSEA	95	8.34e-06	0.00066048	MITOCHONDRIAL_PART
0.198563	0.182055	GSEA	293	8.35e-06	0.000655763	MEMBRANE_ENCLOSED_LUMEN
0.198563	0.182055	GSEA	293	8.35e-06	0.00065068	ORGANELLE_LUMEN
0.195312	0.309582	GSEA	138	9.13e-06	0.000706072	GSE15930_NAIVE_VS_24H_IN_VITRO_STIM_IL12_CD8_TCELL_DN
0.311555	0.356429	GSEA	90	9.19e-06	0.000705449	REACTOME_NONSENSE_MEDIATED_DECAY_ENHANCED_BY_THE_EXON_JUNCTION_COMPLEX
0.40505	0.396596	GSEA	63	9.33e-06	0.000710598	GCM_TPT1
0.176277	0.343753	GSEA	112	9.75e-06	0.000737375	GSE3982_BASOPHIL_VS_TH2_DN
-0.350467	-0.341915	GSEA	84	1.02e-05	0.000768226	REACTOME_AXON_GUIDANCE
-0.302416	-0.341497	GSEA	96	1.05e-05	0.00077975	LEE_DIFFERENTIATING_T_LYMPHOCYTE
0.334874	0.575731	GSEA	39	1.06e-05	0.000783677	GNF2_NS
0.309984	0.468135	GSEA	58	1.07e-05	0.000787028	GNF2_ST13
0.267552	0.303422	GSEA	122	1.1e-05	0.000799802	RAMALHO_STEMNESS_UP
-0.375134	-0.405186	GSEA	65	1.13e-05	0.000815663	GSE24634_TREG_VS_TCONV_POST_DAY5_IL4_CONVERSION_DN
0.356971	0.43151	KEGG name	62	1.15e-05	0.000600732	Ribosome
-0.265904	-0.345605	GSEA	101	1.17e-05	0.000839362	GSE22886_NAIVE_TCELL_VS_MONOCYTE_DN
0.195602	0.349723	GSEA	106	1.19e-05	0.000848702	GCM_NPM1
-0.249686	-0.239815	GOBP slim name	167	1.26e-05	0.000178613	cell motility
-0.467322	-0.376219	KEGG name	53	1.29e-05	0.000562063	Neurotrophin signaling pathway
-0.345195	-0.346086	GSEA	82	1.35e-05	0.000956505	GSE27786_CD4_TCELL_VS_MONO_MAC_DN
0.0771993	0.195866	GSEA	339	1.36e-05	0.00095477	BERENJENO_TRANSFORMED_BY_RHOA_UP
-0.263942	-0.302256	GSEA	121	1.38e-05	0.000964071	MODULE_44
0.255749	0.455549	GSEA	61	1.39e-05	0.000964358	SCHUHMACHER_MYC_TARGETS_UP
-0.601907	-0.591841	GSEA	27	1.46e-05	0.00100847	KEGG_LEISHMANIA_INFECTION
0.178495	0.296542	GSEA	144	1.53e-05	0.00104629	GSE15930_NAIVE_VS_48H_IN_VITRO_STIM_IFNAB_CD8_TCELL_DN
-0.460483	-0.410094	GSEA	50	1.59e-05	0.00108236	KEGG_B_CELL_RECEPTOR_SIGNALING_PATHWAY
-0.322671	-0.270972	GSEA	107	1.62e-05	0.00109116	SMID_BREAST_CANCER_NORMAL_LIKE_UP
-0.264539	-0.338808	GSEA	101	1.62e-05	0.00108436	LINDGREN_BLADDER_CANCER_CLUSTER_2B
-0.198332	-0.302544	GSEA	135	1.67e-05	0.00111299	REACTOME_DEVELOPMENTAL_BIOLOGY
0.137466	0.240992	GSEA	220	1.68e-05	0.00111061	BIOSYNTHETIC_PROCESS
0.109729	0.319177	GSEA	117	1.71e-05	0.00112134	MORF_EIF3S6
-0.259894	-0.45009	GSEA	61	1.74e-05	0.0011343	SCHLOSSER_SERUM_RESPONSE_UP
0.245295	0.565496	GSEA	38	1.75e-05	0.00113236	REACTOME_TRNA_AMINOACYLATION
0.293638	0.448562	GSEA	60	1.84e-05	0.00118691	BILANGES_SERUM_AND_RAPAMYCIN_SENSITIVE_GENES
-0.248262	-0.306895	GOBP slim name	119	1.93e-05	0.000260737	cell adhesion
0.276296	0.377118	GSEA	82	1.94e-05	0.0012411	GSE10239_KLRG1INT_VS_KLRG1HIGH_EFF_CD8_TCELL_UP
-0.362523	-0.431943	GSEA	58	1.97e-05	0.00125615	DEFENSE_RESPONSE
-0.360236	-0.317351	GSEA	81	1.98e-05	0.00125074	V$SRF_Q6
0.239924	0.326779	GSEA	109	2.05e-05	0.00129015	GSE17974_0H_VS_6H_IN_VITRO_ACT_CD4_TCELL_DN
0.03521	0.259551	GSEA	149	2.18e-05	0.00136071	PENG_LEUCINE_DEPRIVATION_DN
0.0992278	0.226837	GSEA	239	2.24e-05	0.00138964	MORF_RAN
-0.218987	-0.189412	GOBP slim name	225	2.25e-05	0.000288953	protein phosphorylation
-0.00241399	0.216115	GOBP slim name	186	2.25e-05	0.000276963	amine metabolic process
-0.0985832	-0.215379	GSEA	267	2.31e-05	0.00142213	TGACAGNY_V$MEIS1_01
-0.133279	-0.105024	GOBP slim name	702	2.34e-05	0.000275796	response to chemical stimulus
0.155577	0.240861	GSEA	209	2.35e-05	0.00144303	MORF_EIF3S2
-0.223706	-0.307202	GOBP slim name	122	2.4e-05	0.000271472	biological adhesion
-0.545315	-0.687768	GSEA	23	2.41e-05	0.00147132	BIOCARTA_RHO_PATHWAY
-0.339189	-0.283076	GSEA	93	2.41e-05	0.0014626	KEGG_MAPK_SIGNALING_PATHWAY
0.115101	0.285427	GSEA	145	2.51e-05	0.00150889	GSE22886_NEUTROPHIL_VS_MONOCYTE_DN
-0.312714	-0.261367	GSEA	109	2.55e-05	0.00152579	REACTOME_SIGNALLING_BY_NGF
-0.105371	-0.194778	GSEA	327	2.73e-05	0.00162709	GOBERT_OLIGODENDROCYTE_DIFFERENTIATION_DN
-0.193087	-0.201709	GSEA	240	2.75e-05	0.00162804	INTRACELLULAR_SIGNALING_CASCADE
0.138498	0.289673	GSEA	142	2.77e-05	0.00162603	GSE15930_NAIVE_VS_48H_IN_VITRO_STIM_IL12_CD8_TCELL_DN
-0.372584	-0.396018	GSEA	61	2.83e-05	0.00165448	RESPONSE_TO_EXTERNAL_STIMULUS
-0.592716	-0.582059	GSEA	26	2.85e-05	0.00165655	PID_IL8CXCR2_PATHWAY
-0.374852	-0.393786	KEGG name	61	2.86e-05	0.00106876	Focal adhesion
-0.0778679	-0.103767	GSEA	1321	2.99e-05	0.00172893	PILON_KLF1_TARGETS_DN
-0.494257	-0.643258	GSEA	26	3.11e-05	0.00178732	GNF2_ICAM3
-0.348297	-0.352225	GSEA	73	3.13e-05	0.00179015	V$SRF_Q5_01
0.0386249	0.0901876	GOBP slim name	2597	3.14e-05	0.000341659	cellular metabolic process
0.166854	0.391017	GSEA	75	3.15e-05	0.00179095	YAO_TEMPORAL_RESPONSE_TO_PROGESTERONE_CLUSTER_11
-0.340557	-0.458539	GSEA	52	3.21e-05	0.00181172	TAKEDA_TARGETS_OF_NUP98_HOXA9_FUSION_8D_DN
0.232098	0.413177	GSEA	68	3.21e-05	0.00180599	RIBONUCLEOPROTEIN_COMPLEX_BIOGENESIS_AND_ASSEMBLY
0.11884	0.175581	GSEA	388	3.31e-05	0.00184807	RODRIGUES_THYROID_CARCINOMA_POORLY_DIFFERENTIATED_UP
-0.342307	-0.467105	GSEA	50	3.42e-05	0.00190128	FLECHNER_BIOPSY_KIDNEY_TRANSPLANT_REJECTED_VS_OK_UP
-0.495188	-0.371747	GSEA	44	3.43e-05	0.00189488	KEGG_FC_EPSILON_RI_SIGNALING_PATHWAY
-0.147264	-0.16718	GOBP slim name	374	3.47e-05	0.000363624	regulation of protein modification process
0.240417	0.291624	GSEA	122	3.61e-05	0.0019816	GSE36476_CTRL_VS_TSST_ACT_16H_MEMORY_CD4_TCELL_OLD_DN
0.0536686	0.252182	GSEA	160	3.61e-05	0.00197273	MORF_G22P1
0.377067	0.4911	GSEA	44	3.64e-05	0.00197847	IRITANI_MAD1_TARGETS_DN
0.440622	0.521018	GSEA	37	3.65e-05	0.00197076	REACTOME_MITOCHONDRIAL_PROTEIN_IMPORT
-0.479783	-0.50404	GSEA	36	3.73e-05	0.00200425	GNF2_PTPN6
-0.262205	-0.30053	GSEA	110	3.74e-05	0.00200225	GSE29618_BCELL_VS_MONOCYTE_DN
-0.288293	-0.266672	GSEA	114	3.85e-05	0.00204682	PROTEIN_AMINO_ACID_PHOSPHORYLATION
0.146166	0.287816	GSEA	139	3.88e-05	0.00205538	GSE24634_TREG_VS_TCONV_POST_DAY3_IL4_CONVERSION_UP
0.0430548	0.16072	GSEA	428	3.89e-05	0.00204638	CASORELLI_ACUTE_PROMYELOCYTIC_LEUKEMIA_DN
0.111963	0.339582	GSEA	93	4.09e-05	0.00214262	YAO_TEMPORAL_RESPONSE_TO_PROGESTERONE_CLUSTER_14
-0.177951	-0.187698	GOBP slim name	269	4.11e-05	0.000414969	lipid metabolic process
0.140175	0.293359	GSEA	132	4.19e-05	0.00218508	GSE24634_TEFF_VS_TCONV_DAY5_IN_CULTURE_UP
-0.462066	-0.443099	GSEA	42	4.23e-05	0.00219227	SMIRNOV_CIRCULATING_ENDOTHELIOCYTES_IN_CANCER_UP
-0.154778	-0.239897	GSEA	197	4.27e-05	0.00220277	FEVR_CTNNB1_TARGETS_UP
0.216186	0.336215	GSEA	98	4.49e-05	0.00230366	GSE17974_CTRL_VS_ACT_IL4_AND_ANTI_IL12_12H_CD4_TCELL_DN
0.308024	0.294764	GOBP slim name	94	4.9e-05	0.000478236	mitochondrion organization
-0.695693	-0.475121	GSEA	22	4.99e-05	0.00254567	BIOCARTA_MPR_PATHWAY
0.378493	0.464392	KEGG name	46	5.04e-05	0.00165097	Ribosome biogenesis in eukaryotes
-0.19408	-0.380809	GSEA	76	5.17e-05	0.00262581	GSE31082_DN_VS_CD8_SP_THYMOCYTE_DN
-0.297749	-0.312545	GSEA	91	5.2e-05	0.00262735	GSE3982_EOSINOPHIL_VS_CENT_MEMORY_CD4_TCELL_UP
-0.0632177	-0.146239	GOBP slim name	552	5.51e-05	0.000520159	anatomical structure development
-0.236831	-0.242739	GSEA	148	5.55e-05	0.00279167	PHOSPHOTRANSFERASE_ACTIVITY_ALCOHOL_GROUP_AS_ACCEPTOR
-0.572689	-0.625954	GSEA	23	5.6e-05	0.00279978	GNF2_MSN
0.211438	0.341596	GSEA	93	5.63e-05	0.00280398	GSE27786_LSK_VS_NEUTROPHIL_UP
-0.338486	-0.343699	GSEA	72	5.66e-05	0.00280263	MODULE_117
-0.272113	-0.314787	GSEA	96	5.68e-05	0.00279862	GSE3982_BASOPHIL_VS_TH2_UP
-0.33649	-0.4886	GSEA	44	5.69e-05	0.00279017	WANG_SMARCE1_TARGETS_UP
-0.580305	-0.570644	KEGG name	25	5.82e-05	0.00169281	Leishmaniasis
0.176863	0.421024	GSEA	60	5.88e-05	0.00287253	MORF_UNG
-0.203129	-0.174095	GOBP slim name	237	5.89e-05	0.000537337	cellular component movement
-0.259266	-0.215213	GOBP slim name	146	5.89e-05	0.000521208	membrane invagination
-0.180508	-0.206912	GSEA	225	5.91e-05	0.00287278	MULLIGHAN_MLL_SIGNATURE_2_UP
-0.215422	-0.323019	GSEA	102	5.98e-05	0.00289016	GSE27786_LIN_NEG_VS_NKCELL_DN
-0.2607	-0.278486	GSEA	115	5.99e-05	0.00288111	HOSHIDA_LIVER_CANCER_SUBCLASS_S1
-0.343089	-0.534976	GSEA	37	6.06e-05	0.00290188	GSE22886_NAIVE_CD8_TCELL_VS_NEUTROPHIL_DN
-0.384228	-0.46834	GSEA	44	6.16e-05	0.00293721	GNF2_PTPRC
0.136927	0.299725	GSEA	120	6.26e-05	0.00297109	GSE27786_NKTCELL_VS_MONO_MAC_UP
-0.144432	-0.370914	GSEA	76	6.35e-05	0.00299753	GSE3982_EOSINOPHIL_VS_NKCELL_UP
-0.563619	-0.514901	GSEA	28	6.37e-05	0.00299366	BOYLAN_MULTIPLE_MYELOMA_PCA1_UP
0.17323	0.636213	GSEA	24	6.39e-05	0.00298962	REACTOME_CYTOSOLIC_TRNA_AMINOACYLATION
0.332341	0.384764	GSEA	63	6.42e-05	0.00298654	MYC_UP.V1_UP
-0.298849	-0.313773	GSEA	88	6.46e-05	0.00299416	GSE3982_NEUTROPHIL_VS_TH2_UP
-0.349621	-0.319685	GSEA	73	6.6e-05	0.00304494	V$SRF_Q4
-0.339189	-0.336191	GSEA	72	6.72e-05	0.00308468	ONDER_CDH1_TARGETS_2_DN
-0.63919	-0.636142	GSEA	20	6.73e-05	0.00307697	GNF2_CD97
0.16121	0.232097	GSEA	196	6.75e-05	0.00307118	IVANOVA_HEMATOPOIESIS_STEM_CELL_AND_PROGENITOR
-0.368264	-0.375464	GSEA	59	6.93e-05	0.0031402	MODULE_64
-0.438678	-0.584993	GSEA	29	6.98e-05	0.00314622	INFLAMMATORY_RESPONSE
-0.194465	-0.367066	GSEA	79	7.05e-05	0.00316275	GSE27786_LIN_NEG_VS_MONO_MAC_DN
-0.258925	-0.30929	GSEA	99	7.09e-05	0.00316801	SANSOM_APC_TARGETS_DN
-0.244256	-0.255055	GSEA	132	7.15e-05	0.00318069	PHOSPHORYLATION
-0.0494045	0.0794471	GOBP slim name	651	7.24e-05	0.000620646	small molecule metabolic process
-0.369013	-0.391214	GSEA	56	7.24e-05	0.0032092	REACTOME_SIGNALING_BY_ILS
-0.238454	-0.36776	GSEA	77	7.28e-05	0.00321242	GSE13306_LAMINA_PROPRIA_VS_SPLEEN_TREG_UP
-0.174845	-0.194677	GSEA	243	7.41e-05	0.00325538	PLASMA_MEMBRANE
-0.420401	-0.44467	GSEA	43	7.47e-05	0.00326497	GNF2_CD53
-0.267786	-0.273991	GSEA	111	7.6e-05	0.00330725	GSE37416_0H_VS_6H_F_TULARENSIS_LVS_NEUTROPHIL_UP
-0.397969	-0.380445	GSEA	53	7.77e-05	0.00336693	KEGG_T_CELL_RECEPTOR_SIGNALING_PATHWAY
-0.262588	-0.295545	GSEA	103	7.78e-05	0.00335643	GSE9988_LPS_VS_VEHICLE_TREATED_MONOCYTE_DN
0.442159	0.387369	GSEA	46	7.8e-05	0.00335279	MITOCHONDRIAL_INNER_MEMBRANE
0.146983	0.28579	GSEA	128	8.76e-05	0.00374808	MORF_ACTG1
0.0822958	0.205599	GSEA	246	8.93e-05	0.00380358	MORF_BUB3
-0.0650289	-0.189591	GSEA	284	8.94e-05	0.00379306	RODRIGUES_THYROID_CARCINOMA_POORLY_DIFFERENTIATED_DN
0.154983	0.280517	GSEA	132	9.31e-05	0.00393365	GSE24634_TREG_VS_TCONV_POST_DAY5_IL4_CONVERSION_UP
-0.401532	-0.423823	GSEA	46	9.35e-05	0.00393215	SASSON_RESPONSE_TO_FORSKOLIN_DN
0.112813	0.236204	GSEA	187	9.41e-05	0.00394197	MORF_ANP32B
-0.277856	-0.314213	GSEA	89	9.51e-05	0.00396864	GSE24142_EARLY_THYMIC_PROGENITOR_VS_DN3_THYMOCYTE_UP
-0.331645	-0.3112	GSEA	76	9.51e-05	0.00395376	KEGG_INSULIN_SIGNALING_PATHWAY
-0.768879	-0.897327	GSEA	11	9.53e-05	0.00394375	GNF2_SPI1
-0.17031	-0.168653	GOBP slim name	284	9.78e-05	0.000814316	membrane organization
0.202869	0.370961	GSEA	74	0.000100503	0.00414204	GNF2_PA2G4
-0.258469	-0.299656	GSEA	99	0.000101413	0.00416249	CELL_SURFACE_RECEPTOR_LINKED_SIGNAL_TRANSDUCTION_GO_0007166
0.284294	0.272748	GSEA	101	0.00010198	0.00416872	GSE27786_LSK_VS_MONO_MAC_UP
0.565572	0.714755	GSEA	18	0.000104265	0.00424489	RIBOSOME_BIOGENESIS_AND_ASSEMBLY
-0.225012	-0.210463	GSEA	166	0.00010629	0.00430988	KINASE_ACTIVITY
0.251264	0.291696	GSEA	104	0.00010676	0.00431154	GSE3982_NEUTROPHIL_VS_TH1_DN
0.204217	0.343699	GSEA	85	0.000110185	0.00443208	GSE17974_0H_VS_4H_IN_VITRO_ACT_CD4_TCELL_DN
0.220888	0.320847	GSEA	95	0.000110918	0.00444379	MORF_TPT1
0.13243	0.314316	GSEA	100	0.000115017	0.00458971	GSE36476_CTRL_VS_TSST_ACT_16H_MEMORY_CD4_TCELL_YOUNG_DN
-0.172327	-0.353112	GSEA	80	0.000116656	0.00463674	GSE3982_EOSINOPHIL_VS_DC_UP
0.36164	0.515237	GSEA	36	0.000116847	0.00462605	GNF2_TPT1
-0.258244	-0.353357	GSEA	76	0.00011712	0.00461866	GSE3982_MAST_CELL_VS_NEUTROPHIL_DN
-0.0481454	-0.219351	GSEA	185	0.000121193	0.0047606	TTTGCAC,MIR-19A,MIR-19B
-0.277848	-0.289521	GSEA	95	0.000122841	0.00480656	GSE6269_E_COLI_VS_STREP_AUREUS_INF_PBMC_DN
-0.464523	-0.464934	GSEA	35	0.000124687	0.00485991	PID_TCR_PATHWAY
-0.265486	-0.351546	GSEA	75	0.000126691	0.00491893	GSE3982_EOSINOPHIL_VS_NEUTROPHIL_DN
0.0981977	0.252124	GSEA	153	0.000128383	0.00496544	GSE24634_NAIVE_CD4_TCELL_VS_DAY5_IL4_CONV_TREG_DN
0.155817	0.124142	GSEA	392	0.000133585	0.00514687	NUCLEAR_PART
-0.440082	-0.41323	GSEA	41	0.000135366	0.00519556	PID_FCER1PATHWAY
0.165599	0.286306	GSEA	120	0.000138514	0.00529619	GSE36392_EOSINOPHIL_VS_NEUTROPHIL_IL25_TREATED_LUNG_DN
0.324807	0.480322	GSEA	41	0.000138629	0.00528052	CHNG_MULTIPLE_MYELOMA_HYPERPLOID_UP
0.12267	0.271692	GSEA	132	0.000143111	0.00543067	TIEN_INTESTINE_PROBIOTICS_24HR_DN
0.113438	0.152429	GSEA	421	0.000144591	0.00546619	GRAESSMANN_RESPONSE_TO_MC_AND_DOXORUBICIN_DN
0.0647768	0.19244	GSEA	257	0.000145687	0.005487	MORF_CSNK2B
-0.175784	-0.223455	GSEA	182	0.000147995	0.00555313	JOHNSTONE_PARVB_TARGETS_3_UP
-0.213638	-0.368947	GSEA	71	0.000148057	0.00553481	GSE24634_TREG_VS_TCONV_POST_DAY7_IL4_CONVERSION_DN
0.0856437	0.21589	GSEA	207	0.000150793	0.0056162	MORF_UBE2I
-0.494915	-0.427364	GSEA	34	0.000153326	0.00568949	REACTOME_RESPONSE_TO_ELEVATED_PLATELET_CYTOSOLIC_CA2_
-0.279351	-0.291278	GSEA	91	0.000155891	0.0057634	KEGG_ENDOCYTOSIS
-0.415133	-0.351227	GSEA	49	0.000156252	0.00575557	KEGG_NATURAL_KILLER_CELL_MEDIATED_CYTOTOXICITY
0.151461	0.25521	GSEA	149	0.000157458	0.00577883	GSE22886_NEUTROPHIL_VS_DC_DN
-0.29991	-0.38771	GSEA	59	0.000159997	0.00585067	GSE16755_CTRL_VS_IFNA_TREATED_MAC_DN
-0.283915	-0.322772	GSEA	79	0.000161498	0.00588415	GSE11057_CD4_EFF_MEM_VS_PBMC_DN
-0.0531596	-0.193392	GSEA	241	0.000162563	0.00590155	RTAAACA_V$FREAC2_01
-0.282952	-0.326254	GSEA	78	0.000162939	0.00589393	GSE27786_NKTCELL_VS_NEUTROPHIL_DN
-0.169616	-0.166928	GOBP slim name	269	0.000163482	0.00132187	cellular membrane organization
0.216871	0.419666	GSEA	54	0.000166102	0.00598683	REACTOME_ACTIVATION_OF_THE_MRNA_UPON_BINDING_OF_THE_CAP_BINDING_COMPLEX_AND_EIFS_AND_SUBSEQUENT_BINDING_TO_43S
-0.326994	-0.305672	GSEA	73	0.000166187	0.00596848	V$SRF_C
-0.00802822	-0.161805	GSEA	284	0.000169188	0.00605466	GTGCCTT,MIR-506
-0.249076	-0.299406	GSEA	95	0.000169243	0.00603512	GSE29618_BCELL_VS_MONOCYTE_DAY7_FLU_VACCINE_DN
-0.360601	-0.392196	GSEA	51	0.000172439	0.00612736	RPS14_DN.V1_UP
-0.280476	-0.328721	GSEA	77	0.000174123	0.00616542	CYTOSKELETAL_PROTEIN_BINDING
0.153444	0.163759	GSEA	301	0.000174601	0.00616067	STARK_PREFRONTAL_CORTEX_22Q11_DELETION_DN
0.183805	0.301537	GSEA	104	0.000176074	0.00619091	JISON_SICKLE_CELL_DISEASE_DN
-0.483213	-0.559943	GSEA	26	0.000178871	0.00626736	CHUNG_BLISTER_CYTOTOXICITY_DN
-0.288291	-0.335355	GSEA	73	0.000184343	0.00643663	GSE3982_NEUTROPHIL_VS_BCELL_UP
-0.173719	-0.33674	GSEA	83	0.000186797	0.00649977	GSE9988_LPS_VS_LPS_AND_ANTI_TREM1_MONOCYTE_UP
-0.373411	-0.500896	GSEA	35	0.000188826	0.00654771	KEGG_ADHERENS_JUNCTION
-0.365975	-0.281414	GSEA	65	0.000189407	0.00654528	PID_ERBB1_DOWNSTREAM_PATHWAY
-0.302846	-0.312287	GSEA	76	0.00019227	0.00662146	GSE10325_CD4_TCELL_VS_MYELOID_DN
0.0802965	0.260379	GSEA	130	0.000193326	0.00663512	GSE31082_DN_VS_CD4_SP_THYMOCYTE_UP
0.190612	0.311546	GSEA	96	0.000193738	0.00662663	TONKS_TARGETS_OF_RUNX1_RUNX1T1_FUSION_MONOCYTE_UP
-0.51513	-0.56845	GSEA	24	0.000197657	0.00673776	GNF2_VAV1
-0.268144	-0.246809	GSEA	108	0.000199602	0.00678108	GSE37416_0H_VS_24H_F_TULARENSIS_LVS_NEUTROPHIL_UP
-0.442808	-0.320127	GSEA	45	0.000201689	0.00682891	KEGG_ERBB_SIGNALING_PATHWAY
0.0783921	0.18097	GSEA	289	0.000213819	0.00721533	MORF_RAD23A
-0.476952	-0.411695	GSEA	35	0.000215306	0.0072412	KEGG_VEGF_SIGNALING_PATHWAY
0.0932304	0.29067	GOBP slim name	103	0.00021586	0.0016969	protein folding
0.201599	0.268427	GSEA	121	0.000218296	0.00731727	GSE19825_CD24LOW_VS_IL2RA_HIGH_DAY3_EFF_CD8_TCELL_DN
-0.0714168	-0.0982424	GOBP slim name	1119	0.000218314	0.00166981	developmental process
-0.114151	-0.229254	GSEA	178	0.000219595	0.00733636	FULCHER_INFLAMMATORY_RESPONSE_LECTIN_VS_LPS_DN
0.268138	0.434445	GSEA	48	0.000221557	0.00737742	GROSS_HYPOXIA_VIA_HIF1A_UP
-0.253346	-0.336744	GSEA	76	0.000222552	0.00738607	GSE3982_EOSINOPHIL_VS_TH2_UP
-0.174081	-0.309425	GSEA	96	0.000225565	0.00746145	GSE3982_EOSINOPHIL_VS_EFF_MEMORY_CD4_TCELL_UP
0.222773	0.28227	GSEA	106	0.000227648	0.00750568	GSE36392_TYPE_2_MYELOID_VS_NEUTROPHIL_IL25_TREATED_LUNG_DN
-0.188952	-0.275179	GSEA	118	0.00022869	0.00751538	GSE9988_ANTI_TREM1_AND_LPS_VS_CTRL_TREATED_MONOCYTES_DN
-0.282606	-0.257437	GSEA	96	0.000229332	0.00751194	GSE10325_LUPUS_BCELL_VS_LUPUS_MYELOID_DN
-0.396635	-0.372373	GSEA	47	0.000233188	0.00761342	PID_BCR_5PATHWAY
0.179025	0.160767	GSEA	248	0.000234738	0.00763925	NUCLEAR_LUMEN
-0.237925	-0.345206	GSEA	74	0.000235623	0.00764331	GSE9988_LOW_LPS_VS_ANTI_TREM1_AND_LPS_MONOCYTE_UP
0.0782459	0.19531	GSEA	240	0.000235775	0.00762365	MODULE_17
-0.472081	-0.53464	GSEA	27	0.000237611	0.0076584	HESS_TARGETS_OF_HOXA9_AND_MEIS1_DN
0.213454	0.29857	GSEA	98	0.000239399	0.00769135	GNF2_DAP3
0.218685	0.50406	GOBP slim name	35	0.000239863	0.00178635	tRNA aminoacylation for protein translation
0.187122	0.345713	GSEA	76	0.000241032	0.00771916	GSE14000_TRANSLATED_RNA_VS_MRNA_DC_DN
-0.459767	-0.413066	GSEA	36	0.000242155	0.00773052	GNF2_SELL
0.12816	0.190967	GSEA	250	0.000246372	0.00784025	MODULE_114
-0.286395	-0.343977	GSEA	68	0.000247147	0.00784011	GSE3982_NEUTROPHIL_VS_TH1_UP
-0.276388	-0.29486	GSEA	85	0.000248385	0.00785459	MODULE_6
-0.23478	-0.249521	GSEA	119	0.000248995	0.00784921	PROTEIN_KINASE_ACTIVITY
-0.464815	-0.448436	GSEA	33	0.000249769	0.007849	GNF2_TNFRSF1B
0.389843	0.453919	GOBP slim name	38	0.000250229	0.00181576	tRNA processing
-0.563078	-0.747543	GSEA	15	0.000250289	0.00784083	ZHAN_MULTIPLE_MYELOMA_DN
-0.177219	-0.186153	GOBP slim name	215	0.000252212	0.0017844	cellular lipid metabolic process
-0.320576	-0.298413	GSEA	72	0.000252568	0.00788765	CAIRO_LIVER_DEVELOPMENT_DN
-0.275355	-0.220255	GSEA	109	0.000253958	0.00790652	KEGG_PATHWAYS_IN_CANCER
0.113142	0.211039	GSEA	207	0.000257481	0.00799146	MUELLER_PLURINET
-0.18126	-0.205628	GSEA	186	0.000257779	0.00797608	RGAGGAARY_V$PU1_Q6
-0.260434	-0.250622	GSEA	106	0.000262936	0.0081107	GSE27786_NKCELL_VS_NKTCELL_UP
-0.464321	-0.398857	GSEA	36	0.000265434	0.0081627	SIG_INSULIN_RECEPTOR_PATHWAY_IN_CARDIAC_MYOCYTES
0.247635	0.240033	GSEA	116	0.000273951	0.00839894	GSE27786_NKCELL_VS_MONO_MAC_UP
0.119575	0.286731	GSEA	107	0.000274225	0.00838179	GSE27786_LSK_VS_NKTCELL_UP
-0.56517	-0.570942	GSEA	21	0.000276175	0.00841582	REACTOME_ANTIGEN_ACTIVATES_B_CELL_RECEPTOR_LEADING_TO_GENERATION_OF_SECOND_MESSENGERS
-0.401107	-0.412268	GSEA	41	0.000280812	0.00853126	RAMALHO_STEMNESS_DN
0.0810696	0.116826	GSEA	711	0.000281402	0.00852342	KINSEY_TARGETS_OF_EWSR1_FLII_FUSION_UP
-0.316046	-0.437649	GSEA	44	0.000281408	0.00849801	SASSON_RESPONSE_TO_GONADOTROPHINS_DN
-0.620853	-0.567627	GSEA	19	0.000282231	0.00849734	PID_IL8CXCR1_PATHWAY
-0.177495	-0.290415	GSEA	105	0.000283541	0.0085113	GSE37416_0H_VS_48H_F_TULARENSIS_LVS_NEUTROPHIL_UP
-0.192138	-0.188739	GSEA	192	0.000283637	0.00848886	GRUETZMANN_PANCREATIC_CANCER_UP
-0.244658	-0.256408	GSEA	109	0.000285312	0.00851365	DANG_REGULATED_BY_MYC_DN
0.0665297	0.203365	GSEA	207	0.000285774	0.00850221	VECCHI_GASTRIC_CANCER_EARLY_UP
-0.412184	-0.387706	GSEA	42	0.000295098	0.0087537	GSE7460_FOXP3_MUT_VS_HET_ACT_TCONV_UP
-0.664381	-0.471005	GSEA	19	0.000295107	0.00872821	KAMIKUBO_MYELOID_CEBPA_NETWORK
-0.391857	-0.399112	KEGG name	43	0.000299046	0.00783501	Osteoclast differentiation
-0.333459	-0.26747	GSEA	72	0.000300038	0.00884804	REACTOME_NGF_SIGNALLING_VIA_TRKA_FROM_THE_PLASMA_MEMBRANE
-0.43858	-0.411675	GSEA	37	0.000302453	0.00889317	SIG_BCR_SIGNALING_PATHWAY
-0.205013	-0.0802644	GOBP slim name	208	0.000306021	0.00211229	carbohydrate metabolic process
-0.242901	-0.198862	GSEA	135	0.000310778	0.00911132	GSE29618_BCELL_VS_MDC_DN
-0.285865	-0.370042	GSEA	59	0.000316711	0.00925826	GSE10325_CD4_TCELL_VS_BCELL_UP
-0.222735	-0.286006	GSEA	99	0.000318869	0.00929434	GSE22886_DAY0_VS_DAY7_MONOCYTE_IN_CULTURE_UP
0.13065	0.300012	GSEA	96	0.000318889	0.00926806	GSE32423_MEMORY_VS_NAIVE_CD8_TCELL_IL7_DN
-0.436916	-0.472534	GSEA	32	0.000319617	0.00926244	KEGG_LONG_TERM_POTENTIATION
-0.336873	-0.347138	GSEA	57	0.000322374	0.00931549	LENAOUR_DENDRITIC_CELL_MATURATION_DN
-0.0206355	0.147396	GSEA	252	0.00032737	0.00943275	RHEIN_ALL_GLUCOCORTICOID_THERAPY_DN
-0.278719	-0.284365	GSEA	84	0.000337473	0.00969609	MODULE_66
-0.257323	-0.261926	GSEA	99	0.000338829	0.0097073	GSE3982_BASOPHIL_VS_CENT_MEMORY_CD4_TCELL_UP
-0.2049	-0.379018	GSEA	60	0.000341712	0.00976208	GSE27786_LSK_VS_NEUTROPHIL_DN
0.0504038	0.137574	GSEA	473	0.000341849	0.00973833	GRADE_COLON_CANCER_UP
0.192913	0.266219	GSEA	117	0.000342509	0.00972958	GSE27786_LIN_NEG_VS_MONO_MAC_UP
-0.476856	-0.459261	GSEA	30	0.000343128	0.00971972	PID_LYSOPHOSPHOLIPID_PATHWAY
0.122175	0.190737	GSEA	241	0.000343974	0.00971629	MODULE_151
-0.431683	-0.39841	GSEA	38	0.000346254	0.0097533	REACTOME_GASTRIN_CREB_SIGNALLING_PATHWAY_VIA_PKC_AND_MAPK
-0.331254	-0.429963	GSEA	43	0.00035023	0.00983775	PID_CDC42_PATHWAY
-0.300064	-0.218721	GSEA	91	0.000354593	0.00993254	GSE27786_BCELL_VS_NKCELL_DN
-0.113453	-0.147481	GSEA	389	0.000356592	0.00996079	GGGTGGRR_V$PAX4_03
-0.264811	-0.276654	KEGG name	90	0.000359332	0.00855863	Pathways in cancer
0.241158	0.251621	GSEA	109	0.000360425	0.01004	GSE7400_CTRL_VS_CSF3_IN_VIVO_TREATED_PBMC_UP
0.0963429	0.280379	GSEA	104	0.000366496	0.0101809	GSE13485_DAY1_VS_DAY21_YF17D_VACCINE_PBMC_DN
-0.278104	-0.278294	GSEA	85	0.000367814	0.0101894	GSE27786_CD8_TCELL_VS_MONO_MAC_DN
0.127022	0.496318	GSEA	31	0.000369702	0.0102135	TRANSLATION_FACTOR_ACTIVITY_NUCLEIC_ACID_BINDING
0.127022	0.496318	GSEA	31	0.000369702	0.0101855	TRANSLATION_REGULATOR_ACTIVITY
-0.505496	-0.407573	GSEA	30	0.000376693	0.0103498	MODULE_248
-0.227604	-0.236427	GSEA	122	0.000386324	0.0105855	GSE22886_NAIVE_BCELL_VS_MONOCYTE_DN
-0.414348	-0.421658	GSEA	37	0.000389665	0.010648	GNF2_HCK
-0.209202	-0.278133	GSEA	103	0.000399312	0.0108821	GSE22886_NAIVE_CD8_TCELL_VS_NKCELL_DN
0.350782	0.299142	GSEA	60	0.000399903	0.0108687	MITOCHONDRIAL_MEMBRANE
-0.234878	-0.294562	GSEA	89	0.000401276	0.0108766	GSE22886_DC_VS_MONOCYTE_DN
-0.25607	-0.357583	GSEA	63	0.000401456	0.0108523	GSE24142_EARLY_THYMIC_PROGENITOR_VS_DN3_THYMOCYTE_FETAL_DN
0.19265	0.275258	GSEA	108	0.000401467	0.0108235	GSE27786_CD4_TCELL_VS_NEUTROPHIL_UP
0.166585	0.207722	GSEA	181	0.000407981	0.0109697	BENPORATH_ES_1
0.280637	0.426952	GSEA	45	0.000408793	0.0109622	REACTOME_FORMATION_OF_THE_TERNARY_COMPLEX_AND_SUBSEQUENTLY_THE_43S_COMPLEX
-0.210081	-0.353068	GSEA	67	0.000412998	0.0110455	GSE3982_BCELL_VS_BASOPHIL_DN
0.00219777	-0.11365	GSEA	491	0.000414197	0.0110482	DACOSTA_UV_RESPONSE_VIA_ERCC3_DN
0.119628	0.327969	GSEA	75	0.00041496	0.0110392	GSE29614_DAY3_VS_DAY7_TIV_FLU_VACCINE_PBMC_DN
0.049206	0.266813	GSEA	101	0.000415593	0.0110269	REACTOME_METABOLISM_OF_AMINO_ACIDS_AND_DERIVATIVES
-0.290171	-0.384201	GSEA	53	0.000419832	0.0111101	GSE27786_NKCELL_VS_NEUTROPHIL_DN
-0.336267	-0.27206	GSEA	67	0.00042102	0.0111123	GSE2826_WT_VS_XID_BCELL_DN
-0.495111	-0.436771	GSEA	29	0.000423512	0.0111488	BIOCARTA_FCER1_PATHWAY
-0.197842	-0.267963	GSEA	111	0.000423612	0.0111223	V$ETS2_B
0.0996181	0.292518	GSEA	93	0.000429202	0.0112397	IVANOVA_HEMATOPOIESIS_INTERMEDIATE_PROGENITOR
0.159213	0.311435	GSEA	86	0.000437826	0.0114358	GSE27786_LSK_VS_LIN_NEG_CELL_DN
0.0366048	0.0768308	GOBP slim name	2518	0.000438378	0.00295383	primary metabolic process
0.152927	0.4291	GSEA	43	0.000440685	0.0114807	MORF_GSPT1
-0.190704	-0.279209	GOBP slim name	104	0.000445629	0.00293286	secretion
0.335794	0.288069	GSEA	64	0.000455537	0.0118369	MITOCHONDRIAL_ENVELOPE
0.218606	0.475329	GSEA	36	0.000464498	0.0120386	KEGG_AMINOACYL_TRNA_BIOSYNTHESIS
-0.201211	-0.281755	GSEA	100	0.000465634	0.0120371	GSE22886_NAIVE_TCELL_VS_NKCELL_DN
-0.320553	-0.322803	KEGG name	61	0.000471031	0.0102842	Insulin signaling pathway
0.150468	0.259431	GSEA	123	0.000475331	0.0122562	GSE31082_DN_VS_CD8_SP_THYMOCYTE_UP
-0.0883847	-0.173437	GSEA	284	0.000475789	0.0122366	KRIGE_RESPONSE_TO_TOSEDOSTAT_24HR_UP
-0.180093	-0.294871	GSEA	94	0.000482906	0.012388	GSE8868_SPLEEN_VS_INTESTINE_CD11B_POS_CD11C_NEG_DC_UP
-0.117938	-0.146388	GSEA	367	0.000482923	0.0123569	CAGCTG_V$AP4_Q5
-0.287296	-0.310725	GSEA	70	0.000487133	0.012433	GSE360_CTRL_VS_M_TUBERCULOSIS_DC_DN
0.125935	0.235566	GSEA	149	0.000503188	0.0128103	WANG_SMARCE1_TARGETS_DN
0.203824	0.312271	GSEA	82	0.000510783	0.0129708	GSE16522_ANTI_CD3CD28_STIM_VS_UNSTIM_NAIVE_CD8_TCELL_UP
0.258374	0.535753	KEGG name	28	0.000511026	0.0102991	Aminoacyl-tRNA biosynthesis
-0.179903	-0.198859	GSEA	176	0.000511932	0.0129672	LEE_BMP2_TARGETS_UP
-0.045418	-0.433903	GSEA	34	0.000513572	0.0129761	MORI_LARGE_PRE_BII_LYMPHOCYTE_DN
0.186682	0.212316	GSEA	157	0.000516374	0.0130142	WONG_MITOCHONDRIA_GENE_MODULE
-0.226045	-0.272145	GSEA	98	0.000523338	0.0131567	GSE10325_LUPUS_CD4_TCELL_VS_LUPUS_MYELOID_DN
-0.133878	-0.143991	GOBP slim name	337	0.000525201	0.003378	immune system process
-0.225653	-0.349759	GSEA	65	0.000527139	0.0132192	GSE24142_DN2_VS_DN3_THYMOCYTE_DN
-0.172973	-0.326014	GSEA	76	0.00053676	0.013427	GSE3982_NEUTROPHIL_VS_BASOPHIL_UP
-0.27994	-0.270183	GSEA	82	0.000536802	0.0133947	MODULE_100
-0.127405	-0.255091	GSEA	125	0.000537267	0.0133732	AAGCACA,MIR-218
-0.185767	-0.266871	GSEA	110	0.000541895	0.013455	GSE9988_LOW_LPS_VS_CTRL_TREATED_MONOCYTE_DN
0.181987	0.257097	GSEA	118	0.000544029	0.0134748	GSE3982_CENT_MEMORY_CD4_TCELL_VS_TH1_DN
-0.214005	-0.316999	GSEA	78	0.000549769	0.0135835	GSE36476_CTRL_VS_TSST_ACT_16H_MEMORY_CD4_TCELL_OLD_UP
-0.240579	-0.269336	GSEA	94	0.000564989	0.0139253	GSE37416_CTRL_VS_12H_F_TULARENSIS_LVS_NEUTROPHIL_UP
0.233571	0.248408	GSEA	106	0.000572512	0.0140762	STRUCTURAL_MOLECULE_ACTIVITY
-0.349165	-0.384757	GSEA	45	0.000572893	0.0140512	RASHI_RESPONSE_TO_IONIZING_RADIATION_2
-0.231277	-0.328497	GSEA	71	0.000583954	0.0142877	GSE3982_EOSINOPHIL_VS_TH1_UP
-0.25328	-0.356296	GSEA	60	0.000586668	0.0143192	GSE1460_INTRATHYMIC_T_PROGENITOR_VS_CD4_THYMOCYTE_DN
-0.25797	-0.250021	GSEA	95	0.000590141	0.0143691	PASQUALUCCI_LYMPHOMA_BY_GC_STAGE_DN
-0.225408	-0.270772	GSEA	97	0.000590509	0.0143434	GSE36476_CTRL_VS_TSST_ACT_16H_MEMORY_CD4_TCELL_YOUNG_UP
-0.294366	-0.337884	GSEA	60	0.000593151	0.0143728	GSE10325_LUPUS_CD4_TCELL_VS_LUPUS_BCELL_UP
-0.33104	-0.297726	GSEA	61	0.000596986	0.014431	GSE27786_BCELL_VS_MONO_MAC_DN
-0.201159	-0.273134	GSEA	101	0.000607142	0.0146413	GSE11057_NAIVE_CD4_VS_PBMC_CD4_TCELL_DN
-0.296025	-0.284564	GSEA	72	0.000610724	0.0146924	GSE10325_BCELL_VS_MYELOID_DN
0.369469	0.300893	GSEA	52	0.000616527	0.0147967	ORGANELLE_INNER_MEMBRANE
-0.239367	-0.292755	GSEA	83	0.000621126	0.0148715	GSE31082_DN_VS_CD4_SP_THYMOCYTE_DN
-0.471415	-0.354951	KEGG name	33	0.000629315	0.0117772	Fc epsilon RI signaling pathway
-0.127094	-0.311997	GSEA	79	0.000636765	0.0152098	GSE22886_TH1_VS_TH2_48H_ACT_DN
0.647539	0.658207	GOBP slim name	14	0.000639348	0.00402078	ribosomal large subunit biogenesis
0.201206	0.290543	GSEA	90	0.000649917	0.0154871	GSE13493_DP_VS_CD4INTCD8POS_THYMOCYTE_DN
0.194077	0.2538	GSEA	114	0.000655513	0.0155835	GSE3982_EOSINOPHIL_VS_TH1_DN
-0.19655	-0.148346	GSEA	194	0.000656042	0.0155593	REN_ALVEOLAR_RHABDOMYOSARCOMA_DN
0.348336	0.255394	GSEA	61	0.000656169	0.0155257	MOOTHA_VOXPHOS
0.0236284	0.106889	GSEA	673	0.0006639	0.0156718	BLALOCK_ALZHEIMERS_DISEASE_DN
0.208227	0.122379	GSEA	183	0.000664974	0.0156604	ORGANELLE_MEMBRANE
-0.187589	-0.294246	GSEA	89	0.000671006	0.0157655	V$PU1_Q6
0.210393	0.234221	GSEA	121	0.000672287	0.0157588	RIBONUCLEOPROTEIN_COMPLEX
-0.326082	-0.43111	GSEA	39	0.000673416	0.0157485	MIKKELSEN_MCV6_LCP_WITH_H3K4ME3
-0.410556	-0.522558	GSEA	26	0.000675354	0.0157572	GNF2_RAP1B
0.0709883	0.335837	GSEA	60	0.000675681	0.0157283	PID_MYC_ACTIVPATHWAY
-0.334833	-0.419405	GSEA	40	0.000688879	0.0159985	ACTIN_BINDING
-0.239702	-0.286422	GSEA	84	0.000694712	0.0160968	GSE11924_TFH_VS_TH1_CD4_TCELL_UP
-0.285358	-0.245691	GSEA	83	0.000697429	0.0161226	MODULE_137
-0.389476	-0.271639	GSEA	49	0.000701918	0.0161892	PID_VEGFR1_2_PATHWAY
0.210314	0.235951	GSEA	119	0.000704315	0.0162073	GSE27786_BCELL_VS_MONO_MAC_UP
-0.260234	-0.194809	GSEA	108	0.000707396	0.016241	REACTOME_INNATE_IMMUNE_SYSTEM
-0.424117	-0.337383	GSEA	39	0.000709256	0.0162467	KEGG_PANCREATIC_CANCER
-0.284805	-0.285316	GSEA	73	0.000709975	0.0162262	GSE6269_HEALTHY_VS_STREP_PNEUMO_INF_PBMC_DN
-0.375238	-0.382905	KEGG name	41	0.000713185	0.012457	B cell receptor signaling pathway
0.273344	0.402863	GSEA	46	0.000714526	0.0162931	MORF_DEAF1
-0.338241	-0.388078	KEGG name	44	0.000715663	0.011719	T cell receptor signaling pathway
0.19949	0.254966	GSEA	110	0.00071902	0.0163585	GSE27786_NKTCELL_VS_NEUTROPHIL_UP
-0.499645	-0.510259	GSEA	23	0.000719108	0.0163236	GNF2_CD48
-0.160613	-0.260926	GSEA	113	0.000720626	0.0163212	V$ELF1_Q6
0.0845503	0.264334	GSEA	104	0.000724097	0.016363	MORF_ERH
-0.134792	-0.180379	GSEA	229	0.000727237	0.0163971	GCANCTGNY_V$MYOD_Q6
-0.229747	-0.330143	GSEA	68	0.000732799	0.0164855	V$AP4_Q6_01
-0.193977	-0.184383	GSEA	167	0.000743601	0.0166912	RUTELLA_RESPONSE_TO_HGF_VS_CSF2RB_AND_IL4_UP
0.081521	0.0854333	GOBP slim name	1015	0.00075132	0.00462225	biosynthetic process
-0.328626	-0.439465	GSEA	37	0.000756338	0.0169393	RESPONSE_TO_WOUNDING
0.119773	0.237365	GSEA	137	0.000759446	0.0169711	MORF_NME2
-0.0392133	0.115002	GOBP slim name	289	0.000762124	0.00458896	organic acid metabolic process
0.177134	0.270265	GSEA	103	0.000764097	0.0170372	GSE17974_0H_VS_12H_IN_VITRO_ACT_CD4_TCELL_DN
0.533536	0.680745	GSEA	15	0.000766004	0.0170419	RRNA_METABOLIC_PROCESS
0.533536	0.680745	GSEA	15	0.000766004	0.0170043	RRNA_PROCESSING
0.121185	0.250665	GSEA	122	0.000767378	0.0169973	GSE17974_CTRL_VS_ACT_IL4_AND_ANTI_IL12_24H_CD4_TCELL_DN
-0.452511	-0.441719	GSEA	29	0.000776252	0.017156	MODULE_484
0.183534	0.290628	GSEA	89	0.000789508	0.0174107	MTOR_UP.N4.V1_UP
-0.499183	-0.638142	GSEA	17	0.000791719	0.0174213	PID_AMB2_NEUTROPHILS_PATHWAY
-0.210086	-0.262026	GSEA	101	0.000794829	0.0174515	MARKEY_RB1_ACUTE_LOF_UP
0.13689	0.24921	GSEA	123	0.000802162	0.0175742	MORF_EI24
0.205003	0.301544	GSEA	81	0.000804466	0.0175863	GSE27786_CD8_TCELL_VS_NKCELL_UP
-0.296869	-0.239044	KEGG name	78	0.000805478	0.0124138	MAPK signaling pathway
-0.0303213	0.119133	GOBP slim name	296	0.000805892	0.00475141	cellular ketone metabolic process
-0.580076	-0.684149	GSEA	14	0.000831593	0.0181399	LEE_EARLY_T_LYMPHOCYTE_DN
-0.374804	-0.576635	GSEA	22	0.000837921	0.0182384	DELPUECH_FOXO3_TARGETS_UP
-0.356606	-0.091335	GSEA	53	0.000844548	0.0183429	HSIAO_LIVER_SPECIFIC_GENES
-0.43125	-0.441194	KEGG name	30	0.000853502	0.0124232	VEGF signaling pathway
-0.258872	-0.36386	GSEA	54	0.000860758	0.0186547	GSE24142_EARLY_THYMIC_PROGENITOR_VS_DN3_THYMOCYTE_DN
-0.216213	-0.22465	GSEA	119	0.000866594	0.0187408	DELYS_THYROID_CANCER_UP
-0.212548	-0.26909	GSEA	95	0.000869523	0.0187638	KARLSSON_TGFB1_TARGETS_DN
0.104931	0.255003	GSEA	113	0.000882059	0.0189935	GSE3982_BASOPHIL_VS_TH1_DN
-0.252554	-0.360756	GSEA	55	0.000882599	0.0189646	PEREZ_TP63_TARGETS
-0.727145	-0.633996	GSEA	12	0.000898344	0.0192617	BOYAULT_LIVER_CANCER_SUBCLASS_G5_DN
-0.136327	-0.324253	GSEA	69	0.000923719	0.0197637	GSE36476_CTRL_VS_TSST_ACT_40H_MEMORY_CD4_TCELL_YOUNG_UP
0.149336	0.31729	GSEA	73	0.000925795	0.019766	GSE17974_CTRL_VS_ACT_IL4_AND_ANTI_IL12_6H_CD4_TCELL_DN
0.169916	0.225293	GSEA	138	0.000932161	0.0198598	GSE22886_UNSTIM_VS_STIM_MEMORY_TCELL_DN
0.0707527	0.249112	GSEA	110	0.000932254	0.0198197	GCM_APEX1
-0.167025	-0.204129	GSEA	162	0.000932568	0.0197846	PLASMA_MEMBRANE_PART
-0.230584	-0.169311	GOBP slim name	133	0.000935145	0.00540094	endocytosis
-0.332854	-0.451601	GSEA	34	0.000936223	0.0198203	PEREZ_TP53_AND_TP63_TARGETS
-0.0586855	-0.109578	GSEA	691	0.000943871	0.0199403	GGGAGGRR_V$MAZ_Q6
0.0232345	0.0692989	GOBP slim name	2843	0.00108759	0.00615576	metabolic process
-0.257816	-0.279523	KEGG name	76	0.00110059	0.0151765	Endocytosis
-0.0682628	-0.0931084	GOBP slim name	921	0.00114614	0.00635997	transport
-0.219519	0.098633	GOBP slim name	62	0.00119935	0.00652723	sulfur compound metabolic process
0.573338	0.584054	GOBP slim name	16	0.00121904	0.00650922	translational elongation
-0.315541	-0.562443	KEGG name	22	0.00123985	0.016242	Adherens junction
-0.0967192	-0.157587	GOBP slim name	292	0.00124669	0.00653358	anatomical structure morphogenesis
-0.203975	-0.0598991	GOBP slim name	157	0.00130885	0.00673461	alcohol metabolic process
-0.41428	-0.325126	KEGG name	37	0.00132573	0.0165401	ErbB signaling pathway
-0.266908	-0.388745	GOBP slim name	44	0.00138003	0.00697407	exocytosis
-0.0679357	-0.088734	GOBP slim name	970	0.00140949	0.00699798	establishment of localization
-0.413015	-0.422156	KEGG name	30	0.00141334	0.0168316	Bacterial invasion of epithelial cells
0.221248	0.225479	GOBP slim name	106	0.00143683	0.00701076	ribonucleoprotein complex assembly
-0.857657	-0.528439	KEGG name	9	0.00154486	0.017598	Malaria
-0.124488	-0.58188	GOBP slim name	17	0.0016708	0.00801418	pigmentation
-0.0988732	0.0740743	GOBP slim name	209	0.0017387	0.00820088	heterocycle metabolic process
-0.35999	0.126712	KEGG name	24	0.00174143	0.0190106	Glutathione metabolism
-0.595898	-0.377957	GOBP slim name	18	0.00183727	0.00852372	detection of stimulus
-0.149255	-0.0994946	GOBP slim name	296	0.00193409	0.00882819	regulation of organelle organization
-0.322531	-0.294457	GOBP slim name	51	0.00208182	0.00935168	protein dephosphorylation
-0.429138	-0.298897	GOBP slim name	33	0.00216086	0.00955505	polysaccharide metabolic process
0.255158	0.352785	GOBP slim name	48	0.00224346	0.00976767	RNA modification
-0.165888	-0.115673	GOBP slim name	223	0.0024496	0.0105036	response to endogenous stimulus
0.45032	0.429808	GOBP slim name	24	0.00259626	0.0109663	ribosome biogenesis
0.117923	0.144334	GOBP slim name	269	0.00284493	0.0118399	cellular macromolecular complex assembly
-0.0934753	-0.0658655	GOBP slim name	751	0.00288606	0.011837	response to stress
-0.0834646	-0.112901	GOBP slim name	447	0.003892	0.0157348	multicellular organismal process
-0.061767	-0.090493	GOBP slim name	760	0.00391111	0.0155894	protein modification process
