# Supplementary material for: De novo activating mutations drive clonal evolution and enhance clonal fitness in KMT2A-rearranged leukemia
Source: Nat Commun. 2018 May 2;9:1770. doi: 10.1038/s41467-018-04180-1 (PMC5932012; doi:10.1038/s41467-018-04180-1)
Supplement: Supplementary file 29 — Supplementary Data 26 [file 41467_2018_4180_MOESM29_ESM.xlsx]

## Sheet: Table_30-2D-KMT2AvsNRAS-G12D
2D-enrichment
KMT2A-MLLT3 + Empty-GFP vs KMT2A-MLLT3 + NRAS-G12D
Protein Rank	RNA Rank	Type	Size	P-value	FDR	Names
0.240806	0.35658	GSEA	451	0	0	CAIRO_HEPATOBLASTOMA_CLASSES_UP
0.248515	0.254653	GSEA	717	0	0	DODD_NASOPHARYNGEAL_CARCINOMA_DN
0.254978	0.303907	GSEA	536	0	0	KRIGE_RESPONSE_TO_TOSEDOSTAT_24HR_DN
0.362916	0.35986	GSEA	539	0	0	LEE_BMP2_TARGETS_DN
0.137904	0.242196	GSEA	1102	0	0	PUJANA_BRCA1_PCC_NETWORK
0.28593	0.377201	GSEA	260	3.82e-14	6.4e-11	WONG_EMBRYONIC_STEM_CELL_CORE
0.16487	0.259403	GSEA	590	1.39e-13	2e-10	PUJANA_CHEK2_PCC_NETWORK
0.219914	0.331618	GSEA	340	1.52e-13	1.91e-10	BERENJENO_TRANSFORMED_BY_RHOA_UP
0.217236	0.262455	GSEA	476	9.81e-13	1.1e-09	KRIGE_RESPONSE_TO_TOSEDOSTAT_6HR_DN
0.363446	0.347142	GSEA	202	3.27e-12	3.29e-09	MANALO_HYPOXIA_DN
0.209406	0.252802	GSEA	473	7.43e-12	6.79e-09	WEI_MYCN_TARGETS_WITH_E_BOX
-0.190453	-0.203527	GOBP slim name	694	8.49e-12	2.4e-09	signal transduction
0.237603	0.277716	GOBP slim name	370	1.12e-11	1.59e-09	RNA processing
0.172205	0.346528	GSEA	261	1.55e-11	1.3e-08	REACTOME_METABOLISM_OF_PROTEINS
0.234573	0.405112	GSEA	182	3.42e-11	2.65e-08	PENG_RAPAMYCIN_RESPONSE_DN
0.15851	0.424891	GSEA	153	7.57e-11	5.44e-08	MORF_NPM1
-0.264306	-0.23292	GOBP slim name	365	8.92e-11	8.42e-09	vesicle-mediated transport
0.180046	0.189061	GSEA	714	9.96e-11	6.68e-08	KINSEY_TARGETS_OF_EWSR1_FLII_FUSION_UP
0.174226	0.364897	GSEA	214	1.02e-10	6.41e-08	REACTOME_METABOLISM_OF_RNA
0.421699	0.547171	GSEA	87	1.03e-10	6.1e-08	KARLSSON_TGFB1_TARGETS_UP
-0.531486	-0.406067	GSEA	90	1.9e-10	1.06e-07	REACTOME_PLATELET_ACTIVATION_SIGNALING_AND_AGGREGATION
0.192412	0.454396	GSEA	129	2.29e-10	1.21e-07	REACTOME_TRANSLATION
0.139992	0.098607	GOBP slim name	2063	2.31e-10	1.63e-08	macromolecule metabolic process
0.460875	0.450192	GOBP slim name	100	2.43e-10	1.37e-08	rRNA processing
0.158101	0.114119	GOBP slim name	1295	3.36e-10	1.58e-08	nucleobase-containing compound metabolic process
0.211667	0.251858	GSEA	390	3.67e-10	1.85e-07	RODRIGUES_THYROID_CARCINOMA_POORLY_DIFFERENTIATED_UP
0.104663	0.324544	GSEA	239	4.28e-10	2.05e-07	MORF_RAN
-0.454271	-0.444542	GSEA	99	5.16e-10	2.36e-07	REACTOME_SIGNALING_BY_GPCR
0.176695	0.323504	GSEA	255	5.25e-10	2.29e-07	PENG_GLUTAMINE_DEPRIVATION_DN
-0.503995	-0.51904	GSEA	76	5.26e-10	2.2e-07	KEGG_CHEMOKINE_SIGNALING_PATHWAY
0.146707	0.117564	GOBP slim name	1418	7.7e-10	3.11e-08	cellular nitrogen compound metabolic process
0.24869	0.438442	GSEA	131	1.03e-09	4.13e-07	GNF2_FBL
0.349391	0.421309	GOBP slim name	127	1.03e-09	3.64e-08	translation
0.00616223	0.248793	GSEA	303	1.18e-09	4.57e-07	HSIAO_HOUSEKEEPING_GENES
-0.366252	-0.24485	GSEA	184	1.2e-09	4.48e-07	REACTOME_HEMOSTASIS
0.332927	0.389508	GSEA	144	1.38e-09	4.95e-07	GSE22886_UNSTIM_VS_IL2_STIM_NKCELL_DN
0.172956	0.134385	GOBP slim name	890	1.47e-09	4.63e-08	RNA metabolic process
0.30441	0.478928	GSEA	106	1.48e-09	5.13e-07	SOTIRIOU_BREAST_CANCER_GRADE_1_VS_3_UP
0.319749	0.47159	GSEA	107	1.72e-09	5.77e-07	GNF2_EIF3S6
0.313209	0.294215	GSEA	206	1.91e-09	6.19e-07	ZHANG_TLX_TARGETS_60HR_DN
-0.556127	0.650188	GSEA	15	1.99e-09	6.25e-07	KRCTCNNNNMANAGC_UNKNOWN
0.140239	0.116482	GOBP slim name	1441	2.37e-09	6.7e-08	nitrogen compound metabolic process
0.44871	0.54062	GSEA	73	2.39e-09	7.29e-07	BROWN_MYELOID_CELL_DEVELOPMENT_DN
0.0825691	0.323546	GSEA	208	2.68e-09	7.93e-07	MORF_UBE2I
0.163581	0.306954	GSEA	259	2.94e-09	8.44e-07	MODULE_83
0.179815	0.4864	GSEA	96	2.99e-09	8.36e-07	REACTOME_3_UTR_MEDIATED_TRANSLATIONAL_REGULATION
0.141322	0.362133	GSEA	177	3.11e-09	8.45e-07	REACTOME_METABOLISM_OF_MRNA
0.255822	0.325649	GSEA	207	3.87e-09	1.03e-06	VECCHI_GASTRIC_CANCER_EARLY_UP
0.133399	0.239074	GSEA	431	4.44e-09	1.15e-06	CASORELLI_ACUTE_PROMYELOCYTIC_LEUKEMIA_DN
0.249384	0.23281	GSEA	315	5.35e-09	1.35e-06	GOBERT_OLIGODENDROCYTE_DIFFERENTIATION_UP
0.184078	0.255012	GSEA	350	6.21e-09	1.52e-06	FEVR_CTNNB1_TARGETS_DN
0.178483	0.249545	GSEA	366	6.76e-09	1.62e-06	MARTENS_TRETINOIN_RESPONSE_DN
-0.106647	-0.113513	GOBP slim name	2673	7.55e-09	1.94e-07	biological regulation
-0.266867	-0.182412	GOBP slim name	317	8.6e-09	2.03e-07	regulation of transport
0.249687	0.240183	GSEA	295	9.49e-09	2.22e-06	GARY_CD5_TARGETS_DN
0.0894269	0.352043	GSEA	162	9.56e-09	2.18e-06	MORF_G22P1
0.1059	0.332875	GSEA	187	1.24e-08	2.77e-06	MORF_ANP32B
0.145115	0.301667	GSEA	242	1.52e-08	3.33e-06	MORF_SOD1
0.114405	0.391047	GSEA	130	1.6e-08	3.42e-06	MORF_FBL
0.309874	0.348219	GSEA	152	1.74e-08	3.64e-06	KOBAYASHI_EGFR_SIGNALING_24HR_DN
-0.126405	-0.11214	GOBP slim name	1549	1.83e-08	3.98e-07	response to stimulus
0.0972131	0.401971	GSEA	117	1.96e-08	4.02e-06	MORF_EIF3S6
0.167829	0.225414	GSEA	418	2.05e-08	4.12e-06	RODRIGUES_THYROID_CARCINOMA_ANAPLASTIC_UP
0.128407	0.327236	GSEA	194	2.25e-08	4.43e-06	RNA_BINDING
0.254524	0.438771	GSEA	109	2.36e-08	4.57e-06	TRANSLATION
0.12331	0.349152	GSEA	165	2.6e-08	4.93e-06	CELLULAR_BIOSYNTHETIC_PROCESS
-0.334049	-0.297503	GSEA	159	3.25e-08	6.06e-06	THEILGAARD_NEUTROPHIL_AT_SKIN_WOUND_DN
0.201725	0.414578	GSEA	119	3.55e-08	6.49e-06	REACTOME_INFLUENZA_LIFE_CYCLE
0.356099	0.540068	GSEA	68	3.91e-08	7.03e-06	GNF2_NPM1
0.203783	0.310486	GSEA	211	4.03e-08	7.11e-06	MORF_EIF3S2
0.0834747	0.299749	GSEA	206	5.39e-08	9.34e-06	MODULE_32
-0.385749	-0.386174	GSEA	103	5.51e-08	9.39e-06	GSE9988_ANTI_TREM1_VS_VEHICLE_TREATED_MONOCYTES_DN
0.361422	0.453253	GSEA	88	5.95e-08	9.98e-06	GSE24102_GRANULOCYSTIC_MDSC_VS_NEUTROPHIL_DN
0.282035	0.363982	GSEA	139	6.45e-08	1.06e-05	GSE24634_TREG_VS_TCONV_POST_DAY3_IL4_CONVERSION_UP
0.112242	0.376028	GSEA	128	7.44e-08	1.21e-05	MORF_ACTG1
-0.291197	-0.221006	GSEA	219	8.18e-08	1.31e-05	MODULE_45
0.0587597	0.260715	GSEA	257	8.3e-08	1.3e-05	MORF_CSNK2B
0.149181	0.2829	GSEA	248	8.61e-08	1.33e-05	MORF_BUB3
0.211284	0.490547	GSEA	78	9.66e-08	1.47e-05	REACTOME_PEPTIDE_CHAIN_ELONGATION
0.162836	0.453148	GSEA	88	1.14e-07	1.71e-05	REACTOME_INFLUENZA_VIRAL_RNA_TRANSCRIPTION_AND_REPLICATION
0.355167	0.360541	GSEA	114	1.19e-07	1.76e-05	WINNEPENNINCKX_MELANOMA_METASTASIS_UP
0.262387	0.349902	GSEA	146	1.27e-07	1.85e-05	GSE22886_UNSTIM_VS_IL15_STIM_NKCELL_DN
0.27819	0.36352	GSEA	133	1.38e-07	1.98e-05	SCHLOSSER_MYC_TARGETS_REPRESSED_BY_SERUM
-0.49995	-0.490622	KEGG name	58	1.49e-07	3.91e-05	Chemokine signaling pathway
0.404592	0.444769	GOBP slim name	78	1.67e-07	3.37e-06	tRNA metabolic process
0.207188	0.550448	GSEA	58	1.77e-07	2.5e-05	GNF2_ST13
0.155587	0.434216	GSEA	93	1.77e-07	2.47e-05	REACTOME_SRP_DEPENDENT_COTRANSLATIONAL_PROTEIN_TARGETING_TO_MEMBRANE
-0.459105	-0.457107	GSEA	67	1.82e-07	2.5e-05	REACTOME_GPCR_DOWNSTREAM_SIGNALING
-0.425366	-0.482246	GSEA	67	1.97e-07	2.68e-05	BROWN_MYELOID_CELL_DEVELOPMENT_UP
0.31277	0.378706	GSEA	114	2.08e-07	2.79e-05	GSE15750_DAY6_VS_DAY10_EFF_CD8_TCELL_UP
-0.555382	-0.327549	GSEA	58	2.23e-07	2.95e-05	KEGG_LEUKOCYTE_TRANSENDOTHELIAL_MIGRATION
0.282558	0.342113	GSEA	138	2.62e-07	3.43e-05	GSE15930_NAIVE_VS_24H_IN_VITRO_STIM_IL12_CD8_TCELL_DN
-0.367882	-0.384776	GSEA	97	2.65e-07	3.42e-05	GSE22886_NAIVE_CD8_TCELL_VS_MONOCYTE_DN
0.283078	0.481243	GSEA	76	2.93e-07	3.74e-05	GNF2_RAN
0.159678	0.431934	GSEA	90	3.45e-07	4.34e-05	REACTOME_NONSENSE_MEDIATED_DECAY_ENHANCED_BY_THE_EXON_JUNCTION_COMPLEX
0.261056	0.337199	GSEA	144	3.55e-07	4.4e-05	GSE15930_NAIVE_VS_48H_IN_VITRO_STIM_IFNAB_CD8_TCELL_DN
0.405367	0.376484	GSEA	87	3.88e-07	4.76e-05	NUCLEOLUS
0.221157	0.320215	GSEA	166	3.95e-07	4.79e-05	GSE15930_NAIVE_VS_48H_IN_VITRO_STIM_CD8_TCELL_DN
-0.623084	-0.455139	GSEA	42	4.07e-07	4.87e-05	GNF2_MYD88
0.188558	0.239266	GSEA	288	4.11e-07	4.87e-05	MOOTHA_HUMAN_MITODB_6_2002
-0.207637	-0.183155	GOBP slim name	359	4.53e-07	8.54e-06	phosphorus metabolic process
-0.299734	-0.164607	GOBP slim name	194	4.67e-07	8.25e-06	locomotion
-0.234051	-0.353741	GSEA	135	4.68e-07	5.47e-05	CHYLA_CBFA2T3_TARGETS_UP
0.347379	0.408217	GSEA	90	4.93e-07	5.7e-05	SHEPARD_CRUSH_AND_BURN_MUTANT_UP
0.292027	0.338814	GSEA	130	5.17e-07	5.91e-05	GSE31082_DN_VS_DP_THYMOCYTE_UP
0.183542	0.46705	GSEA	75	5.39e-07	6.09e-05	KEGG_RIBOSOME
-0.286678	-0.370289	GSEA	115	5.45e-07	6.1e-05	GSE9988_ANTI_TREM1_VS_CTRL_TREATED_MONOCYTES_DN
0.248656	0.373034	GSEA	119	5.73e-07	6.33e-05	HOFFMANN_LARGE_TO_SMALL_PRE_BII_LYMPHOCYTE_UP
0.0851901	0.364587	GSEA	112	5.83e-07	6.38e-05	GCM_ACTG1
-0.597592	-0.377708	KEGG name	46	6.13e-07	8.02e-05	Leukocyte transendothelial migration
0.208643	0.278315	GSEA	208	6.2e-07	6.71e-05	MUELLER_PLURINET
0.274881	0.322337	GSEA	143	6.21e-07	6.64e-05	GSE15930_NAIVE_VS_24H_IN_VITRO_STIM_CD8_TCELL_DN
0.165098	0.393535	GSEA	106	6.31e-07	6.68e-05	GCM_NPM1
0.176761	0.297754	GSEA	191	6.43e-07	6.74e-05	GRADE_COLON_AND_RECTAL_CANCER_UP
-0.264232	-0.136555	GSEA	245	6.68e-07	6.92e-05	PLASMA_MEMBRANE
-0.394494	-0.399218	GSEA	80	8.17e-07	8.38e-05	GSE29618_MONOCYTE_VS_MDC_DAY7_FLU_VACCINE_UP
0.272902	0.321615	GSEA	141	8.18e-07	8.31e-05	GSE15930_NAIVE_VS_24H_IN_VITRO_STIM_INFAB_CD8_TCELL_DN
0.263265	0.339991	GSEA	132	8.66e-07	8.71e-05	GSE24634_TEFF_VS_TCONV_DAY5_IN_CULTURE_UP
-0.490356	-0.27555	GSEA	67	9.49e-07	9.45e-05	MCLACHLAN_DENTAL_CARIES_DN
0.228199	0.368967	GSEA	118	1e-06	9.87e-05	DANG_MYC_TARGETS_UP
0.285953	0.391933	GSEA	100	1.01e-06	9.9e-05	ROSTY_CERVICAL_CANCER_PROLIFERATION_CLUSTER
-0.22224	-0.213441	GOBP slim name	269	1.06e-06	1.76e-05	lipid metabolic process
0.295149	0.35541	GSEA	114	1.07e-06	0.000103427	GSE15750_DAY6_VS_DAY10_TRAF6KO_EFF_CD8_TCELL_UP
0.340755	0.382651	GSEA	93	1.13e-06	0.000108632	BILD_MYC_ONCOGENIC_SIGNATURE
0.0935622	0.327735	GSEA	137	1.15e-06	0.000108931	MORF_NME2
-0.334231	-0.360226	GSEA	101	1.24e-06	0.000116399	GSE22886_NAIVE_TCELL_VS_MONOCYTE_DN
-0.308333	-0.173614	GOBP slim name	167	1.42e-06	2.24e-05	cell motility
0.0861755	0.251042	GSEA	241	1.5e-06	0.000140122	MODULE_151
-0.415845	-0.300254	GSEA	85	1.76e-06	0.000162325	PID_PDGFRBPATHWAY
0.0996254	0.248205	GSEA	250	1.79e-06	0.00016362	MODULE_114
0.0933838	0.276257	GSEA	193	1.89e-06	0.000171163	MORF_ACP1
0.278751	0.333929	GSEA	123	1.9e-06	0.000170434	RAMALHO_STEMNESS_UP
0.110488	0.368839	GSEA	104	1.92e-06	0.000170792	MORF_ERH
0.162226	0.515878	GSEA	53	1.99e-06	0.000175483	BILANGES_RAPAMYCIN_SENSITIVE_VIA_TSC1_AND_TSC2
-0.182104	-0.162508	GSEA	415	2.03e-06	0.000177206	CHEN_METABOLIC_SYNDROM_NETWORK
0.037448	0.233681	GSEA	236	2.17e-06	0.000187776	MORF_DEK
0.10394	0.314305	GSEA	145	2.26e-06	0.000193891	GSE22886_NEUTROPHIL_VS_MONOCYTE_DN
-0.134014	-0.102328	GOBP slim name	923	2.28e-06	3.39e-05	transport
-0.42788	-0.448072	GSEA	60	2.31e-06	0.000196716	GSE27786_NKCELL_VS_MONO_MAC_DN
-0.221681	-0.161922	GSEA	302	2.4e-06	0.000202696	DODD_NASOPHARYNGEAL_CARCINOMA_UP
0.216449	0.305713	GSEA	155	2.62e-06	0.000219714	MODULE_54
-0.476142	-0.333688	GSEA	63	2.64e-06	0.000219485	KEGG_NEUROTROPHIN_SIGNALING_PATHWAY
-0.320604	-0.331018	GSEA	108	2.7e-06	0.000222621	GSE22886_NAIVE_CD4_TCELL_VS_MONOCYTE_DN
0.29213	0.45394	GSEA	70	3.03e-06	0.000248067	STRUCTURAL_CONSTITUENT_OF_RIBOSOME
0.190709	0.392465	GSEA	95	3.05e-06	0.000247495	MORF_TPT1
0.0828164	0.238695	GSEA	252	3.06e-06	0.000245812	RHEIN_ALL_GLUCOCORTICOID_THERAPY_DN
-0.349973	-0.284108	GSEA	109	3.06e-06	0.000243939	REACTOME_SIGNALLING_BY_NGF
0.116453	0.243736	GSEA	253	3.08e-06	0.000244187	TARTE_PLASMA_CELL_VS_PLASMABLAST_DN
0.220639	0.242915	GSEA	213	3.18e-06	0.000250023	MITOCHONDRION
0.124704	0.228398	GSEA	291	3.19e-06	0.000248319	MORF_RAD23A
0.287007	0.340364	GSEA	112	3.28e-06	0.000253939	GSE3982_NKCELL_VS_TH2_DN
0.208945	0.410919	GSEA	86	3.37e-06	0.000258945	GSE27786_LSK_VS_LIN_NEG_CELL_DN
-0.287112	-0.346276	GSEA	109	3.38e-06	0.00025767	GSE9988_ANTI_TREM1_AND_LPS_VS_VEHICLE_TREATED_MONOCYTES_DN
0.244621	0.346779	GSEA	117	3.43e-06	0.00025908	GRAHAM_CML_DIVIDING_VS_NORMAL_QUIESCENT_UP
0.256141	0.242706	GSEA	181	3.79e-06	0.000284269	BENPORATH_ES_1
-0.381764	-0.346145	GSEA	83	3.81e-06	0.000283536	GSE22886_NAIVE_BCELL_VS_NEUTROPHIL_DN
0.0892427	0.250909	GSEA	220	4.5e-06	0.00033284	BIOSYNTHETIC_PROCESS
0.159602	0.37515	GSEA	99	4.53e-06	0.00033268	GNF2_DAP3
-0.365737	-0.384684	GSEA	77	4.7e-06	0.000342176	GSE29618_MONOCYTE_VS_MDC_UP
0.281737	0.316429	GSEA	121	4.72e-06	0.000341331	GSE36476_CTRL_VS_TSST_ACT_40H_MEMORY_CD4_TCELL_YOUNG_DN
-0.299735	-0.352996	GSEA	100	4.79e-06	0.000343832	SANSOM_APC_TARGETS_DN
0.28288	0.336194	GSEA	111	4.84e-06	0.000345279	LI_WILMS_TUMOR_VS_FETAL_KIDNEY_1_DN
0.166005	0.219517	GSEA	284	4.93e-06	0.000349119	SHEDDEN_LUNG_CANCER_POOR_SURVIVAL_A6
-0.52367	0.394269	GSEA	15	5e-06	0.000351623	REACTOME_AMYLOIDS
-0.235798	-0.384338	GSEA	94	5.28e-06	0.000369066	GSE8868_SPLEEN_VS_INTESTINE_CD11B_POS_CD11C_NEG_DC_UP
0.444688	0.527452	GSEA	44	5.47e-06	0.000379534	IRITANI_MAD1_TARGETS_DN
0.185788	0.379944	GSEA	96	5.63e-06	0.00038757	GSE29618_MONOCYTE_VS_MDC_DAY7_FLU_VACCINE_DN
0.284254	0.424964	GSEA	75	5.64e-06	0.00038586	GNF2_PA2G4
0.157063	0.458974	KEGG name	62	5.78e-06	0.000504372	Ribosome
-0.486536	-0.390862	GSEA	53	5.81e-06	0.000394562	JAATINEN_HEMATOPOIETIC_STEM_CELL_DN
0.152924	0.241052	GSEA	241	6.13e-06	0.00041363	MODULE_17
0.327094	0.37676	GSEA	84	6.36e-06	0.000426247	RPS14_DN.V1_DN
-0.472021	-0.32477	GSEA	59	6.97e-06	0.000464413	PID_CXCR4_PATHWAY
-0.348383	-0.317321	GSEA	94	7.08e-06	0.000468386	GSE29618_MONOCYTE_VS_PDC_DAY7_FLU_VACCINE_UP
-0.125189	-0.0930888	GOBP slim name	973	7.37e-06	0.000104258	establishment of localization
-0.337964	-0.31285	GSEA	98	7.59e-06	0.000498906	GSE10325_LUPUS_CD4_TCELL_VS_LUPUS_MYELOID_DN
0.151386	0.375929	GSEA	93	7.71e-06	0.00050334	YAO_TEMPORAL_RESPONSE_TO_PROGESTERONE_CLUSTER_14
-0.428067	-0.367027	GSEA	64	7.99e-06	0.00051816	GSE24634_TEFF_VS_TCONV_DAY3_IN_CULTURE_DN
0.147291	0.299491	GSEA	151	8.03e-06	0.000517583	PENG_LEUCINE_DEPRIVATION_DN
0.292333	0.272973	GSEA	130	8.09e-06	0.000517966	GSE24634_TEFF_VS_TCONV_DAY3_IN_CULTURE_UP
-0.655963	-0.495122	GSEA	29	8.1e-06	0.000515609	PID_TXA2PATHWAY
0.152437	0.168713	GSEA	423	8.2e-06	0.000518826	GRAESSMANN_RESPONSE_TO_MC_AND_DOXORUBICIN_DN
0.298714	0.455756	GSEA	63	8.34e-06	0.000524192	GCM_TPT1
0.143149	0.149604	GSEA	521	8.45e-06	0.000527688	JOHNSTONE_PARVB_TARGETS_3_DN
0.0862974	0.329863	GSEA	111	8.53e-06	0.000529238	GCM_APEX1
-0.21872	-0.223551	GOBP slim name	215	8.69e-06	0.000117164	cellular lipid metabolic process
0.152196	0.309391	GSEA	140	8.78e-06	0.000541838	GSE22886_NAIVE_TCELL_VS_NEUTROPHIL_UP
0.132074	0.267154	GSEA	189	9.04e-06	0.000554352	HORIUCHI_WTAP_TARGETS_DN
-0.236464	-0.328814	GSEA	118	9.24e-06	0.000563064	GSE9988_ANTI_TREM1_AND_LPS_VS_CTRL_TREATED_MONOCYTES_DN
0.251654	0.29739	GSEA	133	9.65e-06	0.000584455	GSE24634_TREG_VS_TCONV_POST_DAY5_IL4_CONVERSION_UP
0.024821	0.242079	GSEA	180	9.67e-06	0.000582059	MORF_SKP1A
-0.429973	-0.21693	GSEA	71	9.71e-06	0.000581387	MCLACHLAN_DENTAL_CARIES_UP
-0.381663	-0.384127	GSEA	69	9.87e-06	0.000587112	GSE36392_TYPE_2_MYELOID_VS_NEUTROPHIL_IL25_TREATED_LUNG_UP
0.143954	0.366257	GSEA	95	1.02e-05	0.000606046	GSE22886_NAIVE_BCELL_VS_NEUTROPHIL_UP
0.27942	0.304947	GSEA	118	1.06e-05	0.000621506	GSE3982_CENT_MEMORY_CD4_TCELL_VS_TH1_DN
-0.166827	-0.132577	GSEA	462	1.06e-05	0.000621875	SIGNAL_TRANSDUCTION
0.384827	0.569142	GSEA	39	1.07e-05	0.00061965	GNF2_NS
0.281222	0.294685	GSEA	122	1.07e-05	0.000617818	GSE36476_CTRL_VS_TSST_ACT_16H_MEMORY_CD4_TCELL_OLD_DN
0.0829412	0.368951	GSEA	84	1.07e-05	0.000616406	GSE29618_MONOCYTE_VS_MDC_DN
-0.238842	-0.198759	GOBP slim name	209	1.08e-05	0.000138868	carbohydrate metabolic process
0.332534	0.448726	GSEA	61	1.09e-05	0.000625284	SCHUHMACHER_MYC_TARGETS_UP
0.172452	0.206922	GSEA	281	1.12e-05	0.00063505	MOOTHA_MITOCHONDRIA
0.207602	0.434752	GSEA	68	1.15e-05	0.000650713	RIBONUCLEOPROTEIN_COMPLEX_BIOGENESIS_AND_ASSEMBLY
0.264174	0.200122	GSEA	177	1.17e-05	0.000655571	DUTERTRE_ESTRADIOL_RESPONSE_24HR_UP
0.297539	0.320916	GSEA	104	1.19e-05	0.000666701	GSE3982_NEUTROPHIL_VS_TH1_DN
-0.356448	-0.21763	GSEA	101	1.23e-05	0.000683563	KEGG_REGULATION_OF_ACTIN_CYTOSKELETON
0.0410965	0.161465	GSEA	474	1.29e-05	0.000711154	GRADE_COLON_CANCER_UP
0.208893	0.295552	GSEA	142	1.36e-05	0.000748971	GSE15930_NAIVE_VS_48H_IN_VITRO_STIM_IL12_CD8_TCELL_DN
-0.279153	-0.126206	GSEA	164	1.38e-05	0.000751897	PLASMA_MEMBRANE_PART
0.0868929	0.189352	GSEA	370	1.42e-05	0.000769456	TIEN_INTESTINE_PROBIOTICS_24HR_UP
0.245723	0.287596	GSEA	136	1.43e-05	0.000773001	GSE36476_CTRL_VS_TSST_ACT_40H_MEMORY_CD4_TCELL_OLD_DN
0.372299	0.605821	GSEA	34	1.43e-05	0.000769268	TANG_SENESCENCE_TP53_TARGETS_DN
-0.436778	-0.317469	GSEA	63	1.47e-05	0.000786574	KEGG_FC_GAMMA_R_MEDIATED_PHAGOCYTOSIS
-0.47618	-0.34184	KEGG name	53	1.51e-05	0.000989021	Neurotrophin signaling pathway
-0.320041	-0.384872	GSEA	76	1.51e-05	0.000803978	GSE3982_EOSINOPHIL_VS_TH2_UP
0.172543	0.439743	GSEA	63	1.52e-05	0.000802335	REACTOME_REGULATION_OF_MITOTIC_CELL_CYCLE
-0.202965	-0.217222	GSEA	225	1.52e-05	0.000802237	MULLIGHAN_MLL_SIGNATURE_2_UP
0.363626	0.517285	GSEA	45	1.56e-05	0.00081833	GNF2_CDC20
0.394105	0.597719	GSEA	34	1.66e-05	0.000863786	NAKAYAMA_SOFT_TISSUE_TUMORS_PCA2_UP
0.166447	0.220125	GSEA	249	1.7e-05	0.00087941	MORF_HDAC2
-0.43935	-0.344189	GSEA	59	1.81e-05	0.000931849	GNF2_CASP1
0.271732	0.506323	GSEA	48	1.81e-05	0.000928814	MENSSEN_MYC_TARGETS
-0.225769	-0.324881	GSEA	114	1.84e-05	0.000938399	V$ELF1_Q6
0.258388	0.328202	GOBP slim name	106	1.87e-05	0.000229896	ribonucleoprotein complex assembly
0.0877751	0.21518	GOBP slim name	269	1.87e-05	0.00022098	cellular macromolecular complex assembly
0.206579	0.296015	GSEA	137	1.93e-05	0.000982322	MARKEY_RB1_ACUTE_LOF_DN
0.180358	0.295474	GSEA	140	2.13e-05	0.00107451	GSE22886_UNSTIM_VS_STIM_MEMORY_TCELL_DN
0.215456	0.282788	GSEA	144	2.14e-05	0.00107431	GSE36476_CTRL_VS_TSST_ACT_72H_MEMORY_CD4_TCELL_OLD_DN
-0.649355	-0.521215	GSEA	26	2.18e-05	0.00109088	PID_IL8CXCR2_PATHWAY
-0.389073	-0.273253	GSEA	77	2.27e-05	0.00112861	BOYLAN_MULTIPLE_MYELOMA_C_D_DN
0.188943	0.443454	GSEA	60	2.31e-05	0.00114572	BILANGES_SERUM_AND_RAPAMYCIN_SENSITIVE_GENES
0.317987	0.318422	GSEA	92	2.32e-05	0.00114303	GSE17974_CTRL_VS_ACT_IL4_AND_ANTI_IL12_4H_CD4_TCELL_DN
0.294824	0.290466	GSEA	109	2.34e-05	0.00114621	GSE17974_0H_VS_6H_IN_VITRO_ACT_CD4_TCELL_DN
-0.478158	-0.347281	GSEA	50	2.34e-05	0.00114195	GSE15733_BM_VS_SPLEEN_MEMORY_CD4_TCELL_UP
-0.368484	-0.347092	GSEA	72	2.41e-05	0.00116996	GSE27786_LSK_VS_MONO_MAC_DN
0.18195	0.248291	GSEA	188	2.52e-05	0.0012204	FOURNIER_ACINAR_DEVELOPMENT_LATE_2
0.292551	0.305685	GOBP slim name	103	2.57e-05	0.00029148	protein folding
0.176198	0.49083	GSEA	47	2.58e-05	0.00123988	REACTOME_ER_PHAGOSOME_PATHWAY
0.165428	0.450859	GSEA	56	2.58e-05	0.00123554	REACTOME_APC_C_CDH1_MEDIATED_DEGRADATION_OF_CDC20_AND_OTHER_APC_C_CDH1_TARGETED_PROTEINS_IN_LATE_MITOSIS_EARLY_G1
-0.435772	-0.303451	GSEA	60	2.79e-05	0.00133127	GNF2_STAT6
0.24283	0.334267	GSEA	101	2.87e-05	0.00136343	GSE10239_NAIVE_VS_KLRG1HIGH_EFF_CD8_TCELL_DN
-0.324069	-0.219038	GSEA	110	2.88e-05	0.00136058	GSE29618_BCELL_VS_MONOCYTE_DN
0.260586	0.267998	GSEA	131	2.91e-05	0.0013675	GSE22886_NAIVE_CD4_TCELL_VS_12H_ACT_TH1_DN
-0.0446162	0.266753	GSEA	97	2.92e-05	0.00136423	REACTOME_APOPTOSIS
0.194982	0.102355	GOBP slim name	323	2.97e-05	0.000323441	DNA metabolic process
0.20791	0.349535	GSEA	96	2.98e-05	0.00138636	TONKS_TARGETS_OF_RUNX1_RUNX1T1_FUSION_MONOCYTE_UP
-0.361322	-0.346625	GSEA	72	2.98e-05	0.00138254	GSE10325_BCELL_VS_MYELOID_DN
0.231934	0.3034	GSEA	120	2.99e-05	0.00137766	GSE36392_EOSINOPHIL_VS_NEUTROPHIL_IL25_TREATED_LUNG_DN
0.336875	0.339278	GSEA	79	3.03e-05	0.00139267	CHEMNITZ_RESPONSE_TO_PROSTAGLANDIN_E2_UP
-0.375102	-0.254811	GSEA	81	3.07e-05	0.00140518	VERHAAK_GLIOBLASTOMA_NEURAL
0.141823	0.166002	GSEA	394	3.18e-05	0.0014452	MARSON_BOUND_BY_E2F4_UNSTIMULATED
-0.26338	-0.204783	GOBP slim name	158	3.18e-05	0.000333321	alcohol metabolic process
-0.619152	-0.369964	GSEA	30	3.19e-05	0.00144289	PID_LYSOPHOSPHOLIPID_PATHWAY
-0.211314	-0.12481	GOBP slim name	269	3.22e-05	0.000325758	cellular membrane organization
0.159223	0.311068	GSEA	121	3.24e-05	0.00145957	GSE27786_NKTCELL_VS_MONO_MAC_UP
0.251966	0.31237	GSEA	109	3.24e-05	0.00145629	GSE30962_PRIMARY_VS_SECONDARY_ACUTE_LCMV_INF_CD8_TCELL_UP
0.343012	0.33866	GSEA	77	3.29e-05	0.00147098	RUIZ_TNC_TARGETS_DN
0.360415	0.486317	GSEA	46	3.42e-05	0.00152387	GNF2_CCNB2
-0.223212	-0.169428	GOBP slim name	223	3.47e-05	0.000338144	response to external stimulus
0.00174847	0.235524	GSEA	150	3.52e-05	0.00156014	MORF_PPP1CA
0.018206	0.125222	GSEA	674	3.53e-05	0.0015565	BLALOCK_ALZHEIMERS_DISEASE_DN
-0.490625	-0.382803	GSEA	44	3.54e-05	0.00155569	KEGG_FC_EPSILON_RI_SIGNALING_PATHWAY
-0.204434	-0.124828	GOBP slim name	284	3.58e-05	0.000337276	membrane organization
-0.459597	-0.358576	GSEA	50	3.67e-05	0.00160487	KEGG_B_CELL_RECEPTOR_SIGNALING_PATHWAY
-0.333124	-0.330529	GSEA	80	3.8e-05	0.0016557	GSE29618_MONOCYTE_VS_PDC_UP
0.122041	0.269662	GSEA	157	3.95e-05	0.00171086	MORF_HAT1
-0.486633	-0.36228	KEGG name	45	4.05e-05	0.00212311	Fc gamma R-mediated phagocytosis
-0.305675	-0.301911	GSEA	95	4.06e-05	0.00175252	GSE29618_BCELL_VS_MONOCYTE_DAY7_FLU_VACCINE_DN
0.189853	0.293246	GSEA	131	4.09e-05	0.00175639	YAO_TEMPORAL_RESPONSE_TO_PROGESTERONE_CLUSTER_17
-0.476338	-0.47818	GSEA	38	4.16e-05	0.00177989	REACTOME_GASTRIN_CREB_SIGNALLING_PATHWAY_VIA_PKC_AND_MAPK
0.147911	0.272849	GSEA	154	4.18e-05	0.00177954	MACROMOLECULE_BIOSYNTHETIC_PROCESS
-0.377603	-0.304219	GSEA	72	4.22e-05	0.00179234	REACTOME_NGF_SIGNALLING_VIA_TRKA_FROM_THE_PLASMA_MEMBRANE
-0.235163	-0.321874	GSEA	104	4.31e-05	0.00182072	GSE9988_LPS_VS_VEHICLE_TREATED_MONOCYTE_DN
0.224899	0.386859	GSEA	75	4.35e-05	0.00182942	YAO_TEMPORAL_RESPONSE_TO_PROGESTERONE_CLUSTER_11
0.0181612	0.107209	GSEA	976	4.42e-05	0.00185078	DIAZ_CHRONIC_MEYLOGENOUS_LEUKEMIA_UP
0.0144981	0.294167	KEGG name	97	4.44e-05	0.00193755	Spliceosome
-0.45671	-0.422525	GOBP slim name	44	4.7e-05	0.000428639	exocytosis
0.129602	0.454407	GSEA	49	4.86e-05	0.00202731	REACTOME_CDT1_ASSOCIATION_WITH_THE_CDC6_ORC_ORIGIN_COMPLEX
-0.304182	-0.255989	GSEA	107	4.9e-05	0.00203604	SMID_BREAST_CANCER_NORMAL_LIKE_UP
0.202108	0.286811	GSEA	131	5.01e-05	0.00207364	GSE22886_NAIVE_CD4_TCELL_VS_48H_ACT_TH1_DN
0.163506	0.431785	GSEA	57	5.05e-05	0.00207966	REACTOME_APC_C_CDC20_MEDIATED_DEGRADATION_OF_MITOTIC_PROTEINS
0.0258415	0.200116	GSEA	228	5.24e-05	0.00215156	MORF_HDAC1
0.0889765	0.324926	GSEA	95	5.27e-05	0.00215468	GCM_CSNK2B
0.077664	0.254377	GSEA	160	5.3e-05	0.00215877	MORF_RAD21
-0.241246	-0.19233	GSEA	176	5.34e-05	0.0021672	LEE_BMP2_TARGETS_UP
0.0784243	0.355185	GSEA	76	5.38e-05	0.00217233	MORF_PCNA
0.201958	0.264124	GSEA	149	5.38e-05	0.00216496	BASAKI_YBX1_TARGETS_UP
0.238625	0.346332	KEGG name	89	5.39e-05	0.00201771	RNA transport
0.464701	0.474695	GOBP slim name	38	5.48e-05	0.00048497	tRNA processing
0.26221	0.261917	GSEA	124	5.5e-05	0.00220184	GSE36476_CTRL_VS_TSST_ACT_72H_MEMORY_CD4_TCELL_YOUNG_DN
-0.36045	-0.352049	GSEA	66	5.76e-05	0.00230049	GSE24634_TREG_VS_TCONV_POST_DAY5_IL4_CONVERSION_DN
0.130345	0.481596	GSEA	42	6.12e-05	0.00243357	REACTOME_SCF_BETA_TRCP_MEDIATED_DEGRADATION_OF_EMI1
-0.356397	-0.374858	GSEA	62	6.18e-05	0.00244716	RESPONSE_TO_EXTERNAL_STIMULUS
0.242727	0.423312	GSEA	60	6.21e-05	0.00245029	PID_MYC_ACTIVPATHWAY
0.279917	0.281507	GSEA	106	6.3e-05	0.00247687	GSE30962_PRIMARY_VS_SECONDARY_CHRONIC_LCMV_INF_CD8_TCELL_UP
-0.587106	-0.506305	GSEA	27	6.41e-05	0.00251003	KEGG_LEISHMANIA_INFECTION
-0.322659	-0.313305	GSEA	82	6.43e-05	0.00250686	GSE27786_CD4_TCELL_VS_MONO_MAC_DN
0.217709	0.306228	GSEA	110	6.88e-05	0.00267127	GSE3982_NKCELL_VS_TH1_DN
-0.337341	-0.305338	GSEA	79	6.89e-05	0.0026647	GSE11057_CD4_EFF_MEM_VS_PBMC_DN
-0.303559	-0.318333	GSEA	85	6.89e-05	0.00265549	MODULE_66
0.107819	0.211744	GSEA	245	6.9e-05	0.00264949	MOOTHA_PGC
-0.352899	-0.277252	GSEA	79	6.91e-05	0.00264263	KEGG_FOCAL_ADHESION
0.142767	0.31557	GSEA	106	7.17e-05	0.00273206	STRUCTURAL_MOLECULE_ACTIVITY
0.223951	0.270833	GSEA	131	7.2e-05	0.00273364	MORF_RFC4
0.0799699	0.247395	GSEA	165	7.24e-05	0.0027357	MORF_DAP3
-0.263159	-0.118264	GSEA	153	7.42e-05	0.00279449	MODULE_84
-0.336787	-0.312324	GSEA	77	7.42e-05	0.00278514	GSE6269_E_COLI_VS_STREP_PNEUMO_INF_PBMC_DN
0.161238	0.465469	GSEA	46	7.5e-05	0.00280454	REACTOME_DESTABILIZATION_OF_MRNA_BY_AUF1_HNRNP_D0
0.236676	0.356926	GSEA	81	7.7e-05	0.00286841	GNF2_RRM1
-0.337904	-0.328201	GSEA	73	7.74e-05	0.00287095	GSE11057_CD4_CENT_MEM_VS_PBMC_DN
0.201477	0.438252	GSEA	54	7.79e-05	0.00288135	REACTOME_ACTIVATION_OF_THE_MRNA_UPON_BINDING_OF_THE_CAP_BINDING_COMPLEX_AND_EIFS_AND_SUBSEQUENT_BINDING_TO_43S
-0.523522	-0.387608	GSEA	36	7.89e-05	0.00290711	GNF2_PTPN6
0.302426	0.21878	GSEA	110	8.06e-05	0.00295906	GSE27786_NKTCELL_VS_NEUTROPHIL_UP
-0.284133	-0.243335	GSEA	114	8.35e-05	0.00305293	PROTEIN_AMINO_ACID_PHOSPHORYLATION
0.0459627	0.275593	GSEA	115	8.54e-05	0.00311331	KEGG_SPLICEOSOME
-0.371401	0.297668	KEGG name	21	8.59e-05	0.00281274	Systemic lupus erythematosus
0.208862	0.30054	GSEA	112	8.6e-05	0.00312238	GSE3982_BASOPHIL_VS_TH2_DN
0.115281	0.105387	GSEA	742	8.64e-05	0.00312649	INTRACELLULAR_ORGANELLE_PART
0.115281	0.105387	GSEA	742	8.64e-05	0.00311529	ORGANELLE_PART
0.156662	0.35537	GSEA	81	8.74e-05	0.00313755	GNF2_APEX1
-0.361608	-0.291895	GSEA	72	8.75e-05	0.00313275	KEGG_LYSOSOME
0.185506	0.140934	GSEA	293	8.91e-05	0.00317765	MEMBRANE_ENCLOSED_LUMEN
0.185506	0.140934	GSEA	293	8.91e-05	0.00316642	ORGANELLE_LUMEN
0.133214	0.198645	GSEA	265	8.93e-05	0.00316177	REACTOME_CELL_CYCLE
0.0717255	0.134666	GSEA	633	9.02e-05	0.00318376	DANG_BOUND_BY_MYC
-0.293098	-0.235507	GSEA	110	9.17e-05	0.00322436	GSE29618_PDC_VS_MDC_DAY7_FLU_VACCINE_DN
-0.335279	-0.208055	GSEA	91	9.26e-05	0.00324468	GSE27786_BCELL_VS_NKCELL_DN
0.37024	0.530619	GSEA	35	9.42e-05	0.00328824	GNF2_CENPE
0.234791	0.331637	GSEA	90	9.49e-05	0.00330235	MORF_RAD54L
-0.298309	-0.275057	GSEA	96	9.52e-05	0.00330153	GSE10325_LUPUS_BCELL_VS_LUPUS_MYELOID_DN
-0.278413	-0.260772	GSEA	109	9.54e-05	0.00329589	GSE3982_NEUTROPHIL_VS_CENT_MEMORY_CD4_TCELL_UP
0.0317766	0.184323	GSEA	261	9.79e-05	0.00337247	WANG_TUMOR_INVASIVENESS_UP
0.224622	0.294294	GSEA	111	9.82e-05	0.0033696	GSE3982_EOSINOPHIL_VS_TH2_DN
0.118352	0.242532	GSEA	176	9.91e-05	0.00338922	MORF_AATF
0.378597	0.318121	GSEA	63	0.0001	0.00340772	MYC_UP.V1_UP
0.377278	0.438612	KEGG name	46	0.000101441	0.00295306	Ribosome biogenesis in eukaryotes
0.102315	0.39322	GSEA	59	0.000101663	0.00345413	MORF_SART1
-0.46304	-0.228451	GSEA	47	0.000102552	0.00347262	GTPASE_ACTIVITY
0.145546	0.144604	GSEA	393	0.000106236	0.00358528	NUCLEAR_PART
0.16205	0.257392	GSEA	153	0.000107318	0.0036097	CUI_TCF21_TARGETS_2_UP
0.0507912	0.239994	GSEA	154	0.000108649	0.00364228	MORF_PSMC1
0.213082	0.314062	GSEA	100	0.000109329	0.0036529	GSE30962_ACUTE_VS_CHRONIC_LCMV_SECONDARY_INF_CD8_TCELL_DN
-0.0152279	0.13	GSEA	392	0.000109668	0.00365209	KIM_BIPOLAR_DISORDER_OLIGODENDROCYTE_DENSITY_CORR_UP
0.248418	0.269096	GSEA	116	0.000111346	0.00369572	GSE27786_NKCELL_VS_MONO_MAC_UP
0.38575	0.459462	GSEA	42	0.000112726	0.00372923	GNF2_HMMR
0.154355	0.432258	GSEA	51	0.000113726	0.00374996	REACTOME_AUTODEGRADATION_OF_CDH1_BY_CDH1_APC_C
-0.208441	-0.115505	GOBP slim name	237	0.000116652	0.00100037	cellular component movement
-0.139089	-0.168959	GSEA	330	0.000116798	0.00383869	GOBERT_OLIGODENDROCYTE_DIFFERENTIATION_DN
-0.297948	-0.31118	GSEA	83	0.000117271	0.00384169	MODULE_100
-0.460862	-0.511306	GSEA	32	0.000118666	0.00387474	KEGG_LONG_TERM_POTENTIATION
0.169671	0.285418	GSEA	123	0.000119005	0.00387326	GSE31082_DN_VS_CD8_SP_THYMOCYTE_UP
0.0926032	0.253819	GSEA	150	0.000120894	0.00392204	GSE22886_NEUTROPHIL_VS_DC_DN
0.276049	0.217838	GSEA	121	0.00012232	0.00395555	GSE19825_CD24LOW_VS_IL2RA_HIGH_DAY3_EFF_CD8_TCELL_DN
-0.111155	-0.127062	GSEA	585	0.000123771	0.00398964	CAGGTG_V$E12_Q6
-0.388589	-0.29858	KEGG name	61	0.0001253	0.00328285	Focal adhesion
-0.449421	-0.455842	GSEA	37	0.000125534	0.00403354	KEGG_GNRH_SIGNALING_PATHWAY
0.206544	0.51503	GSEA	36	0.000127622	0.00408756	KEGG_PROTEASOME
0.148916	0.255637	GSEA	153	0.000127923	0.00408421	GSE24634_NAIVE_CD4_TCELL_VS_DAY5_IL4_CONV_TREG_DN
-0.234017	-0.296046	GOBP slim name	104	0.000129779	0.00108022	secretion
0.144969	0.273731	GSEA	133	0.000129792	0.00413075	REACTOME_MITOTIC_M_M_G1_PHASES
0.211218	0.27571	GSEA	122	0.000130913	0.00415328	GSE7764_IL15_TREATED_VS_CTRL_NK_CELL_24H_UP
0.0717015	0.209289	GSEA	218	0.00013408	0.00424039	MODULE_3
-0.503847	-0.380277	GSEA	36	0.00013683	0.00431379	GNF2_ITGB2
0.211451	0.344067	GSEA	82	0.000139865	0.00439568	GSE16522_ANTI_CD3CD28_STIM_VS_UNSTIM_NAIVE_CD8_TCELL_UP
0.199691	0.199151	GSEA	193	0.000142268	0.00445728	WANG_RESPONSE_TO_GSK3_INHIBITOR_SB216763_DN
-0.279387	-0.303797	GSEA	88	0.000142727	0.00445779	GSE3982_NEUTROPHIL_VS_TH2_UP
0.337234	0.409029	GSEA	52	0.000144589	0.00450196	GNF2_CDC2
0.215166	0.512185	GSEA	36	0.000146688	0.00455321	GNF2_TPT1
0.121288	0.4554	GSEA	42	0.000147688	0.00457016	REACTOME_VIF_MEDIATED_DEGRADATION_OF_APOBEC3G
0.262672	0.339734	GSEA	78	0.000149801	0.00462131	CHANG_CYCLING_GENES
-0.142459	-0.0483919	GSEA	487	0.000150728	0.00463571	MEMBRANE
-0.591881	-0.506005	GSEA	24	0.00015177	0.0046535	GNF2_VAV1
-0.317174	-0.304029	GSEA	77	0.000153636	0.00469642	GSE3982_DC_VS_NEUTROPHIL_DN
0.439199	0.726037	GSEA	18	0.000154738	0.00471575	RIBOSOME_BIOGENESIS_AND_ASSEMBLY
-0.236422	-0.286179	GSEA	106	0.000156946	0.00476861	GSE27786_NKCELL_VS_NKTCELL_UP
0.203922	0.285493	GSEA	114	0.000157748	0.00477853	GSE3982_EOSINOPHIL_VS_TH1_DN
0.11064	0.444868	GSEA	43	0.000160309	0.00484153	REACTOME_SCFSKP2_MEDIATED_DEGRADATION_OF_P27_P21
-0.590688	-0.502521	GSEA	24	0.000160417	0.0048303	PID_ENDOTHELINPATHWAY
-0.280006	-0.17579	GSEA	122	0.00016183	0.00485829	GSE22886_NAIVE_BCELL_VS_MONOCYTE_DN
-0.336508	-0.277438	KEGG name	76	0.000162367	0.0038673	Regulation of actin cytoskeleton
-0.492708	-0.340216	GSEA	38	0.000162529	0.00486475	PID_RAC1_PATHWAY
0.388703	0.484096	GSEA	37	0.000162952	0.00486294	REACTOME_MITOCHONDRIAL_PROTEIN_IMPORT
0.328037	0.43075	GSEA	48	0.000164517	0.00489512	GROSS_HYPOXIA_VIA_HIF1A_UP
-0.290428	-0.308108	GSEA	82	0.000166917	0.00495186	MODULE_11
0.150223	0.202669	GSEA	226	0.00016762	0.0049581	REACTOME_CELL_CYCLE_MITOTIC
0.0994638	0.104378	GSEA	815	0.000168245	0.004962	NUCLEUS
-0.207276	0.612332	GSEA	12	0.000168417	0.00495256	REACTOME_APOPTOSIS_INDUCED_DNA_FRAGMENTATION
-0.31504	-0.220868	GSEA	93	0.000168633	0.00494443	KEGG_MAPK_SIGNALING_PATHWAY
0.254363	0.30167	GSEA	93	0.000169871	0.00496625	GSE27786_LSK_VS_NEUTROPHIL_UP
-0.186151	-0.353932	GSEA	76	0.000170035	0.00495664	GSE30962_ACUTE_VS_CHRONIC_LCMV_PRIMARY_INF_CD8_TCELL_UP
0.109022	0.395945	GSEA	55	0.000170307	0.00495022	REACTOME_ASSEMBLY_OF_THE_PRE_REPLICATIVE_COMPLEX
-0.670918	-0.541594	GSEA	19	0.000172591	0.00500217	PID_IL8CXCR1_PATHWAY
0.102306	0.2541	GSEA	145	0.000173626	0.0050177	MORF_RAD23B
-0.49745	-0.392359	GSEA	35	0.000175931	0.00506974	KEGG_VEGF_SIGNALING_PATHWAY
0.129791	0.457993	GSEA	41	0.000177528	0.00510113	REACTOME_AUTODEGRADATION_OF_THE_E3_UBIQUITIN_LIGASE_COP1
0.287084	0.256727	GSEA	98	0.000178521	0.00511506	GSE17974_CTRL_VS_ACT_IL4_AND_ANTI_IL12_12H_CD4_TCELL_DN
0.144887	0.245955	GSEA	158	0.000180694	0.00516261	MORF_PRKDC
0.207726	0.269425	GSEA	122	0.000182025	0.00518592	GSE26669_CTRL_VS_COSTIM_BLOCK_MLR_CD8_TCELL_UP
0.219647	0.455182	GSEA	45	0.000184324	0.00523656	REACTOME_FORMATION_OF_THE_TERNARY_COMPLEX_AND_SUBSEQUENTLY_THE_43S_COMPLEX
0.11486	0.326896	GSEA	84	0.000184419	0.00522452	MORF_CCNI
0.119735	0.453718	GSEA	41	0.00018478	0.00522003	REACTOME_CDK_MEDIATED_PHOSPHORYLATION_AND_REMOVAL_OF_CDC6
0.259813	0.445875	GSEA	47	0.000185228	0.00521802	RHODES_CANCER_META_SIGNATURE
-0.174954	-0.430608	GSEA	49	0.000192692	0.00541314	SENGUPTA_EBNA1_ANTICORRELATED
0.250243	0.297652	GSEA	94	0.000194575	0.00545081	GSE27786_LIN_NEG_VS_NKCELL_UP
-0.423529	-0.314446	GSEA	49	0.000197032	0.00550432	KEGG_NATURAL_KILLER_CELL_MEDIATED_CYTOTOXICITY
0.189492	0.293772	GSEA	107	0.000199446	0.00555632	GSE24634_TEFF_VS_TCONV_DAY7_IN_CULTURE_UP
-0.275288	-0.226616	GSEA	111	0.000203306	0.00564819	GSE37416_0H_VS_6H_F_TULARENSIS_LVS_NEUTROPHIL_UP
0.180785	0.270919	GSEA	125	0.000203395	0.00563509	GSE15930_NAIVE_VS_72H_IN_VITRO_STIM_TRICHOSTATINA_CD8_TCELL_DN
-0.244311	-0.221912	GSEA	132	0.000205466	0.00567685	PHOSPHORYLATION
-0.290281	-0.292324	GSEA	84	0.00021355	0.00588405	MODULE_137
0.180818	0.265047	GSEA	129	0.000215029	0.0059086	GSE3982_MEMORY_CD4_TCELL_VS_TH2_DN
0.0439593	0.202634	GSEA	200	0.000215722	0.00591149	GOLDRATH_ANTIGEN_RESPONSE
-0.655814	-0.490215	GSEA	20	0.000217806	0.00595239	PID_MAPKTRKPATHWAY
0.296199	0.310423	GSEA	77	0.000218524	0.00595581	WHITEFORD_PEDIATRIC_CANCER_MARKERS
0.376119	0.61399	GSEA	24	0.00022006	0.00598147	REACTOME_CYTOSOLIC_TRNA_AMINOACYLATION
-0.32008	-0.244242	GSEA	84	0.000221318	0.00599946	REACTOME_AXON_GUIDANCE
0.16033	0.416399	GSEA	51	0.00022153	0.00598906	GSE6269_FLU_VS_E_COLI_INF_PBMC_DN
-0.243037	-0.258421	GSEA	113	0.000222396	0.00599633	QI_PLASMACYTOMA_UP
-0.315196	-0.311271	GSEA	72	0.000224287	0.00603117	MODULE_117
-0.247943	-0.283349	GSEA	99	0.000226452	0.00607315	GSE22886_DAY0_VS_DAY7_MONOCYTE_IN_CULTURE_UP
0.165678	0.476782	GSEA	38	0.000226843	0.00606746	REACTOME_CROSS_PRESENTATION_OF_SOLUBLE_EXOGENOUS_ANTIGENS_ENDOSOMES
0.165678	0.476782	GSEA	38	0.000226843	0.00605136	REACTOME_REGULATION_OF_ORNITHINE_DECARBOXYLASE_ODC
-0.192176	-0.162892	GOBP slim name	225	0.000227057	0.00183592	protein phosphorylation
0.149113	0.3132	GSEA	93	0.000228719	0.00608527	AFFAR_YY1_TARGETS_DN
-0.378788	-0.346498	GSEA	53	0.000230069	0.00610502	KEGG_T_CELL_RECEPTOR_SIGNALING_PATHWAY
-0.729887	-0.845687	GSEA	11	0.000233256	0.00617331	GNF2_SPI1
0.383816	0.478915	GSEA	36	0.000235569	0.00621816	SCHLOSSER_MYC_TARGETS_AND_SERUM_RESPONSE_DN
-0.566281	-0.473031	KEGG name	25	0.000241731	0.00527779	Leishmaniasis
0.362111	0.610843	GSEA	24	0.000243027	0.00639822	GNF2_MKI67
0.128723	0.253031	GSEA	143	0.000245891	0.00645673	RNA_PROCESSING
0.408481	0.225729	GSEA	54	0.000247976	0.00649453	GSE29614_CTRL_VS_TIV_FLU_VACCINE_PBMC_2007_DN
0.297998	0.377888	GSEA	58	0.000251932	0.00658098	GNF2_CCNA2
0.117903	0.305178	GSEA	94	0.000252948	0.00659042	REACTOME_TCA_CYCLE_AND_RESPIRATORY_ELECTRON_TRANSPORT
0.141038	0.301287	GSEA	99	0.000254058	0.00660224	GSE7460_CTRL_VS_TGFB_TREATED_ACT_TREG_UP
-0.251692	-0.307544	GSEA	86	0.000257345	0.0066704	GSE24102_GRANULOCYSTIC_MDSC_VS_NEUTROPHIL_UP
0.363503	0.559758	GSEA	28	0.000258482	0.00668266	GNF2_ESPL1
0.334304	0.524684	GSEA	32	0.000258632	0.00666938	GNF2_CKS1B
-0.529508	-0.539757	GSEA	24	0.000260086	0.00668973	KEGG_MELANOGENESIS
-0.263658	-0.133699	GSEA	130	0.000265079	0.00680077	MODULE_5
-0.226697	-0.28421	GSEA	102	0.000265374	0.00679101	GSE27786_LIN_NEG_VS_NKCELL_DN
-0.329337	-0.259848	GSEA	76	0.000266212	0.00679517	GSE10325_CD4_TCELL_VS_MYELOID_DN
0.138233	0.287984	GSEA	108	0.000267425	0.00680883	GSE20715_0H_VS_48H_OZONE_LUNG_DN
0.173358	0.204276	GSEA	193	0.000270888	0.00687959	CREIGHTON_ENDOCRINE_THERAPY_RESISTANCE_1
0.163483	0.281648	GSEA	113	0.000273761	0.00693504	GSE3982_EFF_MEMORY_CD4_TCELL_VS_TH1_DN
-0.168253	-0.174781	GSEA	240	0.00027872	0.00704294	INTRACELLULAR_SIGNALING_CASCADE
0.380848	0.602638	GSEA	24	0.000278791	0.00702708	DELPUECH_FOXO3_TARGETS_DN
0.112174	0.187929	GSEA	259	0.000282572	0.00710458	ZHANG_BREAST_CANCER_PROGENITORS_UP
0.114696	0.291197	GSEA	102	0.000284807	0.0071429	LEE_LIVER_CANCER_SURVIVAL_DN
-0.378458	-0.405816	GSEA	44	0.000286451	0.00716627	WANG_SMARCE1_TARGETS_UP
0.166603	0.50716	GSEA	32	0.00029529	0.00736906	MODULE_28
-0.67121	0.241128	GSEA	9	0.000299015	0.00744356	BIOCARTA_LYM_PATHWAY
0.174975	0.274682	GSEA	116	0.000301565	0.00748849	GSE3982_NEUTROPHIL_VS_TH2_DN
0.228514	0.250918	GSEA	118	0.000302937	0.00750403	GSE27786_LIN_NEG_VS_MONO_MAC_UP
0.108216	0.188619	GSEA	255	0.000303897	0.00750931	MODULE_8
-0.180243	-0.300895	GSEA	97	0.000304315	0.00750121	GSE37416_12H_VS_48H_F_TULARENSIS_LVS_NEUTROPHIL_UP
-0.693312	-0.407229	GSEA	18	0.000309409	0.00760814	REACTOME_LATENT_INFECTION_OF_HOMO_SAPIENS_WITH_MYCOBACTERIUM_TUBERCULOSIS
-0.192776	-0.180113	GSEA	198	0.000309736	0.0075976	FEVR_CTNNB1_TARGETS_UP
-0.599168	-0.586968	KEGG name	19	0.000310712	0.00626204	Melanogenesis
0.12913	0.168196	GSEA	301	0.000311349	0.00761859	STARK_PREFRONTAL_CORTEX_22Q11_DELETION_DN
0.128011	0.252893	GSEA	138	0.000316108	0.00771627	NAKAMURA_TUMOR_ZONE_PERIPHERAL_VS_CENTRAL_UP
-0.269749	-0.260749	GSEA	96	0.000316444	0.00770576	LEE_DIFFERENTIATING_T_LYMPHOCYTE
0.242066	0.287635	GOBP slim name	94	0.000316659	0.00248929	mitochondrion organization
-0.535927	-0.469473	GSEA	26	0.000319491	0.00776117	GNF2_ICAM3
0.2724	0.39023	GSEA	55	0.000327118	0.0079273	GAVIN_FOXP3_TARGETS_CLUSTER_P6
0.190893	0.265558	GSEA	119	0.000327468	0.0079167	GSE3982_CENT_MEMORY_CD4_TCELL_VS_TH2_DN
-0.270176	-0.152955	GSEA	120	0.000327597	0.00790081	IVANOVA_HEMATOPOIESIS_MATURE_CELL
-0.115575	-0.176461	GSEA	285	0.000328156	0.00789537	CUI_TCF21_TARGETS_2_DN
-0.727342	-0.466728	GSEA	16	0.00033266	0.00798464	REACTOME_G_ALPHA_I_SIGNALLING_EVENTS
0.280147	0.244642	GSEA	96	0.000332954	0.00797267	GARCIA_TARGETS_OF_FLI1_AND_DAX1_DN
-0.299915	-0.284902	GSEA	78	0.000334867	0.00799941	GSE27786_NKTCELL_VS_NEUTROPHIL_DN
-0.0682366	-0.0883911	GSEA	1324	0.000349943	0.00833975	PILON_KLF1_TARGETS_DN
-0.116268	-0.0493513	GOBP slim name	705	0.000351064	0.00268516	response to chemical stimulus
-0.310411	-0.277319	GSEA	76	0.000352071	0.00837064	KEGG_INSULIN_SIGNALING_PATHWAY
-0.621868	-0.354656	GSEA	22	0.000353678	0.00838901	BIOCARTA_MPR_PATHWAY
0.160623	0.238059	GSEA	150	0.0003545	0.00838872	REACTOME_DNA_REPLICATION
0.28391	0.401952	GSEA	51	0.000355182	0.00838513	GNF2_CENPF
0.538216	0.765036	GSEA	14	0.000355684	0.00837731	CAIRO_PML_TARGETS_BOUND_BY_MYC_UP
0.26228	0.363584	GSEA	62	0.000355846	0.00836156	ODONNELL_TFRC_TARGETS_DN
-0.271325	-0.23182	GSEA	103	0.000356362	0.00835416	GSE22886_NAIVE_CD8_TCELL_VS_NKCELL_DN
0.389486	0.374935	GSEA	45	0.000357329	0.00835735	GNF2_BUB1B
0.152608	0.28665	GSEA	105	0.00035867	0.00836924	GSE10239_NAIVE_VS_KLRG1INT_EFF_CD8_TCELL_DN
0.162923	0.263959	GSEA	123	0.000363586	0.00846431	MORF_EI24
0.378415	0.442504	GSEA	38	0.000372624	0.00865468	REACTOME_TRNA_AMINOACYLATION
0.0768653	0.400699	GSEA	45	0.000376876	0.00873329	REACTOME_REGULATION_OF_APOPTOSIS
0.168844	0.248244	GSEA	136	0.000378431	0.00874916	GSE24634_NAIVE_CD4_TCELL_VS_DAY3_IL4_CONV_TREG_DN
-0.27897	-0.228544	GSEA	99	0.000380059	0.00876665	CELL_SURFACE_RECEPTOR_LINKED_SIGNAL_TRANSDUCTION_GO_0007166
0.0701318	0.37487	GSEA	51	0.000390267	0.0089815	REACTOME_SIGNALING_BY_WNT
0.0860206	0.3592	GSEA	58	0.000390849	0.00897436	REACTOME_ORC1_REMOVAL_FROM_CHROMATIN
0.519568	0.539443	GSEA	23	0.00039646	0.00908245	MODULE_245
0.212438	0.513105	KEGG name	31	0.00040963	0.00766592	Proteasome
0.107699	0.31028	GSEA	83	0.000412934	0.00943836	GSE11924_TFH_VS_TH1_CD4_TCELL_DN
0.0999954	0.414624	GSEA	43	0.000420361	0.00958632	REACTOME_P53_DEPENDENT_G1_DNA_DAMAGE_RESPONSE
0.0246123	0.26265	GSEA	95	0.00042097	0.0095785	LI_AMPLIFIED_IN_LUNG_CANCER
0.0991539	0.0453619	GOBP slim name	1017	0.000421422	0.00313848	biosynthetic process
-0.315071	-0.348032	GSEA	58	0.000425569	0.00966129	DEFENSE_RESPONSE
0.166086	0.274417	GSEA	111	0.00043064	0.00975438	GSE20715_0H_VS_48H_OZONE_TLR4_KO_LUNG_DN
0.072274	0.0610488	GOBP slim name	2602	0.000432234	0.00313647	cellular metabolic process
0.239547	0.228794	GSEA	118	0.000432988	0.00978553	GSE39820_CTRL_VS_TGFBETA3_IL6_CD4_TCELL_UP
0.230689	0.305775	GSEA	84	0.000433275	0.00977005	ZHOU_CELL_CYCLE_GENES_IN_IR_RESPONSE_24HR
-0.487156	-0.428477	KEGG name	30	0.000435337	0.00760389	VEGF signaling pathway
0.23491	0.23167	GSEA	119	0.000435541	0.00979919	GSE27786_BCELL_VS_MONO_MAC_UP
0.304582	0.402778	GOBP slim name	48	0.000436312	0.00308691	RNA modification
-0.25639	-0.290361	GSEA	85	0.000436825	0.00980614	GSE27786_CD8_TCELL_VS_MONO_MAC_DN
-0.441849	-0.303058	GSEA	41	0.000452022	0.0101247	PID_FCER1PATHWAY
-0.501675	-0.464366	GSEA	27	0.000454055	0.0101476	PID_THROMBIN_PAR1_PATHWAY
0.30151	0.406963	GSEA	47	0.000462077	0.010304	MORF_DEAF1
0.224643	0.180813	GSEA	151	0.000465849	0.0103651	ZHANG_TLX_TARGETS_36HR_DN
0.184776	0.347194	GSEA	68	0.000483093	0.0107251	MORI_LARGE_PRE_BII_LYMPHOCYTE_UP
0.131704	0.262838	GSEA	119	0.000496366	0.0109955	MORF_EIF4A2
-0.653355	0.223036	GSEA	9	0.000496996	0.0109853	BIOCARTA_MONOCYTE_PATHWAY
0.2228	0.228012	GSEA	125	0.00049808	0.0109851	GSE15930_NAIVE_VS_72H_IN_VITRO_STIM_IFNAB_CD8_TCELL_DN
0.15915	0.38655	GSEA	53	0.000510251	0.0112289	MORF_JUND
-0.280879	-0.285363	GSEA	78	0.000522519	0.0114737	GSE36476_CTRL_VS_TSST_ACT_16H_MEMORY_CD4_TCELL_OLD_UP
-0.345066	-0.186183	GSEA	68	0.000523761	0.011476	GSE15767_MED_VS_SCS_MAC_LN_UP
-0.204894	-0.276162	GSEA	101	0.00052548	0.0114886	GSE9988_LOW_LPS_VS_VEHICLE_TREATED_MONOCYTE_DN
-0.324383	-0.346927	GSEA	55	0.000526709	0.0114905	GSE11057_PBMC_VS_MEM_CD4_TCELL_UP
0.138702	0.240875	GSEA	141	0.000527986	0.0114934	MORF_PPP1CC
-0.34711	-0.240003	GSEA	65	0.00052855	0.0114808	PID_ERBB1_DOWNSTREAM_PATHWAY
-0.513845	-0.404303	KEGG name	28	0.000530395	0.00868521	Amoebiasis
0.525574	0.533595	GSEA	22	0.000533357	0.0115603	MODULE_155
-0.190174	-0.183195	GSEA	182	0.000534908	0.011569	JOHNSTONE_PARVB_TARGETS_3_UP
0.259556	0.227615	GSEA	104	0.000535194	0.0115503	GSE27786_CD8_TCELL_VS_NEUTROPHIL_UP
-0.525731	-0.509482	GSEA	23	0.000536276	0.0115489	REACTOME_G_ALPHA_Q_SIGNALLING_EVENTS
0.0607789	0.225231	GSEA	146	0.000537842	0.0115578	REACTOME_HIV_INFECTION
-0.515203	-0.365594	GSEA	29	0.000538469	0.0115467	BIOCARTA_FCER1_PATHWAY
0.318835	0.416838	GSEA	43	0.000550043	0.0117698	MORF_GSPT1
0.100552	0.3264	GSEA	70	0.000553026	0.0118085	REACTOME_REGULATION_OF_MRNA_STABILITY_BY_PROTEINS_THAT_BIND_AU_RICH_ELEMENTS
0.0824826	0.267246	GSEA	105	0.000557063	0.0118694	GSE24634_IL4_VS_CTRL_TREATED_NAIVE_CD4_TCELL_DAY7_UP
0.241075	0.236789	GSEA	109	0.00055841	0.011873	GSE7400_CTRL_VS_CSF3_IN_VIVO_TREATED_PBMC_UP
0.0726087	0.283188	GSEA	90	0.000559315	0.0118672	MORF_UBE2N
0.68455	0.23266	GSEA	16	0.000564718	0.0119566	REACTOME_RNA_POL_I_TRANSCRIPTION_TERMINATION
-0.307192	-0.165739	GSEA	85	0.000567465	0.0119895	MODULE_6
0.245012	0.349776	GSEA	63	0.000570068	0.0120192	LE_EGR2_TARGETS_UP
-0.234083	-0.22043	GSEA	120	0.00057035	0.012	MODULE_38
0.2619	0.284792	GSEA	82	0.000576616	0.0121065	GSE10239_KLRG1INT_VS_KLRG1HIGH_EFF_CD8_TCELL_UP
0.273025	0.245121	GSEA	91	0.00058001	0.0121524	GSE29614_CTRL_VS_DAY7_TIV_FLU_VACCINE_PBMC_DN
-0.243841	-0.262155	GSEA	96	0.00058068	0.0121412	GSE3982_BASOPHIL_VS_TH2_UP
0.191243	0.256966	GSEA	115	0.000580804	0.0121186	GSE10239_NAIVE_VS_DAY4.5_EFF_CD8_TCELL_DN
-0.256303	-0.247832	GSEA	97	0.000583018	0.0121396	GSE36476_CTRL_VS_TSST_ACT_16H_MEMORY_CD4_TCELL_YOUNG_UP
-0.634676	-0.437856	GSEA	19	0.00058336	0.0121216	KAMIKUBO_MYELOID_CEBPA_NETWORK
0.154506	0.277395	GSEA	104	0.000587457	0.0121816	JISON_SICKLE_CELL_DISEASE_DN
-0.559132	-0.449	GSEA	23	0.000588576	0.0121797	GNF2_MSN
0.0844291	0.254106	GSEA	117	0.000588586	0.0121549	GOLDRATH_NAIVE_VS_EFF_CD8_TCELL_DN
0.0725829	0.0557612	GOBP slim name	2523	0.000592366	0.00408877	primary metabolic process
0.214566	0.232444	GSEA	123	0.00059564	0.0122753	GSE27786_BCELL_VS_NEUTROPHIL_UP
-0.486514	-0.479764	GSEA	26	0.000595735	0.0122522	CHUNG_BLISTER_CYTOTOXICITY_DN
0.130364	0.13974	GSEA	352	0.00059583	0.0122291	INTRACELLULAR_NON_MEMBRANE_BOUND_ORGANELLE
0.130364	0.13974	GSEA	352	0.00059583	0.0122042	NON_MEMBRANE_BOUND_ORGANELLE
0.289593	0.487842	GSEA	33	0.000596717	0.0121975	PID_AURORA_B_PATHWAY
-0.392734	-0.35639	GSEA	43	0.000600762	0.0122553	GSE7460_FOXP3_MUT_VS_HET_ACT_TCONV_UP
0.149415	0.230462	GSEA	149	0.000601265	0.0122407	WANG_SMARCE1_TARGETS_DN
-0.504656	-0.456745	GSEA	26	0.000603235	0.012256	PID_CXCR3PATHWAY
-0.218939	-0.118494	GSEA	168	0.000609359	0.0123555	RUTELLA_RESPONSE_TO_HGF_VS_CSF2RB_AND_IL4_UP
-0.360664	-0.309774	GSEA	53	0.000613664	0.0124178	HSIAO_LIVER_SPECIFIC_GENES
-0.274219	-0.207836	GSEA	99	0.000616091	0.0124418	GSE3982_BASOPHIL_VS_CENT_MEMORY_CD4_TCELL_UP
-0.514246	0.0933204	GSEA	17	0.000617946	0.0124543	KEGG_CELL_ADHESION_MOLECULES_CAMS
-0.172024	-0.252665	GSEA	121	0.000632413	0.0127203	GSE9988_LPS_VS_CTRL_TREATED_MONOCYTE_DN
0.265936	0.435219	GSEA	41	0.000634337	0.0127336	CHNG_MULTIPLE_MYELOMA_HYPERPLOID_UP
0.253727	0.447146	GSEA	39	0.000640191	0.0128255	FLOTHO_PEDIATRIC_ALL_THERAPY_RESPONSE_UP
-0.161403	-0.192766	GSEA	192	0.000643805	0.0128723	MULLIGHAN_MLL_SIGNATURE_1_UP
0.138377	0.466391	GSEA	33	0.000645793	0.0128864	YAMASHITA_LIVER_CANCER_WITH_EPCAM_UP
-0.37082	-0.315619	GSEA	50	0.000646339	0.0128717	PID_MET_PATHWAY
-0.464338	-0.267397	GSEA	36	0.000653695	0.0129925	GNF2_SELL
0.655326	0.220076	GSEA	17	0.00065992	0.0130904	REACTOME_RNA_POL_I_TRANSCRIPTION_INITIATION
0.117006	0.406987	GSEA	43	0.000660608	0.0130782	REACTOME_P53_INDEPENDENT_G1_S_DNA_DAMAGE_CHECKPOINT
0.181179	0.252896	GSEA	118	0.000662626	0.0130924	GSE3337_4H_VS_16H_IFNG_IN_CD8POS_DC_UP
0.159066	0.177239	GSEA	216	0.000670185	0.0132158	MONNIER_POSTRADIATION_TUMOR_ESCAPE_UP
-0.233219	-0.0485061	GSEA	125	0.000671277	0.0132114	INTEGRAL_TO_PLASMA_MEMBRANE
-0.233219	-0.0485061	GSEA	125	0.000671277	0.0131856	INTRINSIC_TO_PLASMA_MEMBRANE
-0.114364	0.160521	GSEA	94	0.000679533	0.0133218	ZHONG_SECRETOME_OF_LUNG_CANCER_AND_FIBROBLAST
-0.164116	-0.172976	GSEA	216	0.000681864	0.0133415	MARTENS_BOUND_BY_PML_RARA_FUSION
-0.415072	-0.409127	GSEA	35	0.000685924	0.0133948	PID_TCR_PATHWAY
-0.358522	-0.423169	GSEA	38	0.000693031	0.0135074	KEGG_VASCULAR_SMOOTH_MUSCLE_CONTRACTION
-0.595839	-0.409844	GSEA	21	0.000693064	0.0134819	BIOCARTA_GPCR_PATHWAY
0.241552	0.283317	GSEA	85	0.000700345	0.0135972	GSE17974_0H_VS_4H_IN_VITRO_ACT_CD4_TCELL_DN
0.250953	0.304113	GSEA	75	0.000709847	0.0137552	GSE29614_DAY3_VS_DAY7_TIV_FLU_VACCINE_PBMC_DN
-0.3213	-0.329576	GSEA	56	0.000710128	0.0137342	REACTOME_SIGNALING_BY_ILS
-0.564922	-0.401048	GSEA	23	0.000721301	0.0139235	BIOCARTA_FMLP_PATHWAY
0.159824	0.25068	GSEA	122	0.000724745	0.0139631	GSE3982_MEMORY_CD4_TCELL_VS_TH1_DN
-0.450885	-0.195135	GSEA	37	0.000725327	0.0139476	KEGG_EPITHELIAL_CELL_SIGNALING_IN_HELICOBACTER_PYLORI_INFECTION
0.143415	0.237691	GSEA	137	0.000728184	0.0139758	GSE14000_TRANSLATED_RNA_VS_MRNA_4H_LPS_DC_UP
-0.386282	-0.341199	GSEA	44	0.000728719	0.0139595	GNF2_PTPRC
0.263746	0.270782	GSEA	83	0.000733352	0.0140215	GSE10325_LUPUS_BCELL_VS_LUPUS_MYELOID_UP
0.111712	0.238943	GSEA	135	0.000735287	0.0140318	GSE10239_MEMORY_VS_DAY4.5_EFF_CD8_TCELL_DN
-0.278506	-0.230126	GSEA	89	0.000738973	0.0140755	GSE24142_EARLY_THYMIC_PROGENITOR_VS_DN3_THYMOCYTE_UP
-0.459827	-0.365989	KEGG name	33	0.000739956	0.011404	Fc epsilon RI signaling pathway
-0.562218	-0.48431	GSEA	21	0.000740576	0.0140793	REACTOME_ANTIGEN_ACTIVATES_B_CELL_RECEPTOR_LEADING_TO_GENERATION_OF_SECOND_MESSENGERS
-0.184693	-0.228462	GSEA	135	0.000741072	0.0140622	REACTOME_DEVELOPMENTAL_BIOLOGY
-0.501828	-0.307366	KEGG name	30	0.000742406	0.0108061	Bacterial invasion of epithelial cells
0.229314	0.255261	GSEA	100	0.000751448	0.0142322	GSE36476_CTRL_VS_TSST_ACT_16H_MEMORY_CD4_TCELL_YOUNG_DN
0.0901973	0.118308	GSEA	560	0.000757553	0.0143209	MACROMOLECULAR_COMPLEX
0.230517	0.353213	GSEA	60	0.000762639	0.01439	MORF_UNG
-0.190852	-0.658317	GSEA	16	0.0007642	0.0143924	REACTOME_PEROXISOMAL_LIPID_METABOLISM
-0.387359	-0.268829	GSEA	49	0.00076693	0.0144169	PID_VEGFR1_2_PATHWAY
-0.270239	-0.141746	GSEA	105	0.000767397	0.0143987	GSE29618_PDC_VS_MDC_DN
0.233773	0.242562	GSEA	104	0.000771271	0.0144445	GSE30962_ACUTE_VS_CHRONIC_LCMV_PRIMARY_INF_CD8_TCELL_DN
-0.402034	-0.331332	GSEA	42	0.00078487	0.0146718	SMIRNOV_CIRCULATING_ENDOTHELIOCYTES_IN_CANCER_UP
-0.23075	-0.230143	GSEA	111	0.000786392	0.014673	V$ETS2_B
0.299756	0.295364	GSEA	66	0.000788079	0.0146772	MORF_EIF4E
0.121917	0.442296	GSEA	35	0.000795227	0.014783	MODULE_91
-0.639187	-0.273446	GSEA	18	0.000807946	0.0149917	MODULE_122
0.131918	0.135187	GSEA	343	0.000812869	0.0150553	BENPORATH_CYCLING_GENES
-0.221062	-0.346309	GSEA	62	0.000816436	0.0150936	SCHLOSSER_SERUM_RESPONSE_UP
0.0552718	0.13722	GOBP slim name	416	0.000817866	0.00551086	macromolecular complex assembly
-0.314832	-0.333187	GSEA	55	0.000824858	0.0152213	GSE1460_INTRATHYMIC_T_PROGENITOR_VS_NAIVE_CD4_TCELL_CORD_BLOOD_DN
0.112934	0.113017	GSEA	492	0.00082825	0.0152559	NUYTTEN_EZH2_TARGETS_DN
0.191393	0.339949	GSEA	65	0.000830961	0.0152778	KONG_E2F3_TARGETS
-0.418451	-0.364358	GSEA	37	0.000834963	0.0153234	KEGG_AMINO_SUGAR_AND_NUCLEOTIDE_SUGAR_METABOLISM
-0.343241	0.171323	GSEA	25	0.00083565	0.0153081	KEGG_SYSTEMIC_LUPUS_ERYTHEMATOSUS
-0.0119236	0.181542	GSEA	152	0.000841404	0.0153855	MORF_CTBP1
0.222883	0.319512	GSEA	71	0.000848762	0.0154918	CROONQUIST_IL6_DEPRIVATION_DN
0.249562	0.387483	GSEA	49	0.000850114	0.0154884	RHODES_UNDIFFERENTIATED_CANCER
0.0187448	0.125997	GSEA	413	0.000852669	0.0155069	KIM_ALL_DISORDERS_OLIGODENDROCYTE_NUMBER_CORR_UP
-0.412608	-0.508617	KEGG name	26	0.000861969	0.0118861	Long-term potentiation
-0.24809	-0.170089	GSEA	119	0.000865245	0.0157072	GSE29618_BCELL_VS_MDC_DAY7_FLU_VACCINE_DN
0.472143	0.620211	GSEA	18	0.000869522	0.0157564	TRNA_METABOLIC_PROCESS
-0.234227	-0.323694	GSEA	68	0.000872771	0.0157868	GSE3982_NEUTROPHIL_VS_TH1_UP
0.299606	0.250837	GSEA	74	0.000874647	0.0157923	ZHANG_TLX_TARGETS_UP
0.188778	0.270385	GSEA	99	0.000881269	0.0158834	GSE26669_CTRL_VS_COSTIM_BLOCK_MLR_CD4_TCELL_UP
0.235613	0.375727	GSEA	52	0.000887663	0.01597	BHATTACHARYA_EMBRYONIC_STEM_CELL
0.0816044	0.263454	GSEA	100	0.000897908	0.0161255	REACTOME_HOST_INTERACTIONS_OF_HIV_FACTORS
0.174628	0.21422	GSEA	148	0.000912944	0.0163663	BOYAULT_LIVER_CANCER_SUBCLASS_G3_UP
-0.185058	-0.166312	GSEA	187	0.000916725	0.0164048	RGAGGAARY_V$PU1_Q6
-0.422709	-0.348083	GSEA	37	0.000918091	0.0164001	GNF2_HCK
-0.621106	-0.458969	GSEA	18	0.000920398	0.0164121	REACTOME_PLC_BETA_MEDIATED_EVENTS
-0.175828	-0.256451	GSEA	110	0.000922322	0.0164173	GSE9988_LOW_LPS_VS_CTRL_TREATED_MONOCYTE_DN
0.321751	0.38609	GSEA	44	0.000929126	0.0165092	MORF_BUB1
-0.410154	-0.264658	GSEA	43	0.000932466	0.0165394	GNF2_CD53
-0.587084	-0.635055	GSEA	15	0.000934033	0.016538	ZHAN_MULTIPLE_MYELOMA_DN
-0.361015	-0.479044	GSEA	30	0.000935355	0.0165323	PICCALUGA_ANGIOIMMUNOBLASTIC_LYMPHOMA_UP
-0.478489	-0.387621	GSEA	29	0.000938429	0.0165575	MODULE_484
0.149137	0.384731	GSEA	48	0.000938861	0.0165361	REACTOME_CYCLIN_E_ASSOCIATED_EVENTS_DURING_G1_S_TRANSITION_
0.263542	0.328796	GSEA	62	0.000951342	0.0167267	GNF2_PCNA
-0.21332	-0.278046	GSEA	89	0.00095389	0.0167422	V$PU1_Q6
0.233811	0.199852	GSEA	119	0.000960002	0.0168201	GSE22886_NAIVE_BCELL_VS_BLOOD_PLASMA_CELL_DN
-0.224431	-0.260371	GOBP slim name	95	0.000960208	0.00631951	endosome transport
-0.288703	-0.253338	GSEA	76	0.000963602	0.0168538	GSE13306_RA_VS_UNTREATED_MEM_CD4_TCELL_UP
-0.332854	-0.332042	GSEA	51	0.000963736	0.0168269	RPS14_DN.V1_UP
-0.322508	-0.358984	GSEA	48	0.000970587	0.0169171	GSE30083_SP1_VS_SP3_THYMOCYTE_DN
-0.12209	0.292545	GSEA	37	0.000973237	0.016934	REACTOME_APOPTOTIC_EXECUTION_PHASE
0.0600898	0.168975	GSEA	253	0.000973802	0.0169146	MORF_GNB1
0.400631	0.694418	GSEA	15	0.000980012	0.0169931	RRNA_METABOLIC_PROCESS
0.400631	0.694418	GSEA	15	0.000980012	0.0169638	RRNA_PROCESSING
-0.334008	-0.223762	GSEA	64	0.000982642	0.0169801	REACTOME_SIGNALING_BY_EGFR_IN_CANCER
0.404011	0.407529	GSEA	34	0.000985242	0.0169958	UNFOLDED_PROTEIN_BINDING
-0.242421	-0.296458	GSEA	75	0.000996697	0.017164	TORCHIA_TARGETS_OF_EWSR1_FLI1_FUSION_UP
0.326129	0.272555	GSEA	61	0.000998333	0.0171628	GRAHAM_NORMAL_QUIESCENT_VS_NORMAL_DIVIDING_DN
-0.243997	-0.1021	GSEA	121	0.00100255	0.017206	MODULE_44
-0.225888	-0.231687	GSEA	108	0.00100334	0.0171902	GSE37416_0H_VS_24H_F_TULARENSIS_LVS_NEUTROPHIL_UP
-0.223296	-0.372796	GSEA	52	0.00100701	0.0172237	REACTOME_SIGNALING_BY_RHO_GTPASES
-0.181757	-0.339531	GSEA	63	0.00101681	0.0173617	GSE24142_EARLY_THYMIC_PROGENITOR_VS_DN3_THYMOCYTE_FETAL_DN
-0.110458	-0.165948	GSEA	268	0.00101698	0.0173351	TGACAGNY_V$MEIS1_01
0.144432	0.3244	GSEA	68	0.00103342	0.0175856	REACTOME_M_G1_TRANSITION
0.154828	0.306691	GSEA	77	0.00103765	0.0176277	GSE17580_UNINFECTED_VS_S_MANSONI_INF_TEFF_DN
-0.53508	-0.515903	GSEA	20	0.00104442	0.0177129	PID_EPHBFWDPATHWAY
-0.277781	-0.204929	GSEA	89	0.00106284	0.0179949	GSE22886_DC_VS_MONOCYTE_DN
-0.257751	-0.281532	GSEA	76	0.00106994	0.0180847	GSE3982_MAST_CELL_VS_NEUTROPHIL_DN
-0.216412	-0.407948	GSEA	43	0.00108449	0.0182998	GSE7764_IL15_TREATED_VS_CTRL_NK_CELL_24H_DN
-0.402059	-0.341084	GSEA	39	0.00109093	0.0183777	KEGG_PANCREATIC_CANCER
-0.331158	-0.378439	GSEA	43	0.00111017	0.0186705	SMALL_GTPASE_MEDIATED_SIGNAL_TRANSDUCTION
-0.198126	-0.297708	GSEA	79	0.00112849	0.018947	GSE27786_LIN_NEG_VS_MONO_MAC_DN
-0.391641	-0.329104	KEGG name	41	0.00114858	0.0150464	B cell receptor signaling pathway
-0.450851	-0.155612	KEGG name	33	0.00114913	0.0143368	Shigellosis
-0.215459	-0.327672	GSEA	65	0.00115063	0.0192866	GSE30962_ACUTE_VS_CHRONIC_LCMV_SECONDARY_INF_CD8_TCELL_UP
0.253819	0.243013	GSEA	89	0.00115555	0.0193367	MTOR_UP.N4.V1_UP
-0.369873	-0.424065	GSEA	34	0.00116158	0.0194054	REACTOME_G_ALPHA1213_SIGNALLING_EVENTS
-0.230032	-0.22991	GSEA	104	0.0011746	0.0195903	V$PEA3_Q6
0.0973947	0.232412	GSEA	130	0.0011748	0.0195612	GSE31082_DN_VS_CD4_SP_THYMOCYTE_UP
-0.433941	-0.368228	GSEA	33	0.00117683	0.0195626	G_PROTEIN_COUPLED_RECEPTOR_PROTEIN_SIGNALING_PATHWAY
-0.193053	-0.0974404	GSEA	194	0.00118523	0.0196698	REN_ALVEOLAR_RHABDOMYOSARCOMA_DN
-0.244772	-0.123671	GOBP slim name	119	0.00118737	0.00763696	cell adhesion
0.155739	0.258515	GSEA	106	0.00119172	0.0197449	MORF_DNMT1
-0.314416	-0.39042	GSEA	42	0.00119804	0.019817	GSE22886_NAIVE_TCELL_VS_NEUTROPHIL_DN
-0.526159	-0.334517	GSEA	25	0.00120118	0.0198362	GNF2_PAK2
-0.167595	-0.210605	GSEA	148	0.00120179	0.0198137	PHOSPHOTRANSFERASE_ACTIVITY_ALCOHOL_GROUP_AS_ACCEPTOR
-0.129548	-0.11704	GOBP slim name	374	0.00123328	0.00775599	regulation of protein modification process
-0.41763	-0.377943	GOBP slim name	33	0.00139725	0.00859612	polysaccharide metabolic process
-0.34028	-0.350035	KEGG name	44	0.00144266	0.0171807	T cell receptor signaling pathway
-0.365998	-0.326392	KEGG name	43	0.00149556	0.0170364	Osteoclast differentiation
-0.341221	-0.308075	KEGG name	49	0.0015054	0.016434	Lysosome
-0.277518	-0.234693	KEGG name	78	0.00150658	0.015789	MAPK signaling pathway
0.364131	0.400702	GOBP slim name	35	0.00156823	0.00944277	tRNA aminoacylation for protein translation
-0.452107	-0.372118	KEGG name	29	0.00169064	0.0170365	Amino sugar and nucleotide sugar metabolism
-0.445374	-0.208535	GOBP slim name	33	0.00169411	0.00998818	peptide metabolic process
-0.269785	-0.282058	KEGG name	67	0.00170243	0.0165199	ko05152
-0.456905	-0.536243	GOBP slim name	20	0.0017554	0.0101383	energy reserve metabolic process
0.501462	0.386069	GOBP slim name	24	0.00184369	0.0104353	ribosome biogenesis
-0.103343	-0.113956	GOBP slim name	449	0.0019615	0.0108844	multicellular organismal process
0.535485	0.635505	GOBP slim name	14	0.00198366	0.0107957	ribosomal large subunit biogenesis
-0.201859	-0.162375	GOBP slim name	146	0.00198807	0.0106155	membrane invagination
-0.299717	-0.267261	KEGG name	61	0.00198837	0.0186054	Insulin signaling pathway
-0.242882	-0.271591	GOBP slim name	74	0.00203082	0.010643	vesicle organization
-0.353779	0.208612	KEGG name	18	0.00207518	0.0187481	Cell adhesion molecules (CAMs)
-0.402196	-0.418273	KEGG name	29	0.00207697	0.0181389	GnRH signaling pathway
-0.389023	-0.322947	KEGG name	37	0.00223495	0.018889	Calcium signaling pathway
-0.513218	-0.352161	KEGG name	23	0.00224726	0.0183995	Pancreatic secretion
-0.426872	-0.209258	KEGG name	34	0.00230625	0.0183103	Epithelial cell signaling in Helicobacter pylori infection
-0.408771	-0.356624	KEGG name	32	0.00238311	0.018364	Pancreatic cancer
-0.0190996	-0.0898152	GOBP slim name	760	0.00244385	0.0125747	protein modification process
-0.363016	-0.267537	GOBP slim name	44	0.00253805	0.0128262	organelle fusion
-0.22213	-0.097457	GOBP slim name	122	0.0027285	0.0135468	biological adhesion
0.273527	0.0802365	GOBP slim name	74	0.00281467	0.0137336	DNA replication
0.0657756	0.154506	GOBP slim name	253	0.00296346	0.0142146	mRNA metabolic process
0.0549796	0.190124	GOBP slim name	152	0.00308831	0.0145665	RNA splicing
-0.246003	-0.132967	GOBP slim name	95	0.00356778	0.0165522	neurological system process
-0.714031	-0.753883	GOBP slim name	8	0.00373108	0.0170306	cellular alkene metabolic process
-0.213237	-0.192559	GOBP slim name	102	0.00440992	0.0198096	Golgi vesicle transport
