# Supplementary material for: De novo activating mutations drive clonal evolution and enhance clonal fitness in KMT2A-rearranged leukemia
Source: Nat Commun. 2018 May 2;9:1770. doi: 10.1038/s41467-018-04180-1 (PMC5932012; doi:10.1038/s41467-018-04180-1)
Supplement: Supplementary file 30 — Supplementary Data 27 [file 41467_2018_4180_MOESM30_ESM.xlsx]

## Sheet: Table_31-GS.KMT2AvsDom.Kras-Ptp
Preranked_Custom-Gene-Sets_RNA
KMT2A-MLLT3											KMT2A-MLLT3 + Kras-G12D/Ptpn11-S506W (MAF 0.39-0.59)
	Gene Set	Size	ES	NES	NOM p-val	FDR q-val	FWER p-val	RANK AT MAX	LEADING EDGE			Gene Set	Size	ES	NES	NOM p-val	FDR q-val	FWER p-val	RANK AT MAX	LEADING EDGE
1	ZUBER_MYB_KD_UP	438	0.48	2.16	0.000	0.000	0.000	2194	tags=37%, list=17%, signal=43%		1	KIM_MYC_MODULE	391	-0.42	-1.83	0.000	0.001	0.001	2833	tags=34%, list=22%, signal=43%
2	KIM_PRC_MODULE	180	0.27	1.13	0.171	0.139	0.254	2497	tags=25%, list=19%, signal=31%		2	ZUBER_MYB_KD_DN	425	-0.36	-1.56	0.000	0.001	0.003	3686	tags=44%, list=29%, signal=60%
											3	KIM_CORE_MODULE	63	-0.21	-0.72	0.947	0.989	0.987	3012	tags=24%, list=23%, signal=31%
Collapsed_Gene_Symbol
	Gene Set	Size	ES	NES	NOM p-val	FDR q-val	FWER p-val	RANK AT MAX	LEADING EDGE			Gene Set	Size	ES	NES	NOM p-val	FDR q-val	FWER p-val	RANK AT MAX	LEADING EDGE
1	YAGI_GOOD_PROGNOSIS_AML	31	0.67	2.02	0.000	0.000	0.000	1900	tags=58%, list=21%, signal=73%		1	YAGI_POOR_PROGNOSIS_AML	34	-0.60	-1.86	0.000	0.000	0.000	1843	tags=50%, list=20%, signal=63%
2	ANDERSSON_AFF1_ACT_TOP200_UP	135	0.24	0.93	0.632	0.599	0.776	603	tags=8%, list=7%, signal=9%		2	ANDERSSON_AFF1_ACT_TOP200_DN	91	-0.46	-1.72	0.000	0.002	0.003	1820	tags=33%, list=20%, signal=41%
											3	PRATILAS_MAPKOUTPUT_NEGATIVEFEEBACK_HUMAN	37	-0.51	-1.61	0.012	0.012	0.006	918	tags=35%, list=10%, signal=39%
