# Supplementary material for: De novo activating mutations drive clonal evolution and enhance clonal fitness in KMT2A-rearranged leukemia
Source: Nat Commun. 2018 May 2;9:1770. doi: 10.1038/s41467-018-04180-1 (PMC5932012; doi:10.1038/s41467-018-04180-1)
Supplement: Supplementary file 31 — Supplementary Data 28 [file 41467_2018_4180_MOESM31_ESM.xlsx]

## Sheet: Table_32-GS.AFF1-Non.mut.vsAct.
Preranked_Custom-Gene-Sets_RNA
KMT2A-AFF1											KMT2A-AFF1 + Act. mut.
	Gene Set	Size	ES	NES	NOM p-val	FDR q-val	FWER p-val	RANK AT MAX	LEADING EDGE			Gene Set	Size	ES	NES	NOM p-val	FDR q-val	FWER p-val	RANK AT MAX	LEADING EDGE
1	ANDERSSON_AFF1_ACT_TOP200_DN	198	0.90	4.02	0.000	0.000	0.000	1255	tags=92%, list=9%, signal=100%		1	ANDERSSON_AFF1_ACT_TOP200_UP	200	-0.86	-3.58	0.000	0.000	0.000	1517	tags=89%, list=10%, signal=98%
2	KIM_PRC_MODULE_HUMAN	189	0.22	0.97	0.533	0.522	0.795	2589	tags=22%, list=18%, signal=26%		2	KIM_MYC_MODULE_HUMAN	326	-0.53	-2.32	0.000	0.000	0.000	3212	tags=47%, list=22%, signal=59%
											3	PRATILAS_MAPKOUTPUT_NEGATIVEFEEBACK_HUMAN	41	-0.68	-2.18	0.000	0.000	0.000	3270	tags=61%, list=23%, signal=78%
											4	ZUBER_MYB_KD_DN_HUMAN	398	-0.46	-2.01	0.000	0.000	0.000	3088	tags=32%, list=21%, signal=39%
											5	YAGI_POOR_PROGNOSIS_AML	35	-0.44	-1.37	0.081	0.049	0.161	1118	tags=29%, list=8%, signal=31%
											6	YAGI_GOOD_PROGNOSIS_AML	34	-0.43	-1.33	0.092	0.051	0.212	2223	tags=32%, list=15%, signal=38%
											7	ZUBER_MYB_KD_UP_HUMAN	397	-0.18	-0.81	0.973	1.000	1.000	2676	tags=18%, list=18%, signal=22%
											8	KIM_CORE_MODULE_HUMAN	53	-0.22	-0.75	0.888	0.955	1.000	2897	tags=19%, list=20%, signal=23%
