# Supplementary material for: De novo activating mutations drive clonal evolution and enhance clonal fitness in KMT2A-rearranged leukemia
Source: Nat Commun. 2018 May 2;9:1770. doi: 10.1038/s41467-018-04180-1 (PMC5932012; doi:10.1038/s41467-018-04180-1)
Supplement: Supplementary file 32 — Supplementary Data 29 [file 41467_2018_4180_MOESM32_ESM.xlsx]

## Sheet: Table_33-Cytokines_Growth_Fact.
Cytokines/Growth factors variable list
Aimp1
Amh
Artn
Bmp1
Bmp2
Bmp5
Bmp6
Bmp8a
C1qtnf4
Ccl1
Ccl12
Ccl17
Ccl2
Ccl22
Ccl24
Ccl25
Ccl3
Ccl4
Ccl5
Ccl6
Ccl7
Ccl8
Ccl9
Cd40lg
Cdnf
Cklf
Clcf1
Clec11a
Cmtm3
Cmtm4
Cmtm6
Cmtm7
Cmtm8
Cntf
Csf1
Csf3
Ctf1
Cx3cl1
Cxcl1
Cxcl10
Cxcl12
Cxcl13
Cxcl14
Cxcl16
Cxcl2
Cxcl3
Cxcl5
Cxcl9
Cyr61
Ebi3
Egf
Fam3b
Fasl
Fgf10
Fgf11
Fgf23
Fgf3
Fgf7
Fgfbp3
Gas6
Gdf15
Gdf3
Gdf9
Gmfb
Gmfg
Grem1
Grn
Hbegf
Hdgf
Hdgfrp3
Hgf
Ifng
Igf1
Igfbp2
Igfbp3
Igfbp4
Igfbp5
Igfbp6
Igfbp7
Il12a
Il13
Il15
Il16
Il17c
Il17f
Il18
Il1a
Il1b
Il1f9
Il1rn
Il27
Il33
Il34
Il4
Il6
Inhba
Inhbb
Lefty1
Lta
Ltb
Ltbp1
Ltbp2
Ltbp3
Manf
Mdk
Mif
Nov
Nrg2
Nrg4
Nrtn
Ogn
Osm
Pdgfa
Pdgfb
Pdgfc
Pf4
Pgf
Spp1
Tff1
Tgfb1
Thbs4
Timp1
Tnf
Tnfsf10
Tnfsf11
Tnfsf12
Tnfsf13
Tnfsf13b
Tnfsf14
Tnfsf4
Tnfsf8
Tnfsf9
Tslp
Vegfa
Vegfb
Vegfc
Xcl1
